# Supplementary material for: Proteogenomics and Hi-C reveal transcriptional dysregulation in high hyperdiploid childhood acute lymphoblastic leukemia
Source: Nat Commun. 2019 Apr 3;10:1519. doi: 10.1038/s41467-019-09469-3 (PMC6447538; doi:10.1038/s41467-019-09469-3)
Supplement: Supplementary file 4 — Supplementary Data 1 [file 41467_2019_9469_MOESM4_ESM.xlsx]

## Sheet: ST1
Supplementary Data 1. Clinical and cytogenetic data from 89 cases of childhood B-cell precursor acute lymphoblastic leukemia
Case No.	Group	Gender	Age	WBC count (x109/l)	Bone marrow blast %	Karyotypea,b	WGS	WES	SNP array analysis	RiboZero RNA-seq	Oligo(dT) RNA-seq	Proteomics	Hi-C	Chromosome morphology
HeH_1	High hyperdiploid	M	1	36	67	54,XY,+X,+6,+14,+15,+17,+18,+21,+21	n	y	y	y	y	y	n	n
HeH_2	High hyperdiploid	M	1	30	65	62,XY,+X,-Y,t(X;4)(q28;q35.2),t(2;19)(p11.2;q13.32),+4,+5,+6,+7,+10,+11,+12,+14,+14,+16,+der(17)t(4;17)(q26;q22),+18,+21,+21,+21,+22	y	n	y	y	y	y	n	y
HeH_3	High hyperdiploid	M	2	14	70	56,XY,+X,+4,+6,+10,+14,+17,+18,?+der(19)t(1;19)(q11;p13),+21,+21	y	n	y	y	y	y	n	y
HeH_4	High hyperdiploid	M	3	5.4	94	55,XY,+X,dup(1)(q12q25),+4,+6,+10,+14,+17,+18,+21,+21 [based on FISH and SNP array analysis]	n	y	y	y	y	y	n	n
HeH_5	High hyperdiploid	M	3	98	95	56,XY,+X,der(1)?ins(1;?)(q21;?),+4,+6,+8,+10,+14,+17,+18,+21,+21	n	y	y	y	n	y	n	y
HeH_6	High hyperdiploid	M	3	51	NK	55,XY,+X,+4,+5,+6,idic(7)(p11),+8,+10,+14,+17,+21	n	y	y	y	y	y	n	y
HeH_7	High hyperdiploid	M	3	6.6	NK	54,XY,+X,+4,+6,+10,+14,+17,+18,+21	n	y	y	y	y	y	n	y
HeH_8	High hyperdiploid	F	3	10	50	53,XX,+X,+6,+10,+11,+18,+18,+21/54,idem,+8	n	y	y	y	y	y	n	y
HeH_9	High hyperdiploid	F	3	19	NK	55,XX,+X,+4,+6,+7,+10,+14,+17,+18,+21	n	y	y	y	y	y	y	y
HeH_10	High hyperdiploid	M	3	90	90	56,XY,+X,+4,+6,+8,+10,+14,+17,+18,+21,+21	n	y	y	y	n	y	y	y
HeH_11	High hyperdiploid	M	4	4.2	NK	61,XX,-Y,+3,+4,+5,+6,+8,+10,+10,+13,+14,+14,+17,+18,+18,+21,+21	n	y	y	y	y	y	n	y
HeH_12	High hyperdiploid	M	4	17	80	56,XY,+X,+3,+4,+6,+8,+10,+14,+16,+18,+21/56,idem,i(7)(q10)	y	n	y	y	y	y	n	y
HeH_13	High hyperdiploid	F	4	16	84	52,XX,+X,+6,+14,+17,+18,+21/53,idem,+21	y	n	y	y	y	y	n	y
HeH_14	High hyperdiploid	M	7	8.1	64	56,XY,+X,+4,+6,+10,+14,+14,+der(17)t(3;17)(q21;p11.1),+18,+18,+21	n	y	y	y	y	y	n	y
HeH_15	High hyperdiploid	M	8	1.8	91	54,XY,+X,+4,+6,+8,+10,+18,+21,+21	n	y	y	y	n	y	n	y
HeH_16	High hyperdiploid	M	10	4.1	NK	54,XY,+X,+6,+10,+14,+17,+18,+21,+21	n	y	y	y	y	y	n	y
HeH_17	High hyperdiploid	M	13	66	90	55,XY,+X,t(2;8)(p11.2;q21.13),+4,+6,+10,+14,+der(17)t(17;19)(q?;?)del(17)(p11p13),+18,der(19)t(17;19),+21,+21	y	y	y	y	y	y	n	y
HeH_18	High hyperdiploid	F	16	2	NK	60,XX,+X,+4,+5,+6,+7,+8,+10,+14,+14,+17,+18,+21,+21,+21	n	y	y	y	y	y	n	n
HeH_19	High hyperdiploid	M	2	54	NK	56,XY,+X,+Y,+4,t(?5;9)(q?;p13-21),+6,+10,+14,+17,+18,+21,+22	n	y	y	n	y	n	n	y
HeH_20	High hyperdiploid	F	4	6.8	NK	52,XX,+X,+4,+8,+10,+18,+21	n	n	y	n	y	n	n	n
HeH_21	High hyperdiploid	F	6	6.2	NK	53,XX,+X,+4,+6,+14,+17,+21,+21	n	n	y	n	y	n	n	y
HeH_22	High hyperdiploid	F	4	4.8	93	54,XX,+X,+4,+6,+10,+17,+18,+21,+21 [based on FISH and SNP array analysis]	y	n	y	n	y	n	n	y
HeH_23	High hyperdiploid	F	11	4.7	75	57,XX,+X,+6,+10,+10,+add(14)(p1?),+15,+17,+18,+21,+21,+mar,inc	n	n	y	n	y	n	n	y
HeH_24	High hyperdiploid	F	8	5	60	59,XX,+X,+X,+4,+6,+9,+10,+10,+14,+15,idic(17)(p11),+18,+20,+21,+21	y	n	y	n	y	n	n	y
HeH_25	High hyperdiploid	F	4	3	90	54,XX,+X,+4,+6,+14,+17,+18,der(19)t(18;19)(q22.3;p13.3),+21,+21	y	n	y	n	y	n	n	y
HeH_26	High hyperdiploid	F	15	3.5	NK	57,XX,+X,+X,+4,+6,der(8)t(8;14)(p11;q12),+10,+14,+14,+17,+18,+21,+21	n	y	y	n	y	n	n	y
HeH_27	High hyperdiploid	M	5	16	80	57,XY,+X,+4,+5,+6,+9,+10,+14,+der(16)t(11;16)(p11.2;p11.2),+18,+21,+21	y	y	y	n	y	n	n	y
HeH_28	High hyperdiploid	F	2	129	NK	53,XX,+X,+8,+14,+15,+17,+21,+21	n	n	y	n	y	n	n	y
HeH_29	High hyperdiploid	F	4	7.4	70	54-57,XX,+X,+X,+4,+5,+6,der(?6)t(1;6)(q21;p25),+10,+14,i(17)(q10),+18,+21,+21	n	n	y	n	y	n	n	y
HeH_30	High hyperdiploid	M	5	2.2	NK	55,XY,+X,+6,+9,+14,+14,+17,+18,+21,+21	n	n	y	n	y	n	n	y
HeH_31	High hyperdiploid	M	3	15	75	57,XY,+X,+Y,+4,+5,+6,+10,+14,+17,+21,+21,+21	n	n	y	n	y	n	n	y
HeH_32	High hyperdiploid	F	2	17	NK	56,XX,+X,+4,+6,+8,+10,+14,+17,+18,+21,+21	y	y	y	n	y	n	n	y
HeH_33	High hyperdiploid	F	3	5	NK	57,XX,+X,+4,+6,+8,+8,+12,+14,+17,+18,+21,+21/58,idem,+10 [based on SNP array analysis]	n	n	y	n	y	n	n	y
HeH_34	High hyperdiploid	F	3	3.8	40	58,XX,+X,+4,+6,+9,+10,+11,+12,+14,+17,+18,+21,+21	n	y	y	n	y	n	n	n
HeH_35	High hyperdiploid	F	5	6.3	NK	53,XX,+4,+6,+10,+14,+18,+21,+21	y	n	y	n	y	n	n	n
HeH_36	High hyperdiploid	F	5	15	85	55,XX,+X,+2,+4,+6,+8,+14,+21,+21,+21 [based on SNP array analysis]	n	n	y	n	y	n	n	n
HeH_37	High hyperdiploid	M	1	85	90	55,XY,+X,+4,+6,+14,+17,+18,+21,+21,+22	n	y	y	n	y	n	n	n
HeH_38	High hyperdiploid	M	3	2.1	NK	52,XY,+X,dup(1)(q21q42),+6,+10,+11,+21,+21	y	n	y	n	y	n	n	y
HeH_39	High hyperdiploid	M	3	30	NK	50-56,XY,+X,+4,+6,+14,+17,+18,+add(21)(q?),+der(?)t(?;21),inc	n	n	y	n	y	n	n	n
HeH_40	High hyperdiploid	F	1	3.4	NK	54,XX,+X,+6,+8,+14,+17,+18,+21,+21	n	n	y	n	y	n	n	y
HeH_41	High hyperdiploid	F	2	9.7	35	54,XX,+X,+6,+10,+14,+17,+18,+21,+21 [based on FISH and SNP array analysis]	n	y	y	n	y	n	n	n
HeH_42	High hyperdiploid	M	7	1.7	NK	52-59,XY,+X,+4,+5,+6,+8,+10,+10,der(13;14)(q10;q10)c,+14,+17,+18,+18,+20,+21,+22	n	n	y	n	y	n	y	y
HeH_43	High hyperdiploid	M	2	6.2	NK	63,XY,+X,+Y,+4,+der(5)t(1;5)(q12;q21),+6,+8,+9,+10,+11,+12,+14,+14,+17,+18,+21,+21,+22	y	n	y	n	y	n	n	y
HeH_44	High hyperdiploid	M	2	8.8	36	54,XY,+X,+4,+6,+10,+14,+17,+18,+21/55,idem,+21	n	n	y	n	y	n	n	y
HeH_45	High hyperdiploid	M	6	2.6	62	57-58,XY,+X,+4,+6,+9,+10,+14,+17,+18,+18,+21,+21	n	y	y	n	y	n	n	y
HeH_46	High hyperdiploid	M	6	3.2	87	55,XY,+X,+4,i(7)(q10),+8,+9,+10,+14,+18,+21,+21	n	n	y	n	y	n	n	n
HeH_47	High hyperdiploid	M	2	12	NK	57,XY,+X,+Y,+4,+6,+10,+14,+17,+18,+21,+21,+mar	n	n	y	n	y	n	n	y
HeH_48	High hyperdiploid	F	4	23	85	52-55,XX,+X,+6,+10,+10,+14,+14,+18,+21,+21	n	n	y	n	n	n	y	y
ETV6/RUNX1_1	ETV6/RUNX1	F	3	30	78	46,XX,t(12;21)(p13;q22)	n	y	y	y	y	y	n	y
ETV6/RUNX1_2	ETV6/RUNX1	F	3	16	75	??,X?,del(12)(p13p13),t(12;21)(p13;q22)	n	y	y	y	y	y	n	n
ETV6/RUNX1_3	ETV6/RUNX1	F	3	20	NK	49,XX,+X,t(12;21)(p13;q22),+18,+21	n	y	y	y	y	y	n	y
ETV6/RUNX1_4	ETV6/RUNX1	M	4	164	93	??,X?,t(12;21)(p13;q22)	n	y	y	y	y	y	n	y
ETV6/RUNX1_5	ETV6/RUNX1	M	4	7.8	86	46,XY,del(12)(p13p13),t(12;21)(p13;q22)	n	y	y	y	n	y	n	y
ETV6/RUNX1_6	ETV6/RUNX1	M	5	13	48	46,XY,t(12;21)(p13;q22)/47,idem,+16/47,idem,der(6)t(X;6)(?;q1?),+16	n	y	y	y	y	y	y	y
ETV6/RUNX1_7	ETV6/RUNX1	M	6	31	95	45-46,XY,del(6)(q?),add(12)(p11),t(12;21)(p13;q22),inc	n	y	y	y	y	y	n	y
ETV6/RUNX1_8	ETV6/RUNX1	M	6	5	86	46,XY,del(12)(p13p13)t(12:21)(p13;q22)	n	y	y	y	y	y	n	y
ETV6/RUNX1_9	ETV6/RUNX1	F	7	2.8	NK	46,XX,t(12;21)(p13;q22)	n	n	y	y	y	y	n	y
ETV6/RUNX1_10	ETV6/RUNX1	M	4	55	NK	46,XY,del(2)(p11),add(3)(p11),add(6)(q21),add(12)(p13),der(12)t(12;21)(p13;q22),ider(21)(q10)t(12;21),+2-3mar,inc	n	n	y	n	y	n	n	y
ETV6/RUNX1_11	ETV6/RUNX1	F	7	2.1	53	46,X?X,-5,add(7)(q31),add(12)(p11),t(12:21)(p13;q22),-13,-13,?der(21;21)(q10;q10),+21,+2-3mar	n	n	y	n	y	n	n	y
ETV6/RUNX1_12	ETV6/RUNX1	M	3	4.1	NK	??,X?,t(12;21)(p13;q22),+der(?)t(?;21)(?;q?)/??,X?,t(12;21),+21,+der(?)t(?;12)t(12;21)	n	n	y	n	y	n	n	y
ETV6/RUNX1_13	ETV6/RUNX1	F	6	8.1	NK	46,XX,del(6)(q21),t(12;21)(p13;q22)/47,XX,t(12;21),+21/47,XX,t(12;21),+der(21)t(12;21)	n	n	y	n	y	n	n	y
ETV6/RUNX1_14	ETV6/RUNX1	F	10	2.6	30	??,X,-X,+4,+4,+6,+6,+8,+8,+10,+10,t(12;21)(p13;q22)x1-2,+14,+14,+17,+17,+18,+18,+21,+21,+21	n	y	y	n	y	n	n	y
ETV6/RUNX1_15	ETV6/RUNX1	M	4	25	NK	??,X?,der(11)t(X;11),t(12;21)(p13;q22),+der(21)t(12;21)	n	n	y	n	y	n	n	n
ETV6/RUNX1_16	ETV6/RUNX1	F	1	30.7	68	??,X?,del(12)(p13p13),t(12;21)(p13;q22),+21,+21	n	n	y	n	y	n	n	y
ETV6/RUNX1_17	ETV6/RUNX1	M	6	2.8	NK	??,X?,+X,t(12;21)(p13;q22)	n	n	y	n	y	n	n	n
ETV6/RUNX1_18	ETV6/RUNX1	M	10	5.5	NK	46,XX,t(12;21)(p13;q22)	n	n	y	n	y	n	n	y
ETV6/RUNX1_19	ETV6/RUNX1	M	6	14	81	46,XY,t(12;21)(p13;q22)/46,idem,add(12)(p13)	n	n	y	n	y	n	n	y
ETV6/RUNX1_20	ETV6/RUNX1	M	8	77	98	48,XY,dup(10)(p11p15),t(12;21)(p13;q22),+16,+21	n	n	y	n	y	n	n	y
ETV6/RUNX1_21	ETV6/RUNX1	M	6	4.5	72	??,X?,t(12;21)(p13;q22),+der(21)t(12;21)	n	n	y	n	y	n	n	y
ETV6/RUNX1_22	ETV6/RUNX1	M	3		83	46,XY,?add(7)(p21),t(12:21)(p13;q22),del(12)(p13p13),add(15)(q21),add(22)(q13)	n	n	y	n	y	n	n	y
ETV6/RUNX1_23	ETV6/RUNX1	M	2	5.4	76	47-48,XY,add(12)(p11),t(12;21)(p13;q22),+21	n	n	y	n	y	n	n	y
ETV6/RUNX1_24	ETV6/RUNX1	F	3	8.9	75	48,XX,t(12;21)(p13;q22),+21,+22/48,idem,del(6)(q21q2?5)	n	n	y	n	y	n	n	y
ETV6/RUNX1_25	ETV6/RUNX1	F	5	5.9	41	45,XX,add(6)(q15),del(12)(p11),t(12;21)(p13;q22),-13,add(15)(q22)	n	n	y	n	y	n	n	y
ETV6/RUNX1_26	ETV6/RUNX1	F	3	1.8	NK	46,XX,t(12;21)(p13;q22)	n	n	y	n	y	n	n	n
ETV6/RUNX1_27	ETV6/RUNX1	M	3		43	??,?X,t(12:21)(p13;q22),+der(21)t(12:21)(p13;q22)	n	n	y	n	y	n	n	n
ETV6/RUNX1_28	ETV6/RUNX1	M	5	71	88	Failure	n	n	y	n	y	n	n	n
ETV6/RUNX1_29	ETV6/RUNX1	M	5	8	NK	46,XY,dup(5)(q34q35),der(6)t(X;6)(q21;q14),del(11)(q14q25),t(12;21)(p13;q22)	n	n	y	n	y	n	n	n
ETV6/RUNX1_30	ETV6/RUNX1	M	6	7.5	18	46,XY,t(12;21)(p13;q22)	n	n	y	n	y	n	n	y
ETV6/RUNX1_31	ETV6/RUNX1	F	6	14	71	??,XX,t(12;21)(p13;q22),inc	n	n	y	n	y	n	n	y
ETV6/RUNX1_32	ETV6/RUNX1	M	9	0.9	NK	47,XY,t(12;21)(p13;q22),+der(21)t(12;21)	n	n	y	n	y	n	n	n
ETV6/RUNX1_33	ETV6/RUNX1	M	5	39	86	46,XY,dup(X)(q25q28),t(12;21)(p13;q22),add(16)(q21)	n	n	y	n	y	n	n	y
ETV6/RUNX1_34	ETV6/RUNX1	M	3	3.1	52	46,XY,del(12)(p13p13),t(12;21)(p13;q22)/47,idem,+der(21)t(12;21)	n	n	y	n	y	n	n	y
ETV6/RUNX1_35	ETV6/RUNX1	M	1	3.4	74	46,XY,t(12;21)(p13;q22)	n	n	y	n	y	n	n	y
ETV6/RUNX1_36	ETV6/RUNX1	F	6	4.7	NK	46,XX,der(12)t(12;21)(p1?;q?)t(12;16)(q1?;p11),del(16)(p11),del(21)(q21q22),der(21)t(12;21)(p13;q22)t(12;12)(p13;q13)	n	n	y	n	y	n	n	y
ETV6/RUNX1_37	ETV6/RUNX1	M	7	2.5	78	46,XY,del(6)(q14q22),del(6)(q24q27),dup(8)(q13q24),der(12)t(12;21)(p13;q22),del(13)(q13q31),ider(21)(q10)t(12;21)	n	n	y	n	y	n	n	n
ETV6/RUNX1_38	ETV6/RUNX1	F	4	3.3	NK	46,XX,del(12)(p12p13),t(12;21)(p13;q22)	n	n	y	n	y	n	n	y
ETV6/RUNX1_39	ETV6/RUNX1	F	3	4	NK	46-47,XX,der(2)t(2;5)(p13;q13),del(4)(q11),del(5)(q13),der(6)t(2;6)(p13;p22),-9,del(12)(p11),der(12)t(4;12)(q11;p12),?add(13)	n	n	y	n	y	n	n	y
ETV6/RUNX1_40	ETV6/RUNX1	M	0	15	65	52,XY,+X,+4,der(6)t(6;12)(p1?2;q15),add(8)(p?21),+9,+10,del(12)(q15),der(12)t(6;12)(p1?2;p13),ins(12;21)(p13;q22),+der(21)t(12;21)(p13;q22)	n	n	y	n	y	n	n	y
ETV6/RUNX1_41	ETV6/RUNX1	F	9	47	95	45-47,X,-X,del(11)(q?14),del(12(p11)(t(12;21)(p13;q22),add(15)(p11),inc	n	n	y	n	n	n	y	y
Abbreviations: F, female; FISH, fluorescence in situ hybridization; Hi-C, M, male; n, no; NK, not known; SNP, single nucleotide polymorphism; WBC, white blood cell; WES, whole exome sequencing; WGS, whole genome sequencing; y, yes.
aKaryotypes based G-banding, SNP array analysis and/or whole genome sequencing.
bThe karyotypes of all cases except HeH_10 and ETV6/RUNX1_5 have been previously published in Paulsson et al (2010), Paulsson et al (2015), or Lilljebjörn et al (2016).
