# Supplementary material for: Proteogenomics and Hi-C reveal transcriptional dysregulation in high hyperdiploid childhood acute lymphoblastic leukemia
Source: Nat Commun. 2019 Apr 3;10:1519. doi: 10.1038/s41467-019-09469-3 (PMC6447538; doi:10.1038/s41467-019-09469-3)
Supplement: Supplementary file 6 — Supplementary Data 3 [file 41467_2019_9469_MOESM6_ESM.xlsx]

## Sheet: ST3
Supplementary Data 3. Log2-values of relative levels of 10,138 gene-centric proteins detected and fully quantified in any one of the 3 TMT-sets
Protein	HeH_1	HeH_2	HeH_3	HeH_4	HeH_5	HeH_6	HeH_7	HeH_8	HeH_9	HeH_10	HeH_11	HeH_12	HeH_13	HeH_14	HeH_15	HeH_16	HeH_17	HeH_18	ETV6/RUNX1_1	ETV6/RUNX1_2	ETV6/RUNX1_3	ETV6/RUNX1_4	ETV6/RUNX1_5	ETV6/RUNX1_6	ETV6/RUNX1_7	ETV6/RUNX1_8	ETV6/RUNX1_9
A1BG	0.00790186	0.174741	0.670674	0.818463	0.776593	0.397197	1.90576	0.157303	0.504695	0.836129	-0.485772	-0.1431	0.490144	0.412846	0.605663	-0.111117	-0.707808	-0.131343	-0.401348	0.197976	-0.604053	0.0512102	0.10044	0.125168	0.0172594	0.927295	-0.0923471
A2M	0.241036	0.247795	0.415627	0.805407	0.937874	0.8248	2.59665	-0.179591	-0.8269	-0.410407	-0.734698	-0.637555	-0.715494	-0.879731	0.201345	-0.449548	-0.950206	0.00950073	-0.535608	0.119645	-0.756914	-0.362958	0.159253	-0.499755	-0.0129518	-0.327268	-0.0519108
AAAS	0.224721	0.078227	-1.2293	-0.0237786	-0.0411052	-0.702621	-0.738057	-0.829188	0.306063	0.305846	0.391051	-0.568199	-0.434983	0.15176	-0.662578	0.259916	0.131545	-0.911238	-0.0314378	0.412744	0.20203	0.18956	-0.553053	-0.704402	0.0900558	-0.172824	-0.656458
AACS	0.303868	0.00894508	-0.112772	-0.182041	-0.0837439	-0.170244	0.223081	0.421699	-0.394415	-0.0317088	-0.3505	0.275818	-0.0833112	0.484457	-0.0930378	0.739305	0.504918	-0.0970776	-0.168916	0.178853	-0.166133	-0.338232	0.195422	-0.0739803	0.171744	-0.329798	0.260809
AADAT				-0.883432	-0.0350342				-0.777192	-0.0136749			-0.0690012	-0.464005										-0.207573	0.920322	1.62506
AAGAB	0.185415	0.38744	0.117676	-0.542756	-0.680223	-0.66353	0.0476147	-0.494543	-0.0427608	0.423397	-0.251724	-0.375564	-0.71567	0.0176524	-0.273967	0.127301	0.220037	-0.261792	0.153434	-0.0420835	-0.17425	0.248204	-0.348677	-0.404342	0.598436	-0.0201263	-0.652382
AAK1	0.170111	0.0948846	-0.0376633	0.129867	-0.192409	0.0169059	-0.188102	0.333332	0.418151	-0.346748	0.426947	-0.607483	0.16352	0.442629	-0.794539	0.186456	-0.0559175	-0.150871	-0.136777	0.113678	-0.0895774	-0.611724	-0.027103	-0.735888	-0.53549	-0.601804	-0.482857
AAMDC	-0.0622014	0.0171642	-0.29686	-0.160486	0.747198	0.221873	0.0750855	0.309357	0.403798	-0.198566	0.351577	0.136833	0.137193	0.30445	0.719664	0.293902	0.370686	-0.0843339	-0.242406	-0.339754	-0.165967	0.111715	-0.174663	-0.386247	-0.391949	0.00107658	-0.0347111
AAMP	0.0478879	0.182421	0.276389	-0.114308	-0.279917	0.169052	-0.127556	0.232952	0.0367509	-0.160438	0.196911	-0.19262	0.290607	0.431108	-0.0370039	-0.0994036	-0.0228175	0.286433	-0.0477934	-0.00121928	0.194869	0.176968	0.578389	0.453739	0.108824	0.0440491	0.282486
AAR2	0.137817	0.175959	-0.0438194	-0.603103	-0.107052	-0.211753	-0.253221	-0.594633	0.340438	-0.0135278	0.260707	0.185344	-0.3756	-0.0169819	-0.117038	0.406343	0.0697043	-0.338628	0.106941	0.0474202	-0.125202	-0.0358213	-0.174622	-0.78411	0.00638493	-0.149572	-0.276046
AARS	-0.211634	0.350351	0.0557835	-0.162435	-0.322252	-0.0760515	-0.0299383	0.284616	-0.0519188	-0.459509	0.091937	-0.42832	0.551444	-0.286433	-0.440327	0.0318406	-0.00610772	0.194392	0.046846	-0.147522	0.131645	-0.0358311	0.579773	1.33242	0.103615	0.122501	0.251508
AARS2	0.113478	-0.0937893	-0.55546	0.00684734	-0.0208714	-0.116665	-0.453307	-1.05255	0.389164	0.0710063	0.307137	-0.466237	-0.727573	0.362963	-0.796952	0.333307	-0.0559971	-0.224356	-0.00415502	0.0724879	0.128826	0.360479	-0.647737	-0.756212	0.11353	-0.299501	-0.525474
AARSD1	0.0101877	0.079642	-0.473588	-0.514078	-0.936215	-0.0515639	-0.485048	0.133128	0.182168	-0.57555	0.383686	-0.259566	-0.0526951	-0.137584	-1.40615	0.243208	0.654002	-0.102394	0.0189346	-0.749485	-0.805088	0.029824	-1.07079	-0.900339	0.412921	-0.49087	-0.668081
AASDH	0.108574	-0.0417207	-0.601609	-0.839393	-0.0294089	0.25366	-0.00757828	0.444173	0.253455	0.96216	0.591917	-0.131543	-0.906552	-0.0537739	0.456554	0.0453944	0.53411	0.252408	0.190745	0.150272	0.0393519	0.11832	-0.00472599	-1.29635	0.0560231	-0.256787	0.388243
AASDHPPT	-0.0691486	0.0746961	0.0862812	-0.260577	0.287949	-0.114279	-0.641871	-0.624847	0.112762	0.155989	-0.00860246	0.189556	-0.692361	-0.0846444	0.267434	0.26719	0.128449	-0.335785	-0.0106841	0.0562358	0.0152679	0.186453	-0.420182	-0.202203	0.229143	0.0428237	-0.227491
AASS	-0.000937678	-0.814248	-1.0295	0.111691	-0.0922233	0.332998	-0.311947	-1.46869	0.645684	-0.0609615	-0.0546946	-0.114496	-0.865799	0.298414	-1.26756	-0.0407561	0.278725	-0.274966	-0.0399581	0.434942	0.0139269	0.604993	0.285333	-0.69386	0.200721	0.340973	-0.249186
AATF	0.25643	-0.108105	-0.0627692	-0.0250443	0.37373	0.172122	-0.0705783	0.277396	0.0389704	0.209295	0.136607	0.527881	0.0585681	0.131482	0.915345	0.00563888	-0.080484	-0.28572	-0.0784734	-0.125014	-0.243469	-0.232184	-0.583723	0.109452	-0.0653336	0.0240861	-0.369927
ABAT	0.356855	-0.0792651	-0.352455	-0.0145074	-0.701335	-0.41559	0.241838	-0.84201	-0.595404	0.0991919	-0.478632	-0.841585	-0.782549	-0.750084	-1.12577	-0.554158	0.592742	-0.372332	0.256169	0.530421	0.970416	1.20206	-0.319789	0.434104	0.302556	0.101571	0.0642778
ABCA1		-1.25973				0.43316		1.24526				2.34538			0.756542	-0.406662						-0.690176	0.485781				1.38153
ABCA13	0.453126		0.0762062				0.353473				0.0180613						-0.177061	-0.284063	-0.0986092	-0.187457	-0.140291
ABCA2				0.208295	-0.614251				-0.259261	-0.489888			0.260986	-0.397672										0.391343	-0.517294	-0.529265
ABCB1	0.173329		-0.031541				0.472951				-0.399357						0.404976	-0.0526129	0.298248	0.442043	-0.0590115
ABCB10	-0.20532	-0.278168	-0.166494	-0.099523	-0.0815357	-0.0117863	-0.359694	-0.0920353	0.0866697	-0.137171	-0.138672	0.317916	-0.608857	-0.060056	1.3842	0.110156	-0.503303	0.0433848	-0.463361	-0.0142378	0.0655728	-0.319831	0.198728	-0.564891	0.317655	-0.392944	0.0654292
ABCB6	0.0291475	0.0314803	-0.00876245	0.601367	0.25136	-0.476506	1.79727	-0.922973	-0.529069	-0.777614	-0.52368	-0.379966	-0.00150723	-0.413934	-0.27696	0.785117	-0.656674	0.552762	-0.20046	0.0060371	-0.401917	-0.2634	-0.650233	0.182883	-0.54248	0.0442272	-0.248284
ABCB7	0.00281416	-0.084573	-0.0738696	-0.0378583	0.0998182	0.193569	-0.221775	0.0808157	0.161661	0.126493	0.32561	0.256115	-0.466156	0.160134	0.887656	0.0627172	-0.0979126	-0.0249815	-0.167954	-0.110764	0.272864	-0.320247	0.0924643	-0.58667	-0.0851677	-0.210585	-0.156002
ABCB8	0.137452	0.388494	-0.396541	0.459562	0.00877948	0.581854	0.107792	-0.191302	0.280501	-0.196646	-0.109996	-0.0116988	-0.0678306	-0.00551975	-0.25912	0.181139	0.190541	0.553211	0.0816081	0.623368	0.197946	-0.278514	-0.0665212	-0.285066	0.0680637	-0.27957	-0.280383
ABCC1	0.0817742	-0.0986926	-0.300876	-0.00675768	-0.251638	-0.269781	0.673904	-0.0977162	-0.530991	-0.50066	0.033947	-0.0557357	0.128227	-0.0986645	-0.238478	0.212594	-0.133977	0.176626	0.0396538	0.173702	0.737325	0.32799	-0.138065	1.31891	0.499396	0.341686	-0.304342
ABCC3	-0.23202	-0.140738	-0.783696	-0.154748	-0.0847767	-0.428814	-0.804432	-0.875322	0.461981	-0.139947	0.340416	-0.334526	-0.412542	0.385586	-1.13514	0.825649	0.0158433	-0.142427	-0.185208	-0.156565	0.719505	0.643091	-1.2225	0.012694	0.139721	-0.411272	-0.249586
ABCC4	0.458345	-0.466138	-0.0542893	0.969831	-0.241409	-0.470302	2.31512	-0.448203	-1.12343	-1.13745	-0.729602	-0.71067	0.0991303	-0.890203	0.987719	-0.283935	-0.907077	0.969796	0.23418	-0.115946	0.186726	-0.519976	-0.145379	0.822589	0.0493841	0.424462	0.0476057
ABCC5	-0.0328043	-0.427547	-0.201361	-0.397963	-0.354257	-0.289189	2.14795	0.246103	-1.22611	-1.40131	-0.564851	-0.0946392	0.406906	-0.326754	-0.945503	0.346733	-0.728772	1.41875	0.28488	0.0565368	0.403725	0.699642	-0.0250292	0.4789	0.541944	0.473695	1.50582
ABCD1	0.377858	-0.253891	-0.374013	-0.438866	-0.643242	-0.455355	-0.0876889	-0.705303	-0.197244	0.297769	-0.0954214	-0.169847	-0.107625	0.0437653	0.173779	0.343367	0.480791	-0.0646975	0.0601514	0.131422	0.741002	-0.35773	-0.566002	0.0277666	-0.157149	-0.436883	-0.643382
ABCD3	-0.144511	0.0445409	-0.436689	0.183592	-0.124177	0.177705	0.00222233	0.478633	0.0182394	-0.00366276	-0.226984	0.272838	0.0761395	-0.129556	0.360298	-0.0110311	0.0414335	0.234521	0.334766	0.425056	0.392043	-0.0577189	-0.164701	0.393245	0.336534	-0.028483	0.0234621
ABCD4	0.496169	0.12844	0.210686	-1.0177	-0.440324	-0.314501	-0.137112	-0.501877	-0.275516	-0.0994273	0.30048	0.187176	0.175477	0.355259	0.40824	0.395508	0.145044	0.787889	-0.653294	-0.496301	-0.325988	-0.436948	-0.537043	-0.418474	-0.861058	-0.515525	-0.84807
ABCE1	0.0744207	0.243957	-0.512952	-0.329879	-0.0706143	-0.142913	-0.161168	-0.61738	0.444435	0.0831261	0.380563	-0.218838	-0.832943	0.279258	-0.606208	0.212323	-0.102854	-0.395089	-0.104958	0.0681894	-0.0448901	-0.0101879	-0.319409	-0.870063	-0.0865732	-0.42471	-0.49867
ABCF1	0.0938304	0.214871	0.679789	0.0725186	0.151268	0.309883	0.10234	0.23416	0.149647	-0.159664	-0.0421544	0.0137884	0.83066	0.11853	0.210411	0.0704882	0.195486	0.559419	0.0325654	-0.226143	0.0152971	-0.0778923	-0.16582	0.21624	-0.148699	-0.0306462	0.192756
ABCF2	0.0655945	0.10362	0.395062	-0.0651895	-0.20978	0.344026	0.0851915	0.564952	0.344832	-0.0132253	0.0168945	0.12661	0.333756	0.0409581	-0.211448	0.0390803	0.125092	0.552537	0.0152279	-0.0542118	-0.0687843	-0.190783	0.466356	0.0683314	0.0666343	-0.160095	0.174374
ABCF3	0.0634918	-0.0210812	-0.151805	-0.227589	-0.407922	0.235063	-0.418494	0.17454	0.153792	-0.263972	0.442876	0.0240852	0.120898	0.457067	-0.483889	-0.032056	0.162801	-0.349669	0.0552101	0.154033	0.267382	-0.0351244	0.300881	-0.405243	0.0890228	-0.294275	0.153736
ABCG1				-0.0662551	-0.984765				0.00898221	-0.96524			-0.0924143	0.14961										0.0748908	0.541991	-0.414127
ABCG2	-0.0623148	-0.48156	-1.16365	-0.243976	-0.0556109	-0.401676	1.81837	-0.787509	-1.12166	-0.754872	-0.287378	-0.452385	0.319359	-0.935796	-0.473915	0.497752	-0.334365	-0.46975	-0.0881919	0.182745	-0.599241	-0.115146	-0.277751	1.1923	-0.0241044	-0.298942	-0.363526
ABHD10	-0.322702	-0.485166	-0.149884	-0.232674	-0.309508	-0.192525	-0.531969	-0.261133	-0.418519	0.324185	-0.00108432	0.496558	-0.299821	-0.505956	0.0998872	-0.246362	-0.206075	-0.31278	0.412264	0.205477	0.251167	0.602334	0.728319	0.549686	0.417368	0.519434	0.666087
ABHD11	0.408482	0.356306	0.141487	-0.371523	-0.660937	-0.471042	-0.586764	-0.801611	-0.480018	-0.320352	0.266049	-0.82022	-0.809301	-0.393125	-1.07449	0.212153	-0.127027	-0.502553	-0.269715	0.100238	0.247272	0.459629	-0.510065	-0.428901	-7.29244e-05	-0.530056	-0.637959
ABHD12	-0.0532517	0.201201	-0.333146	0.0471036	-0.355192	-0.24927	-0.352788	-0.280556	0.395169	0.746508	0.111127	0.125507	-0.734185	0.277405	0.302143	0.325409	-0.0549582	-0.247274	-0.279633	0.125422	-0.00237598	0.345521	-0.257233	0.157061	-0.0313938	-0.209253	0.0174239
ABHD13	0.190601	0.0282561	-0.191448			0.130462	0.441747	-0.266558			0.0514876	0.197611			0.311919	-0.00855836	-0.371887	-0.0933782	0.00171771	0.135956	0.166706	0.153602	-0.334996				0.0265411
ABHD14B	0.0363988	-0.0880507	-0.294846	-0.473568	-0.135597	-0.151344	-0.148231	-0.59525	-0.0624123	0.162748	0.664686	0.0140042	-0.170069	-0.135347	-0.0800741	0.215368	-0.0975812	-0.300204	-0.241596	0.0257181	-0.215734	-0.218908	-0.228395	-0.468594	-0.0892068	-0.744837	-0.843026
ABHD15	-0.131746	0.0167127	-0.011008	-0.502321	0.212523	-0.507256	-0.345634	-0.562927	0.462325	0.379783	0.136774	-0.159472	-0.750641	0.229984	0.0835132	0.463483	0.148909	-0.449595	-0.26668	0.0846233	0.204898	-0.0113231	-0.511566	-0.535152	-0.295334	-0.422502	-0.689954
ABHD16A	0.398654	0.0693776	0.260761	0.11575	-0.0629111	-0.0322915	0.17797	-0.0564598	0.0894734	-0.228299	0.19252	-0.00877856	-0.190567	-0.168841	-0.110394	0.135736	0.211372	0.191626	-0.159437	0.0429666	-0.139169	-0.30062	-0.0275736	0.0848129	-0.0822789	-0.0132766	-0.10726
ABHD17A	0.571804		-1.09506				0.0459729				0.457136						-0.162388	-1.04938	-0.409268	0.626251	0.194726
ABHD17B	0.154491	-0.222098	-0.766525	-0.0364481	-0.356464	-0.573307	-0.0590534	-0.683724	0.185753	0.202098	0.638271	-0.224215	-0.157273	-0.0764018	-0.236208	0.715097	-0.254939	-0.553505	-0.622537	-0.0136842	-0.0899666	0.166816	-0.377545	-0.211765	-0.162212	-0.473911	-0.456515
ABHD2	0.258756	-0.604741	1.28757	0.38004	0.0435203	-0.480439	0.0287615	0.584544	-0.544004	-1.79127	-0.804728	0.405649	1.11182	-0.785059	0.544529	0.588143	0.561597	0.134393	0.0348058	-0.366212	-0.040192	-0.807853	1.10034	1.01438	-0.435735	0.211318	0.0260744
ABHD3	-0.218229	-0.414372	-0.568059	-0.416364	-0.125345	-1.33294	-0.481723	-0.657934	-0.459453	-0.678238	-0.384316	-0.583688	-0.0819928	-0.249697	-0.633755	-0.375386	-0.317089	-0.591391	0.221855	0.164028	1.06919	1.28792	1.07653	0.344395	0.745717	1.04415	0.351298
ABHD4		0.119599				0.314365		1.20547				0.675805			0.461427	0.420761						0.137816	0.449845				0.319292
ABHD5	0.0953308	0.482449	-0.145536	0.516131	-0.298506	0.216301	0.429523	0.34561	-0.232015	0.159803	-0.532229	0.0163408	-0.261942	-0.26362	0.445905	-0.149713	-0.380876	0.80538	-0.0185154	0.105558	0.0293399	-0.0442256	-0.117449	0.431594	0.0217593	0.0498185	0.375986
ABHD6	-0.270369	-0.368331	0.0444015	-0.611719	-0.359899	-0.519061	-0.498735	-0.667718	-0.735192	-0.689139	-0.451564	-0.257856	-0.650209	-0.912766	-0.761304	-1.04343	-0.346976	-0.193992	0.762091	0.422149	0.496888	1.30858	0.998973	0.155802	0.755064	1.02153	1.36941
ABI1	-0.173138	0.0969678	-0.768093	-0.0553311	-0.0777653	0.0273246	-0.321953	-0.0229606	-0.459312	-0.0897613	-0.0423037	0.43516	-0.753282	-0.123176	0.313652	0.239493	0.0350296	-0.645362	-0.0623606	-0.125293	0.179668	0.152523	-0.613985	-0.161469	0.43554	0.293637	-0.188044
ABI2	-0.48975	-0.455555	-1.17203	-0.451412	-0.45259	-0.218694	-0.354256	-0.859324	-0.703633	-0.333999	-0.46003	0.793629	0.212851	-0.28727	0.177015	0.585248	-0.352138	-0.267353	-0.183373	-0.426266	0.312833	0.176652	-0.11938	0.332029	0.295985	0.653679	0.468625
ABI3	0.142374	0.617224	0.0625708	0.176858	-0.60483	-0.273301	0.29875	-0.343583	-0.616869	-0.192843	0.196713	-0.150015	0.71435	0.152715	-0.19679	0.435844	0.116332	-0.236637	-0.150237	-0.0357832	-0.283983	-0.612474	-0.177666	-0.574339	-0.998842	-0.289122	-0.490035
ABI3BP		0.559114		0.273729	0.848904	0.632364		1.0624	0.406491	0.394588		0.42427	0.253089	0.076077	1.28567	-0.238524						-0.603761	0.817072	-0.10284	-0.217751	0.680881	0.00558693
ABL1	0.0578753	-0.132028	-0.125198	-0.266611	-0.0916268	-0.0493641	-0.294491	-0.176141	0.220143	-0.202555	0.115226	-0.340521	-0.41037	0.0967337	-0.407739	0.173975	0.179074	-0.438253	-0.0963684	-0.0099795	0.166676	-0.00985506	0.185389	-0.736493	0.200709	-0.416809	-0.31952
ABL2	0.0265822	-0.251596	-0.751442	-0.00446392	0.0959678	0.233669	-0.385284	-0.566543	0.0681002	-0.270676	0.225891	-0.877069	-0.138286	0.40185	-0.69056	-0.308037	-0.00447897	-0.159092	-0.195644	0.0365641	0.612799	-0.0928562	-0.136747	0.141605	0.17141	-0.0610671	-0.223887
ABLIM1	0.330316	0.254612	-0.0824019	0.899529	-0.136853	0.411404	0.774001	0.224436	-1.0456	0.410834	-0.441034	0.93629	-0.320805	-0.755075	-0.167914	0.0672263	-0.483429	-0.358092	0.230202	0.405893	-0.549322	-0.645799	-0.384322	-0.598203	-0.470703	-0.181615	-0.361507
ABLIM3	1.52012		-0.505617				1.63055				-0.613982						-1.22785	-1.19842	-0.401722	-0.131149	-0.750564
ABR	0.00813067	0.171374	-0.235483	0.0522621	-0.151687	0.239287	0.141804	-0.196115	0.217512	-0.153812	-0.140116	-0.250887	-0.161701	0.237315	-0.329492	0.174025	0.27255	0.185482	0.123344	0.0447915	0.319519	-0.196622	0.0504108	0.40671	0.191217	0.224622	-0.100145
ABRACL	0.137188	-0.874603	0.167713	-0.462015	-0.595645	0.14438	0.900035	0.368236	-0.956106	0.100696	-0.248631	1.283	0.0887628	-0.0804385	0.753284	-0.0244196	0.364571	-0.184321	0.572648	-0.435936	-0.294075	-0.0630451	0.785267	-1.04395	0.396657	0.383753	0.224522
ABT1	0.213442	0.0805733	-0.952477	-0.393796	0.159107	-0.453989	-0.099471	-0.999618	0.29307	0.257917	0.119558	-0.182535	-0.687009	-0.0364205	0.0508399	0.124789	0.0428367	-0.689086	-0.185961	0.255367	0.0474768	0.109262	-0.674958	-0.646551	0.329499	-0.484118	-0.819909
ABTB1	0.317564	-0.0131087	0.465335	0.381761	0.04306	0.16579	0.300104	0.0675053	0.287484	0.307769	0.149749	-0.086902	0.314568	0.748708	-0.37006	-0.0410944	0.271942	0.280664	0.0374894	-0.387705	-0.367527	-0.167949	0.321958	0.365946	-0.129347	-0.197861	0.131787
ABTB2				0.273084	-0.310312				-0.541916	-0.271527			0.508143	-0.356144										0.555131	0.0790801	0.304942
ACAA1	0.284622	-0.0232121	0.289416	0.0592166	-0.412432	-0.146441	-0.268815	-0.357282	0.302057	0.33483	0.265923	0.567765	-0.905812	-0.0249868	0.204561	0.0855123	0.331139	-0.47766	-0.143771	0.12747	0.0209783	-0.321294	-0.336347	-0.451221	-0.268547	-0.653278	-0.52413
ACAA2	-0.152394	-0.347292	0.748466	0.2183	0.0972804	-0.0906773	-0.0733023	-0.0244521	0.0652991	0.304784	0.187352	0.387622	0.453552	0.285591	0.142156	0.0259918	0.13633	0.362279	-0.252696	-0.255826	-0.0696635	-0.260856	0.598181	-0.0685253	-0.32588	-0.221349	-0.108108
ACACA	0.35477	0.305369	-0.745681	0.0759774	-0.342833	-0.213399	-0.211912	-0.791915	0.473517	-0.300852	0.40368	-0.858142	-0.552686	0.405298	-0.938053	0.4898	0.0948688	-0.171603	-0.194459	0.0890902	0.222987	-0.155759	-0.778697	-0.537488	-0.161753	-0.568807	-0.663964
ACAD10	-0.0855217	-0.036884	-0.704049	-0.763848	-0.332394	-0.255383	-0.567215	-0.328105	-0.158669	0.234013	0.565871	-0.248959	-1.18918	-0.0297339	-0.452344	0.153752	-0.0612798	-0.469497	0.0466721	0.356451	0.259825	0.231296	-0.175503	-0.837985	0.230324	-0.617878	-0.28207
ACAD11	0.290647		-0.021349				1.14362				-0.352454						-0.218594	0.159106	0.177555	0.555107	-0.390588
ACAD8	0.0915045	0.0799538	-0.918086	0.500357	-0.468423	-0.0225142	-0.374926	-0.486956	0.0153099	0.0888442	0.00247935	-0.0556406	-0.200948	0.479623	-1.10603	-0.17534	0.0906959	-0.411576	0.0101062	0.218382	0.0223663	0.625962	0.399428	0.0926752	0.0653794	-0.323769	0.218272
ACAD9	-0.0148272	-0.145715	-0.0971386	-0.0736322	-0.118088	-0.112484	-0.266533	0.0122043	-0.0757784	0.093714	0.335219	-0.129828	0.193775	0.19295	-0.560058	-0.199554	-0.113353	0.00237085	0.188766	0.131249	0.0167413	0.107468	0.478383	-0.083814	0.156112	0.0231741	0.0213222
ACADM	-0.16399	-0.454218	-0.194799	0.0391268	-0.0157585	0.148855	-0.24149	-0.268464	-0.318578	-0.0724974	-0.265106	0.321871	-0.117472	-0.37005	-0.102457	-0.159669	-0.10042	-0.297735	0.212889	0.147644	-0.0604645	0.522143	0.461675	0.041879	0.343869	0.249258	0.196291
ACADS	0.0428959	0.0260999	-0.447873	0.113147	0.146369	0.00761947	-0.172042	-0.432051	0.176009	0.478705	0.064772	0.019083	-0.478637	-0.041761	0.430451	0.0683836	0.00228602	-0.46056	-0.219165	-0.208491	-0.385414	-0.373142	-0.129992	-0.434532	0.0979582	-0.413648	-0.48734
ACADSB	-0.26391	-0.465241	0.95292	0.202631	-0.218011	0.536871	-0.0345429	0.306159	0.279822	0.517891	0.260756	0.383309	0.288984	0.433295	1.30655	0.0349186	0.0208353	0.626994	-0.108933	-0.300865	-0.325886	-0.550113	0.24729	-0.502789	-0.26129	-0.269603	-0.360751
ACADVL	0.136726	-0.0468044	-0.282361	0.21139	0.00281909	0.0833581	-0.318068	-0.202066	0.186431	0.168278	0.391485	-0.0444178	-0.110656	-0.0624763	0.0206408	0.0259676	-0.134829	0.0530391	-0.0479575	-0.0176402	-0.16542	-0.0663955	-0.23902	-0.383235	-0.0830361	-0.152584	-0.257858
ACAN		-0.422496				-0.278059		0.626166				0.289075			0.367373	-0.742006						-0.771814	0.224237				-0.176667
ACAP1	0.255301	0.405083	-0.424048	-0.287665	-0.46728	-0.259369	-0.266873	-0.543425	-0.266451	-0.175218	0.0144112	-0.619837	-0.689436	-0.27527	-0.768491	0.175754	-0.209542	-0.744718	-0.126426	0.34991	0.445728	0.104444	-0.450493	-0.523687	0.412778	-0.58466	-0.270937
ACAP2	0.0763894	0.0487684	-0.309804	-0.286339	-0.212525	-0.28234	-0.0223897	-0.0483001	0.0414776	-0.386664	0.155303	-0.401635	-0.207825	0.290615	-0.50529	-0.0888291	0.0735184	-0.295297	0.344135	0.196381	0.488534	0.287237	0.145672	0.310411	0.28147	-0.130286	0.293276
ACAP3	0.587928	0.222094	-0.0122028	-0.0166884	0.277218	-0.47187	-0.551522	-1.44477	0.35186	0.260848	-0.0161542	-0.612201	-1.02371	0.724069	-0.606975	0.200951	0.0924616	-1.08126	-0.0427665	-0.0246838	0.184073	0.0499013	-1.1229	-0.369976	-0.272751	-0.728511	-0.950111
ACAT1	0.0936462	-0.398258	0.224249	0.234352	0.0969222	0.386815	-0.185329	0.666903	0.182611	0.481887	0.324457	0.534717	0.165731	0.111482	0.427463	0.245464	0.142166	0.144804	-0.505448	-0.419813	-0.484196	-0.586561	0.0929723	-0.41539	-0.495068	-0.611141	-0.52948
ACAT2	-0.0977345	0.0557396	-0.397668	-0.0899539	-0.0443609	0.0560724	0.232573	0.0340288	-0.0472261	-0.0553236	-0.0738787	-0.0873839	0.595253	-0.0678343	-0.26046	0.118139	0.257449	0.0879844	0.00320776	-0.0565014	-0.167951	0.120753	0.082296	-0.162541	-0.0663093	-0.080009	-0.00710096
ACBD3	-0.0197773	-0.0919691	0.0424702	-0.163436	0.105696	0.136288	-0.282835	0.101516	-0.20376	-0.0806501	-0.0764335	-0.00130454	0.156124	0.0805286	-0.0936686	-0.111086	0.361183	-0.156025	0.129443	0.0924847	0.252925	0.142916	0.434136	0.499898	0.21678	0.139179	0.445977
ACBD4	0.0715493		-0.492085	0.21466	0.136167		-0.792216		-0.0381339	0.122298	0.707481		-1.06879	-0.0779886			0.480301	-0.141142	-0.409791	-0.0944099	-0.220018			-1.25566	-0.378456	-0.523232
ACBD5	-0.185677	-0.0531159	0.184066	0.216715	0.2552	0.240848	-0.136496	0.469753	-0.0929767	0.524731	0.238625	0.541182	-0.0223185	0.416149	0.702354	0.266955	0.345065	0.512582	-0.0780295	-0.32587	-0.156975	-0.190932	0.0184357	0.0644168	-0.0824398	-0.318089	0.0356557
ACBD6	-0.240646	-0.15157	0.500595	-0.080663	-0.24449	0.146423	-0.0380609	0.313531	-0.630799	-0.100383	-0.292056	-0.037584	0.583361	-0.224377	0.392686	-0.263893	-0.380598	0.415059	-0.139139	-0.473239	-0.232494	-0.34702	0.0474275	0.647912	0.397589	0.0109029	0.270703
ACBD7	-1.30888	-0.661616	-0.0799586	-1.09474	-0.509598	-0.559453	-0.937683	-1.27993	-0.684388	-0.0996971	-0.401914	0.17103	0.290662	-0.60251	-0.345288	-0.173217	0.487258	-0.628338	-0.124396	-0.22886	-0.455483	0.144148	1.75753	0.534306	0.685453	1.19411	1.11704
ACD	0.05949	0.298388	-0.523951	-0.366056	0.113264	-0.190001	-0.0392886	-0.35853	0.252813	0.11788	0.215016	-0.17204	-0.752525	0.0779798	-0.432735	0.059901	0.234872	-0.428216	0.0262305	0.261952	0.150774	0.0373996	-0.242104	-0.712444	-0.199204	-0.470464	-0.364028
ACHE	-0.15394	-0.072658	-0.509327			-0.643156	3.25333	-1.0313			-0.848263	-0.252624			0.123346	0.833101	-1.27267	1.28757	-0.329424	0.0887351	-0.771326	-1.07759	-0.682261				-0.649562
ACIN1	-0.147666	0.0452694	0.856095	0.144054	0.442265	0.239145	0.0275058	0.223232	-0.00939161	-0.0182348	0.0130847	0.0855114	0.362038	0.144541	0.246075	-0.117832	0.0436176	0.57341	0.242553	-0.00267097	0.134374	0.193229	-0.063768	-0.0317269	0.0577897	0.348953	0.218196
ACLY	0.151517	0.278629	-0.523254	-0.221322	-0.202314	-0.131446	0.313979	-0.458071	0.139936	-0.277776	0.357001	-0.527151	-0.344547	0.110628	-0.687548	0.163744	-0.011337	-0.162712	0.0861741	0.0622448	0.0746862	-0.0224516	0.0228882	-0.299886	0.0200003	-0.344466	-0.261986
ACN9	-0.350958	0.56348	-0.084101			0.363137	0.365638	-0.400734			-0.470318	0.93315			-0.0590934	-0.836654	-0.285373	0.902837	-0.21618	0.2826	0.0700165	-0.0924787	0.171886				0.0478898
ACO1	0.148803	-0.137818	-0.340698	-0.389194	-0.192907	-0.41611	-0.00299815	-0.702842	0.414973	-0.0946649	0.282135	-0.0813866	-0.197912	0.452839	-0.73618	0.788277	-0.0356981	-0.204455	-0.299128	-0.142401	-0.130346	-0.179056	-0.258257	-0.410885	-0.486331	-0.544623	-0.630298
ACO2	-0.00999645	-0.015359	-0.288415	0.281713	-0.22937	-0.000758683	0.130104	-0.206759	0.0111803	-0.0784168	-0.0198127	-0.313166	0.0732833	-0.034701	-0.702999	-0.125395	-0.0380404	0.011131	0.112806	0.279219	0.0591605	0.31758	0.375434	0.208511	0.0865127	-0.0351669	0.231928
ACOT1	-0.00575686	-0.0763596	-1.19664	0.188766	-0.0541053	0.164865	-0.624886	-0.841961	0.206824	0.369445	0.824409	-0.038455	-0.872032	0.504926	-0.43453	0.379943	0.196082	-0.541208	-0.189808	-0.0173504	-0.2734	-0.0553717	-0.871145	-0.590629	-0.126635	-0.301484	-0.593729
ACOT11	-0.279405	0.951319	0.178372			0.639566	0.416581	2.2065			-0.708776	1.05807			-0.180078	0.448541	-0.598026	0.871825	0.965288	0.567497	-0.462631	-0.262204	0.39506				1.45902
ACOT13	0.101252	-0.37604	-0.0777282	0.164283	0.18601	0.00397503	-0.0863004	0.363397	0.103682	0.893429	0.0250457	1.02917	0.148184	-0.339294	0.82117	-0.380058	0.13702	0.0420985	-0.162901	-0.067563	-0.318728	-0.219758	0.549724	-0.316885	-0.102847	0.254994	-0.302523
ACOT2	0.190551	0.0856105	-1.05071	-0.0781829	-0.114576	-0.274872	0.541102	-0.819253	0.0948939	0.555367	1.07597	0.286754	-1.38569	0.164656	-0.814172	0.532631	-0.365295	-0.646423	-0.447503	0.248655	-0.466786	-0.0531817	-0.632827	-1.04999	-0.268573	-0.683248	-0.979202
ACOT7	0.0116134	0.19234	-0.170412	0.0562685	0.0337146	0.222269	0.0559286	-0.0953132	-0.0463654	0.202844	0.188131	0.0180149	-0.731187	0.381844	0.177562	-0.459934	-0.0913311	-0.00860895	-0.162495	0.207328	-0.0479096	-0.656667	-0.226398	-0.2375	0.129668	-0.473873	-0.171825
ACOT8	0.398683	-0.24502	-1.04953	0.00229053	-0.634448	0.29619	0.00534005	-0.336499	0.417827	0.86304	0.193025	0.489628	-0.0516091	0.153017	0.666273	0.156096	0.604225	-0.935466	0.29059	0.0375498	0.410846	-1.21008	-1.01725	-0.207269	-0.55198	-0.762479	-1.22664
ACOT9	0.177493	-0.196611	0.46523	0.330644	0.0903563	0.142931	0.153397	0.0842113	0.0897562	0.314246	0.0666669	0.311017	0.392442	0.19494	0.360208	0.22301	0.272413	0.0263599	0.139622	-0.120191	0.234353	-0.285142	0.54124	-0.171703	-0.234307	-0.0719714	-0.362828
ACOX1	0.148786	0.0596989	-0.02842	-0.0331419	-0.11339	0.160624	0.180256	-0.162697	0.0525895	0.248139	0.00430366	0.0233381	-0.0957272	0.192057	0.270487	0.0152044	0.340903	0.133985	-0.0686742	-0.263571	-0.052136	-0.243186	0.170357	-0.162621	-0.0992303	-0.196163	-0.0423938
ACOX3	-0.151056	-0.383465	-0.813128	-0.362213	-0.495624	0.238817	-0.12864	-0.268876	0.80884	0.750222	0.594059	0.0526089	-0.692241	0.55965	0.395762	0.672457	0.749901	-0.53059	-0.0728564	-0.0655215	0.00478292	-1.34919	-0.840353	-0.136026	-0.630147	-0.644586	-0.945434
ACP1	-0.0578771	-0.224657	0.107661	-0.169573	-0.017356	0.120404	0.211789	0.197702	-0.216049	0.196386	-0.22677	0.0335837	0.0782	-0.114106	0.263508	-0.00992277	-0.00908381	-0.0439508	-0.0989153	-0.0681453	-0.0675085	0.291341	0.544523	0.0244895	0.214196	-0.121127	0.164453
ACP2	0.28987	0.504298	-0.119912	-0.0691277	0.350478	-0.395801	-0.782918	0.308473	-0.254842	0.887558	-0.139687	-0.424501	-0.696247	-0.575483	-0.110967	-0.467005	0.487856	-0.448851	-0.18696	0.273964	-0.149414	0.0674689	-0.431953	-0.527524	0.253921	-0.0528449	-0.186973
ACP5				0.689445	-0.534823				-0.883574	-0.627263			-0.283103	-0.921239										0.324279	0.827783	-0.20755
ACPP		0.958549		0.452345	-0.356367	0.413604		0.335404	-0.754107	-0.132327		0.631963	-0.356248	-1.05058	0.607279	-0.309088						-0.755857	0.00983077	0.210584	0.210236	-0.0493875	0.461982
ACSBG1				1.39401	-0.478442				-0.232721	-0.95534			-0.60045	-1.0691										0.149533	-0.141209	-0.34564
ACSF2	-0.388338	-0.45605	-0.187265	-0.126404	-0.321765	-0.0205069	-0.149807	-0.576172	-0.229704	0.00596208	0.360253	-0.323797	-0.0860552	0.103691	-0.81172	-0.214902	0.210951	-0.161845	0.173708	0.104385	-0.0213394	0.263606	0.731333	0.307379	0.321507	0.206895	0.357674
ACSF3	0.0439148	0.0620798	-0.187246	-0.0663	-0.207707	-0.289052	-0.123751	-0.721463	-0.248158	-0.132747	0.187778	-0.188716	-0.297826	-0.273007	-0.684323	-0.129023	-0.0879889	-0.183305	-0.0374282	-0.0425185	-0.2051	0.124539	-0.203667	0.0521419	0.624963	-0.0461566	-0.352713
ACSL1	0.346245	1.26632	-0.503264	0.895974	-0.391929	0.219824	-0.0501357	0.325348	0.420978	-0.299429	-0.555763	-0.328087	-0.436663	0.189508	-0.713217	-0.413081	0.241624	-0.11506	0.16839	0.140714	-0.226	-0.722421	-0.0580965	0.596871	-0.0654823	-0.262731	-0.167209
ACSL3	-0.0773796	0.245529	-0.871978	0.139188	-0.280765	-0.488808	-0.271651	-0.330915	0.140065	-0.0463859	-0.209159	-0.556546	-0.561968	-0.296614	-0.599666	-0.270523	0.0469436	-0.471305	-0.00274603	0.406933	0.334607	0.554643	-0.699203	-0.00260823	0.271723	0.260489	-0.0650433
ACSL4	0.496587	0.0423218	-0.603173	0.448939	-0.164716	-0.0356772	0.220777	-0.320328	0.569816	-0.15088	0.277714	-0.411344	0.289583	0.440269	-0.324639	0.169963	0.429701	0.221675	-0.359009	-0.239629	0.226885	-0.660622	-0.899659	-0.0156147	-0.357037	-0.605105	-0.567592
ACSL5	-0.0129957	0.166522	-0.14162	0.689049	-0.00426059	0.174549	-0.00523841	-0.130497	0.581995	0.0618149	0.466366	-0.618139	0.162912	-0.262321	-0.651662	0.0414625	0.250186	-0.0258238	0.0184241	0.0768499	0.318584	-0.171547	-0.103555	0.156423	-0.189474	0.321536	-0.176396
ACSL6	-0.239399	-0.423088	0.126303	0.154564	-0.0177198	-0.460016	2.55855	-1.07553	-0.130939	0.290932	-0.587352	-0.553108	-0.00812175	-0.0604024	-0.816921	1.09654	-1.10177	1.58848	-0.0375621	0.350847	-0.43097	-1.17194	0.00153268	0.0321488	-0.0267368	0.115702	0.0882558
ACSS1	0.0149907	-0.303524	-0.253517	-0.163595	-0.237486	-0.223888	-0.337086	-0.168363	-0.0310638	0.0535255	0.0579278	-0.48427	0.0817269	-0.0251596	-0.293374	0.0858599	-0.177208	-0.349109	0.257275	0.076008	0.250569	0.509939	0.438477	-0.0447729	0.139841	-0.0429614	0.0568564
ACSS2	0.360603	-0.0749245	-0.362098	0.0672191	-0.0842084	-0.139143	0.454386	0.162815	0.521546	0.0270791	0.187388	-0.297229	-0.0767167	0.494923	-0.295057	0.361315	0.165254	-0.156615	-0.459104	-0.00190904	-0.0397791	-0.732425	-0.678976	-0.324042	-0.0721917	-0.55697	-0.369756
ACTB	-1.06531	0.467289	0.0933879	-0.81478	-0.803949	-0.748384	-0.401799	-0.187437	-0.664824	-1.08797	-0.931855	0.113755	0.65093	-1.01136	0.152099	0.111096	0.388657	0.222742	-0.229072	-0.556367	2.17155	-0.633011	0.79693	-0.35797	0.317543	0.639486	0.238172
ACTBL2	0.33075	0.174994	-0.28796	0.410481	-0.497125	0.574107	0.564726	0.323134	0.357924	0.400776	0.470387	0.299633	-0.345603	0.182752	0.354991	0.0823794	0.215598	-0.279308	0.0267957	0.4686	0.437243	-0.0737739	0.800303	0.147503	0.68699	-0.546772	0.333991
ACTL6A	0.0301834	0.00270279	-0.830377	0.0180718	-0.162721	-0.0975636	-0.446725	-0.417506	0.140058	0.0573381	0.199639	0.157134	-0.489669	0.110313	-0.0871872	0.0690243	0.0678445	-0.571251	0.187782	0.25911	0.153773	0.463275	-0.579026	-0.275513	0.215024	0.432795	-0.069527
ACTN1	0.808457	0.616878	0.0795675	1.28304	-0.500024	0.0399477	1.0144	0.859923	0.00313883	-0.673673	-0.0543792	-0.131723	-0.529137	-0.194869	-0.64088	-0.0891775	-0.807672	0.340864	-0.0429706	-0.254581	-0.891754	-1.17647	-0.437701	0.324343	-0.321748	-0.338083	-0.295107
ACTN2	-0.890344	-1.0155	0.838558			-0.624401	1.02648	0.101881			-0.772486	0.124302			-0.470455	2.11285	-0.848633	-0.0958053	-0.0221947	-0.626331	-0.509145	-1.33032	-0.204405				-0.5238
ACTN4	0.0795524	0.166151	-0.0254305	0.161024	-0.25059	-0.010596	0.183933	0.4604	-0.10574	-0.371473	-0.276761	-0.115311	0.316774	-0.226843	-0.1517	0.0295213	-0.00776115	0.240321	0.222843	0.124224	0.121702	-0.18265	0.244397	0.481421	0.250569	0.0115143	0.0881701
ACTR10	0.0278246	0.393954	0.0468708	0.129284	-0.379968	-0.00861279	0.142423	-0.49634	-0.0424186	-0.163842	0.135426	-0.419503	0.170222	-0.0990553	-0.453695	0.0925782	0.0674986	0.115829	-0.322843	-0.074185	-0.13008	-0.0599639	-0.0646586	-0.00905006	-0.00336993	-0.222472	0.0487486
ACTR1A	-0.0325696	0.0939833	0.396038	0.248768	0.0260153	0.14083	0.491689	-0.0658735	0.0684511	0.0477841	-0.0598465	0.172511	0.027784	-0.0554978	0.289219	0.168771	0.0155032	0.171206	-0.173571	-0.0427287	-0.233217	-0.205171	-0.00711093	-0.13156	-0.0975156	-0.116111	-0.111758
ACTR1B	-0.0412292	0.291223	-0.029145	-0.09907	0.124176	0.0978962	0.289638	-0.166286	-0.239502	0.0180259	0.0466897	0.343701	0.337408	-0.377834	0.298541	0.251477	0.18144	-0.384456	0.0490588	-0.0419796	-0.100592	-0.0255669	0.301769	-0.145181	0.0830923	-0.0478865	-0.18611
ACTR2	0.170729	0.210452	-0.238383	0.381386	-0.176959	0.136063	0.30723	0.248888	-0.0859016	-0.0810844	-0.232461	0.0991227	0.0521666	-0.193973	-0.156716	-0.0907809	0.0791784	-0.172389	0.0868554	0.209014	0.0198389	-0.187955	0.154556	0.246264	0.09263	-0.17541	0.105401
ACTR3	0.35169	0.480156	-0.246705	0.103703	-0.31541	-0.151535	0.0809337	-0.318886	0.08118	0.0597926	-0.121106	-0.234325	-0.574307	-0.0776099	-0.46393	-0.0709938	0.0025854	-0.352537	0.136752	0.365364	0.159781	0.0012412	-0.270633	-0.309515	0.041187	-0.281482	-0.394555
ACTR3B	0.0607885	-0.158812	0.177655			-0.222341	0.128971	-1.10275			0.467094	-0.406199			-0.00396785	-0.143877	-0.198411	-0.161766	-0.256976	0.264604	0.0442924	0.303376	-1.05095				-0.673864
ACTR5	0.0627399	-0.0926488	-0.746242	-0.0964804	-0.209363	-0.176072	-0.0388312	-0.232267	0.125755	0.172413	0.188076	-0.30515	-0.699976	0.168448	-0.485408	0.015085	-0.0697644	-0.553425	0.0388553	0.257816	0.378636	0.349061	-0.498551	-0.418582	0.117629	-0.259985	-0.184341
ACTR6	-0.155428	0.0787137	0.238957	0.261878	-0.0943768	0.184246	-0.0448814	0.224793	-0.188656	0.0812569	-0.0228333	0.136216	0.28659	-0.0872132	-0.0417722	-0.118504	0.0212182	0.262686	0.154513	0.0209282	0.0555144	0.24444	0.407482	0.669112	0.0194287	0.416009	-0.0318342
ACTR8	0.0608076	0.0967795	-0.871363	-0.0169596	-0.102951	-0.0334113	-0.114457	-0.432121	0.199002	-0.141379	0.224706	-0.246252	-0.0238852	-0.00395944	-0.24907	0.172118	0.145172	-0.347268	0.041033	0.25152	0.149539	0.151319	0.109012	-0.0864189	-0.0615137	0.104928	0.107331
ACVR1	0.150875	0.0141362	0.949796			-0.351183	0.526966	-0.19354			-0.595272	-0.114796			-0.388113	0.29588	-0.242113	0.35593	0.197838	0.0302369	0.599809	0.433886	0.632213				0.45007
ACVR1B		0.0407405				0.109529		1.09129				0.486436			0.471979	-0.125979						-0.215075	0.843101				0.785863
ACY1	0.539839	-0.619621	-0.732529	-0.520332	-0.446916	-0.976082	-0.0635928	-0.922666	0.198247	0.144328	1.29806	-0.438966	-0.311092	0.102361	-0.172364	-0.0631387	0.170432	-0.13424	-0.34427	-0.330732	-1.05128	-0.284189	-0.891983	-0.139415	0.173918	-0.640773	-1.69153
ACY3	-0.213798	-0.199415	0.37587	0.418786	0.0361031	0.15353	-0.25999	-0.159541	-0.133475	1.06098	0.576272	0.871404	-0.0726235	1.53055	1.50733	0.376896	0.0432456	-0.276467	-0.584174	-0.464986	-0.0490476	-0.937086	-0.703977	-0.307576	-0.355324	0.113664	-0.391331
ACYP1	-0.375126	-0.51341	0.251403	-0.551075	0.535343	0.270776	-0.430526	0.18603	-0.135876	0.521968	0.14272	0.279158	0.822026	-0.204115	0.0296074	-0.192977	0.215236	-0.194828	-0.33907	-0.350117	-0.357735	-0.178574	0.990106	0.0382868	-0.129307	-0.0451643	-0.278298
ACYP2	0.054614	-0.397117	-0.237132	-0.0326962	0.167068	0.10321	-0.229462	0.472636	-0.657699	-0.109984	-0.816974	0.671714	-0.189484	-0.8359	0.119808	-0.824824	-0.362559	-1.03406	0.0243054	-0.00962309	-0.0548553	0.924065	-0.0492591	-0.0588616	0.606277	0.690034	0.739456
ADA	-0.21638	-0.343317	0.51162	-0.19387	0.109524	0.348926	0.309525	0.448467	0.146377	-0.153568	0.192633	0.211112	0.275995	0.237347	0.729766	0.150214	0.112501	-0.185233	0.0343611	-0.0786351	-0.237962	0.127851	0.488072	-0.21214	-0.381263	-0.157433	0.28761
ADAL	-0.05255	-0.403621	0.189536	-0.725758	-0.265677	-0.494903	-0.123329	0.354517	-0.327611	-0.179239	-0.237093	-0.0767695	0.171237	-0.367663	0.259905	-0.26209	0.0634226	-0.120463	0.176737	-0.250818	0.0429553	0.179796	1.21239	0.0934663	0.2445	-0.0495474	0.473203
ADAM10	0.325177	-0.0252207	0.141184	-0.0526424	0.0881241	-0.337948	0.119167	-0.65325	0.0976119	0.118859	-0.114012	-0.107823	0.145157	-0.0769786	0.611275	-0.0336474	-0.00209289	-0.15341	-0.125597	0.00155019	0.313223	0.0938189	-0.440155	0.0743563	-0.068365	-0.0400526	-0.555101
ADAM15		0.0572659				0.181421		0.357848				0.203363			0.438444	-0.23276						-0.51355	0.269073				0.189829
ADAM17	-0.0710428	-0.231298	0.669348	0.120852	0.803292	0.177541	0.242056	0.855359	-0.11729	0.272767	0.118333	0.010491	1.04705	-0.311494	-0.00860524	0.194392	0.427854	0.453362	-0.152363	-0.292001	0.118582	-0.253713	-0.304284	0.403873	-0.00396206	0.0754401	-0.151917
ADAM19	0.7097	0.354375	-1.09002			0.398002	0.0075234	-0.490798			-0.701014	0.0664667			1.06004	-0.192236	1.00441	-0.387446	-0.0349729	0.00853397	0.357307	-0.506986	-1.34343				-0.0262412
ADAM23	-0.335081		0.53142				1.39197				-0.0133417						-0.491039	0.051105	0.322751	0.175323	0.087035
ADAM8	0.115606	1.21504	-0.168767	-0.0947401	-0.529067	-0.278841	-0.0164503	-1.09214	0.303034	0.220131	0.152204	-0.281403	-1.3631	0.116094	1.12654	0.0204218	0.515067	-0.179044	-0.0568944	0.475511	-0.134872	-1.19741	-0.635851	-0.817721	-0.108103	-0.489452	-0.380281
ADAM9	0.134921	-0.146148	-0.052604	0.848853	0.00171935	-0.637057	-0.722208	-0.734165	0.112783	1.22904	0.508502	0.19243	#VALUE!	0.654306	1.02134	0.4874	-0.189395	-0.0674795	-0.528438	-0.453736	-0.273006	-0.770436	-1.21459	-1.753	-0.279612	-1.12684	-0.909648
ADAMDEC1		0.0579998				-0.578253		-0.69409				-0.0531148			-0.40554	-0.563091						0.960224	-0.521357				0.135765
ADAMTS13				0.58568	0.557832				0.219648	0.7021			0.285218	0.0273315										0.0570327	-0.0827368	0.8003
ADAP1	-0.0901132	0.0932517	-0.260335	0.216431	0.195156	-0.304652	0.338804	-0.101393	-0.146804	-0.207061	-0.246576	-0.416744	-0.349272	-0.217407	-0.187282	-0.303454	-0.309599	-0.597398	0.204335	0.563008	-0.312582	0.0260299	0.357993	0.116916	0.0201719	-0.338778	0.0669015
ADAR	-0.0556334	-0.0405299	0.261262	0.344202	0.105034	0.356291	0.217518	-0.0123658	0.159756	-0.133183	-0.0667467	-0.537914	0.181775	0.434292	-0.484508	0.055498	0.131017	0.226893	0.235314	0.122324	0.154244	0.178041	0.530729	0.0936304	-0.0240904	0.11605	0.234956
ADARB1	0.436762	0.249638	0.00785409	0.546037	0.0925707	0.592889	0.156323	0.437256	-0.420541	0.160835	-0.171655	0.127992	-0.0689278	0.0464028	-0.29503	-0.517885	0.263721	0.0357833	0.27679	0.479829	-0.229398	-0.533522	0.157458	0.0170521	-0.38337	-0.0620651	-0.117876
ADAT1	-0.297477	-0.19686	0.27943	0.00465895	-0.46176	-0.267688	-0.017284	0.279548	-0.0046818	-0.354636	-0.319162	-0.255265	0.499777	-0.038323	-0.120505	-0.22584	-0.335893	-0.01743	0.0715862	0.114663	-0.195904	-0.136579	1.09439	0.525881	0.142571	0.27247	0.342426
ADAT2	-0.0119064		0.879276	-0.243268	-0.680917		-0.02134		0.165903	-0.036977	-0.128321		1.16616	-0.461901			0.0712425	0.331712	-0.354029	-0.643855	-0.619111			-0.889893	-0.464769	-0.618349
ADAT3	0.134271	-0.0142112	-0.363022	-0.91119	-0.204534	-0.00450403	-0.21997	0.304086	0.0553283	0.837255	0.183761	0.283132	-1.18409	-0.432291	0.0543966	0.0483094	-0.0175849	-0.37808	0.0635346	0.472229	-0.105379	0.201932	0.117685	-1.50249	-0.305723	-0.755701	-0.0185361
ADC	-1.01819	-0.10844	-0.53703	0.0747861	-0.0572312	0.0140984	-0.469938	0.111137	-0.235492	-0.411828	-0.225662	-0.11281	0.632718	-0.0750106	-0.196948	-0.121668	-0.207438	0.682941	0.636523	-0.0494606	0.51901	0.487247	0.0663024	0.332204	0.229753	0.652668	0.452206
ADCK1	0.315215	0.397606	-0.631407	0.116596	-0.0050995	-0.141665	-0.10339	-0.735581	-0.265378	0.414376	0.686375	-0.371518	0.0535404	0.136875	-0.660758	0.0606042	-0.127064	0.0136436	-0.168862	0.0434454	0.171176	0.311043	-0.609839	-0.0326159	-0.0558471	0.127243	-0.270228
ADCK2		0.200448				-0.0709146		-0.223432				0.115347			-0.154128	0.0700992						-0.226438	0.340671				-0.322847
ADCK3	0.219442	0.128163	-0.111397	0.108575	0.222413	0.204717	-0.0492429	-0.157563	0.400768	0.430711	0.317862	0.00816875	0.0484907	0.332424	0.290943	0.0945127	-0.253129	-0.172687	-0.260626	0.0300515	-0.228787	0.037505	-0.451206	-0.404091	-0.391293	-0.127843	-0.565526
ADCK4	0.0968181	-0.084247	-0.483478	0.0138458	-0.29745	0.0780504	-0.073212	-0.681033	-0.419212	-0.171499	-0.114804	-0.0928547	-0.650503	-0.436316	-0.610654	-0.336338	-0.0154561	-0.202179	0.489875	0.345024	0.262393	0.309942	-0.150435	-0.233649	0.659174	0.311395	-0.0290682
ADCK5	-0.369076	0.134435	0.0112665	-0.136447	-0.261094	-0.0890648	0.295473	0.312101	-0.265871	-0.18701	0.127065	0.209785	1.35115	0.0222469	0.0127823	-0.158097	-0.639322	0.0576434	0.276659	0.0662476	0.269656	0.143412	0.664426	0.879316	0.120964	0.175502	0.18375
ADCY3		-0.00106307		-0.797315	-0.355173	-0.239638		-0.741839	0.0282811	0.0216947		0.00250251	-0.749018	-0.209947	-0.0840978	0.236027						0.316848	-0.0418779	-0.262788	0.117497	-0.172209	-0.146523
ADCY5	-0.594303		1.38991				1.68254				-0.354833						-0.496402	0.264382	0.361844	-0.00688684	0.121776
ADCY6	0.476091	0.238115	0.253178	1.12828	-0.113615	0.240105	1.45217	0.401904	-0.0910244	-0.766879	0.0459442	0.636841	0.531599	-0.567738	0.327423	-0.257844	-0.370953	0.203363	0.0792151	0.0935857	0.0385291	0.218119	-0.352989	0.749602	-0.176147	0.156597	0.389679
ADCY7	0.43672	0.680624	-0.445634	0.184202	0.333221	-0.0963884	-0.0138878	0.039125	0.405695	0.0812527	0.438832	-0.150275	-0.00333877	0.237478	-0.0634909	-0.0207748	0.599197	0.102246	-0.395076	0.0786499	-0.110469	-0.936959	-0.870219	-0.258094	-0.189247	-0.531688	-0.691497
ADCY9		0.0786327		-0.233024	-0.0582036	-0.180525		0.851753	-0.154786	-0.0205582		0.230076	1.38008	0.359751	0.0594798	-0.350386						0.1338	0.81813	1.17455	-0.500755	-0.341765	0.511673
ADD1	0.112024	0.0788256	-0.158257	0.0770647	0.351321	0.0418008	1.47934	-0.0446321	-0.41297	-0.0915467	-0.236789	0.0474089	-0.291069	-0.392069	0.103137	0.245969	0.173373	0.137505	0.24697	0.175468	-0.170862	-0.0917567	-0.192085	-0.379615	-0.123568	-0.111209	-0.143429
ADD2	-0.0964152	-0.389482	0.669559	-0.000622817	0.270072	-0.0479034	2.83745	-0.902058	-1.07852	-0.780357	-0.993039	-0.423703	0.814945	-0.575915	-0.41367	0.450619	-0.0644676	1.07278	-0.370825	-0.204702	-0.954216	-1.29153	-0.469336	-0.932142	-1.02052	-0.446123	-0.419932
ADD3	0.0807493	0.0284606	-0.058098	0.164494	0.101985	0.17474	0.436041	0.521946	-0.384615	-0.208504	-0.165119	0.409845	-0.215512	-0.406365	0.257318	-0.0848807	0.0829255	-0.0674479	0.599286	0.363648	0.0619504	0.0775014	0.38303	0.172942	0.0851395	-0.0375813	0.18501
ADH1B		-0.650897		-0.485281	-0.340328	-0.753555		-0.565526	-0.896323	-0.993923		-0.772619	-0.420987	-0.810216	-0.366471	-0.659473						-0.866943	1.70571	-0.86805	1.40614	-0.755081	-0.834977
ADH5	-0.141439	-0.012254	0.217616	-0.00295762	-0.309339	0.227566	0.245499	0.0983602	0.197641	-0.063614	0.148097	-0.247514	0.312656	0.10757	-0.0435558	-0.236621	0.186279	0.100395	-0.0359488	-0.195924	-0.00531936	0.0371489	0.861441	0.211887	-0.0228326	-0.120326	0.126804
ADI1	-0.297438	-0.458393	-0.640099	-0.481587	-0.659832	-0.293563	-0.373554	-0.104161	-0.776925	-0.288453	-0.343722	0.613909	-0.561069	0.020793	1.26037	-0.143384	0.0569445	-0.406176	0.0581067	-0.150443	0.252431	0.74098	-0.0375339	-0.405928	0.424217	-0.13169	0.13497
ADIRF		-0.308913		-0.955055	-0.766282	-0.137678		0.330762	-1.27574	-1.44838		0.708879	-0.493809	-1.38323	1.21043	-0.618658						-1.22838	0.846402	-0.246825	1.65748	-0.774127	0.644392
ADK	0.085932	-0.00977062	0.294355	-0.0715117	-0.177763	0.591225	0.133027	0.446987	-0.0604826	0.206029	0.102292	0.707628	-0.420628	0.129834	0.204804	0.16037	-0.0193182	0.024438	-0.000768897	-0.01568	-0.554036	-0.408195	0.157409	0.0582384	-0.00452835	-0.361946	-0.330755
ADNP	-0.382042	-0.12051	0.92992	-0.0437565	-0.0690289	-0.00278631	-0.239957	0.0988136	-0.104577	-0.188276	-0.091709	-0.161649	0.274599	0.0978906	-0.192139	0.0539946	-0.147809	0.297204	0.235132	0.105419	0.378871	0.513152	0.350177	0.554773	0.181577	0.536525	0.633837
ADNP2	-0.0638445	-0.0374082	0.17831	-0.491519	-0.669544	-0.664383	-0.138261	-0.8036	0.0620317	0.228785	0.140561	-0.633929	0.157597	0.400425	-0.830414	0.456447	0.296455	0.213825	-0.223885	0.231166	-0.0974828	-0.0226482	0.764543	0.457738	-0.219427	0.301362	-0.711323
ADO	0.0603878	-0.209529	-0.0775096	-0.007329	0.0321207	0.198305	0.0597569	-0.23446	0.277334	0.147899	0.144422	0.162056	-0.28206	0.115821	0.305043	0.240581	0.0318662	0.0123097	-0.231422	-0.068437	-0.253783	-0.128619	-0.00139973	-0.36684	-0.111532	-0.112377	-0.112651
ADPGK	0.654197	-0.0801909	-0.749568	0.0271647	-0.147399	-0.499556	-0.212797	-0.450782	0.320769	0.2805	0.140497	-0.200055	-1.11073	0.345203	0.0331539	0.291951	0.0728102	-0.39129	-0.131365	0.200865	0.186852	0.0366404	-0.30273	-0.906998	-0.0953333	-0.561037	-0.759431
ADPRH	1.00784	0.0638668	-0.301784	0.36676	-0.408484	-0.336425	0.569184	-0.578521	-0.339587	-0.334889	-0.242505	-0.253833	0.446641	-0.37016	0.814903	-0.39976	0.142354	0.448793	-0.105929	0.206008	-0.451593	-1.0484	-0.67645	0.0443043	-0.397801	-0.348046	-0.375228
ADPRHL2	0.097545	0.0350062	-0.391751	-0.145538	-0.128353	0.0363805	-0.121198	-0.0738703	-0.104292	-0.125128	-0.0644284	0.195539	-0.510756	-0.0803333	0.334859	-0.0431147	0.0501874	-0.264423	0.153463	0.153385	0.163809	0.179942	-0.3204	0.0303355	0.337345	0.179315	0.137448
ADPRM	0.233114	0.0296909	-0.395076	0.00664427	-0.366083	-0.776253	-0.0502374	-0.696641	-0.289601	0.0960578	0.251886	-1.06961	0.495417	-0.0140534	-1.64846	0.10207	0.0216851	-0.233955	0.253754	-0.210576	-0.239609	0.297628	-0.0375153	-0.385373	0.125116	0.457138	-0.0198091
ADRBK1	-0.122597	0.280305	-0.393893	-0.211613	-0.154092	-0.153508	-0.0546635	-0.135078	0.15036	0.0782098	0.0559195	-0.0658201	-0.29319	0.2552	-0.31017	0.254167	0.076914	-0.0186101	0.228957	-0.0462018	0.269757	0.228018	-0.208559	-0.283736	-0.0677388	-0.225196	-0.156136
ADRBK2	0.0443212	0.48885	0.616772	-0.0405754	-0.0682678	-0.0394129	0.233715	-0.0764109	-0.0840164	0.0268389	-0.244167	-0.333265	-0.0438433	0.0343865	-0.439733	0.0989194	-0.196121	-0.145649	0.679159	0.3638	0.169043	0.327301	-0.190707	0.0443736	0.0952531	-0.117184	0.0962275
ADRM1	-0.0718168	-0.204974	0.94609	0.0472368	0.145259	0.214615	0.112166	0.33177	-0.223702	-0.0920444	-0.309813	0.234541	0.691406	0.0623543	0.286443	-0.0893697	0.218861	0.369224	0.17069	-0.264553	-0.0823527	-0.179971	0.904961	0.567748	0.139432	0.0968205	0.371383
ADSL	-0.0671074	0.134338	0.144849	-0.00779225	-0.185442	0.0488777	1.01021	0.457364	-0.278027	-0.296335	-0.00240614	-0.138616	0.1291	-0.0524176	-0.352875	0.0872879	-0.214999	0.347235	0.131865	-0.00303883	-0.165706	-0.0641236	0.674941	0.216618	0.0746562	-0.0269174	0.18602
ADSS	-0.125248	0.213616	-0.150091	-0.0684342	-0.179672	0.258638	-0.0135675	0.505937	-0.11159	-0.0361689	-0.0441975	0.237608	0.012217	0.129154	0.0607858	0.0288928	-0.144363	0.0478422	0.377099	0.186208	0.176799	-0.00334716	0.0334941	0.279683	0.0961855	-0.0356623	0.170933
AEBP1	-0.197276	0.181371	0.0886609	1.3711	0.0686901	0.167166	-0.0819942	0.58185	-0.18668	-0.6857	0.0533408	-0.0203325	-1.16455	-1.16266	0.140765	-0.075349	-0.227968	-0.498222	0.029887	-0.0547669	-0.123975	-0.0669539	0.602888	-0.60711	-0.0545032	-0.531821	0.2241
AEBP2	-0.511168	0.233424	1.30515			0.115659	-0.22342	0.792366			-0.113184	0.963179			0.97831	-0.0619903	0.0725506	0.647732	0.271032	-0.179694	0.223505	0.308128	0.275718				0.929336
AES	0.29338	0.0813898	-0.651185	-0.689398	-0.486896	-0.189057	-0.937648	-0.588486	-0.00799648	1.05375	0.238453	-0.65879	-0.621691	-0.313441	-0.794994	0.210041	-0.314079	-0.787619	-0.228534	0.0091532	0.0613345	0.151058	-0.269781	-0.896387	-0.464868	-0.31445	-0.43506
AFAP1L2	-0.0236468	-0.178278	0.463214			0.191174	0.0461158	0.464843			0.334401	0.514967			0.749715	0.214678	0.269553	0.628144	0.0759093	-0.175364	-0.133565	-0.165537	-0.286459				0.250214
AFF1	-0.142419	-0.0853546	0.192728	0.323448	0.303013	0.341133	0.0873042	0.183188	0.182714	-0.0821885	0.103932	-0.235381	0.21795	0.298806	0.0851009	-0.0834675	-0.107606	0.544543	0.303836	0.186128	0.294114	0.247272	-0.0296971	0.559978	0.00546446	0.212029	0.346465
AFF3	0.32077	-0.0268082	-0.0856859	0.0979583	0.231412	0.172432	0.0847368	-0.256111	0.076972	0.150523	0.0518274	-0.310385	0.626122	0.498277	-0.106132	0.0493827	0.758945	0.545947	-0.602796	-0.546099	-0.192293	-0.057222	-0.470709	-0.16633	-0.440867	-0.405697	-0.972973
AFF4	-0.0469445	-0.0360816	1.01254	0.145597	0.417263	0.709059	0.0413511	0.706869	-0.142478	-0.342364	0.0431539	0.242706	0.709748	0.248166	0.709028	0.0391785	0.335355	0.731758	-0.0580759	-0.251534	0.129046	-0.304951	-0.19725	0.117279	-0.0772431	-0.0317161	0.093149
AFG3L2	-0.0275327	-0.0091256	-0.225872	0.100063	0.135041	-0.0738233	-0.157719	0.297392	0.212158	0.370793	0.224015	0.305761	-0.472442	0.32754	0.105555	0.0083098	-0.00358807	-0.129119	-0.033563	-0.0920055	-0.206406	-0.0468103	-0.236875	-0.220686	-0.0972945	-0.085005	-0.255616
AFM	-0.292464	0.135707	0.994923	0.770648	0.875589	0.529705	2.44739	0.515024	0.49612	0.991476	-0.692806	0.200737	0.516659	0.393452	0.319738	-0.104624	-0.595675	0.766244	0.150547	-0.200887	-0.628047	-0.0264755	-0.243398	0.0617813	0.0080455	1.01477	0.22336
AFMID	0.225082	-0.335055	0.35794	-0.325421	0.330399	0.103167	-0.0739401	-0.336761	-0.103568	0.565459	0.238026	0.399197	0.293542	0.271252	0.0467163	0.692635	0.0836895	0.190479	-0.47863	0.066975	-0.827516	-0.0158492	-0.230205	-0.750311	-0.560867	-0.920131	-0.0582971
AFP	-1.56484	-1.27363	1.77619	-0.886226	2.52174	-0.779582	-1.02413	-0.018611	-0.981879	-0.769168	-1.5955	0.64725	0.919553	-0.646381	0.654381	1.02669	-1.18858	1.32853	-1.53512	0.113694	-0.970389	-0.503775	0.708939	0.323042	0.385553	0.0197526	1.38009
AFTPH	0.165097	0.412674	0.00568212	0.270948	-0.154447	0.180066	0.22449	0.255395	-0.0326494	-0.484828	-0.376418	-0.387763	0.165345	-0.270896	-0.350147	-0.0189787	0.00191622	0.211237	0.233219	0.150891	0.0208275	0.00633328	0.121178	0.448202	0.211316	-0.0948086	0.186027
AGA	0.414012	0.182005	0.0105862	0.444982	0.502695	-0.153577	-0.189253	-0.17199	0.0159908	0.7001	-0.17644	0.488808	-0.549792	-0.0444699	0.837261	-0.14569	0.0153828	-0.486073	-0.104216	0.414729	-0.482587	-0.268507	-0.615777	-0.413904	-0.16414	-0.393535	-0.638215
AGAP1	0.295575	0.234798	-0.751348	-0.148738	0.102535	-1.34511	-0.389867	-1.96115	0.222239	0.565592	0.527237	-0.876461	-0.374984	-0.102073	-1.23901	0.519316	-0.0623688	-0.774418	0.0272108	0.539989	0.58955	0.415526	-1.55851	-0.258595	0.0991993	-0.176507	-1.78645
AGAP2	0.351812	0.419204	-0.134982	-0.0088989	-0.150268	-0.177308	0.0366384	-0.217541	-0.249423	0.0215531	0.132673	-0.329463	-0.577738	0.170877	-0.362404	0.355695	0.343685	-0.167055	0.0265908	0.281488	0.324429	-0.222931	-0.24628	-0.44938	-0.498351	-0.269429	-0.494651
AGFG1	0.0524451	-0.0746866	-0.300325	-0.307824	-0.170211	-0.457316	-0.145286	0.0577877	0.272628	-0.0442497	0.0960292	0.240919	-0.136053	-0.0957698	-0.113485	0.313596	-0.0173384	-0.435285	-0.113527	0.182727	0.0777807	-0.117044	0.431138	-0.367993	-0.165822	-0.31052	-0.27498
AGFG2	-0.305892	0.194593	-0.655736	-0.0106925	-0.446793	-0.216726	0.310105	-0.767711	0.0319787	-0.31477	-0.0993835	-0.244341	-0.0946358	-0.212058	0.348364	-0.183586	0.391889	0.307909	0.0570827	0.397596	0.278741	-0.16501	0.266042	0.0270518	0.157996	0.0498442	-0.359596
AGGF1	-0.117223	0.170514	0.616922	0.0225118	0.110057	0.148534	0.0211123	0.181197	-0.133672	0.109013	0.0995652	0.188208	0.0837287	0.182537	0.352702	-0.173943	0.0411086	0.480899	0.190988	-0.131145	0.0438139	-0.098788	-0.0381811	0.325116	0.127648	0.23012	0.234856
AGK	0.022147	-0.148328	-0.432074	0.0903223	-0.165005	0.125688	-0.0635171	0.006101	0.288292	0.147527	0.0786994	0.322841	-0.241262	-0.0180606	0.0043759	-0.193604	0.0356356	-0.170333	0.0275039	0.152012	-0.0963157	0.149829	0.188475	-0.0474669	0.00426968	0.0915671	0.110467
AGL	0.238751	0.611387	-0.219916	0.422977	-0.507062	0.0847253	0.279539	-0.172671	-0.762028	-0.542387	-0.497961	-0.614516	-0.633979	-0.16317	-0.547023	-0.50842	-0.0389383	-0.100399	0.395964	0.773843	-0.0855268	-0.502687	-0.079454	0.268	0.477474	-0.335297	0.0388339
AGMAT	0.685536	1.18787	0.672203	0.639239	-0.65198	-0.449937	-0.445936	-1.25362	-0.770194	0.255582	-0.31489	-0.74247	-0.876843	-0.947106	-0.584115	-0.193986	-0.343363	0.0793212	0.365081	1.05764	-0.313407	-0.52276	-0.4509	-1.26524	-0.428629	-0.595404	-1.38836
AGO1	0.333201	0.222124	-0.706114	-0.263764	-0.289798	-0.427133	0.021167	-1.10484	0.0769783	-0.259308	-0.0355999	-0.843022	-0.483811	-0.187695	-0.789856	0.209962	-0.111656	-0.670278	0.422272	0.578025	0.558823	0.681331	-0.845904	-0.0681791	0.204103	0.0403266	-0.719275
AGO2	0.107298	-0.175145	-0.610192	0.319005	-0.134874	0.117834	0.313686	-0.181507	0.226772	-0.198939	0.19578	-0.591453	-0.0113694	-0.00357293	-0.854203	0.129738	-0.23103	-0.0693812	0.126162	-0.0732976	0.00553726	0.210557	0.640801	0.0603097	-0.080773	-0.219355	-0.0473685
AGO3	0.179999	-0.122457	-0.945774	0.0232361	-0.371013	-0.245297	0.0526398	-0.422611	-0.314392	-0.378087	-0.15488	-0.520875	-0.101126	-0.069883	-0.586976	0.0865062	-0.000861977	-0.574342	0.0486244	0.418893	0.239886	0.693151	-0.0680459	0.472653	0.217005	0.150538	-0.0228237
AGO4	-0.065147	-0.0750245	0.200145	0.325719	-0.566553	0.0983598	0.351194	0.0159424	-0.314187	-0.468151	-0.31973	-0.272992	1.01602	0.246355	-0.317429	-0.0219116	0.0836274	0.271276	0.251759	0.0906465	0.31056	0.090715	0.65004	0.662116	-0.132591	0.45103	0.250425
AGPAT1	0.214419	0.188921	-0.802488	-0.672826	-0.0931036	-1.26008	-0.0479026	-1.07074	0.538106	0.939569	0.345873	-0.971919	-0.573778	0.748637	-0.33252	0.24187	0.165163	-0.534912	-0.149426	0.265056	0.231012	0.230179	-0.906705	-0.451629	0.000950896	-0.398962	-0.982678
AGPAT2	0.0751999	-0.163162	-0.00482921	0.214472	-0.150389	-0.0628354	0.0135678	-0.744652	-0.335477	0.197856	-0.325448	-0.192389	-0.749512	-0.292779	-0.0238439	-0.139476	-0.0298901	-0.355932	0.0306706	0.321047	0.214766	0.102307	-0.133626	-0.0313107	0.937557	0.667328	-0.0485593
AGPAT3	0.0102559	0.115592	0.131047	0.928651	0.363955	0.136775	0.224004	0.00651719	-0.648546	0.316079	0.080336	0.264982	0.102221	-0.0406479	-0.689414	0.179145	0.79381	-0.237586	-0.494979	-0.331997	-0.637737	-0.679012	0.305151	-0.0657312	-0.282218	-0.884179	-0.0531837
AGPAT4	0.0374924	0.0451846	0.812006			0.0511209	0.904	-0.542326			-0.590771	1.1801			-0.529791	-0.331063	0.286439	0.770572	-0.0384055	-0.0510237	-0.403535	-0.5788	-0.0396957				0.152212
AGPAT5	-0.162011	-0.309854	-0.312234	0.193299	0.166871	0.346573	-0.410633	0.258596	0.11408	0.460148	0.205856	0.707134	-0.215484	-0.0737661	0.424788	-0.327538	-0.278633	-0.173096	-0.0536294	-0.100538	-0.338949	-0.0872991	0.252642	-0.230034	-0.0988751	0.0116574	-0.081598
AGPAT6	-0.0767865	-0.183988	-0.120827	-0.860423	-0.122434	-0.0222667	-0.244139	-0.246991	0.106748	0.145647	0.211326	0.541009	0.245554	-0.416023	-0.126982	-0.328005	-0.194027	-0.215457	0.110897	0.400661	0.337302	0.33639	0.201608	-0.397706	-0.0813286	0.0333164	0.367827
AGPAT9	-0.260114	-0.901442	-0.828133	0.481406	-0.375466	-0.130888	-0.336452	1.55832	-0.490299	-0.170788	-0.216293	-0.177889	-0.399066	-0.531494	-0.514474	-0.845191	-0.20378	-0.289259	0.437957	0.640991	0.377942	-0.868212	2.69237	1.17114	0.214193	1.53705	0.929104
AGPS	0.200385	0.0253893	0.0771288	0.303346	-0.36034	-0.749409	0.198337	0.716681	0.147912	-0.111888	0.238039	0.216351	0.750627	-0.315746	-0.870041	0.342617	-0.13797	-0.104395	0.574545	0.250978	-0.11384	-0.798499	-0.441485	0.597903	-0.461126	-0.337167	-0.464729
AGR2	-0.880235		-1.08924				-0.978008				-0.509532						-1.1986	-1.28112	0.748026	0.344986	1.18842
AGT	0.170539	0.0820299	0.942615	0.588108	0.759967	0.731851	2.4423	0.15303	0.315515	0.604344	-0.351988	-0.332466	0.0348153	0.909938	0.772707	0.0203856	-0.70693	0.6262	-0.674597	-0.146179	-0.505847	-0.526549	0.0298842	0.0186383	0.326646	0.730496	0.0461306
AGTPBP1	0.0271416	0.388592	-0.498759	0.434237	-0.226964	0.149257	-0.00662281	0.414732	0.00181875	-0.29192	-0.112355	-0.509222	0.391426	0.0628872	-0.306898	-0.177041	-0.115861	0.116383	0.389865	0.302773	0.212964	0.0291627	0.0513362	1.05573	0.21303	0.238014	0.263642
AGTRAP	0.0320898	0.152462	-0.416598	0.257471	0.150712	0.374484	0.301814	0.726557	0.200251	0.18397	-0.280215	0.684982	-0.657807	-0.033367	0.623913	0.0913616	-0.433003	-0.482593	-0.549135	0.116962	-0.574948	-0.505513	-0.068689	-0.493907	-0.00998323	-0.120276	-0.0311759
AHCTF1	0.0984541	0.157285	-0.00105481	0.289477	-0.289111	0.221757	-0.046071	-0.0768173	0.203408	-0.351012	0.0880482	-0.794292	0.379792	0.271236	-0.997486	-0.0231189	-0.0345123	0.411302	0.270025	0.145093	0.240691	0.229537	0.298761	0.681143	-0.151407	0.0588606	0.230964
AHCY	-0.00387295	-0.114096	-0.230575	-0.0916489	-0.0910012	-0.0140184	0.327864	-0.049897	0.184191	0.0067714	0.0914504	0.0414454	-0.0998541	0.0584268	-0.154873	0.0733795	0.103424	-0.0163437	0.0768189	0.0849987	0.21462	0.0716917	0.283758	0.0401585	0.14541	-0.0615195	-0.0168598
AHCYL1	0.128518	-0.0567381	-0.354179	-0.0332121	-0.153018	-0.12211	-0.208976	-0.0842387	0.216054	-0.0699295	0.283195	-0.317968	-0.187153	0.305485	-0.137638	0.273473	0.0783383	0.070731	-0.0911478	-0.279592	0.0886898	-0.068115	-0.0534066	-0.00823112	-0.192952	-0.142161	-0.234846
AHCYL2	-0.0280356	-0.00325486	0.17111	-0.0270956	-0.13003	0.0912022	0.189588	0.194187	0.247745	-0.257444	0.0982981	-0.00802212	0.432589	0.0770116	-0.0495543	0.0909188	0.162383	0.410874	-0.0268143	-0.174127	0.140881	-0.010967	0.260994	0.393158	0.0978946	-0.0847727	0.0424524
AHDC1	-0.281926	-0.102445	-1.19672	-0.229158	-0.162467	-0.556719	-0.68302	-0.5886	0.251635	-0.414605	0.202413	-0.826473	-0.451104	-0.252798	-1.04364	-0.075183	-0.181383	-0.475053	0.371096	0.491588	0.293549	1.08126	-0.253722	-0.118429	0.161797	0.269554	0.11823
AHNAK	0.512327	0.927458	-0.370051	1.07024	-0.0424072	1.71571	0.459307	-0.507874	-0.99843	0.0167046	-0.736846	-0.681933	-0.815851	-0.9269	-0.726174	-0.876102	-0.116199	-0.26668	0.982742	0.986194	-0.226306	-0.178514	0.00754666	0.718542	-0.0182944	-0.768552	-0.554897
AHR	0.523207	0.673109	0.290358	0.228413	-0.181281	-0.381208	0.3782	-1.12053	0.654073	-0.680476	-0.362291	-0.730117	0.722151	-0.196751	-1.06177	-0.40131	-0.662622	0.479781	-0.0623553	-0.575857	-0.370952	0.31723	-0.663562	-0.242701	-0.677971	-0.466565	-0.985438
AHSA1	-0.0129142	0.00620218	0.115897	-0.209943	0.358286	-0.101518	-0.0297258	-0.0987704	0.256876	0.108902	0.395626	0.395647	-0.0237154	0.135939	0.12871	0.172174	0.179281	0.343431	-0.0866431	-0.217956	-0.192307	-0.313583	-0.0035957	-0.146775	-0.224498	-0.159576	-0.178411
AHSG	-0.836795	-0.395278	0.975488	0.384493	1.25906	-0.2656	0.209564	-0.0686381	-0.254749	0.155126	-0.738095	0.240307	0.353582	-0.266591	0.532807	0.60315	-0.86333	0.692372	-0.786014	0.379839	-0.61533	-0.261947	0.210338	0.0495582	0.0859944	0.283392	0.453025
AHSP	-0.463686	-0.521046	0.552413	-0.389754	0.754453	-0.534113	0.490275	-0.168562	-0.59098	-0.656901	-0.179838	0.558679	-0.343162	-0.563993	-0.218475	0.409083	-0.540705	1.14495	0.291749	0.23437	-0.324935	-0.536534	0.428337	-0.12734	0.423332	0.0980882	0.436071
AIDA	0.202916	0.0612441	0.380099	0.014663	-0.147542	0.164946	0.781168	-0.0307433	-0.202486	0.15468	-0.395296	0.0717223	-0.457351	-0.117948	0.13275	-0.347624	0.182156	0.374051	0.381744	0.259085	-0.00792988	-0.0634547	0.403567	-0.0963242	0.071932	0.109915	0.320919
AIF1	-0.624435	-0.169921	0.410231	-0.233322	-0.380289	-0.292522	-0.152246	0.960472	-0.255603	-0.386693	-0.289658	1.03041	0.0104097	-0.605053	0.426564	-0.185985	-0.579997	-0.321816	-0.295883	-0.784888	-0.683408	-0.477706	0.866265	0.142777	0.283163	0.350316	0.136862
AIF1L	-2.70074	-0.808843	-0.421736	-1.99957	-1.74451	-0.281933	-2.43123	-0.373042	-1.81848	-2.15236	-1.31331	2.12607	-1.518	-1.64149	1.34744	-0.562116	-1.83282	-1.17243	-2.18454	-2.52476	-2.23401	-0.696218	-0.359269	-0.770927	-1.90571	-2.16176	-0.132222
AIFM1	0.128528	-0.143343	0.285179	0.232744	0.37238	0.281031	0.00685519	0.0749394	0.149598	0.153526	-0.0632884	0.508316	-0.0583788	0.175126	0.800108	0.0746603	0.151849	0.179773	-0.166763	-0.233356	0.196615	-0.0413881	0.232532	0.251527	-0.202727	-0.0518524	-0.0512977
AIFM2	1.49646e-05	-0.299128	0.536184			-0.176041	0.523778	0.19098			-0.0938871	0.131904			0.38235	0.234139	0.189225	0.68382	-0.017155	0.261759	0.314914	-0.0452227	0.739262				0.182364
AIM1	-0.0480574	0.356608	0.0499621	0.318724	0.0116746	0.219684	0.13127	0.037491	0.00260555	-0.179855	-0.222731	-0.65264	0.758954	0.158023	-1.01264	0.324987	0.451767	0.682558	0.231827	0.0509027	0.192674	-0.00245274	0.0709881	-0.0569842	-0.227793	-0.0972995	0.18405
AIM2	0.578485	-0.765012	-0.798182	-0.888513	-0.598846	-1.1669	-0.343165	-1.40406	1.42565	-0.894312	0.11244	-0.877397	2.07283	-0.335723	-0.794574	-0.404519	1.0195	0.664794	-0.291534	-0.281858	-0.503993	-1.39321	-1.38879	-1.44955	-1.17075	-1.44715	-1.69424
AIMP1	0.0604503	-0.0223025	0.0231085	-0.0266055	0.336662	0.162113	0.0486286	0.326287	0.140539	0.0484919	0.142578	0.363515	-0.112518	-0.0154458	0.468188	-0.0405677	0.141291	-0.00990541	-0.124338	-0.163635	-0.109647	-0.149683	0.336574	-0.0645263	0.0576192	-0.238528	0.00435607
AIMP2	-0.0108281	-0.0324953	-0.245296	0.0263	-0.0461715	0.0608451	0.190711	0.0175148	0.080183	0.298835	0.113305	-0.0476899	0.326951	-0.0558391	-0.0647109	-0.12277	0.0642986	-0.0897034	-0.124323	-0.087674	-0.149308	-0.113613	0.412072	0.176772	-0.0480942	-0.0407336	-0.154694
AIP	0.0407791	0.155567	-0.134087	-0.299924	-0.0259515	-0.246544	-0.286008	0.157227	-0.00293513	0.285492	0.0622031	0.037441	-0.495996	-0.047811	-0.32045	0.0846551	0.117131	-0.154374	0.0749495	0.21342	0.159053	0.0954827	0.0911391	-0.345409	0.232863	-0.127874	-0.0801596
AJUBA		0.694549		-0.177656	0.183848	0.519551		-0.390662	-0.167789	0.152224		-0.219295	0.0281629	0.214535	-0.49301	-0.444986						0.983612	-0.0734882	0.187174	0.325956	0.328013	0.480818
AK1	0.021181	-0.237575	0.233891	-0.165124	0.331257	-0.195217	0.361884	-1.02467	0.880879	-0.370116	-0.467123	-0.295044	0.280464	-0.362426	0.510255	-0.129476	-0.967	-0.703752	-0.0255494	0.155609	-0.69243	0.191952	0.784629	-0.210286	-0.265879	0.987073	0.483662
AK2	-0.044857	-0.17589	-0.0701409	0.166221	0.0991808	0.0590911	-0.175412	0.532019	-0.0950531	0.356744	-0.242666	0.603871	-0.0891231	-0.134573	0.21545	-0.0908488	-0.266769	-0.110881	-0.0533116	0.0328802	-0.0676867	0.085361	0.287813	0.181602	0.0830097	0.0865479	0.260118
AK3	-0.256204	-0.548643	-0.133087	0.147335	0.0905017	-3.38392e-05	-0.0886383	-0.283535	0.0750155	0.611086	-0.302873	0.603519	-0.437797	0.13913	0.553043	0.498256	-0.0846418	-0.512783	-0.359386	0.00059174	0.0323269	-0.272733	-0.167212	-0.278667	-0.104533	-0.143156	-0.293878
AK4	-0.21418	0.232391	-0.116385	-0.378292	-0.139706	-0.553077	-0.272571	-0.704973	-0.497279	0.141658	0.738175	-0.439111	-0.736894	0.895707	-0.604241	-0.00242666	-0.396005	-0.697107	-0.125671	0.015335	-0.0323602	1.32936	-0.112024	-1.05594	-0.0613718	-0.559024	-0.599328
AK5	0.0869012		0.145603	-0.331148	-0.954002		0.899465		-1.4998	0.0584566	-0.561343		0.911953	-0.684217			1.09247	0.536884	1.23502	0.622195	0.19428			0.355346	0.912203	-0.338349
AK8		0.368392				0.228331		-0.0897926				-0.427808			-0.524951	0.270877						0.700378	0.369903				0.254908
AKAP1	-0.113825	-0.0871847	0.258394	0.352565	0.0221378	0.415633	-0.308911	-0.320119	0.457253	0.18815	0.574979	-0.190937	0.330673	0.348156	-0.227348	0.343168	0.100107	0.676367	-0.349545	-0.42485	-0.328787	-0.416255	-0.187599	-0.00728592	-0.500629	-0.365535	-0.42683
AKAP10	0.377214	0.14826	0.180147	0.385405	0.0010395	-0.0571571	0.439873	-0.345054	-0.168264	-0.426748	0.0732525	-0.377741	0.466922	-0.310224	-0.600232	-0.0507545	0.306304	0.277684	0.0592563	-0.0186667	-0.00296712	-0.270509	-0.871831	0.379963	-0.00489741	-0.118676	0.105612
AKAP11	0.0171331	0.369754	-0.394533	0.138793	-0.349646	-0.0623266	0.102351	-0.233791	0.0355353	-0.539658	-0.109645	-0.770476	0.199113	0.307861	-0.7096	-0.210358	-0.104676	0.196842	0.501974	0.144695	0.698929	0.599739	0.171668	1.19552	0.15184	0.368355	0.612301
AKAP12	-0.627707	-0.327956	-0.422576	-1.32997	-0.871083	-0.795412	-1.13906	-0.707149	-1.57123	-0.848564	-1.04109	0.0322201	-1.23794	-1.39994	-0.844928	-0.831941	-0.826134	-0.834674	1.30361	0.888195	0.576812	1.37773	1.27367	1.44287	0.475293	1.7177	2.037
AKAP13	0.340508	0.494675	-0.320266	0.220353	-0.458058	0.101783	0.0888437	0.0731185	0.169129	-0.648817	-0.100573	-0.755575	-0.0278034	0.0514528	-0.816875	-0.0914144	-0.164644	0.39855	0.398469	0.250627	0.3689	0.164985	0.071404	0.231343	-0.0111752	-0.115023	0.239962
AKAP17A	-4.70949e-05	-0.216273	0.607235	0.171166	0.165145	-0.0664525	-0.0272403	0.102946	0.189736	-0.194034	0.105709	-0.11629	0.830609	0.143701	0.0351393	0.0776226	0.161335	0.303378	0.0531784	0.0151897	0.214115	0.0201456	-0.0901978	-0.0968841	-0.154368	0.276071	0.120021
AKAP7	0.351014	-0.409841	-0.519277	0.0484104	-0.750953	0.222124	0.272957	-0.14795	-1.11722	-0.201113	-1.13492	-0.317751	0.32794	-0.590325	-0.344934	0.177416	0.540801	-0.293481	0.771796	0.0114943	-0.6862	0.430874	0.251088	-1.40364	0.381218	-0.372391	0.656735
AKAP8	-0.254565	0.0139483	0.12859	0.122987	-0.157151	0.195315	-0.288449	0.217937	-0.222615	-0.100112	0.0091062	-0.138766	0.106323	0.0057551	0.0145236	-0.195456	-0.0908279	-0.0179614	0.196601	0.0954332	0.33261	0.440609	0.21843	0.511618	0.156258	0.384852	0.552604
AKAP8L	-0.010139	-0.131462	-0.0443377	-0.0413646	0.405016	0.213335	-0.0507655	-0.117067	0.0512128	-0.11901	-0.0121129	0.0468238	0.0805405	0.0544873	0.221009	0.0371948	-0.0178363	0.159655	0.0657299	-0.042304	0.0135797	0.11496	0.140502	0.496734	0.0746418	0.121691	0.360868
AKAP9	-0.0948605	0.254878	-0.0168284	0.208138	-0.28523	0.426712	0.0318391	-0.165651	0.333998	-0.666429	0.000819329	-0.704061	0.503207	0.0812665	-1.07276	0.0748494	0.00610287	0.895308	0.347163	0.0939844	0.375666	0.348588	0.263077	0.952122	-0.00459351	0.179161	0.623255
AKIP1	-0.189109	-0.348109	-0.645384	0.256255	0.249656	0.215894	-0.0380825	-0.129289	-0.333749	0.0564404	-0.503134	-0.182887	-0.0672973	-0.403699	0.433166	-0.362354	-0.665958	0.0632328	0.126014	0.313535	-0.161657	-0.0897605	-0.136241	0.307633	-0.181464	0.253596	0.251032
AKIRIN1	-0.358216	-0.414009	0.721442	0.276616	0.0384318	0.116915	0.450334	-0.11351	-0.183151	0.0019244	-0.128606	0.37088	0.595103	0.160019	0.353602	0.362729	-0.0707726	0.218354	-0.074159	-0.235261	-0.24448	-0.329611	0.359933	0.0677758	0.158782	0.632136	0.234995
AKIRIN2	-0.147374	-0.331781	0.43743	-0.220753	-0.020146	0.0382886	1.31431	0.292453	-0.118312	0.184212	0.0452572	0.294207	0.434453	0.328542	-0.00305217	0.267487	-0.205576	0.305864	-0.289427	-0.226788	-0.548161	-0.245516	0.0736708	-0.309644	-0.383114	-0.19207	0.00928264
AKNA	0.13645	0.110958	0.0130748	0.353635	0.088948	0.0993129	-0.0193302	-0.289017	0.170035	-0.0866297	0.0547018	-0.226567	0.279504	0.219402	-0.373495	0.174975	0.391703	0.145859	0.140445	0.103874	0.24851	0.0641824	0.0249803	0.163858	-0.0813993	-0.0852252	0.0236227
AKR1A1	-0.297613	-0.0263153	-0.0795144	-0.301777	-0.141183	0.161052	-0.125855	0.139148	0.0113798	0.173026	0.158072	0.109779	0.168411	-0.0467317	0.27845	0.155733	0.181406	-0.230958	-0.123655	-0.418505	0.0747809	0.00422523	0.783592	-0.329884	0.0521798	-0.632076	-0.0148821
AKR1B1	-0.00677088	-0.0505345	-0.323858	-0.285122	-0.0868873	0.226848	0.187977	-0.544102	0.529262	0.157047	0.213029	0.194053	0.281041	0.0191932	0.0967901	0.136626	0.0956569	0.152541	0.0276044	-0.188625	-0.20264	-0.102338	0.161631	-0.1997	-0.56378	0.0569639	0.0163989
AKR1B10				0.0352859	-0.630674				0.528386	-0.158189			0.221933	0.037479										-0.366725	-0.559393	-0.0208546
AKR1C3	-0.205238	-0.611679	-0.985437	-0.123019	-0.904926	-0.509318	0.143423	-0.831234	-1.0338	-0.349275	-0.133485	1.41524	-0.157976	0.403742	1.02986	0.138699	0.639906	-0.291889	-0.225739	0.512543	-0.472004	-1.5139	0.187657	-0.280332	0.0576553	-0.835659	-0.05969
AKR7A2	0.00127766	-0.115131	-0.396056	-0.354361	-0.150351	-0.345191	0.103049	-0.300999	0.343781	0.104316	0.111732	-0.201275	-0.214037	-0.00715642	-0.244442	0.250552	-0.13036	-0.476785	-0.207407	0.0143191	0.0190936	0.0951621	-0.325436	-0.200969	0.21364	-0.290817	-0.342625
AKT1	0.0229288	0.403515	-0.705581	-0.0260205	-0.144637	0.0348521	-0.197832	-0.661734	0.17643	0.0820027	0.404079	0.0571008	-0.206228	0.571873	-0.185556	0.204481	0.235038	-0.30926	0.0564211	-0.155657	-0.0833623	-0.160679	-0.417225	-0.417762	-0.268654	-0.314623	-0.322035
AKT1S1	0.00733757	-0.0622497	-0.993033	-0.0130482	0.299035	0.340771	0.204333	-0.131328	-0.0284876	0.373729	-0.229306	0.831114	-0.188885	0.289224	0.862031	0.331715	0.268775	-0.413014	-0.0442821	-0.253272	0.0683153	-0.103762	-0.994937	0.109177	0.0416784	-0.0982188	0.316174
AKT2	0.137656	-0.0213733	0.274665	0.244668	0.171594	-0.0372729	0.279744	0.210459	-0.152631	-0.200415	-0.19803	-0.00523974	0.712954	0.407883	-0.094594	-0.0669151	0.438841	0.492285	0.202746	0.0164735	0.0347002	-0.100366	0.400631	0.106574	-0.0760012	0.0565404	0.103659
AKT3	-0.0893591	-0.178998	0.710827	0.696399	-0.429996	-0.175075	0.682334	-0.75933	-0.821228	0.25989	0.551398	0.138075	1.23779	-0.178663	-1.14441	0.0954627	0.636895	0.114456	-0.0486981	0.12045	0.0328984	-0.920311	-0.405528	0.30224	-0.782257	0.269761	0.0265336
AKTIP	0.0359218	0.328644	0.0422608	-0.114206	-0.324048	0.344012	0.499306	0.697407	-0.295389	0.21926	0.226759	0.69999	0.0142408	-0.13019	0.447001	0.229357	0.14048	-0.350638	0.358234	0.353811	-0.119546	1.3559	0.318762	-0.058064	-0.0212328	-0.164368	0.139333
ALAD	0.199783	0.190726	-0.315923	-0.417662	-0.110821	-0.249639	0.542922	-0.656709	-0.467661	-0.238782	-0.297165	-0.231633	-0.634317	-0.317504	0.0130422	0.616522	-0.234455	-0.559138	-0.231908	0.305563	-0.365824	-0.505219	-0.259913	-0.191055	-0.0984512	-0.097128	-0.327788
ALAS1	0.240677	0.0961217	-0.318344	0.217092	0.101407	0.0592301	0.561429	0.265188	-0.330021	-0.440991	0.294899	0.0564701	0.125493	-0.115857	0.206014	-0.180179	0.188576	0.112732	-0.14355	0.375505	0.283011	0.286287	-0.137263	0.140989	0.421384	0.175341	0.660125
ALAS2		-1.52421				-0.121979		0.251779				0.666381			-0.307188	0.631539						-0.475334	1.03574				1.78338
ALB	0.116976	-0.190513	0.231154	0.691787	0.434733	0.734526	3.2181	-0.871545	-1.11735	-0.0307709	-1.07063	-0.71184	-0.390301	-1.20783	0.196534	-0.463604	-1.22967	-0.0738494	-0.813538	0.000329529	-1.15299	-1.1589	0.474297	-1.18544	-0.44318	-0.526405	-0.108873
ALCAM	-0.41666	0.121856	0.94255	0.0424139	0.366521	-0.153848	-0.050207	1.50649	-0.0144813	-0.317453	-0.558144	0.909486	0.368939	-0.0847288	-0.782096	-0.336439	-0.317611	1.69581	-0.617466	-0.468911	-0.686956	-0.640866	0.584563	0.178962	0.274298	0.499122	-0.0776496
ALDH16A1	0.185177	0.1633	-0.274951	-0.25281	-0.14601	-0.353516	-0.223484	-0.663539	0.101218	-0.0131607	0.178659	-0.382556	-0.649424	0.212216	-0.37793	0.328705	0.242465	-0.216748	-0.0766328	-0.197995	0.248401	0.0748513	-0.485555	-0.412561	0.226009	-0.398602	-0.430124
ALDH18A1	-0.120773	-0.342543	-0.567906	-0.394133	-0.378542	-0.231687	-0.215799	-0.224502	-0.219847	0.0147807	0.519455	-0.0169883	-0.369756	-0.0393924	0.35483	0.0878879	-0.0507056	0.121996	-0.104536	0.187965	0.123717	0.154072	-0.421659	0.32754	0.192333	-0.202355	-0.253992
ALDH1A1	-0.594551	-0.465597	-0.867447	-0.446781	-0.104335	-0.615601	2.43169	-0.209713	-1.47668	-1.36336	-1.54693	-0.697149	-0.720548	-1.63124	-0.843725	-0.179918	-1.70404	0.419169	-0.425774	0.0321096	-0.657322	-0.178124	2.21849	0.9991	-0.752265	0.269375	-0.168473
ALDH1A3		-1.33967		-1.4138	-0.58543	-1.29625		-1.12453	-0.0398171	-1.30933		-0.875854	-1.39584	-1.45691	-1.58639	-0.400867						-1.16545	2.23195	-0.945448	1.5419	-1.04048	0.373698
ALDH1B1	-0.832625	-0.355952	-0.664235	0.259846	0.0869404	-0.427562	0.466739	-0.576518	-0.27368	0.114715	0.631418	0.505601	0.976369	-0.648325	-0.6338	0.0828172	-0.960178	-0.0114938	-0.50206	-0.392189	-0.0959469	-1.04947	0.084144	-0.772329	-0.0519434	-0.479956	-0.650491
ALDH1L2	-0.430844	0.804604	-0.494403			0.152225	0.117489	0.274271			-0.341764	0.0368439			-0.153393	-0.195336	-0.0797471	1.29164	0.689621	0.681032	0.339794	0.193542	0.000578714				-0.0217886
ALDH2	-0.643877	0.755506	-1.02249	-0.414236	-0.771936	-0.496353	-1.08456	0.816986	0.162756	-0.847896	-0.789683	0.0289973	-1.565	-0.999483	-0.347402	-0.152506	0.432332	-0.422285	-0.999228	0.119811	0.0177055	-0.652651	-0.544403	-0.478435	1.32089	-0.473978	0.061393
ALDH3A2	-0.284702	0.260323	-0.167115	0.0714794	-0.728551	0.285216	-0.324264	1.29838	-0.439482	-0.287867	0.859203	0.144174	0.0776612	-0.446684	-0.745304	0.428883	0.0809437	0.386178	-0.232817	-0.19432	-0.689173	-0.536123	0.107036	0.283941	0.199186	0.132249	-0.478037
ALDH3B1	-0.472648	0.198745	-0.650452	0.230331	-0.312258	-0.477792	-0.080378	-0.182322	0.125645	0.0111486	0.5968	-0.26371	-0.988699	0.602763	-0.611192	0.930799	-0.100224	-0.336541	-0.317599	-0.117255	-0.845438	-0.511348	-0.624108	-0.927696	-0.274058	-0.81615	-0.591597
ALDH4A1	-0.0449861	0.281098	-0.394433	-0.0295975	-0.18727	-0.2491	-0.345788	-0.608571	0.0392573	0.0376255	0.141138	0.060586	-0.851124	-0.166216	0.308623	-0.0488322	-0.0521502	-0.478391	-0.188812	-0.00847522	-0.0766265	-0.0620712	-0.347499	-0.753685	0.309796	-0.546083	-0.531681
ALDH5A1	-0.00505617	-0.336901	0.030332	-0.0863571	-0.16893	-0.152483	-0.0753736	-0.880851	0.0237802	0.23646	-0.136128	-0.180896	0.245027	0.0617593	-0.258846	0.20698	-0.216388	-0.0743263	-0.168268	-0.16086	0.085549	0.0368822	0.302798	0.251162	0.170217	-0.0838301	-0.258291
ALDH6A1	-0.00336687	-0.324317	-0.094146	0.115118	-0.196662	-0.170244	-0.277741	-0.718424	0.287504	0.2764	0.563409	0.0504156	-0.427887	0.319082	-0.553968	0.254824	-0.0938555	-0.257756	-0.293614	-0.221273	-0.295198	-0.132521	0.0792948	-0.303499	-0.225208	-0.399423	-0.902062
ALDH7A1	-0.428309	-0.33738	-0.135104	-0.44884	-0.363426	0.294769	-0.311076	-0.762081	-0.156292	0.0177523	0.710842	0.141868	0.215571	0.113356	-0.140504	-0.205893	-0.0783726	0.133735	-0.457224	-0.25669	0.150368	0.258452	0.882098	-0.0122475	-0.412827	0.169955	-0.107351
ALDH9A1	0.261151	0.230871	-0.132516	0.141298	-0.539748	-0.0364306	0.280086	-0.374546	0.184552	-0.12241	-0.118329	-0.51989	-0.454453	0.299665	-0.508084	0.381696	0.0799058	-0.22787	0.048065	0.138593	-0.44679	-0.18327	-0.108884	-0.142111	0.0311939	-0.384499	-0.58269
ALDOA	-0.0303496	0.127679	0.296879	0.351657	-0.210071	0.0681154	0.431283	0.330448	0.147674	-0.0769106	0.0519452	0.140887	0.177817	0.0650241	-0.103696	-0.12965	-0.0758325	0.0531384	-0.0802714	0.0112919	-0.0149245	-0.0992451	0.198356	-0.00147149	-0.324584	-0.18405	-0.0190075
ALDOB				0.0278243	1.0885				0.139393	0.749056			0.616212	-0.118191										0.122524	-0.198241	1.15052
ALDOC	0.00459416	-0.165869	0.229202	-0.226995	0.00220137	-0.04892	0.198755	-0.143653	0.194919	-0.208872	-0.13329	-0.191327	0.250506	0.0012215	-0.302074	-0.325723	-0.169452	-0.0390838	-0.0724053	0.293792	0.18626	0.377603	0.665882	-0.161755	-0.0975027	-0.522327	0.0351489
ALG1	0.214668	0.681816	-0.640785	-0.519177	0.036787	-0.642638	-0.390623	-1.00689	0.248654	0.16655	0.138487	-0.560737	-0.91666	0.227326	-0.594404	-0.0853536	0.0550076	-0.648866	-0.0943163	0.0285913	0.206978	0.112992	-0.866091	-0.905312	-0.179936	-0.522424	-0.979007
ALG11	0.135725	-0.0139664	-0.350701	0.269294	-0.307766	-0.342812	-0.0338416	0.0281121	0.119873	-0.128069	0.054306	-0.125415	0.35545	0.174025	-0.366776	-0.211592	-0.192049	0.175049	0.139697	0.0928586	0.00380884	0.309301	0.727764	0.495343	0.0448056	0.226507	0.251068
ALG13	0.0253154	0.00766072	0.0583404	-0.30283	-0.243739	-0.193985	-0.0270011	-0.0253091	0.158167	0.331077	0.337786	0.305094	0.0227413	0.31685	0.0249511	0.230125	0.172354	0.261955	-0.261151	-0.136695	0.0112175	0.0521118	0.0816003	0.0861735	-0.228939	-0.205707	-0.19465
ALG14	0.203049		-0.685202	0.0920397	0.124193		-0.513023		-0.244858	0.408435	0.242851		-0.315622	-0.0813707			0.429559	-0.444467	-0.286406	0.377969	-0.0989471			-0.474263	-0.165	-0.0917108
ALG2	-0.0449068	-0.0524993	-0.388927	0.359885	-0.28561	-0.192729	0.0987612	-0.200162	0.123132	-0.192593	-0.153062	-0.475235	-0.381301	-0.0806543	-0.218104	0.0211074	-0.198354	-0.147606	0.203106	0.427154	0.0951926	0.226186	0.221098	0.492447	0.189195	0.301277	0.031652
ALG3	0.245698	0.297398	-0.735916	0.444197	-0.879736	0.230125	-0.518969	-0.320051	0.586064	0.576952	0.447142	-0.233206	-0.0958834	0.335186	-0.759101	-0.259918	-0.0195654	0.0791928	-0.234992	-0.301126	-0.426475	0.218218	-0.546041	0.144461	-0.203032	0.0399394	0.120125
ALG5	-0.0674235	-0.195132	0.171936	0.35432	0.133655	-0.166223	0.00759523	0.104924	-0.274678	0.0246637	0.126925	0.337523	0.232127	-0.374901	0.185127	-0.0781051	-0.269841	0.0707007	-0.0262914	0.217414	-0.224991	-0.148006	0.622194	0.533245	0.0394695	0.441624	0.104395
ALG6	0.15086	0.0162549	-0.797936	-0.252564	-0.240491	-0.854389	-0.613148	-2.17936	0.19304	0.52349	0.255998	-0.703583	-1.33108	0.114916	-0.571533	0.127135	0.14139	-0.820917	-0.040243	0.297259	0.362789	0.353165	-1.54858	-1.19813	0.197892	-0.180278	-1.02212
ALG8	0.00485997	-0.0422306	-0.678108	-0.0457815	-0.209795	-0.283954	0.159711	-0.307539	0.22819	0.385001	0.163017	0.16165	-0.138293	0.246808	-0.254845	0.167988	0.179924	-0.080918	-0.198219	0.39452	0.10644	-0.103715	1.07723	0.241459	-0.0932852	0.262489	0.0945389
ALKBH1	-0.145288	-0.227129	0.340224	-0.162924	-0.434633	-0.04435	0.171626	0.406397	-0.383931	0.10443	0.0411801	0.246456	0.368332	0.163365	-0.485044	0.149567	-0.00625014	-0.230409	0.154343	-0.151345	-0.114985	-0.000902166	1.02804	0.0522428	-0.135728	-0.0105767	0.20952
ALKBH2		-0.174163				-0.151838		2.14072				0.155065			-0.0541435	-0.901124						-0.382975	1.53792				0.334584
ALKBH3	-0.183987	0.284522	0.599257	-0.00343599	-0.0646806	-0.428823	0.500029	-0.0885889	-0.184539	-0.528017	0.55387	0.630726	0.504632	0.0984467	-0.618267	-0.356818	-0.0697002	0.109934	-0.458312	0.321772	-0.0110767	0.027628	-0.162145	0.291052	0.0520018	0.789409	-0.0393717
ALKBH4	0.0866215	0.399028	-1.01891	-0.605283	-0.293932	-0.737226	-0.723243	-1.05917	0.881408	0.410457	0.558799	-0.464965	-0.490329	0.176368	-0.498239	0.291207	0.156023	-0.810483	-0.339566	0.297605	0.25391	0.294017	-0.481262	-0.586336	0.146172	-0.622072	-0.861661
ALKBH5	0.125752	0.0169052	-0.426486	-0.378382	-0.406094	-0.298447	-0.578805	-0.565548	0.323121	0.127709	-0.0618537	-0.367711	-0.655164	-0.289419	0.151035	-0.0686244	-0.0913023	-0.531145	-0.222772	0.123253	0.155238	0.428326	-0.495349	-0.676654	0.213669	-0.283292	-0.320495
ALKBH6	0.15608	-0.967087	-0.770596	-0.0408971	-0.163027	-1.02603	-0.494808	-0.575764	0.187625	0.326485	0.230201	0.606241	-0.182645	0.272871	0.168461	-0.165382	0.253361	-0.379764	0.069939	0.076457	0.0337144	0.0448697	-1.32553	0.254505	0.304874	-0.0148386	-0.435588
ALKBH7	-0.430096	0.0768495	-0.476576	0.947964	0.219879	-0.686751	-0.0392503	-0.655123	-0.12973	-0.303778	0.193796	0.289818	-0.041205	0.239751	0.194626	0.244703	-0.0112268	-0.60206	-0.0402103	0.166484	0.239821	0.377053	-0.297695	0.0184783	0.629712	0.819853	-0.837064
ALKBH8	-0.0906942	0.16333	-0.338902	-0.300653	-0.22718	-0.180584	0.101993	-0.547979	0.138535	-0.214901	0.137678	-0.267159	-0.252534	0.0797603	-0.405957	0.341047	-0.223644	0.0977422	0.075742	0.080725	0.0380817	0.021362	0.0225986	-0.00544576	-0.0399445	-0.129629	-0.291659
ALMS1	0.110388	-0.00245396	-0.0544458	0.268111	-0.111614	0.0695497	0.0416269	-0.151256	-0.0384473	-0.432348	0.0182082	-0.660381	0.400103	0.144181	-0.721629	-0.057561	-0.243031	0.135924	0.162777	0.222397	0.33374	0.21054	0.250761	0.387374	0.136889	0.247407	0.268178
ALOX12	1.34512	0.258323	-0.371062	2.10888	-0.860426	-0.750692	1.15612	-1.05636	-0.803493	-1.19372	-0.477214	-1.15616	-0.939848	-1.14115	-1.40364	-1.02896	-0.750545	-0.600679	-0.277303	-0.558046	-0.587051	-1.09526	-0.820313	-0.0515277	-0.270447	-0.195877	-1.13036
ALOX15	-0.122876	0.472737	-0.716074	1.43273	-0.766785	-0.527003	-0.000471794	0.0192694	-0.71796	-1.04081	-0.789279	-0.0896522	-0.965596	-1.08489	-0.894828	-0.934028	-1.12534	0.341426	1.8897	1.35674	-0.58157	-0.316	0.147919	1.9938	0.506301	0.223719	1.84737
ALOX5	0.117864	-0.00950743	-0.642259	-0.260056	-0.176457	-0.424688	-0.049198	-0.475709	0.2506	0.069367	0.409462	-0.641975	-0.668952	0.479695	-0.857367	0.545913	0.6015	-0.151463	0.0304821	0.0333576	0.0454931	-0.022256	-0.268907	-0.574521	0.183811	-0.479548	-0.36625
ALOX5AP	0.370393	0.423273	-0.525682	0.261543	0.453664	-0.421192	0.0309236	-0.518384	0.603191	0.380457	0.0656517	0.0339388	-0.220947	0.212676	0.161092	-0.269819	-0.18895	-0.438772	0.120416	0.528616	-0.185368	-0.613096	-0.709566	-0.336338	-0.0369167	0.0412847	-0.71558
ALOXE3		-0.115451				0.398399		0.450412				0.0262956			-0.0166315	0.261112						0.150904	0.403694				0.515776
ALPK1	-0.0846338	0.112564	-0.476139	0.0516114	-0.5471	-0.402592	-0.143682	0.794641	-0.131804	-0.650162	-0.0118985	-0.656984	0.402547	0.0204246	-1.02594	0.0254235	-0.393326	0.378901	0.437208	-0.0510125	0.337799	0.153197	1.03697	0.829193	0.80099	0.220603	0.503381
ALPL	-0.156282	0.32536	-1.62347	-0.369497	0.160915	-0.27015	-1.38986	2.26286	0.136505	0.89293	-1.50209	-0.519482	-0.360043	-0.147051	-0.468227	-0.141199	0.184539	-0.674421	0.420602	-0.0752202	-0.942405	-0.200751	-0.156941	0.00677099	0.863874	0.250428	-0.399981
ALS2	0.300951	0.240822	-0.488483	-0.0472636	-0.0973273	0.0267068	-0.0553031	0.0991531	0.250431	-0.100847	0.456403	-0.502538	-0.146896	0.443301	-0.665272	0.453032	0.16743	0.287255	0.0422713	-0.0771181	0.133801	-0.226285	-0.750136	0.149152	-0.0538672	-0.164328	0.143675
ALYREF	-0.117365	-0.154308	-0.470987	0.0932101	0.387414	-0.0065995	-0.069317	0.0293846	0.0757576	0.411399	-0.0444074	0.345962	-0.0814077	-0.158366	0.319203	0.0685378	0.0184352	-0.370773	-0.139432	0.0863293	-0.186672	0.0448373	-0.106019	-0.184441	-0.0900757	0.313083	-0.0401747
AMACR	-0.275601	0.00348162	-2.22958	-1.41823	-1.24729	-1.54754	-0.934335	0.380835	-0.486567	0.875138	0.427156	0.35158	-2.22036	-0.809772	0.208927	0.273213	0.0680491	-1.37001	0.0782391	0.725375	1.19347	-0.0788425	0.0548723	-1.40008	0.297178	-0.73637	-0.658382
AMBP	0.467237	0.193746	1.91397	1.16266	0.985746	0.23555	2.54121	-0.101786	0.599447	1.30459	-0.912042	-0.0951984	0.59948	0.664328	0.114417	-0.304597	-0.890111	1.23342	-1.16952	-0.319164	-0.408221	0.162139	0.116302	0.241992	0.0900325	1.2713	-0.0882219
AMBRA1	0.00145188	0.349724	-0.704423	-0.343073	-0.0309067	-0.265141	-0.732845	-0.812335	-0.167297	-0.279903	0.11324	-0.23027	-0.514605	-0.0132358	-0.3464	0.167419	0.0465417	-0.461934	0.638475	0.512078	0.425655	0.400449	-0.644204	-0.24668	0.300957	0.117867	-0.0892178
AMDHD2	0.236735	0.56732	0.00632721	0.100814	-0.296296	-1.01077	0.473985	-1.50943	0.0653053	-0.191586	0.0149406	-0.889753	-0.497614	-0.436104	-0.436534	0.0526553	-0.0564334	-0.561588	-0.186979	0.583513	0.170287	0.5175	-0.863766	-0.426077	0.459935	-0.528484	-1.23819
AMER1	-0.920763		1.04213				0.068771				0.66758						-0.310245	2.54392	-0.222684	-0.351056	0.729338
AMFR	0.0226021	0.199116	-0.152752	0.0483621	0.315428	-0.0656704	-0.144818	-0.693295	-0.103815	-0.0633143	-0.0414207	-0.119253	-0.202885	-0.234273	0.222906	-0.0583737	0.150294	-0.469296	-0.197488	0.238623	0.205885	0.0983191	-0.472916	-0.287073	-0.101559	-0.205999	-0.354075
AMICA1	-0.0772057	1.26235	0.268139	1.44107	0.0332837	0.650366	0.0523195	1.38558	-0.926898	-0.546512	-0.978242	0.513901	-0.555852	-0.833405	0.923184	-0.266916	-0.22785	0.165742	0.970552	0.483964	-1.00486	-0.665046	-0.449907	1.0362	-0.205132	-0.118131	0.930367
AMMECR1L	0.106248	-0.101176	0.105145	0.203784	0.333895	-0.46129	-0.380272	-0.679584	0.150013	0.0113425	0.29908	-0.168561	0.140635	-0.00530913	-0.248308	0.113319	0.12398	-0.113038	-0.292247	0.247857	0.3184	0.168442	-0.20283	-0.283713	0.0197506	-0.212878	-0.672146
AMN1		0.015441				0.081818		-0.712458				-0.528112			-0.32933	0.340847						0.472041	-0.122142				-0.614187
AMOT	-0.124363	-0.182494	-0.188518	-0.0692803	-0.0827873	0.0156008	-0.106915	0.652576	-0.134212	-0.0618551	0.197079	0.331126	0.699656	0.19751	-0.44261	-0.0740957	-0.101669	0.118505	-0.0364724	-0.33008	0.0883229	-0.248839	0.670128	0.389909	-0.0422466	-0.354978	-0.0623969
AMOTL1	0.636864	-0.233088	-0.382268	0.703334	0.151903	-0.185993	0.200486	-0.486531	0.343601	-0.298547	-0.456829	-0.151271	0.674585	0.134456	0.279143	-0.0872005	0.440696	0.676074	-0.677936	0.371411	-1.11744	-0.29992	0.282323	0.83098	-0.686461	0.947644	0.0677832
AMPD1	-0.52417		1.28978				0.488266				-0.416562						-0.386541	0.466357	0.329035	-0.217495	-0.156955
AMPD2	0.256194	0.312857	-0.639253	0.66356	-0.35743	0.195878	0.329802	0.213473	-0.47091	-0.261798	-0.137748	-0.50719	0.262092	0.224542	-0.522039	-0.020798	-0.135286	-0.00299997	0.132771	0.0546547	0.221671	0.230439	-0.423829	0.688991	0.126695	0.127074	0.138433
AMPD3	0.404413	0.494573	0.186948	0.362296	-0.470036	-0.139044	0.406252	0.481093	-0.0844709	-0.378682	-0.336128	-0.243858	0.229452	-0.163299	-0.346832	0.201684	-0.224289	0.0503077	-0.136704	-0.102342	-0.0598104	-0.476141	0.105848	0.110476	-0.259678	-0.561522	0.00229161
AMT		0.89114		-0.422426	-0.659498	-0.698276		-0.727505	-0.0508627	-0.0473222		-0.378734	-1.28	-0.0637341	0.7232	-0.126433						0.0562319	-0.07745	-0.643488	-0.0948717	0.462947	-0.551716
AMZ2	-0.100383	0.0684635	0.743763	-0.13937	-0.0575737	-0.106058	0.171613	0.284421	-0.221063	0.223326	-0.0692918	0.468625	0.293397	0.456619	0.378829	0.0230353	-0.0907589	0.112527	-0.076981	-0.357899	-0.177109	-0.183056	0.713655	-0.0388541	-0.372968	-0.0593084	0.135294
ANAPC1	0.18254	0.105231	-0.509922	0.00237019	-0.425203	-0.20465	-0.239729	-0.564838	0.308931	-0.148423	0.34964	-0.847699	-0.0615496	0.196129	-1.08574	0.249654	0.101017	0.109677	0.225208	0.0577596	0.176411	0.35952	-0.0890525	0.0556724	0.0319746	-0.066143	-0.277175
ANAPC10	0.0492902	-0.249533	-0.171274	-0.0588333	0.541935	0.0476309	-0.227848	-0.0264356	0.0114341	0.33716	-0.0357941	0.510411	0.129738	-0.00163357	0.221805	-0.115106	0.186439	-0.246125	-0.156846	-0.115389	-0.00553121	-0.146396	0.947679	-0.436589	-0.0483242	-0.119039	0.198645
ANAPC13	0.177807	-0.63346	-1.30688	-0.240426	0.25856	0.261683	-0.509927	0.873519	-0.264637	0.397698	0.504558	1.27706	0.788941	-0.113158	0.837212	-0.329194	-0.087767	-0.876221	-0.214588	-0.223834	-0.268404	-0.0640345	-0.269195	0.310641	-0.0535766	0.657495	0.819359
ANAPC15	0.0813974	-0.19923	1.67141			0.411957	0.429532	1.40149			-0.0458381	0.916028			1.10644	-0.000707341	0.127324	0.86727	0.485839	0.0532762	-0.116094	0.383881	-0.178074				1.07815
ANAPC16	0.153109	0.133394	-0.276063	-0.234462	0.237628	-0.701117	-0.66993	-0.477142	-0.0547523	0.287699	0.247394	0.158688	0.21607	-0.0126021	-0.180643	0.589552	0.536067	0.317056	0.0367301	-0.186673	-0.247277	0.207467	-0.421466	0.107106	0.106384	0.128996	-0.429644
ANAPC2	0.275925	0.320199	-0.983207	-1.02658	-0.536429	-1.01193	-0.468139	-1.2878	0.384136	0.133538	0.469704	-0.393381	-1.2382	0.197709	-0.759555	0.474569	0.145122	-0.836412	-0.177932	0.0727863	0.129122	0.537158	-0.680907	-0.705387	0.17315	-0.44778	-1.09842
ANAPC4	0.421869	0.161188	-0.311215	-0.0768362	0.00512637	-0.231823	-0.125399	-0.436314	0.242063	-0.357887	0.40262	-0.640955	-0.292344	0.253849	-0.60171	0.272381	0.235663	-0.110092	0.232565	0.297077	0.2785	0.155502	-0.155568	0.052933	0.0475941	0.0817891	0.011872
ANAPC5	0.24035	-0.0500406	-0.398534	-0.230826	-0.159311	-0.15403	-0.381872	-0.445033	0.113982	-0.239556	0.387135	-0.398795	-0.152781	0.0205035	-0.725335	0.287911	0.216512	-0.195088	0.127736	0.053655	0.129299	0.373035	-0.00222071	-0.36782	0.00198711	0.0643515	-0.358467
ANAPC7	0.0846095	0.23713	0.00843615	-0.233437	-0.187652	-0.192013	-0.455367	-0.515153	0.184884	-0.0347793	0.151822	-0.248885	-0.342078	0.0393005	-0.21631	0.113955	0.0886765	0.0712506	0.0568927	0.105189	0.268401	0.317174	-0.0894028	0.329812	0.0637366	0.0551387	0.224929
ANGEL1	0.0586337	0.0628046	0.418996	0.359075	-0.0141161	-0.184113	0.788732	-0.423874	0.302156	-0.212373	0.753271	-0.574788	-0.183401	0.157467	-0.76042	-0.244326	-0.0340754	0.238812	-0.0765519	0.0233382	-0.0549767	-0.160508	0.565739	0.122101	-0.115733	-0.379206	-0.035541
ANGEL2	-0.237416	-0.271031	0.265811	0.448439	0.100323	0.3532	0.463665	-0.227398	0.0301279	-0.00492923	0.00800318	-0.271604	0.271731	0.184968	-0.46553	-0.0859164	0.167402	0.185477	0.132597	0.0342273	-0.189956	0.125041	0.54085	0.124079	-0.0791915	0.288893	0.426645
ANGPT1		0.604492		0.90451	-0.263382	-0.96588		-0.50132	-0.357048	-0.475461		-0.249756	-0.624759	-0.565234	-0.681613	0.394564						0.117581	-0.362046	-0.0132181	0.059519	-0.35771	-0.605944
ANGPTL2	-0.194419	-0.146331	-0.715254	-0.357677	-0.890258	-0.120994	-0.377558	-0.0538969	-0.849642	-1.25478	-0.909606	0.347444	-1.22654	-1.00439	0.280971	0.0415835	-1.14471	-0.222417	0.299182	0.347233	1.56212	0.422193	-0.00180235	-0.697119	1.52209	1.5954	0.645204
ANGPTL3	0.889811		1.29964	2.18457	-0.341221		0.757404		-0.423647	-0.331103	-0.749259		0.683147	-0.538138			-0.426315	-0.067852	-0.328667	-0.230284	-0.337703			0.213648	-0.22832	0.276336
ANGPTL4		0.307877				-0.552827		0.187005				-0.16877			-0.172334	-0.0741307						1.06066	-0.645348				0.945786
ANK1	0.0445855	0.0184431	-0.375343	0.129628	-0.125958	-0.383588	2.9668	-1.18828	-1.04182	-1.23677	-0.980725	-0.593487	-0.168395	-0.791554	-0.84326	0.813859	-1.10665	0.594545	-0.255271	0.0809149	-0.952573	-1.10344	-0.593812	-0.948397	-1.05376	-0.348046	-0.535709
ANK2	-0.124492		0.64068				1.16068				-0.177345						-0.372724	-0.1449	0.32515	0.3363	-0.0648084
ANK3	0.208011	0.729054	0.297946			0.364338	0.883431	-1.26319			-0.0213801	-0.178085			-0.246223	0.309926	-0.0235587	-0.0212217	0.400721	0.472717	-0.0955406	-0.28604	-1.45661				-0.233932
ANKFY1	0.226992	0.210198	-0.448832	-0.0430177	-0.332127	-0.122652	0.00427089	-0.452224	0.269497	-0.410042	0.076171	-0.647278	-0.0338223	0.0020584	-0.711116	0.222775	0.187927	-0.351464	0.161615	0.178624	0.422299	0.0460181	-0.0775647	-0.0526136	0.0215852	-0.260644	-0.220719
ANKH	-0.0860885	0.114862	-0.222303	-0.764092	-0.142519	0.658046	0.174049	-0.210881	0.670522	0.43661	0.803767	0.230568	-0.388911	-0.061667	0.158233	-0.0929226	0.3116	1.39013	-0.607119	-0.479197	-0.485646	-0.484499	-0.473159	-0.922957	-0.837752	-1.2569	-0.279212
ANKHD1		-0.726078		-0.0555496	-0.516192	0.174641		0.104123	-0.0107206	-0.843981		-0.809927	0.46311	-0.0759333	-0.935135	-0.207393						-0.668629	0.99998	0.837947	0.217039	0.16219	0.497938
ANKIB1	0.246346	0.351158	-0.487059	0.126536	0.0802853	0.0398765	0.418021	-0.377854	-0.0196231	-0.332293	0.183891	-0.404387	0.47129	-0.0409228	-0.90183	0.262974	0.582503	0.714244	0.361016	0.207059	0.405089	0.0560068	-0.333913	0.42228	0.00921274	0.0882736	-0.310826
ANKLE1	0.0219747		0.0629897				0.384979				-0.0160368						-0.00194823	-0.275288	0.093743	0.00552125	-0.0180979
ANKLE2	-0.114936	0.18979	-0.299134	0.093368	-0.340745	-0.150556	-0.186802	-0.427363	0.136552	-0.406016	0.00629325	-0.467181	0.155452	-0.282935	-0.516395	-0.173574	0.0944727	-0.0841056	0.336303	0.33738	0.3019	0.352838	0.0702298	0.662456	0.114518	0.635607	-0.142426
ANKMY2	-0.327855	0.124839	-0.0103387	-0.210578	-0.536833	-0.522581	-0.450628	0.606446	0.430842	-0.333755	-0.125641	0.0498552	0.339591	0.127061	-0.0557682	-0.0156005	-0.0660289	0.258452	-0.0142221	-0.192528	0.601092	0.0982912	0.848626	0.763456	0.132375	0.0180003	0.753817
ANKRA2		0.300806		0.167605	0.547342	-0.873657		-1.53952	-0.456212	-0.157988		-0.347684	-0.0867109	-0.173329	0.636548	0.371643						0.32616	-1.15305	0.0484896	-0.376591	-0.170456	-1.40749
ANKRD10	0.0365279	-0.438949	0.992706	0.0251117	0.321446	0.87183	0.435234	0.0737893	-0.536886	0.125422	0.210268	0.203853	1.51943	0.279674	-0.0995362	-0.317201	0.282495	0.186048	0.285469	-0.390797	-0.226491	-0.225492	0.882298	0.40309	0.166517	0.534284	0.299441
ANKRD11	-0.456629	-0.066878	0.817902	-0.0502083	-0.13108	0.0437615	0.0450133	0.211986	0.108203	-0.361412	-0.0841569	-0.676402	0.620311	0.0482561	-0.547511	-0.14573	-0.0934175	0.785721	0.253322	0.016666	0.381378	0.389138	0.500897	0.547471	0.189603	0.515872	0.467162
ANKRD12	-0.00586904	0.193961	0.922097	0.413171	0.22641	0.139374	0.0259747	0.266889	0.220121	-0.341105	0.197502	-0.55713	0.627065	0.513327	-0.750263	0.171866	0.166384	0.528933	0.184193	0.12534	0.231553	-0.0638465	-0.282798	-0.105607	-0.100217	0.034299	-0.0291557
ANKRD13A	-0.0495463	0.418738	-0.350022	-0.216579	-0.339663	-0.080997	0.303333	0.147664	0.0507449	-0.318054	-0.206059	-0.0717808	-0.187751	0.0736531	-0.320656	0.357981	0.130917	-0.0330886	0.225285	0.0731336	0.17588	0.0877402	-0.0406494	0.191649	0.0255015	-0.217333	0.0805502
ANKRD13D	-0.225984	0.236732	-0.297122	0.436027	-0.00140483	0.216147	0.12868	0.50303	-0.261181	-0.364296	-0.403897	-0.184478	-0.0117115	-0.235649	-0.346155	-0.291033	0.214802	-0.262277	0.839517	0.450489	0.0288623	0.0077071	0.464556	0.447709	0.540102	0.289537	0.382757
ANKRD16	0.004526	0.207456	-1.2279	-0.444371	0.0199349	-0.817157	-0.198218	-0.101714	0.232375	0.452123	0.467572	-0.0777847	-0.337629	0.0876393	-0.316142	0.677479	-0.523529	-0.994924	-0.269765	0.250748	0.0942134	0.950283	0.19532	0.104303	-0.267695	-0.0889422	-0.926735
ANKRD17	0.0618463	0.191156	-0.435789	0.164375	-0.0890273	0.0819032	-0.027781	-0.245576	0.367952	-0.296323	0.373459	-0.998154	0.226849	0.431704	-1.10587	0.0319685	0.280921	0.382259	0.093686	0.0957336	0.275746	0.135355	-0.190638	0.269883	-0.0140758	-0.0112924	0.075293
ANKRD22	0.130179		-0.767567	1.01304	-0.630061		-0.197737		-0.503211	-0.378918	-0.305277		-0.729068	-0.956559			-0.454613	-0.390265	0.245165	0.481795	0.0525781			0.611307	0.488727	0.0549673
ANKRD26	-0.0878057	0.214925	0.317165	0.631809	-0.0886852	0.0726512	-0.41062	0.155035	0.115909	-0.418659	0.0949958	-0.51612	0.681943	0.00185041	-0.499658	0.216137	0.354199	0.500391	-0.117783	-0.365672	0.271577	0.291109	0.108871	0.673093	-0.0819074	0.23529	0.381842
ANKRD27	0.0287194	0.156959	-0.169618	0.503391	-0.13634	0.276007	0.0876049	0.0672351	0.142196	-0.198225	0.226634	-0.38632	0.371018	0.328158	-0.625399	0.231898	0.275842	0.549091	0.220077	-0.0764793	0.165911	-0.000542672	0.0244111	0.638264	-0.0338	0.00835564	0.305842
ANKRD28	0.393676	0.0997131	-0.587909	-0.0102371	-0.491133	0.386638	0.305368	-0.194856	0.382744	-0.255191	0.517547	-0.588995	-0.531248	0.465432	-0.553255	0.098448	-0.0378371	-0.12162	-0.333768	-0.344596	0.0195998	-0.54334	-0.317493	-0.0686857	-0.0108829	-0.364093	-0.256985
ANKRD32	1.77811	-0.0103912	2.60227			-0.284347	0.497943	-0.0617897			-0.195778	-0.30846			-0.683045	0.286688	-0.87564	-0.828424	-0.488481	-0.349675	-0.858585	-0.0781337	1.08945				0.422311
ANKRD33B	-0.113317		0.150617				1.00759				-0.507767						-0.0810049	-0.437213	0.0187186	-0.179873	-0.399572
ANKRD39	-0.119899	-0.390054	0.123913	0.279209	-0.163823	0.125651	0.363555	0.0514515	-0.302802	-0.247273	0.0870325	0.277179	-0.142304	0.250912	-0.408877	0.0481388	-0.0396675	-0.124891	0.175819	0.291974	0.269565	-0.766767	2.28761	-0.0152217	-0.251487	0.022997	0.286961
ANKRD40	-0.369333		-0.0816128	0.0969663	1.01921		0.126116		0.0614948	-0.0369398	-0.17598		0.265441	-0.11272			0.120518	-0.0170119	-0.36572	-0.119591	-0.423983			-0.175117	0.163509	-0.0125752
ANKRD44	0.351095	0.823671	-0.421773	0.19109	-0.414372	-0.0482191	0.237463	-0.493533	-0.116733	-0.233955	-0.136874	-0.826008	-0.767401	-0.0174933	-0.840762	0.0154926	0.277486	-0.265325	0.225893	0.287872	0.111998	0.0385863	-0.235182	-0.717565	-0.104784	-0.678758	-0.326579
ANKRD46	-0.13524	-0.622977	-0.279809	-0.25084	0.29831	-0.0795525	-0.15484	0.0956058	-0.023535	0.0473927	-0.083859	0.598578	-0.0590757	-0.401966	0.636264	-0.00821417	-0.224143	-0.0214285	-0.112156	-0.0230291	0.178552	0.0506165	-0.228265	0.0601815	0.178686	0.150514	0.29204
ANKRD49	0.175761	0.219743	-0.17619	-0.451745	0.241501	0.610398	-0.265971	0.0863969	-0.18082	0.188889	0.238361	1.21802	0.0907455	0.174035	0.135077	0.364608	0.497881	0.190875	0.00945162	-0.213427	-0.0527944	-0.141731	0.431083	0.059484	0.0970478	-0.0267075	0.811832
ANKRD50	-0.332899	-0.0307516	-1.07126	-0.335173	-0.225526	-0.089754	-0.229356	-0.479123	0.00217749	-0.671239	0.239416	-0.689495	0.158633	0.0805093	-0.694336	-0.0720584	-0.119095	-0.62468	0.07163	0.268543	0.465739	0.679087	-0.240674	0.373215	0.0347034	-0.297906	0.13859
ANKRD52	-0.0615261	0.445844	0.0291551	0.154652	-0.0661405	-0.159614	-0.033743	0.0903824	-0.27388	-0.400059	0.53712	-0.429964	0.565078	0.218231	-0.586163	0.0818072	0.970613	0.454771	-0.226318	-0.0265423	0.478018	0.322365	-0.0905974	0.532887	0.318725	0.155244	0.472014
ANKRD54	0.308214	0.399962	-0.734239	-0.0803359	0.18087	-0.545274	-0.901217	-1.45322	0.632296	0.619819	0.301654	-0.686028	-0.924753	0.469671	-0.156489	0.316068	0.553968	-0.734953	-0.422045	0.0323758	0.182844	-0.0507001	-1.01147	-1.46057	-0.0381503	-1.36617	-1.03574
ANKS1A	0.204083	-0.107859	-0.200508	0.34767	0.131049	0.212947	0.159203	0.366472	0.246158	-0.218741	0.0252284	-0.302376	0.302317	0.317391	-0.316244	0.253437	0.222459	0.0538016	0.0320225	-0.294912	0.108597	-0.161386	-0.463242	-0.0181331	0.0585758	-0.121706	0.0252967
ANKS3	0.0107041	0.373777	-0.453209			0.0074265	-0.29063	-0.408598			0.241961	0.0443111			0.35501	-0.0202788	0.255387	-0.556616	-0.0249042	0.354059	0.263752	0.288331	-0.376778				-0.282545
ANKZF1	-0.0361381	-0.063803	-0.25336	-0.055332	-0.0165593	0.314308	-0.00679214	0.20115	0.1844	-0.0974184	-0.104006	-0.105561	0.241476	0.116207	-0.0425878	-0.0916189	0.0255857	0.225265	-0.0577662	0.0580759	0.175486	-0.174791	0.121601	-0.613418	0.144764	-0.0963059	0.2843
ANLN	-0.916059	-0.170087	0.457709	-0.601542	-0.159974	-0.772281	-0.774888	0.519318	0.49877	-0.211819	0.129053	-0.436474	0.107187	0.49462	-0.66376	0.100713	0.402565	1.48764	-0.43028	-0.308474	0.761636	0.0856692	0.828757	0.0116405	0.499851	0.100242	0.731583
ANO1	-1.78026	-0.390158	-2.0226	-0.536816	-0.506798	-0.665103	-1.16944	-0.19333	-0.823453	-0.800106	-1.65305	-0.133685	-0.409071	-0.686143	-0.0506142	-0.509186	-1.93479	-1.8535	1.25765	-0.182578	-0.722091	1.87729	0.592716	1.00124	0.835609	-0.238649	0.682771
ANO10	-0.0351935	-0.0223485	0.142044	0.658637	-0.281603	0.0242162	0.320129	0.407338	-0.295593	-0.39318	0.0623917	0.652251	0.255734	-0.304996	-0.0343371	-0.310468	-0.204566	0.159812	-0.328483	-0.196859	-0.165622	-0.735265	1.08052	0.967871	0.175261	0.000458499	0.514993
ANO6	0.213547	0.237688	-0.483587	0.273392	0.00617782	-0.522653	0.17195	-0.206056	0.416734	0.109736	0.214123	-0.128679	-0.492199	0.0900583	0.0541515	0.234369	-0.279979	-0.236901	-0.353731	-0.181896	0.15734	-0.053651	-0.701027	-0.0314796	-0.097918	-0.231431	-0.436351
ANO8	0.0422548	-0.416018	0.37857	0.238786	0.370128	0.110568	0.969641	-0.0789538	0.127487	-0.0336225	-0.313938	-0.302674	0.519837	0.351737	-0.450132	-0.0804275	-0.0407211	0.0984635	-0.133253	0.280092	-0.0641866	-0.0984956	0.804363	0.442966	0.149466	0.309946	0.416197
ANP32A	0.133738	-0.246384	0.0618455	-0.476147	-0.0607469	0.0159928	0.345156	0.726428	-0.279247	0.0129996	0.00133312	0.396163	0.21166	0.298422	0.720922	-0.373567	0.298368	0.213384	0.00558905	-0.260578	0.147412	-0.0714567	-0.281287	-0.240224	0.317351	0.278242	0.112684
ANP32B	-0.503382	-0.0820928	0.10953	-0.690387	-0.240586	-0.252858	-0.327975	-0.0069911	-0.379128	0.309373	0.103675	0.500622	0.312029	-0.384011	0.163908	-0.14823	0.0291332	-0.388866	-0.102834	-0.118987	-0.105162	0.246025	-0.156386	-0.199106	0.231488	-0.060003	-0.236984
ANP32E	-0.0153694	0.107149	0.151829			0.245687	0.0225581	-0.158648			-0.0407959	0.227209			0.516461	-0.0436313	-0.100677	-0.318253	-0.272859	-0.228659	-0.146374	-0.106419	-0.0075587				-0.233633
ANPEP	-0.117087	0.930541	-0.286535	-0.11397	-0.105079	-0.103749	-0.522061	1.38513	-0.531405	-0.0426582	-0.359438	-0.0508393	-0.202	-0.770289	-0.21669	-0.299475	-0.870554	-0.282959	-0.390087	-0.0282962	-0.784538	-0.532298	-0.192401	0.971941	0.734725	0.0611008	0.162806
ANTXR2	0.0321881	0.504744	0.713705	0.794135	0.700553	0.575048	-0.12535	0.818437	0.29662	0.0264995	-0.437598	0.471392	0.137466	0.00901469	0.458364	-0.140058	0.110187	0.0426344	-0.38832	0.0638778	-0.189783	0.0213824	-0.150163	-0.278379	-0.390637	-0.259507	0.0106762
ANXA1	-0.212178	0.968447	0.253978	0.746244	-0.909406	0.173012	0.347865	1.58333	-0.817194	-0.600249	-1.03969	0.259769	-0.775564	-1.18345	0.235622	-0.607212	-0.707957	0.00279223	0.69464	0.897398	-0.619435	-0.691407	-0.0213507	0.98098	0.379857	0.0799442	0.37201
ANXA11	-0.063239	0.225282	-0.242353	0.0133822	-0.0317055	0.00250957	-0.0482579	-0.0536563	-0.190358	0.0362506	0.0729945	0.0884349	-0.195183	-0.147639	0.0593315	0.159083	0.406104	-0.135983	0.208136	0.138257	-0.0165609	-0.194418	-0.232032	0.0880706	0.131725	-0.0263117	-0.140499
ANXA2	0.736413	0.684378	0.125054	0.011304	0.20407	0.362991	0.163337	-0.503913	-0.0789386	0.608278	-0.528482	0.394547	-0.17248	0.28701	-0.0191953	-0.282346	0.561994	-0.0805525	-0.42214	0.0246982	-0.910809	-0.94657	-0.43138	-0.886108	-0.716776	-0.892846	-0.676649
ANXA3	-0.300831	0.933244	0.738187	0.743846	-0.677783	0.29358	-0.173963	2.24034	-0.765034	-0.480027	-1.06302	0.360134	-0.373689	-1.02878	0.516709	-0.400647	-0.866129	-0.200324	0.47178	0.284594	-0.407384	-0.553317	0.0947964	1.31554	0.368141	0.376326	0.548999
ANXA4	0.457982	0.0460835	-0.0638221	-0.0855103	0.426101	0.185217	-0.0678489	1.13115	-0.177046	0.0492345	-0.460755	0.369143	-0.385115	-0.350998	0.161846	-0.402614	0.245641	-0.129239	0.131912	0.253015	0.0655362	-0.332349	0.251358	-0.0153576	0.379681	-0.288776	0.143759
ANXA5	0.259225	0.451194	-0.243391	-0.283062	0.738214	-0.569495	-0.256716	-0.765545	0.794773	-0.209711	-0.00573601	-0.31797	-0.803166	0.625494	-0.839658	0.5058	0.570596	-0.311692	-0.00372868	-0.333875	0.167956	-0.31839	-0.619852	-0.949203	-0.133344	-0.276645	-0.603961
ANXA6	0.451746	0.613704	0.0969982	-0.0873975	-0.436148	-0.0643247	0.385948	-0.422717	-0.442792	-0.333806	-0.352891	-0.230144	-0.724383	-0.153085	0.167444	-0.193139	-0.0414373	-0.429031	0.288262	0.433557	-0.00371883	-0.465644	-0.448063	-0.600555	0.146915	-0.813762	-0.602739
ANXA7	0.113548	-0.0612303	-0.166514	-0.377869	0.269719	-0.331773	-0.180705	-0.75378	0.337496	0.222706	0.376004	-0.110702	-0.661645	0.547399	0.211939	0.482072	0.282539	-0.476558	-0.236625	-0.071691	-0.242267	-0.611979	-0.715424	-0.629015	-0.0157466	-0.447872	-0.748378
AOAH	0.19108	0.954032	1.35774	0.640006	-0.502554	0.372638	0.120692	1.71324	-0.627951	-0.16605	-0.722881	0.190164	-0.514119	-0.708558	0.3913	-0.365295	-0.173502	0.54741	0.33168	0.513645	-0.65867	-0.34805	-0.146875	1.16387	0.0463995	0.144961	0.180907
AOC3		-0.385831		-1.54008	-0.815168	-0.261838		0.295758	-0.595911	-0.695487		0.831208	-0.583605	-1.0669	0.667117	-0.363718						-0.360295	0.256109	-0.803999	2.08306	-0.351753	0.0512205
AP1AR	-0.357282	0.114581	-0.378986	0.119852	0.560175	0.268744	0.0317984	0.094514	0.0397561	0.138816	-0.0670553	0.384272	-0.029943	0.351679	1.07079	-0.172859	0.187558	0.782403	0.0367149	0.11116	-0.00812877	0.244545	-0.472288	0.274249	0.144984	0.0253351	0.449545
AP1B1	0.15325	0.486587	-0.407916	0.0345149	-0.390064	-0.179521	0.0579812	-0.205905	0.135094	-0.187688	0.307108	-0.4256	0.0400455	0.0473577	-0.793785	0.172659	-0.0557494	0.0119215	0.236046	0.0921264	0.349963	0.0868553	0.02548	0.235597	0.0508544	-0.104232	-0.0242385
AP1G1	0.24089	0.492113	-0.463908	0.034089	-0.164573	-0.0992244	0.0765407	-0.510271	0.112605	-0.174666	0.1829	-0.249953	-0.632257	0.0586294	-0.514593	0.0913959	0.0619627	-0.357902	0.074058	0.100251	0.146945	0.116474	-0.412877	0.422432	0.128226	-0.184427	-0.33123
AP1G2	0.00834903	0.468665	-0.768708	-0.0634187	-0.235534	-0.0376894	-0.0441965	-0.538697	0.115807	0.0448158	0.482587	-0.187878	-0.926056	0.473324	-0.855904	0.524955	-0.232282	-0.35984	-0.114481	-0.146887	0.116344	-0.189662	-0.598862	-1.37485	0.0605609	-0.769182	-0.647354
AP1M1	0.15618	0.138392	-0.13091	-0.0720815	0.254588	-0.156411	0.042177	-0.287315	0.0250099	0.058082	0.0976881	0.170887	-0.231377	-0.0361619	0.207581	0.187742	-0.0207703	-0.361416	-0.0527226	-0.0188871	0.00333782	-0.0630009	-0.159026	-0.53539	0.0523324	-0.267006	-0.351607
AP1S1	-0.269245	-0.258612	-0.321182	-0.573658	0.0728638	-0.543665	-0.41642	-0.857332	-0.0514624	0.0471363	-0.270631	0.264926	-0.393312	-0.28929	0.712013	-0.373611	-0.46135	-0.390449	0.00720422	0.19	0.323407	0.627817	-0.440873	-0.17271	0.749496	-0.21131	0.227518
AP1S2	0.146781	0.277424	-0.0137083	-0.13952	0.198395	0.146704	0.287921	0.313908	-0.16828	0.563838	0.255542	0.358481	0.111504	-0.21869	0.228372	0.256522	0.0572595	0.150601	-0.284926	-0.162714	-0.202221	-0.227609	-0.459547	-0.467219	-0.503742	-0.331395	-0.225278
AP2A1	0.115	0.285386	-0.405364	0.102029	-0.272774	-0.322667	0.0504611	-0.456279	0.31129	-0.151206	0.250062	-0.482336	-0.52941	0.188063	-0.765795	0.216959	0.0451135	-0.0799664	0.0761004	0.173861	0.189856	0.0958103	-0.0947869	-0.149842	-0.0374276	-0.27237	-0.230864
AP2A2	0.202371	0.323471	-0.254277	0.455505	-0.221429	-0.0414152	0.375192	-0.0417972	0.0876144	-0.146506	0.136214	-0.31946	0.291834	0.156683	-0.610097	0.199808	0.223471	0.0239997	0.222882	0.0811095	0.0963659	0.172947	0.0528908	-0.263126	-0.133911	-0.358302	-0.308689
AP2B1	0.235387	0.343222	-0.146795	0.394343	-0.217254	-0.0958046	0.22973	0.0235962	0.202925	-0.0375332	0.196598	-0.485799	0.0705379	0.327385	-0.592652	0.249482	-0.00587421	0.260004	0.0652852	0.176961	0.0592538	0.0398096	0.0945644	-0.10364	-0.299088	-0.307321	-0.0829905
AP2M1	0.0100353	0.159401	-0.000784231	-0.0789049	-0.230982	-0.140378	-0.0165854	-0.47531	0.146639	0.0771303	0.163695	-0.0735048	-0.223619	0.180793	0.0127578	0.0887555	0.0423976	-0.105068	-0.158884	0.0922536	0.0741171	0.0247037	-0.163128	-0.184563	-0.161246	-0.377809	-0.133308
AP2S1	0.00894584	0.0191191	-0.288915	0.122264	0.359923	0.184815	0.434046	0.190677	0.0616513	0.358315	-0.0440954	0.514576	-0.457575	-0.031648	0.748213	0.0949632	0.0966138	-0.0453121	0.176157	0.0846973	-0.0341029	-0.118609	-0.136288	-0.277524	-0.0252455	0.0726174	-0.0999059
AP3B1	0.0255007	0.184438	-0.403603	-0.0207012	-0.0639945	0.00784782	-0.0395846	0.209659	-0.175689	-0.500324	0.123634	0.0936734	0.0202499	-0.177792	-0.33742	-0.0561766	-0.268135	0.0184114	0.158406	-0.0078754	0.268062	0.141859	-0.102758	0.113912	0.0833252	-0.162829	0.166084
AP3D1	0.196888	0.129786	-0.61654	-0.043345	-0.36194	-0.0103636	-0.0934669	0.0462143	0.0879474	-0.454906	0.171435	-0.504229	-0.128719	0.150476	-0.651776	0.0826809	-0.336889	-0.0727843	0.151733	-0.0147447	0.302889	0.121797	0.0331515	0.0664238	0.137765	-0.0977694	0.183893
AP3M1	0.565893	0.496242	-0.28915	-0.200083	-0.671706	-0.666895	-0.0945127	-0.530177	0.220477	0.0512421	0.511161	-0.202338	-0.72981	-0.172412	-0.200012	0.393543	-0.379594	-0.765665	0.00634711	0.438311	0.184435	0.160026	-0.366864	-0.591315	0.0750016	-0.0906928	-0.829891
AP3M2	0.0494474	-0.126265	0.0883555	-0.554005	-0.312001	-0.0973913	0.0250028	-0.140071	-0.000522673	0.0723205	0.333944	0.220592	-0.55254	0.0744375	-0.070845	-0.10496	-0.398806	-0.509105	0.359515	0.337181	0.390199	0.41973	0.998709	-0.35982	0.0686613	0.341302	0.245809
AP3S1	0.118995	0.130279	-0.802078	-0.116245	0.0775064	-0.0735596	-0.473903	-0.655213	0.0227495	0.321857	0.192789	0.174282	-0.423091	-0.138012	0.207385	0.109739	-0.2052	-0.522426	0.00964436	-0.00818291	0.149301	0.0972904	-0.495814	-0.309358	0.0719343	-0.0936041	-0.432378
AP4B1	0.516748	0.440972	-0.404018	-0.478781	-0.416614	-0.576538	-0.199531	-0.332351	0.180221	-0.10936	0.18959	-0.584805	-0.135299	0.23611	-0.786587	0.0949178	0.0389078	0.0255033	-0.082682	0.0186158	0.0168855	0.0201934	-0.325197	0.0112426	-0.36852	-0.714963	-0.244455
AP4E1	0.496769	0.174762	0.0787014	0.0996908	-0.164539	0.300129	0.172513	-0.0786047	0.0907351	-0.425221	0.095995	-0.664708	0.722983	0.174826	-0.81202	-0.0478955	0.0963489	0.67211	0.0367946	-0.118491	0.106536	-0.219891	0.469407	0.38267	-0.267026	-0.634945	0.281854
AP4M1	0.493599	0.136571	-0.437915	-0.830538	0.326524	-0.626538	-0.0376069	-1.63368	0.140595	0.130781	0.272241	-0.843425	-0.616512	-0.0726969	-0.227984	0.371438	0.086854	-0.419939	-0.0632361	0.122821	0.114145	-0.0258172	-1.39451	-0.608172	-0.189742	-0.599007	-1.44144
AP4S1	0.22489	0.113568	-0.0832131	-0.290542	-0.301889	-0.265892	-0.137448	-0.279179	0.0970299	0.428833	0.315102	0.148452	0.359373	0.115083	-0.0869388	0.104452	0.103804	0.301642	-0.0947382	-0.312372	-0.0954902	-0.308198	-0.163326	0.0980892	-0.317545	-0.548996	-0.19124
AP5B1	0.317047	0.470773	-0.717043	0.0248135	-0.0234022	-0.602816	-0.384945	-1.21786	0.0732447	-0.165665	0.260174	-0.921056	-0.803969	0.483099	-0.680843	0.287555	-0.0114688	-0.584866	-0.290696	-0.0136731	-0.0524438	0.0827783	-0.787403	-0.841543	0.0649097	-0.373839	-0.603591
AP5M1	0.31825	0.31372	-1.07195	0.219135	-0.273975	0.0543849	-0.135948	0.0243184	-0.0840081	-0.00645375	0.143507	-0.360198	0.63875	0.236326	-0.617163	0.169132	0.249295	0.129727	0.191311	-0.108381	-0.10765	-0.226058	0.105205	-0.351286	0.0553796	-0.148443	0.0388434
AP5S1	-0.23042	-0.178976	0.00968268	0.691094	-0.190326	0.269741	-0.0022613	-0.810064	0.150813	0.47799	-0.0642896	-0.0453247	0.44338	0.0650858	-0.886307	0.0530497	-0.0384935	-0.0877104	-0.171571	-0.0413071	-0.207311	-0.315934	0.393333	0.265331	0.594542	-0.0708422	0.199393
AP5Z1	0.31293	0.24866	-0.701325	-0.874055	-0.53451	-0.278589	-0.344549	-0.436399	0.299246	-0.097453	0.274099	-1.08501	-1.15347	0.247125	-1.36113	0.313206	0.00142321	-0.241838	-0.21617	0.104775	0.00522276	-0.0237715	-0.245791	-0.55419	-0.000582654	-0.408412	-0.646288
APAF1	0.114334	0.378903	-0.552754	-0.164073	-0.537251	-0.321347	0.0253016	-0.00964645	0.247992	-0.434722	0.15515	-0.822128	0.370277	0.307905	-0.922475	0.200533	0.0374774	0.0844677	-0.0660988	-0.0288241	0.350543	-0.0159552	0.0402641	-0.0241664	-0.0485576	-0.307094	-0.0747027
APBB1	0.249904		-0.108422	-0.0541378	-0.219917		-0.00915114		1.06092	0.656511	-0.00946945		0.496706	0.106169			0.425792	-0.168155	-0.276331	0.289855	0.0978952			-0.298664	-0.678443	-0.193606
APBB1IP	-0.151914	0.291861	-0.320321	-0.0283311	-0.258805	0.130026	0.0452874	0.0211315	-0.0567049	0.103546	0.039764	0.173623	-0.252887	-0.107009	-0.147217	0.0212797	-0.0428403	-0.104491	0.383281	-0.0237933	0.132892	0.394425	-0.125034	0.206278	0.0765669	0.0294915	0.223793
APBB2	-0.517908	0.115791	#VALUE!	-2.14481	-1.586	-0.180275	-1.7577	0.0119586	-0.805825	-2.46098	-0.593459	0.327137	-0.563057	-0.934687	-0.18926	-0.00121849	-1.60122	0.118886	0.0690902	0.667007	0.451796	-0.319556	0.187346	0.78495	0.806606	0.902034	-0.0415921
APC	-0.0493419	0.194998	0.305003	-0.156936	0.353296	0.290086	-0.138984	-0.125146	0.0440911	-0.423043	0.247811	-0.677259	0.375494	-0.0214172	-0.950225	-0.00627107	-0.0892195	0.606262	0.247677	0.115651	0.446025	0.0537541	0.103616	0.563791	0.0366327	0.103697	0.341631
APCDD1	-0.236696		-0.165467				0.826137				-0.384545						0.644019	0.363662	0.101681	-0.0173746	1.17999
APCS	-0.0612195	-0.156703	1.23356	0.951182	0.849526	1.02739	1.25873	0.240785	0.417496	0.962581	-0.652952	0.477844	0.293789	-0.0221781	0.908499	0.315539	-0.289092	-0.0790201	-0.901359	0.200802	0.610678	-0.237965	0.273011	0.00421254	-0.255467	0.631758	-0.586793
APEH	0.147205	0.242039	-0.0654857	0.13362	-0.240812	-0.311424	1.42122	-0.010809	-0.322542	-0.568824	-0.072803	-0.463222	0.093647	-0.320884	-0.438945	0.267698	-0.211486	0.171306	0.263465	-0.0559983	-0.0401982	-0.0806261	0.0351998	0.010402	0.00338035	-0.27353	-0.316913
APEX1	0.18738	-0.259223	0.624285	-0.17094	0.108145	0.106976	-0.0128745	-0.0555148	0.216652	0.309943	0.390531	0.306361	0.0442721	0.362629	0.0989358	-0.0531871	0.182928	0.10181	-0.244439	-0.219402	-0.428696	-0.313487	0.0937981	-0.179626	-0.312614	-0.242654	-0.35742
APEX2	-0.0992198	0.293376	-1.12482	-0.47856	-0.303834	-1.6411	-1.87944	-1.7221	0.753143	0.159711	1.01133	-0.571383	-0.864337	0.761474	-1.1845	0.860223	-0.412632	-1.24444	-1.19808	-0.354056	1.0534	0.158361	-1.3635	-1.34146	-0.165791	-0.343109	-1.34294
APH1A	0.222188	-0.296427	-0.596708	-0.800852	1.1211	0.446658	-0.74653	0.502884	0.402219	0.656791	0.2957	1.05213	-1.33727	0.396095	0.86698	-0.0682241	0.560086	-0.726764	-0.490779	0.657108	0.325789	-0.235485	-0.00918351	-1.40018	0.20707	-0.601839	0.3691
API5	-0.105005	0.00912081	-0.195048	-0.252369	0.0309829	-0.0941492	-0.0099978	0.181914	0.0944107	0.0588405	0.0286796	0.0477691	-0.0372987	0.00733056	0.034911	0.0481314	0.0291836	-0.084191	0.10207	0.0458115	-0.0175001	0.0789296	0.187703	-0.0743108	0.0231153	0.229995	0.0977404
APIP	-0.178134	0.103492	0.525395	-0.328204	-0.0215015	-0.04355	0.0104746	0.606647	-0.358571	0.111859	-0.16566	0.225767	0.248463	-0.170435	0.459834	0.00795813	-0.0704091	-0.652443	0.0274325	-0.360062	-0.0105271	0.107109	0.562479	0.104896	0.102666	-0.254998	0.119543
APLF	0.194848	0.060694	-0.169477	0.135782	0.271693	0.677015	0.0527046	0.81935	0.0481867	0.297571	0.0560488	0.534842	0.944964	0.321711	1.00247	-0.24509	0.285653	-0.254639	0.0617931	0.028228	-0.229084	-0.251664	0.435778	1.14382	-0.149075	0.0802782	0.715921
APLP2	-0.0964508	0.231989	0.769016	1.1142	0.149282	-0.318215	0.48267	1.27823	-0.45025	-0.847686	-0.309139	1.34525	-0.403123	-0.639561	0.111986	-0.0381663	-0.604642	0.154521	-0.585038	-0.232804	-0.289873	-0.645508	-0.458151	-0.140322	-0.414333	-0.352165	0.0663487
APMAP	0.0380134	0.395478	0.180761	0.264992	0.159563	-0.0237485	-0.0880741	0.257647	-0.0367919	0.338627	-0.273137	0.0711567	-0.274351	-0.287945	0.461873	-0.242733	-0.285296	-0.189501	-0.0864769	0.303733	-0.0907695	-0.0740752	0.0605524	-0.0108172	-0.0308099	-0.278197	0.115669
APOA1	0.127665	-0.311092	0.189934	0.490753	0.575076	0.280352	2.88284	-0.411259	-0.839403	0.235533	-0.896508	-0.595018	-0.476064	-1.02501	0.0339114	-0.388025	-1.04293	-0.28961	-0.618911	0.206967	-1.00334	-0.452546	0.0181137	-0.61867	-0.218133	-0.118305	0.0473895
APOA1BP	0.154294	-0.0737218	-0.532301	-0.336738	-0.33318	-0.149367	-0.0832571	-0.419985	0.230749	0.311292	0.188093	0.134897	-0.652415	0.118221	0.363111	0.130689	0.0525946	-0.403134	0.0908996	0.312083	0.153344	0.399788	0.247756	-0.448696	0.509401	0.0560592	-0.294265
APOA2	0.161505	-0.141611	0.165689	0.784584	1.38038	0.541632	3.31708	-0.500327	0.751998	1.14017	-0.951707	-0.488694	-1.23424	-1.07731	0.106128	-0.440652	-1.20625	-0.838771	-0.700963	0.02462	-1.18394	0.276389	0.623527	0.0726539	-0.474701	0.118718	0.0493014
APOA4	0.340621	0.0940111	0.126529	0.644478	0.728006	0.273641	1.84995	-0.30196	0.206745	0.638369	-0.632695	-0.340335	0.487242	0.476317	0.0498358	-0.384611	-0.782728	-0.106349	-0.302215	0.616505	-1.00487	0.168129	-0.109771	0.116492	-0.0874328	0.872114	-0.156196
APOB	0.40683	-0.307539	0.323195	1.70522	-0.326574	-0.822722	2.2804	-0.569186	-0.435374	0.110289	-0.362709	-0.654232	1.14136	0.809696	-0.775432	-0.765391	-0.964633	0.0453461	-0.101186	0.108299	-0.617429	0.893828	-0.123018	0.078078	0.130674	1.10053	1.33889
APOBEC3B	0.337387		-0.793568	-0.541248	-0.509842		0.612557		-0.721426	-0.996859	-0.208744		-0.368297	-0.619367			0.150331	0.280226	0.240565	1.11726	0.500434			-0.495252	1.02063	-0.350588
APOBEC3C	0.439745	0.364074	-0.987431	0.402871	-0.350155	0.194978	-0.696469	0.109806	-0.528243	0.419481	0.522882	0.633627	-0.285207	-0.124801	0.242532	0.332264	0.239715	0.0370508	-0.172296	0.232932	-0.257654	-0.241728	-0.31265	0.482727	-0.330043	-0.256714	-0.142553
APOBEC3D	0.505754	0.0633612	0.599835	-0.278518	0.0056678	0.0896348	0.32132	0.0280999	-0.647445	-0.367897	-0.0713881	-0.5029	0.179623	-0.412956	0.0549875	0.00381522	0.253044	0.35559	0.40275	0.435629	0.0739423	-0.0675419	0.203597	0.343301	-0.0506628	-0.219122	0.163259
APOBEC3F	0.44963	0.430908	-0.643816	-0.242288	0.346123	0.278328	-0.108267	0.215115	-0.466129	0.148725	0.243557	-0.144021	0.0562461	0.136528	-0.0874883	0.364852	0.333274	-0.513971	0.000317803	0.11027	-0.162431	-0.419959	-0.597252	0.0530039	0.127734	-0.52919	-0.175707
APOBEC3G	0.687495	0.541258	-0.192273	-0.693786	-0.517036	-0.712453	-0.351629	-0.596307	-0.456022	-0.0267099	-0.0812699	-0.789265	-1.25268	0.048234	-0.694839	-0.0762947	0.12621	-0.479772	-0.250374	0.483559	-0.200733	-0.475662	-0.696113	-1.15379	-0.256011	-1.16415	-0.98128
APOBR	0.310541	1.03788	-0.156775	0.707002	-0.419215	0.285729	0.021013	0.961585	-0.479688	-0.704933	-0.354454	0.0287118	0.134702	-0.500097	0.0918197	-0.570206	-0.137944	0.0631659	0.361309	0.309884	-0.402744	-0.667992	-0.198657	1.07087	-0.0397417	-0.0508232	0.374839
APOC1		-0.273653				-0.0958933		-0.362918				-0.330409			0.224851	-0.359442						-0.0530443	0.149154				-0.706586
APOC3	0.367985	0.305687	-0.722165	0.25831	0.834752	-1.14047	0.89141	-3.69182	-0.209078	1.42617	-0.492457	-1.0016	-0.873823	-0.441577	-0.200046	-0.392788	-1.28149	-1.24686	-0.69696	0.437329	-1.05352	-0.866989	-1.69586	-0.0220099	-0.261507	0.483405	-1.56525
APOD	0.0226945	-0.515351	0.300948	0.59172	0.784392	-0.44949	0.955434	-0.17997	-0.0303264	0.898705	-0.236853	-0.382232	0.511575	-0.157285	-0.28695	-0.678259	0.00436947	0.554757	-0.29055	-0.0206213	-0.522927	0.565054	-0.499234	-0.353498	-0.382898	0.2319	0.627789
APOE	0.155475	-0.166052	0.219327	1.01697	0.470343	0.110552	0.766308	-0.111479	0.0761202	1.11232	-0.368618	-0.125334	0.0990095	-0.10391	0.108683	-0.15121	-0.620149	-0.175027	-0.42382	0.250699	-0.469153	0.1708	-0.113947	0.138228	-0.0892057	0.439076	0.0874469
APOF	0.107163	-0.338765	0.886278	1.04388	1.32073	-0.345958	1.60086	-0.563908	1.61139	0.953475	-0.375236	-0.559391	-0.832103	-0.917176	-0.38784	-0.881228	-0.179473	0.947741	-0.247684	0.223794	-0.143145	1.1437	0.0278765	-0.169855	-0.416425	-0.0524839	0.675064
APOH	-0.0274982	-0.0303998	0.860883	0.868448	1.04087	0.0437367	1.42804	-0.0489578	0.597633	1.11209	-0.55465	-0.319706	0.390818	0.100727	-0.00104183	-0.445933	-0.700214	0.589183	-0.468477	0.432282	-0.36467	-0.138819	-0.103373	0.0906319	0.0161714	1.10226	-0.0412965
APOL1	0.582838	-0.263803	0.094756	0.729804	0.748517	0.292466	1.55719	-1.11323	0.242291	0.785389	-0.834341	-1.30724	-0.838448	-1.37927	-0.851525	-0.546847	-0.913415	-0.410908	-0.311068	0.596479	-1.0566	-1.33579	-0.851214	-0.671546	-0.253249	-0.0117906	-0.766381
APOL2	0.115593	0.032024	0.167987	-0.0881774	0.263784	0.119628	-0.155663	-0.290324	-0.262831	0.0334971	-0.350545	-0.0423726	-0.0965044	-0.660238	0.250328	0.291892	0.162179	0.0648515	0.242684	0.532202	0.195237	0.125841	-0.114849	-0.181361	0.13695	0.372143	0.222647
APOL3	0.0786454	0.187443	0.195642	-0.181013	0.250324	0.00882295	-0.194213	-0.438967	-0.0273627	-0.258779	-0.0501473	0.047775	-0.223439	-0.433667	-0.036503	0.00968678	-0.162834	-0.215902	0.088055	0.128192	-0.210575	0.0164475	-0.184172	-0.310141	-0.207522	-0.165736	-0.162595
APOL6	-0.252995	-0.111243	-0.230494	0.536878	1.03464	0.0816712	-0.26091	-0.0854784	-0.446606	-0.626754	-0.813954	0.116943	0.685891	-0.774777	1.37038	0.0644591	-0.436627	0.502825	0.14315	0.243529	0.560425	0.195618	-0.10474	0.503187	-0.0727014	0.344193	0.916675
APOM	0.0761479	-0.424012	0.32311	1.15869	0.289137	0.0906543	2.54325	-0.397202	0.220532	0.646538	-0.776025	-0.596444	0.700927	0.40505	-0.207674	-0.781601	-0.789489	-0.560519	-0.851011	-0.215113	-0.755847	0.182895	-0.0312596	-0.00297344	-0.00521218	0.205719	0.701908
APOO	-0.133562	-0.265438	-0.00309041	0.113881	0.155795	0.377202	-0.230925	0.237801	-0.0880426	0.720415	-0.223826	0.632197	-0.0679225	0.118084	0.057382	0.0705724	-0.0527405	-0.210496	-0.117377	-0.0674249	-0.132292	-0.227519	-0.198967	-0.0415532	-0.176568	0.264553	0.150699
APOOL	0.0389906	-0.126205	0.177088	0.247555	0.0164571	0.0275354	0.000829223	0.165284	-0.181216	0.298081	-0.11526	0.339919	-0.147802	-0.426449	0.214771	-0.291712	-0.148939	-0.242158	-0.118992	0.041709	-0.0532402	-0.00118417	0.444095	-0.0484918	0.0499277	0.112088	-0.00227591
APP	0.159566	-0.0319731	0.353612	1.00255	-0.185943	-0.405471	1.02145	1.59718	-0.656862	-0.524608	-0.331567	0.738072	-0.504125	-0.751001	0.409103	0.0125595	-0.948197	0.237034	-0.433396	-0.29983	-0.164308	-0.302415	-0.0575619	0.732104	0.257189	0.463199	0.293126
APPBP2	-0.0926905	-0.0537781	0.704404	0.0272052	-0.0890914	0.211558	0.286621	0.19501	-0.197995	-0.323702	0.190969	0.0900326	0.312478	-0.175778	-0.11301	0.128025	0.110065	0.44031	0.0755984	-0.291328	0.0427039	-0.117982	0.386273	0.220596	-0.0933276	-0.170974	0.315403
APPL1	0.111212	0.145019	-0.0988671	0.00641592	-0.232161	-0.159587	-0.209968	-0.0485789	-0.0570387	-0.328106	0.232457	0.0180987	-0.540862	-0.0397945	-0.141464	0.132184	0.181946	-0.348379	0.107011	0.0688738	-0.0242687	0.158385	-0.3654	-0.0699144	0.267344	-0.206626	-0.188449
APPL2	0.874183	0.181588	0.306569	1.42863	-0.400788	-0.10156	0.919239	0.712702	-0.312257	-0.57901	-0.276629	-0.273204	-0.112185	-0.610071	-0.405476	-0.39837	-0.431542	-0.0865042	-0.0673526	-0.132523	-0.343478	-0.721099	0.527192	0.223146	-0.0268323	-0.0752459	-0.165327
APRT	0.120164	0.603814	-0.558066	-0.38697	-0.0497749	-0.499096	-0.324797	-0.74823	0.25538	0.478346	0.268981	0.268414	-0.791833	-0.16135	-0.398927	-0.0480993	-0.205391	-0.710523	-0.160943	0.387026	-0.255856	0.0181142	-0.440426	-0.408642	0.0326189	-0.559051	-1.02118
APTX	-0.0169117	-0.0782251	0.517522	-0.00757055	-0.298667	-0.0437959	0.243456	-0.332096	-0.0339069	0.209918	-0.104583	-0.143969	0.0182116	0.217432	-0.136909	0.0283092	-0.0649699	-0.343434	-0.103289	0.0695575	-0.345327	-0.029826	0.410011	-0.491285	-0.133076	0.203982	-0.0438948
AQR	0.187704	0.389734	-0.483622	-0.557796	-0.360548	-0.698849	-0.436773	-0.986563	0.289061	-0.199867	0.274096	-0.863249	-0.856483	0.225826	-1.0473	0.212385	0.076389	-0.548262	0.0225298	0.381538	0.244688	0.541875	-0.550537	-0.621913	0.124601	-0.462696	-0.562559
ARAF	0.122234	0.249636	-0.521518	0.417606	-0.0577264	-0.0225698	0.0813987	-0.22056	0.557791	0.359106	0.316555	-0.131401	0.042059	0.212289	-0.272538	0.161779	0.0698541	-0.39856	-0.365607	-0.052961	0.127548	-0.310159	-0.390447	-0.375434	-0.153732	-0.425878	-0.402621
ARAP1	0.717612	0.844531	-0.375497	0.47539	-0.453536	-0.220208	-0.139643	-0.154388	-0.293445	-0.496197	-0.00391304	-0.693403	-0.458944	-0.10185	-0.900376	-0.0396259	0.294441	-0.499465	-0.0506512	0.147082	-0.274265	-0.587795	-0.367691	-0.272695	-0.00210928	-0.463594	-0.490498
ARAP2	0.477033	0.208976	-0.435704	0.131981	0.121041	0.35209	0.326715	-0.268954	0.30363	-0.786033	0.162942	-0.799861	0.40262	0.00326193	-0.64184	-0.303885	0.593797	0.0194802	0.313436	-0.173022	0.577236	-0.0981982	0.415878	0.0134442	-0.1999	-0.22388	-0.286472
ARAP3	0.951386	0.24517	-0.545263	-0.0600772	-1.14214	0.435146	0.343752	-0.057399	-0.0746911	-0.337272	-0.00303049	-0.903075	-0.131384	-0.272182	-0.729759	-0.400386	-0.125601	-1.38225	-0.0789325	-0.329642	0.0357623	-0.469901	0.131698	0.322009	-0.416418	-0.864231	-0.069016
ARC	0.981945		-0.0185797				-0.269705				0.384624						0.300393	-0.232836	0.646367	0.77083	0.647
ARCN1	-0.00338053	0.0921447	-0.0548738	0.13895	-0.144473	0.144432	0.119727	0.204446	-0.0162905	-0.110332	-0.0396523	0.218918	0.162989	0.0694706	0.0616416	0.0164922	0.132104	0.118205	0.221807	0.0347172	0.163802	0.131078	0.107912	0.335185	0.166699	0.0143867	0.167356
AREL1	0.174928	0.252464	0.411717	0.464058	-0.229092	0.222427	0.246474	-0.227013	-0.205675	-0.392277	0.14132	-0.510308	0.962681	0.213643	-0.948624	-0.285919	0.658211	0.803142	0.451802	0.0287165	-0.184052	-0.0933453	0.727015	0.625632	-0.150448	0.458406	0.301569
ARF4	-0.0783507	-0.159167	-0.512004	0.23725	0.0834546	0.104127	0.130601	0.292043	-0.146555	-0.0887884	0.00773722	0.834052	-0.177761	-0.42797	0.377907	-0.186856	0.0115962	0.0604365	0.0781641	-0.0410688	0.000866392	0.0425646	0.0684985	0.48127	0.174573	0.0423163	0.467213
ARF5	-0.196169	0.0346029	-0.253122	-0.0455672	0.222686	0.581198	0.25239	0.376979	0.252277	0.189111	-0.00370055	1.06618	0.25254	-0.0281565	0.500809	-0.17265	0.279399	0.334694	0.213604	-0.154373	-0.0367012	-0.0813495	0.249616	0.267508	0.0428555	0.263826	0.247881
ARF6	0.287751	-0.0213815	-0.0418982	-0.345273	0.220432	-0.0512235	0.0597669	0.0489871	0.0993868	0.368975	0.424886	0.349024	0.421995	-0.0592042	0.0806696	0.295975	0.0527065	-0.275685	-0.21589	0.0338534	-0.375613	-0.373697	0.159199	-0.555713	-0.538274	-0.217864	-0.488259
ARFGAP1	-0.0407759	0.144816	0.107404	-0.227624	0.0982492	0.0588606	-0.0373838	-0.0166671	0.0191231	0.0948132	-0.0660983	0.206974	0.0653409	0.00812078	0.145454	-0.0210901	0.0287445	0.0479299	0.211486	0.0288076	0.0937901	0.150201	0.012644	0.164218	0.143618	0.203107	0.161938
ARFGAP2	-0.0429522	0.0612601	0.0810674	0.009867	0.066567	0.185982	0.0554281	0.240897	-0.0258037	-0.0887554	0.0359469	0.316548	0.0797097	-0.0107018	0.307826	-0.0929924	0.246567	0.05779	0.238517	-0.198423	0.0538008	-0.0434889	0.169101	-0.0215896	0.0188073	0.0349373	0.161427
ARFGAP3	-0.0870135	0.332421	-0.0375314	-0.0540485	0.149121	0.147204	-0.0949674	0.0389039	-0.0516057	-0.239962	0.0208704	0.0891915	0.412859	0.276989	0.0968912	0.233138	0.34922	0.180718	0.110929	-0.0781567	-0.102192	-0.0539966	-0.112558	0.303289	-0.0199794	-0.0561298	0.0460988
ARFGEF1	-0.0064188	0.412819	-0.270656	0.188481	-0.52637	0.358113	-0.0854044	0.364874	-0.417998	-0.32577	0.152639	-0.755786	0.102554	0.128186	-1.01211	-0.0494196	-0.0772848	0.509928	0.193498	0.00754652	0.264497	0.0811217	0.281433	0.821947	0.354953	-0.0566773	0.548701
ARFGEF2	0.395738	0.295821	-0.241855	0.0482724	-0.353431	-0.00207971	0.188117	-0.137655	0.0955914	-0.398128	0.188303	-0.874876	-0.263205	0.0523471	-1.16955	-0.0960796	0.0831337	0.176991	0.0238803	0.00729884	0.0339876	-0.137666	0.199361	-0.127362	-0.0652088	-0.416298	-0.171137
ARFIP1	-0.0737169	-0.136644	0.00445572	0.0531557	0.484592	0.52856	0.300133	-0.480471	-0.140157	0.393805	0.298372	0.0646064	0.0773991	0.302138	-0.526651	-0.0642208	0.825292	0.186549	-0.111235	-0.180385	-0.0537272	-0.260739	0.278811	0.0262859	0.0818761	-0.0559913	0.0877892
ARFIP2	-0.113994	0.0425012	-0.217111	-0.26861	0.278766	0.241415	-0.0235026	0.256618	-0.111554	0.134718	0.318633	0.413603	0.0419126	0.0606072	0.166022	-0.0349713	0.409893	-0.00547468	0.0533412	0.0749864	-0.176283	-0.0699024	0.225091	-0.0288157	0.089965	0.154768	0.228549
ARFRP1	-0.125649	-0.236503	0.289452	-0.0124057	-0.0153605	-0.137578	-0.357982	-0.33384	-0.204266	0.479342	0.0627064	0.0338252	0.13249	-0.193914	0.112956	-0.111434	0.103655	0.0163986	-0.09421	-0.101778	0.116497	0.114755	0.283667	0.0580666	0.0540857	-0.00519995	-0.0522253
ARG1	-0.232109	1.00145	-0.683713	0.883684	-0.0800899	0.0703957	0.205538	1.16671	-0.997174	-0.567111	-0.855344	0.176983	-0.428637	-1.10138	0.382735	-0.428672	-0.852131	-0.886642	0.678723	1.02337	-0.292131	-0.677102	0.125961	0.979348	0.526261	0.366275	0.178251
ARGLU1	-0.286065	-0.418191	0.598417	-0.312977	0.535963	0.0364554	0.395074	0.603582	-0.373954	-0.17358	-0.228377	0.537355	0.808124	0.0509342	0.385846	-0.134436	0.16092	0.833873	0.00278217	-0.409776	0.00639826	0.103577	-0.0771717	0.175348	0.325899	0.657947	0.492922
ARHGAP1	0.0869587	0.195774	-0.020449	0.0338532	0.0453083	-0.114128	0.182205	0.0879644	-0.107692	0.0288893	-0.107757	0.348084	0.00500351	-0.0932	0.031357	0.03785	0.0377486	-0.26435	0.112507	-0.00895711	-0.0848299	-0.152217	0.260633	-0.21203	-0.138591	-0.165043	-0.182977
ARHGAP10	0.323865	-0.257705	0.75308	1.12112	0.0313251	0.196529	0.113794	-0.230522	-0.0721589	-0.306219	0.194988	-0.361349	-0.0857143	-0.297411	-0.461802	-0.358175	-0.274565	0.116736	0.370364	0.782826	0.0666153	-1.13915	0.0338845	0.684341	0.0294907	0.268159	0.164462
ARHGAP11A	-0.640792	0.115956	-0.00192348	-0.13334	-0.872692	-0.277285	-0.523238	-0.393328	-0.248579	-0.521612	0.447748	-0.150799	0.858863	0.119201	-0.138129	0.21851	-0.0971428	0.137784	-0.472921	0.0132098	0.372209	0.625651	-0.433647	0.63962	0.16711	1.1339	-0.193967
ARHGAP12	0.0065747	-0.281827	0.00660716	0.00956971	0.0611542	0.144957	-0.215231	-0.195391	0.0938902	0.165135	0.488822	0.446284	-0.447789	0.697761	0.294117	0.168565	0.335789	-0.0336124	-0.0451351	-0.0658668	0.247041	-0.116924	0.318232	-0.17959	0.0829891	-0.358757	-0.195501
ARHGAP15	0.0988008	0.135784	0.00762808	-0.185472	-0.0495554	-0.147673	-0.261997	0.0562878	-0.766272	-0.00404215	-0.0153495	0.118459	0.111868	-0.0839295	0.165242	-0.0226445	0.0626702	-0.52528	0.12707	0.231582	0.0577502	-0.0517506	-0.152571	-0.134424	0.0452395	-0.123726	-0.240333
ARHGAP17	-0.122127	0.0339379	-0.182819	-0.28217	-0.392752	-0.193337	-0.0343451	0.073678	-0.215424	-0.348307	-0.31279	0.0707321	0.115811	-0.329998	-0.555435	-0.193374	-0.222322	-0.195251	0.448837	0.0195539	0.332431	0.439221	0.566582	0.549364	0.267395	0.257598	0.288091
ARHGAP18	1.12748	0.175587	0.143919	1.92531	-0.324674	-0.0665293	1.19559	0.230659	-0.659589	-0.883693	-0.774335	-0.678656	-0.654003	-1.03345	-1.18655	-1.23523	-0.789033	-0.136566	-0.15017	-0.164116	-0.701745	-1.17411	-0.493219	0.520744	0.0608101	0.135354	-0.315952
ARHGAP21	0.303151	0.0313927	0.185709	0.633737	0.0479404	-0.0386357	0.414305	-0.0674636	0.185565	-0.288948	0.319519	-0.200498	0.407889	0.14382	-0.437361	0.404856	0.180941	1.08924	0.126168	-0.710827	0.0385899	-0.240378	-0.307023	0.370329	-0.0112544	0.084383	-0.442112
ARHGAP23	0.0924217	-0.15923	-0.198054	-0.622631	-0.478394	-0.133774	0.0198989	-0.159542	0.373237	-0.299842	0.463926	-0.139792	-0.309865	0.0152662	-0.306873	0.425687	-0.204476	-0.353178	-0.0247322	0.105745	0.0589732	0.244222	-0.0189109	-0.641611	0.15538	-0.281079	0.27602
ARHGAP24	-0.373006	-0.595014	-0.146225	-0.561476	-0.987305	-0.380956	-0.154066	0.0321642	-1.37014	-0.766327	-1.20617	-0.78428	-0.940526	-1.55271	-1.42474	-0.727699	-0.86341	-0.610535	1.33183	0.669805	0.566594	0.467322	1.81594	0.681075	1.06278	-0.424029	1.53404
ARHGAP25	0.109627	0.0775997	0.0387489	-0.230455	-0.295679	-0.194861	0.0451586	0.226392	-0.271811	-0.268708	-0.210953	-0.420548	0.36888	-0.349942	-0.4584	0.00642555	0.210668	-0.148871	0.135911	0.21711	0.157421	0.158527	0.423229	0.434203	0.230202	0.0412959	-0.0536027
ARHGAP26	-0.179623	0.64868	-0.183151	0.128758	-0.214836	0.197325	0.102282	0.131571	-0.132435	-0.488665	-0.299546	-0.354724	0.0418647	-0.0983359	-0.176211	0.392124	0.214043	0.159603	0.180089	0.124509	0.110448	-0.1365	-0.0493361	0.29151	0.14934	0.0656097	-0.338321
ARHGAP27	-0.151294	-0.917739	0.251321	-0.115047	0.221224	0.109909	1.02708	1.45261	-0.269201	0.670334	-0.224157	-0.0535384	-0.0997829	-0.0920651	-0.530891	-0.449712	-0.0353067	1.31169	0.0123026	-0.276386	-0.151452	-0.572475	2.00753	0.748129	-0.465024	0.196607	0.569181
ARHGAP29	-0.811833	-0.717674	-0.862343	-0.899523	-0.735538	-0.34506	-0.559943	-0.697029	-1.00746	-0.923082	-1.13528	-0.712704	-0.569951	-0.989637	-0.640157	-0.720093	-1.09941	-0.590615	0.724414	0.49465	0.718471	0.917289	1.88511	1.87407	0.260452	0.791342	0.985623
ARHGAP30	0.337463	0.529433	0.25352	0.571968	-0.105692	0.559552	0.345687	0.0821404	0.0311379	-0.367267	-0.100061	-0.867122	-0.0928213	0.458634	-0.650054	-0.166556	0.225613	0.122668	0.105844	0.304507	0.610388	0.0691073	-0.144573	0.473054	-0.0071297	-0.0260119	0.397034
ARHGAP32	-0.27506	-0.395057	-0.487276	-0.458136	0.0899146	-0.309339	0.149951	-0.454113	-0.290609	-0.338203	-0.722879	-0.420877	-0.360582	-0.900809	-0.292757	-0.47998	-0.861185	-0.297694	0.399173	0.52936	1.03437	0.957924	0.690838	0.27612	0.804724	0.707723	0.563515
ARHGAP35	-0.175707	0.0417364	-0.276908	-0.0610016	-0.406835	0.0295106	-0.0993415	0.183857	-0.0750853	-0.451581	0.140726	-0.413153	-0.0251779	0.378865	-0.974716	0.0804296	-0.0748905	-0.059521	0.165737	0.0755631	0.316052	0.16092	0.179334	0.518005	0.20695	0.279762	0.304293
ARHGAP4	0.068321	0.0563053	-0.197989	-0.123429	-0.0381215	-0.0374914	-0.0598649	-0.220847	0.611057	0.0357391	0.0992488	-0.307492	-0.111991	0.496913	-0.352448	0.426188	0.191576	0.00809919	-0.218594	-0.219274	0.371274	-0.188239	-0.25319	0.0625525	-0.189921	-0.311949	-0.320765
ARHGAP42	0.134438	-0.197862	0.682722			0.0348463	0.12437	-0.368913			-0.171421	-0.306452			-0.839248	0.0872515	0.0972767	0.00724337	0.128052	-0.106539	0.101695	-0.124171	0.11137				0.24516
ARHGAP5	-0.0434631	0.0666694	-0.0974046	-0.0996641	-0.145143	0.13743	-0.0109974	-0.354579	0.269795	-0.264168	0.449204	-0.512961	0.369797	0.47403	-0.710166	-0.0441613	-0.327743	0.571491	0.248854	-0.0487959	0.379986	-0.00257529	0.0941271	0.191732	0.0236419	-0.0556157	0.0523726
ARHGAP6	1.66111	0.178532	0.486546	1.76321	-0.698656	-1.03034	0.838658	-0.844855	-0.636865	-1.25675	-0.693282	-1.68395	-1.18627	-1.45654	-1.70048	-1.9516	-1.33903	-1.19081	-0.775223	-0.834096	-1.16404	-1.96542	-1.22397	-0.154935	-0.295116	-0.174824	-1.6879
ARHGAP9	0.0246524	0.681534	-0.537896	0.0818568	-0.330322	-0.758095	-0.297107	-0.879789	0.0809672	-0.168628	-0.229859	-0.430352	-0.795958	-0.0988415	-0.0131452	-0.0826152	-0.123416	-0.655493	-0.228468	0.591368	0.282574	0.0545225	-0.686402	-0.703521	0.187592	-0.0857263	-0.796999
ARHGDIA	0.0893795	-0.0462018	0.371999	-0.045815	0.516074	0.237241	0.22733	0.653526	0.0862961	0.3762	-0.0870913	0.416212	0.537895	0.0683118	0.293964	-0.0302804	0.381948	0.241281	0.065033	-0.215943	-0.17395	-0.24215	0.0649728	-0.0860628	-0.153663	-0.197321	0.0505559
ARHGDIB	-0.10745	0.139781	0.846248	-0.0612325	0.0641867	0.25013	0.167359	0.978989	-0.28751	0.226831	-0.27019	0.765941	0.399626	-0.14784	0.476683	-0.13437	-0.0232473	0.12405	0.333297	-0.244941	0.128688	0.0156379	0.190823	0.518572	-0.173437	-0.100883	0.409668
ARHGEF1	0.436955	-0.190763	0.0106725	0.829283	-0.152259	0.420162	0.970555	0.134701	0.00538987	-0.419565	-0.519831	-0.246664	-0.463206	-0.269506	0.0244633	-0.238581	-0.0126241	0.277364	0.0646618	0.267007	-0.406438	-0.329621	0.184638	0.117241	0.0850264	-0.272286	-0.0576681
ARHGEF10	-0.110681	0.261547	0.298686	0.0204373	-0.262062	0.98516	0.233941	-0.911205	0.691041	0.108517	0.816778	-0.697711	-0.551954	0.874943	-0.221068	-0.468187	-0.281315	-0.115564	-0.220281	-0.259211	-0.619873	-1.14474	-0.287664	-0.4914	-0.901795	-0.997391	-0.301922
ARHGEF11	-0.151052	0.770907	0.498095	0.13247	-0.532859	0.103431	0.277206	0.116409	-0.143367	-0.44763	-0.160079	-0.00616853	1.4111	0.117258	-0.226205	0.404107	0.23899	0.551489	-0.0380252	-0.184376	0.183521	-0.345037	0.128897	0.649201	-0.599103	-0.20637	0.168667
ARHGEF12	0.291457	-0.627913	0.0291842	0.522919	-0.405458	-0.123751	0.10223	-0.713087	-0.524178	-0.833175	-0.395943	-0.498776	-0.462855	-0.42846	-0.899802	-0.247787	0.0133302	0.019069	0.360365	0.13409	0.738335	0.569411	0.795434	0.744286	0.344565	0.554361	0.767882
ARHGEF17	-0.0605114	-0.565069	0.06336	-0.320094	-0.188939	-1.00737	-0.36371	0.955916	-0.705344	0.0573382	0.109698	-0.565928	-0.413646	-0.256582	-0.844482	0.150005	-0.600174	-0.00285349	0.175907	0.474304	0.212807	0.288571	1.00677	0.86767	-0.172866	-0.0315083	0.333716
ARHGEF18	0.244105	0.388021	-1.23995	-0.241777	-0.276471	0.035542	-0.140036	-0.218822	0.518234	-0.56333	0.0427328	-1.20641	-0.828251	-0.822741	-1.6186	0.0235112	0.496185	-0.532884	0.533336	0.481631	0.609039	0.275832	0.101194	-0.981095	0.454378	-0.116328	-0.479066
ARHGEF2	0.199382	0.283906	-0.474232	0.197179	0.00999774	-0.0522322	-0.127921	-0.612955	0.181264	-0.0350681	0.0852342	-0.496129	-0.471797	0.241662	-0.404676	0.140631	0.0176775	-0.327625	0.0571954	0.227822	0.397849	0.25283	-0.502733	-0.316071	0.120305	-0.13922	-0.356075
ARHGEF3	0.912899		0.0901123				0.0344796				-0.776465						0.28688	-0.168691	0.493484	0.753468	-0.645485
ARHGEF4	-0.486172	-0.803908	-0.218013	-0.404249	-0.468251	-1.18706	-0.2192	-1.21158	-0.794605	-0.583162	-0.920351	-0.930944	-0.749927	-0.702108	-1.10194	-0.754288	-0.959511	-0.646834	-0.0785863	0.270154	1.26137	0.826261	1.67918	1.04697	0.97867	0.867893	0.903086
ARHGEF40	-0.444082	0.637375	-0.65031	-0.318314	-0.261408	0.08222	0.353397	-0.179173	-0.564803	0.0569521	0.603013	-0.00697913	-0.632131	1.32008	-0.220292	-0.0405562	0.0151921	0.330738	0.736293	0.122344	0.0673097	-0.0419508	-0.0127346	-0.515022	-0.0880116	-0.33282	-0.0142604
ARHGEF5	0.244169	0.526076	-0.0410018			0.69722	0.546757	0.146529			-0.148649	-0.380788			-0.386047	0.548525	1.18744	0.429638	0.923607	0.436907	0.083864	-0.532717	0.270679				0.165878
ARHGEF6	-0.0647333	0.334838	0.109369	0.00473887	-0.45383	0.101713	0.0757618	0.269496	0.364776	-0.393402	-0.168891	-0.464364	0.631037	0.717963	-0.667915	0.240495	-0.247662	0.494649	0.0239632	-0.366902	0.295775	-0.162212	0.040603	0.210905	-0.0425843	-0.214268	-0.0458282
ARHGEF7	0.111017	0.0845881	0.0647632	-0.0780801	0.0883363	-0.0274113	-0.0210349	-0.223946	-0.133952	-0.0972586	0.22694	-0.281979	-0.128642	-0.198144	-0.13883	0.0689336	0.391208	0.17894	-0.0471917	-0.144773	0.0394173	0.187255	0.253506	-0.212732	0.213562	-0.121391	-0.097358
ARHGEF9	-0.950372	-0.326043	-0.0490968			-0.126314	-0.0638253	-0.172016			-0.254815	0.239085			0.537236	0.643212	-0.00521942	0.116649	-0.556004	-0.914864	-0.864608	-0.177176	0.390172				-0.21994
ARID1A	-0.176331	-0.146752	0.00591216	0.0744115	-0.141304	-0.220046	-0.255847	0.0104829	0.0486447	-0.366817	-0.0055972	-0.491169	0.334717	0.0766052	-0.827989	-0.105657	-0.0763284	0.0103347	0.343666	0.350859	0.390078	0.444643	0.560561	0.400818	0.211789	0.547321	0.323505
ARID1B	0.0757454	0.0959397	-0.316611	0.0664341	-0.197292	-0.108413	-0.138137	-0.429642	0.133491	-0.190344	0.186117	-0.690291	-0.101628	0.431913	-1.11998	0.20683	-0.0246382	-0.123924	0.0175825	0.151475	0.135247	0.296542	-0.344042	-0.196464	0.0295941	-0.0131714	-0.274315
ARID2	-0.259236	0.125381	-0.346446	0.143917	-0.416376	-0.243234	-0.100846	-0.303492	0.196998	-0.342414	0.0176238	-0.78502	0.223783	0.0741684	-0.939057	-0.0888816	-0.106952	0.228057	0.10081	0.15753	0.194328	0.365483	0.752208	0.259786	0.023776	0.270437	0.239409
ARID3A	0.146091	0.135612	-0.105744	-0.0688657	0.297726	-0.170823	0.0870183	0.405317	-0.276715	-0.243609	-0.666373	-0.169657	-0.192344	-0.295598	0.848974	-0.414863	-0.435413	-0.225211	0.36922	0.0226288	0.494775	0.19294	0.751565	0.350699	0.224437	0.505805	0.537281
ARID3B	0.378697	-0.0744149	0.217813	0.174295	0.270489	0.0587759	0.468836	0.304451	-0.425542	0.0394676	-0.605061	0.222024	0.00177727	-0.396006	0.933376	-0.269665	0.37265	0.11962	0.0997108	0.316494	0.171207	0.0281007	0.0585403	0.304125	-0.0908875	-0.249945	0.273613
ARID4A	0.047473	0.19687	0.206733	0.0924473	0.173655	0.106734	-0.21602	-0.022403	0.0901697	-0.0867071	0.376783	-0.284052	0.087833	0.521917	-0.315635	0.194902	0.153564	0.249298	-0.0107271	-0.192208	0.0747596	0.025828	-0.406193	-0.294537	-0.118122	-0.0886684	-0.163232
ARID4B	-0.153371	-0.0628519	1.28787	0.107368	0.407486	0.356161	-0.091324	0.453942	0.0158557	-0.208907	-0.140615	-0.0864761	0.391291	0.169384	0.405431	-0.0706096	-0.0230551	0.371803	0.26921	0.0326125	0.293362	0.272077	0.116395	0.252244	0.192528	0.576413	0.303211
ARID5A	-0.76602	-1.20915	1.17292	0.483938	0.195133	0.153234	0.330467	0.415638	-0.533475	-0.763702	-0.914028	-0.364556	1.99032	-0.431086	-0.384419	-1.07418	-0.00839177	0.415625	0.131828	-0.714709	-0.745479	-0.9947	2.0634	0.452426	-0.587402	0.653795	0.661932
ARID5B	-0.386787	-0.226434	0.480674	0.374238	-0.16409	-0.191287	-0.212715	-0.164149	0.169383	-0.17102	0.257402	-0.494068	0.677839	-0.00392297	-0.625937	0.335622	0.135415	0.171908	-0.175286	-0.423038	-0.29644	0.0452984	0.0509875	-0.0860731	-0.288863	0.15966	-0.244765
ARIH1	0.283992	0.118046	-0.0772153	-0.121104	-0.0821213	0.0558918	-0.0510971	-0.0543365	0.103114	0.122844	0.0884916	-0.147115	-0.0476764	0.260223	-0.133872	-0.127129	0.0856323	0.0973391	0.0649686	-0.0979566	0.256064	0.317315	-0.246836	0.158069	0.088872	-0.0472174	0.326935
ARIH2	0.175489	0.0614975	0.259145	-0.239117	-0.110432	0.0853048	0.105119	-0.12389	0.0340322	-0.0475724	0.282499	-0.030623	-0.0845597	0.0422518	-0.0662588	-0.112251	0.271977	0.270639	0.058544	0.0452249	0.0832629	0.141256	0.337204	0.0543207	0.0328599	-0.151092	0.26148
ARL1	-0.127448	0.0838541	0.693616	-0.299039	-0.059597	-0.215861	0.0739863	-0.723081	0.0401317	0.330828	-0.224661	0.28608	-0.703723	-0.10961	0.331968	0.0639696	0.257452	0.288305	0.0609462	-0.268542	-0.0303678	0.217008	-1.02955	-0.595091	0.16329	0.235046	-0.719338
ARL10	-0.406104	0.315472	0.268881	-0.252175	0.982094	0.394896	0.101679	-0.445817	-0.805167	0.148834	0.162416	0.337285	-0.617614	0.426921	0.675236	0.139576	0.485316	0.0580323	-0.0873733	-0.292709	-0.0795634	-0.663747	0.797246	0.332059	-0.128323	-0.00308152	-0.49459
ARL11	0.0352047	-0.269567	0.375185	0.118148	0.000822764	-0.233538	0.0921083	0.581423	-0.0614989	0.023108	-0.114869	0.0813017	0.380552	-0.234863	0.386419	-0.0245972	-0.106411	0.08489	-0.172237	-0.0742638	-0.137047	-0.239851	0.922723	0.0438832	-0.0817257	0.0519738	0.292025
ARL13B	-0.0816726	-0.63262	1.1006	0.117048	-0.119374	-0.088787	0.223454	-0.0160993	-0.0487304	-0.315552	0.154138	0.0995551	0.908013	0.352803	0.248988	-0.164864	-0.0816508	0.139174	-0.191618	-0.333996	-0.305256	-0.33555	0.800009	0.529443	-0.182554	0.225668	0.257211
ARL14EP	-0.0647942	-0.18292	0.139512	0.224641	-0.00527551	0.0483325	-0.064538	0.0958153	-0.280757	0.240401	-0.0564091	0.397246	0.531877	-0.0330164	0.430217	-0.2152	0.0482925	-0.137251	0.0679559	0.0453472	0.0341238	-0.0655359	0.159587	0.420245	-0.00790224	0.449442	0.240821
ARL15	-0.0899064	-0.601067	-0.113322	0.451586	-0.38602	0.19686	0.479912	0.26881	-0.135135	-0.108513	0.201608	0.273916	0.324432	0.0763929	0.542161	-0.514949	-0.417218	-0.0739272	-0.413017	-0.13558	0.0702872	-0.582225	0.691268	0.234082	0.0227933	0.144851	0.296151
ARL2	-0.0759376	0.286412	-0.491556	-0.514554	0.0850428	-0.821416	-0.764057	-1.27881	0.423352	0.62152	0.305015	-0.634034	-1.1663	0.380611	0.461831	0.390394	0.421371	-0.778054	-0.466553	0.154988	0.218429	-0.513201	-0.888457	-1.05491	0.0883168	-0.758751	-1.20922
ARL2BP	0.231347	0.688511	-1.50179	-0.783973	-0.408707	-0.19007	-0.398922	-0.183709	0.0262493	0.538837	0.143929	0.0841166	-0.784007	-0.291246	0.139955	0.244346	-0.10699	-0.884656	0.789831	0.296338	0.869626	0.489263	0.228372	-0.076358	0.322141	0.301341	0.0559545
ARL3	-0.263992	-0.214349	-0.00311631	-0.368811	0.167279	0.193499	0.0843956	0.387175	0.0500516	0.638939	0.219761	0.603524	-0.00688029	0.215352	0.430018	0.093281	0.145386	0.234888	-0.296407	-0.479904	-0.454355	-0.390109	0.184547	-0.359051	-0.228677	0.202996	-0.0875156
ARL4C	0.273431		-0.251872				0.731664				-0.965173						0.644297	0.0652703	0.588654	0.986061	1.00264
ARL5A	-0.0883123	-0.233132	-0.720078	-0.303388	-0.931372	-0.08612	-0.431018	-0.0674967	0.103117	0.168146	0.140759	0.23197	0.234096	-0.0644038	0.187019	-0.192581	0.177004	-0.144503	-0.0628267	0.0430328	0.510998	-0.0440966	0.801262	0.392252	0.24562	0.0568614	0.187785
ARL6	0.0516335	-0.030731	0.747824	0.162813	-0.526718	-0.195238	0.289719	0.198826	-0.153318	-0.326345	-0.222291	0.189529	-0.00493232	-0.00334983	-0.199603	-0.306449	0.205699	-0.787851	-0.194834	-0.390977	-1.03231	-0.298669	0.86005	-0.118678	-0.298064	0.50221	-0.765685
ARL6IP4	-0.409506	-0.266843	0.279988	-0.436519	0.55816	-0.254845	-1.04213	1.34386	-0.337068	-0.333479	0.541483	0.752329	0.944341	-0.280967	0.478842	-0.485062	0.213602	0.885266	-0.115797	-0.053173	0.0299085	0.323188	-0.399027	0.300832	0.17673	-0.102026	0.140428
ARL6IP5	0.273965	0.254101	-1.01499	-0.103333	-0.0097663	-0.778077	-0.195913	-1.12391	-0.237661	0.608098	-0.0398377	-0.134502	-1.94252	-0.546028	0.176069	-0.158483	0.0439654	-0.849023	-0.396237	0.548819	-0.0140049	0.134087	-0.958871	-1.76913	0.02357	-0.796362	-1.29141
ARL6IP6	-0.0220386	-0.128695	0.301896	0.0609207	0.0405781	-0.0410516	0.0745189	0.00306148	-0.0966708	0.145569	-0.0914912	0.204581	-0.496296	-0.151165	0.10199	0.0309909	-0.0263162	-0.161551	0.0364663	0.218524	-0.0956717	-0.0373322	0.806179	-0.0627169	-0.0842976	-0.0204689	0.502041
ARL8A	0.0209896	-0.198827	0.971955	0.114768	0.552748	0.323202	0.455868	0.51412	-0.205352	0.482747	-0.235392	0.444847	0.56477	0.0585141	0.572665	-0.0885619	0.135734	0.258985	-0.0915159	0.144761	-0.218748	-0.263348	0.667132	0.123536	-0.22011	-0.0844926	0.319376
ARL8B	0.152297	-0.0985085	-0.535859	-0.0480003	0.0627634	0.105625	-0.0217761	0.59534	-0.16467	0.243974	0.102983	0.510897	0.565638	-0.259785	0.317322	-0.0152546	-0.073865	-0.40018	-0.230425	0.187326	-0.168894	-0.196182	0.691936	0.502211	-0.425513	0.25405	0.368638
ARMC1	-0.0736488	-0.00409028	0.268337	-0.130103	0.124221	0.301675	-0.365838	0.0376522	-0.177924	0.290162	0.112818	0.194153	-0.0779957	-0.239758	0.184041	0.166684	0.078317	0.130044	-0.0851773	0.0669831	-0.228409	0.214938	0.448166	0.118618	0.131019	0.164357	0.0426832
ARMC10	-0.108989	-0.165849	-0.51777	-0.246742	-0.239202	0.175495	-0.571525	-0.376372	0.384161	0.310742	-0.0328536	1.0201	-0.66831	0.105449	0.623831	0.197493	0.0439726	-0.496412	-0.383675	-0.146291	-0.0507562	0.0100259	-0.0441943	-0.65364	-0.0893352	-0.535674	-0.433261
ARMC2	-0.37127	-0.114446	0.522734			-0.0482223	1.42316	0.0684385			-0.109497	0.208479			0.20721	0.38043	-0.27604	0.15256	0.174222	0.359951	-0.374049	0.0256878	0.395874				0.0519592
ARMC5		0.0817125				-0.498179		-0.967667				-0.564601			0.0565992	0.16734						0.218402	-0.865256				-0.732491
ARMC6	0.0558322	-0.101914	0.702604	0.309306	-0.43518	0.147751	-0.0244201	-0.433244	-0.528833	-0.0498052	0.122139	-0.158717	0.593764	0.0381899	-0.641267	-0.12928	0.104049	-0.441659	-0.138084	-0.346774	0.278623	-0.0223257	-0.691987	-0.0305413	0.0747794	-0.0195944	0.140427
ARMC7	-0.0844806	0.160105	-2.06388	-0.774211	0.45831	-0.263817	-1.29089	-1.77805	0.619947	0.69884	0.23217	-0.0108723	-1.89512	0.151114	0.266229	-0.113101	0.478178	-1.62983	-0.569632	0.0926847	-0.146641	0.180383	-1.14252	-2.17294	0.260736	-0.674102	-1.34654
ARMC8	-0.109524	-0.157662	-0.362562	-0.127242	-0.301533	-0.0668966	-0.125068	-0.158579	0.0507492	-0.146584	0.288075	-0.268393	0.0703875	0.3438	-0.645374	0.0586076	0.017817	0.175182	0.185791	-0.0777593	0.23411	0.0883549	0.2222	0.281806	0.0536327	-0.126101	0.018888
ARMCX1	-0.949283	-0.240499	-0.170409	0.02816	-0.342296	0.946653	0.0394385	-0.461992	-0.284965	-0.0536476	0.851023	1.46808	1.10541	1.22344	0.511685	-0.26683	0.899194	0.765814	-0.00739953	-0.907778	-0.272302	-0.166701	-0.541605	0.48651	-1.1956	0.227102	0.438606
ARMCX2	-0.473841	0.298398	-0.58148	-0.46195	-0.265676	0.512716	-0.0113523	-1.32121	-0.322338	0.0193128	0.813625	1.08086	-0.407682	1.05682	-0.00140554	-0.13206	0.698348	0.638636	-0.0666451	-0.668686	0.0143564	0.187669	-0.764863	-0.457244	-0.788371	-0.139864	0.171456
ARMCX3	0.103388	0.376172	-0.215639	0.121791	0.0141139	-0.162694	0.273349	-0.913871	0.487907	0.331419	0.0791059	-0.0412436	-0.705642	0.559764	0.742887	0.073055	0.144481	0.445821	-0.122914	-0.208929	0.283351	-0.269599	-1.06613	0.202561	-0.104093	-0.26567	-0.325529
ARMCX4	-0.23659	-0.285522	0.609345	0.466672	-0.0800226	0.525413	-0.173776	0.980901	-0.144874	-0.195975	-0.119822	0.381786	0.530822	0.20139	0.126818	0.0428112	-0.164698	0.991107	-0.31877	0.067579	0.0149583	0.269938	0.865719	0.859491	-0.223091	0.0325251	0.618602
ARMCX5	0.0461884	-0.354701	1.26156	0.133757	-0.216979	0.449197	0.196132	-0.134457	-0.271513	-0.504058	0.0776097	0.361054	1.00233	-0.0173746	0.165184	-0.284248	0.0219919	0.253644	0.131004	-0.224747	0.0154567	-0.241227	0.866123	0.574404	-0.288604	0.140025	0.191527
ARMCX6	-1.06404	-0.919916	0.181786	0.241887	-0.204427	1.7016	0.406044	-0.0910624	-0.875496	-0.331301	-0.161888	2.71649	1.22599	0.926718	1.64958	-0.978755	0.941879	1.79942	0.0927007	-1.37078	-0.471526	-0.61709	-0.803923	0.828545	-0.634097	0.748879	1.51805
ARNT	-0.0642275	-0.0282526	-1.26915	0.053994	0.216878	0.00442563	-0.652351	-1.09621	0.0254193	-0.449042	0.273487	-0.487293	-0.849919	0.35183	-0.763237	0.288188	0.230271	-0.62878	0.262722	0.283505	0.425893	0.400052	-1.06077	-0.363807	0.427902	-0.0388506	-0.363229
ARNT2	0.230872		0.560049				0.454779				0.468914						-0.046852	0.173575	0.15185	0.0786914	0.185078
ARNTL	0.0418573		0.0267012				-0.00567557				-0.640241						0.107687	-0.480502	-0.168899	0.818459	-0.386615
ARPC1A	-0.101929	0.0557879	-0.0439696	-0.153064	-0.123535	-0.285108	-0.0543697	-0.582973	-0.0455783	-0.0361676	0.0197177	-0.0869877	-0.139428	-0.18734	-0.569791	-0.0217683	0.0705766	-0.281276	-0.00142165	-0.00553027	0.077341	0.212991	0.289353	-0.0695334	0.196968	0.0856661	-0.174131
ARPC1B	0.160861	0.213272	0.186804	0.318935	-0.214988	0.128886	0.25863	0.264365	-0.0578575	-0.33975	-0.204434	-0.23451	0.243808	-0.193836	-0.348511	-0.108865	0.142466	-0.0841872	0.102301	0.151524	-0.0281966	-0.228322	0.379639	0.0768958	0.00989775	-0.16785	-0.0130194
ARPC2	0.116106	0.174827	0.393875	0.316731	0.163823	0.250688	0.523471	0.644581	-0.236187	-0.0985895	-0.438607	0.464369	0.215279	-0.271813	0.310765	-0.138757	0.0211225	0.0403096	0.296013	0.161918	-0.14481	-0.257009	0.119143	0.0567952	0.0434686	-0.118609	0.071787
ARPC3	-0.0247306	-0.0667164	0.552865	0.250027	-0.135895	0.0667201	0.280903	0.697567	-0.175072	0.24595	-0.478175	0.283385	0.423012	-0.389752	0.0337466	-0.220256	-0.0803788	-0.209498	-0.0437284	0.0858574	-0.257898	-0.321283	0.541057	-0.0765653	-0.173932	-0.128498	-0.137708
ARPC5	0.237224	0.0600521	0.531499	0.310141	0.153155	0.221773	0.398458	0.733029	-0.141519	0.317312	-0.369021	0.376391	0.270365	-0.28305	-0.026904	-0.142802	0.0421914	0.00665466	0.0810996	0.0485031	-0.18803	-0.265038	0.216693	0.065892	-0.0533515	-0.0782712	0.113552
ARPC5L	0.0577203	-0.356579	-0.575532	-0.351262	0.0606267	-0.00614591	0.18271	-0.0490422	-0.101934	0.294725	-0.433006	0.978306	-0.662922	-0.215347	0.862625	-0.00369948	0.25071	-0.514992	0.130925	0.161185	-0.0158773	-0.310999	-0.0218643	-0.947991	0.0602701	-0.231047	-0.135826
ARPP19	-0.0615869	-0.311521	0.151462	-0.0622814	0.224246	0.109692	0.454394	0.285632	-0.286696	0.676901	-0.310602	0.414633	0.31545	-0.435656	0.240038	-0.1256	-0.029287	-0.203978	-0.0135879	-0.286536	-0.332152	-0.286426	0.331059	-0.112143	0.00621726	0.223348	0.0620588
ARPP21	-0.886527	-0.274596	-0.544659	-0.463786	-0.0655269	-0.564221	-0.435638	-0.459018	-0.109849	-0.53	0.447163	-0.556844	0.336221	0.0680999	-0.211238	-0.0235988	0.218095	-0.44399	0.817054	0.166554	1.17845	1.19436	-0.348647	0.798402	0.0849231	0.925213	1.24242
ARR3	0.187106	0.429857	#VALUE!	-0.122923	-0.294569	0.108321	-1.0779	-0.485559	-0.320108	-0.296234	-0.208824	0.849293	0.114031	-0.210859	1.16984	0.0523492	-0.35817	-2.3158	0.0234313	0.336655	0.196423	0.0294318	-0.723726	0.689612	0.0842235	-0.0876609	-0.261315
ARRB1	-0.0472392	-0.0690937	0.295265	0.465655	0.0547845	0.0766466	0.165126	0.759225	0.0306001	0.0477917	-0.238053	0.468381	0.135784	-0.0661735	0.62669	-0.202421	-0.345901	0.0554475	-0.167428	-0.0516016	0.0358493	-0.168215	0.601291	0.408196	0.00508878	0.0218111	0.284905
ARRB2	0.11508	0.105399	0.522483	0.220357	-0.0425811	0.36232	0.301955	0.129921	0.6589	-0.0573307	0.00962771	-0.293157	0.298265	0.0100856	-0.164113	-0.0645772	0.0141643	0.252515	0.00823407	-0.144058	0.0675696	-0.34061	0.102115	0.118751	-0.23055	-0.104607	0.248142
ARRDC1	0.0986975	0.15558	-0.28363	0.205977	0.135257	0.191841	-0.00788876	0.38344	0.226817	-0.266644	-0.022196	0.225585	-0.47535	0.33604	0.168592	-0.0209432	0.0410841	-0.0466258	0.452565	0.14982	0.114354	-0.182193	0.124999	-0.484639	0.572815	-0.000358394	0.281023
ARRDC2	0.191627	-0.438782	-1.22448	0.237281	0.190056	0.243874	0.0580004	0.0741951	-0.00827448	-0.0769474	-0.0778811	0.631949	0.364232	-0.322446	0.472556	0.270836	-0.277143	-0.647177	0.367075	0.78715	0.652019	-0.229197	0.401313	0.521518	0.181116	0.757425	0.286861
ARRDC3		0.19203		0.823423	0.0270099	-0.115748		0.583254	-0.558773	-0.0990453		-0.361659	0.324937	-0.142962	-0.0906018	-0.287755						-1.04964	-0.895526	-0.474989	0.043207	0.160792	0.144384
ARSA	0.019153	0.664418	-0.602309	-0.657157	-1.00061	-0.472568	-0.134964	-0.684074	-0.0451182	0.42757	-0.579634	-0.5111	-1.18013	-0.107774	0.80621	0.0502529	-0.294382	-0.486724	-0.13372	0.873443	0.575666	0.4647	-0.607291	-0.308432	0.0325791	-0.564282	-0.393628
ARSB	-0.420605	0.0766947	-0.957226	-0.254726	0.0748209	-0.02076	-0.412764	0.37273	0.217236	0.246912	-0.0352607	0.360068	-0.329277	-0.385265	0.526762	-0.211005	-0.449466	-0.352919	0.0418928	0.617254	-0.150863	-0.211893	-0.298657	0.0244538	0.0563807	-0.0920135	-0.0808638
ARSD	0.0270426	-0.12333	0.220906	-0.156276	0.121409	0.064712	-0.0452034	-0.286914	0.135398	0.25483	-0.024005	0.0156167	-0.0806769	0.0793799	0.664105	0.028138	0.0470892	-0.155585	-0.119428	0.146497	0.689939	-0.0710849	0.043424	-0.125693	-0.36216	-0.186499	-0.0681342
ARSK		0.311762		-0.260995	-0.113899	0.523474		0.95486	0.15374	0.236938		0.477683	-0.10202	0.049589	0.759983	-0.354352						-0.166242	-0.178267	0.0250662	-0.0932194	0.0768001	0.259116
ART4	-0.147443		-0.319514				2.74178				-0.563937						-0.72328	1.35603	-0.0280351	0.129207	-0.595808
ARV1	-0.0881825	-0.00573185	-0.0214001	-0.389892	-0.394125	0.100107	-1.73886	0.364503	-0.191351	-0.000359227	-0.0362143	0.579493	0.714909	-0.159545	0.190752	-0.323029	0.118249	0.216689	-0.516275	-0.357084	0.185601	0.203137	0.826698	0.0102343	-0.220011	-0.107035	0.560138
ARVCF	-0.047051	-0.247766	-0.440906	-0.517559	-0.0791363	-0.320682	0.282643	0.235101	0.178299	-0.151237	0.133933	0.0849783	-0.689838	0.22009	-0.188347	-0.169426	-0.511598	0.0558367	-0.0674392	0.279427	-0.213959	-0.116733	1.22525	-0.205479	0.391749	-0.142323	-0.028616
AS3MT	-1.01742	-0.13566	-0.170715	-0.877222	-0.423995	-0.321206	-0.693188	-0.941325	-0.399884	-0.0676557	0.269198	-0.373212	0.327886	-0.503413	-0.220652	0.007064	-0.075491	0.305792	0.307407	0.132103	0.372519	0.479359	0.429373	0.108853	0.7076	1.15292	1.37893
ASAH1	0.179949	0.71276	-0.361805	-0.783619	-0.451784	-0.284293	-0.578807	0.108805	-0.286499	0.722597	-0.448177	-0.177634	-1.92651	-0.618275	0.98099	-0.139573	-0.226323	-0.960804	-0.23405	0.437617	-0.19378	-0.38305	-0.499127	-0.419271	-0.0972686	-0.0400141	-0.238505
ASAP1	0.299175	0.244614	-0.299338	0.439766	-0.29458	0.0808562	0.734304	0.229853	0.11119	-0.472436	-0.0017434	-0.44656	0.058537	0.103902	-0.620765	0.268851	-0.204968	0.275801	0.204872	-0.104664	-0.283588	-0.237365	-0.0454136	0.321666	-0.0843497	-0.176594	-0.0908152
ASAP2	0.656986	-0.112451	-0.255864	0.913837	-0.37042	-0.281769	0.51651	-0.0246044	-0.471977	-0.652819	-0.647892	-0.343822	-0.346041	-0.578207	-0.652224	-0.237746	-0.830367	-0.412797	0.0918888	-0.0562931	0.236914	0.546866	0.318597	0.444231	0.293279	0.278251	0.126421
ASB1	0.376527	0.0424785	0.127359	-0.028265	1.25486	-0.167239	0.149994	0.0486084	-0.899715	-0.43003	-0.0257093	-0.0221468	-0.611941	-0.652672	-0.0589407	0.182143	-0.186264	-0.474036	0.388729	2.66976	-0.0495794	1.40111	-0.250515	-0.405827	-0.0629631	-0.268588	-0.335196
ASB6	-0.0704302	0.737678	-2.01212	-1.3622	-0.215411	-1.18738	-0.189918	-1.0096	0.325218	0.0682796	0.709933	-0.547358	-1.21863	0.385062	-0.717516	0.321559	-0.412345	-0.981757	-0.687621	0.321367	0.286867	0.411558	-0.864612	-1.18995	0.00805937	-1.20346	-1.14884
ASB7	0.11603	-0.0682204	-0.863184	0.307087	-0.101147	0.441343	-0.0914151	-0.125058	-0.212475	0.0150741	-0.507642	-0.221649	-0.2051	-0.0941362	-0.349331	-0.309464	-0.189898	-0.69742	0.231894	0.387282	0.16268	0.253038	0.0162255	-0.0404177	0.398765	-0.0502703	0.483265
ASB9	-0.0258826	-0.597636	0.225227	0.225851	0.293478	-0.0818894	0.339529	-0.435097	-0.02598	0.129518	0.336033	0.495418	0.239815	0.478538	0.631271	0.584627	0.105204	0.0420511	-0.52714	-0.711749	-0.587348	-1.56684	-0.373462	-0.618164	-0.455584	-0.498801	-0.761084
ASCC1	-0.0801826	0.0163176	0.0523056	-0.160006	0.0868165	0.422366	-0.161704	-0.159378	-0.0442738	0.0654437	0.16296	0.278949	-0.317564	0.125464	-0.314168	-0.0975586	0.306643	-0.0152952	-0.0871436	-0.341159	-0.182916	-0.236347	0.501438	-0.643572	-0.213894	-0.387043	0.100672
ASCC2	0.164615	0.338676	-0.284722	0.0447131	0.110442	0.0567224	-0.400033	-0.535943	0.00805509	-0.0769537	0.196709	-0.310449	-0.251809	0.46461	-0.455471	0.131821	0.278851	-0.145418	0.0645978	-0.0409551	0.200506	0.215019	-0.480807	-0.175534	0.0221438	-0.165307	0.274822
ASCC3	0.258586	0.187913	-0.35717	0.148691	-0.584081	0.164557	0.028858	-0.388141	-0.0234384	-0.322205	0.174846	-0.74485	0.471628	0.403361	-0.866506	0.150512	0.0649939	0.349101	0.143022	-0.139449	0.143556	0.0739042	0.375533	0.0117733	-0.348768	-0.00655329	0.142886
ASF1A	-0.0720239	0.125899	-0.501356	0.0314237	0.310719	-0.639779	-0.483908	-0.922105	0.0895325	0.412456	0.0992225	0.443137	-0.717785	0.404311	0.178085	0.416141	0.149677	-0.490823	-0.246182	-0.167409	-0.346084	0.413148	-0.850852	-0.626696	-0.142855	-0.148347	-0.583081
ASF1B	-0.951906	-0.14983	-1.225	-1.13664	-0.454316	-1.20437	-0.947955	-0.7679	-0.389235	-0.194307	0.514044	-0.28324	-1.34018	0.45641	-0.0169905	1.0309	0.220291	-0.895461	-0.552851	-0.0765743	0.152242	0.554747	-1.81389	-1.126	0.859223	-0.951335	-1.25003
ASGR2				1.44474	1.04691				1.08346	1.88746			1.23367	0.454395										0.216693	0.111285	1.72973
ASH1L	0.409979	-0.0577499	0.871167	0.540641	0.430515	0.386741	0.468899	0.155115	-0.120838	-0.141876	0.0161207	-0.230886	0.390091	0.452547	-0.285217	0.0040085	0.108999	0.442846	0.232582	1.11719	0.205108	0.501699	0.871325	1.09649	0.259729	0.393976	0.538769
ASH2L	-0.257679	-0.139238	0.2627	0.0114458	-0.123928	0.046389	-0.0589236	0.111953	-0.10141	-0.309717	0.0357373	-0.00123305	0.563319	0.0364998	-0.0151124	-0.0262555	-0.162839	0.209319	0.213915	0.109053	0.0678201	0.132948	0.442161	0.548768	0.0969558	0.299697	0.333052
ASL	-0.12783	-0.149893	0.103629	-0.162697	-0.00569386	-0.103399	0.262117	-0.14734	0.00898824	-0.283298	-0.374243	-0.165328	-0.578102	-0.252978	-0.0826725	-0.129308	-0.265903	0.278809	-0.459157	-0.144727	-0.00722227	-0.0928173	0.690953	0.0369275	0.397429	-0.110003	0.0631346
ASMTL	0.129582	-0.615868	-0.451447	-0.42521	-0.390874	-0.162158	-0.403185	-0.0706809	0.0553383	0.181236	0.652058	-0.603309	-0.338539	0.348659	-0.503875	0.108792	0.122461	-0.640938	0.186658	-0.265071	0.380579	-0.051657	-0.141251	-0.265312	0.164085	-0.0187066	-0.522518
ASNA1	-0.0253541	0.426719	-0.394695	-0.358406	-0.251365	-0.473615	0.00806743	-0.524551	0.125986	0.0700905	0.209861	-0.123064	-0.718409	-0.0254255	0.0352109	0.210741	-0.0288242	-0.552395	-0.153004	0.115732	0.0984043	-0.0132091	-0.299523	-0.489055	0.0534615	-0.439093	-0.614063
ASNS	0.636072	0.64688	-0.263399	-2.07325	-1.70369	0.0930298	0.487047	0.350928	-0.247701	-1.57135	-0.357378	-0.562634	-2.59752	-2.06004	-0.576715	0.0345835	0.30847	0.239503	-0.0625128	0.667261	-0.396567	0.215159	-0.116121	-1.33681	-0.791396	-1.55407	-0.660673
ASNSD1	-0.132009	-0.142496	-0.59085	-0.294621	-0.125103	-0.168569	-0.733648	-0.693029	0.0969256	0.712283	0.110697	0.418043	-0.550779	-0.161689	0.442866	0.295939	0.0668827	-0.855617	-0.149009	-0.006032	0.0180305	0.063108	-0.329502	-0.762387	0.0857037	-0.378234	-0.368142
ASPH	0.240294	-0.141874	1.6619	0.367482	0.800445	1.01679	-0.00354269	0.324788	0.114459	0.240457	-0.011787	0.762308	0.679992	0.218301	1.42226	-0.0174082	-0.357463	0.944339	-0.70241	-0.71749	-0.626024	-0.855239	-0.527016	-0.741049	-0.700947	-0.828532	-0.379532
ASPHD2	0.193211	0.202327	-0.493573	0.0321991	0.0172057	0.16457	-1.42777	-1.29256	-0.0414759	0.136766	0.184777	-0.53565	-0.168993	-0.160641	-0.161927	-0.0921802	-0.04832	-0.655151	0.648577	0.948613	1.11604	0.870418	0.0919435	0.469274	0.228818	0.328259	0.250581
ASPM	-0.624864	0.0226263	0.133679	-0.427779	-0.288259	-0.223178	-0.413189	-0.251027	0.0345451	-0.235316	0.516268	0.0154098	-0.0368117	0.566856	-0.228867	0.37935	0.0910384	0.944215	0.0290514	-0.0820161	0.369578	0.376339	0.147421	0.380432	0.260946	0.457528	0.51465
ASPN		0.865873				0.845186		0.131513				0.135784			0.232037	0.466255						-0.0916121	0.462294				-0.313803
ASPSCR1	0.132869	-0.113816	-0.125742	0.0125203	-0.163037	-0.04772	0.0459694	-0.550531	0.178789	0.0826036	0.31821	-0.431699	0.143987	0.410968	-0.639865	0.137541	0.213624	0.00628748	-0.261527	-0.0372112	-0.294469	-0.153024	-0.579655	-0.228571	0.196937	-0.046846	-0.157822
ASRGL1	0.253739	0.604483	-1.28215	0.639471	-0.806073	-0.568689	-0.344241	0.986148	-1.0687	-0.577509	-0.597306	0.410163	-0.400867	-0.841777	-0.466907	-0.982192	-0.898079	-0.527727	-0.186171	0.520494	-0.513948	0.298734	0.0375353	0.834976	1.07612	-0.0746149	0.124767
ASS1	0.3252	0.455272	-0.0918536	-0.512998	0.208885	0.794582	0.583367	4.77386	-0.118036	-1.01304	0.319938	2.01078	-0.175942	-0.993949	1.05921	1.89883	0.0753472	0.124786	0.277724	0.716014	0.261577	2.03739	1.28667	1.61559	1.20617	-0.0857175	0.520138
ASTE1	0.328409	0.252654	1.66563	-0.0471196	0.130647	-0.216576	-0.429451	-0.590835	0.0390836	-0.266636	0.31317	-0.0254502	-0.348134	-0.0417028	0.057011	0.374088	0.0961018	-0.372665	-0.0326194	0.643608	0.117112	0.234502	-0.335583	-0.398318	-0.11823	-0.0851698	-0.391199
ASUN	0.00258846	-0.0142845	0.0287625	-0.0567324	-0.0204563	-0.169295	0.0183055	-0.224728	0.242359	-0.0924048	0.018776	-0.399124	0.12513	0.210978	-0.473774	0.059108	0.146988	0.00651239	0.0526405	0.13824	0.267864	0.309169	-0.0380307	0.0475762	0.210392	0.015455	0.0013209
ASXL1	-0.442215	-0.219991	0.632231	0.231717	-0.0540747	0.0230298	-0.000627441	-0.107805	-0.245324	-0.361859	-0.0698959	0.116588	0.321883	0.0654597	-0.0661096	-0.114291	-0.138518	0.324284	0.0972732	0.335286	0.0475212	0.133056	0.953092	0.353178	0.0878789	0.229538	0.226836
ASXL2	-0.0812227	0.124571	0.424003	0.21009	0.0669168	0.00533857	-0.043786	0.353014	-0.00676293	-0.436333	-0.0145926	-0.0895081	0.650617	-0.0851937	-0.185764	-0.1448	-0.213275	0.40784	0.252797	0.0886497	0.240396	0.262055	0.296925	0.707883	-0.0408935	0.231496	0.310487
ATAD1	-0.156187	0.149593	-0.130331	0.00610289	-0.0576762	-0.0424042	-0.164075	-0.162114	0.0674107	0.313483	0.302201	0.289406	-0.278415	0.0845917	0.496376	0.0908575	0.506792	-0.147247	0.0828671	-0.033843	0.111309	-0.0936402	-0.361651	-0.00298725	-0.0898077	-0.165119	-0.00847328
ATAD2	-0.91909	0.230058	0.381696	-0.550986	-0.301145	-0.31689	-0.824842	-0.115171	-0.0530521	-0.233541	0.53495	-0.350437	-0.193814	0.51635	-0.466727	0.414907	-0.162224	0.982644	0.0622558	-0.251306	0.458552	0.530662	0.157157	0.482154	0.135887	0.698765	0.375152
ATAD2B	-0.0250988	0.0683833	0.325494	0.179448	-0.257484	0.0337865	-0.150665	-0.178933	0.101993	-0.257691	0.0472896	-0.479383	0.433217	0.441901	-0.541919	0.0921207	0.256987	0.420875	0.304607	0.222881	0.401029	0.538777	0.0797411	0.801289	-0.0141801	0.398211	0.681131
ATAD3A	-0.119134	-0.124463	-0.426219	0.106932	0.133901	0.0327765	-0.278986	-0.288286	-0.0970436	0.150846	-0.233425	0.392355	-0.520727	-0.000367062	0.440561	0.00721468	0.0203844	-0.482142	-0.0612088	0.0844824	-0.122557	0.165416	-0.399184	0.193019	0.308092	0.293721	-0.0581915
ATAD3B	0.431908		-1.40612				0.163189				0.519885						-0.372027	-0.364252	-0.267223	0.496747	-0.053543
ATAD5	-0.481522	0.181027	0.75203	-0.235428	-0.53302	-0.406991	-0.520071	-0.081037	-0.0179742	-0.193046	0.371836	-0.552753	0.290404	0.329166	-0.49705	0.347183	0.209451	0.973238	0.0512277	-0.323224	0.132295	0.000569007	0.360775	0.4458	-0.256167	0.460397	0.540951
ATAT1	-0.239659	-0.304403	-0.441756	-0.145515	0.388362	0.613917	0.203085	0.0152363	0.34242	0.419674	0.528892	0.967861	-0.192859	0.000598283	0.278632	-0.0103905	0.781553	-0.307389	-0.034054	0.305506	-0.147608	-0.037837	-0.243009	-0.325269	-0.0362401	0.340442	-0.0564632
ATE1	0.26168	0.035343	0.0514919	0.364125	-0.0830208	0.374076	0.533627	0.321683	0.140211	-0.23082	0.173701	-0.293312	0.108371	0.158137	-0.120443	0.062308	0.0602935	0.240529	-0.0210865	-0.0159909	-0.11141	-0.0826921	0.148962	0.268371	-0.0393849	-0.0548193	0.0692403
ATF1	0.0233221	0.0741375	0.889896	-0.121634	0.5577	0.0430228	-0.382123	-0.27879	-0.315807	0.40192	-0.0265133	0.00326771	0.806971	0.15879	0.235925	0.0183561	0.24573	0.205121	0.166829	-0.213905	0.141351	0.0559182	-0.108293	0.751055	0.140746	0.378841	0.129985
ATF2	-0.533186	-0.369801	0.942745	-0.051945	0.181096	-0.0389027	-0.086368	0.25208	-0.126224	-0.0724293	-0.249039	0.387174	0.365296	-0.207818	0.177551	-0.288945	-0.212821	0.169067	0.157939	0.107231	-0.129878	0.183635	1.10839	0.680777	0.122952	0.430175	0.354849
ATF6	-0.397352	-0.188124	1.6075	0.128162	0.363626	-0.263145	-0.499812	0.192601	-0.371909	-1.4497	0.269141	-0.131014	0.893798	-0.157751	0.455286	0.0258298	-0.0939532	1.18362	-0.456973	-0.419106	0.331848	0.347617	0.0490553	0.826687	-0.147786	0.447176	-0.00691742
ATF6B	-0.101457	0.279256	-0.123774	-0.341143	-0.022483	-0.0252715	-0.358789	0.193958	0.366645	-0.193742	0.215036	0.158056	-0.280855	0.19746	0.312785	0.637895	0.145404	0.0324372	-0.323857	-0.502926	0.269939	0.164008	-0.334977	-0.212169	-0.170825	-0.173917	0.00562768
ATF7	0.160661	-0.040134	0.0756642	-0.269528	0.0878567	-0.596753	-0.405996	-1.16318	-0.144056	0.543766	0.135234	-0.129797	0.205042	-0.322066	-0.42883	-0.0289643	-0.0694633	-0.346381	-0.0571996	0.228428	0.0275765	0.47798	-0.240045	-0.396684	0.245463	0.217724	-0.247137
ATF7IP	-0.0130139	0.101952	-0.0928167	0.200927	-0.146147	0.0883925	-0.180956	-0.0889191	-0.0625402	-0.358931	-0.0148987	-0.238173	0.383893	0.39088	-0.220287	-0.0584943	0.0570102	0.473673	0.318561	-0.0432697	0.634019	0.262258	0.136347	0.883944	0.23136	0.173224	0.980871
ATF7IP2	-0.319806	-0.201434	0.724321	-0.176766	-0.203807	-0.0542783	0.104602	0.0753895	-0.422765	-0.629484	-0.373667	0.0512575	0.958031	-0.222167	-0.373679	-0.0294175	-0.00892387	0.750285	0.143503	-0.0971375	0.115539	-0.0994461	0.464745	0.730881	-0.0667599	0.233339	0.311027
ATG13	0.033768	-0.0575961	-0.291096	-0.158113	-0.0048162	0.162793	-0.0153289	0.430758	0.086313	-0.176773	-0.191393	-0.238188	0.0146586	0.0679829	0.041741	-0.0880292	-0.109254	0.170063	0.0681651	-0.327448	0.0697914	-0.0415342	0.624111	0.498806	0.210958	0.232611	0.456513
ATG14	-0.197762	-0.0227049	1.11658	0.164087	-0.59649	0.469994	0.238457	0.407389	-0.200785	-0.24582	0.159478	0.279885	0.703255	0.202995	0.117322	0.00136093	0.0721923	0.884179	-0.0150577	-0.577538	0.00586018	-0.246611	0.755231	0.719317	0.021295	-0.347788	0.597309
ATG16L1	0.135649	0.102426	-0.152876	0.0429588	0.0253342	-0.10716	0.35053	-0.179991	0.0503629	-0.274972	-0.0672835	-0.443649	-0.193138	0.0707421	-0.300623	0.206198	0.14842	0.0534523	0.175312	0.189219	0.174379	-0.036595	0.087217	-0.135003	0.354006	0.0111163	0.077231
ATG16L2	0.224983	0.642748	-2.38206			0.144976	-1.21714	-0.954083			0.350109	-1.15901			-0.711088	0.486236	0.690659	-0.950604	0.468709	-0.0252851	0.0292744	0.501665	-1.45914				0.103306
ATG2A	0.269697	0.772479	-0.40894	-0.101874	-0.068092	-0.339541	0.282171	-0.848536	0.0647326	-0.473225	0.383806	-0.54215	-0.792514	-0.129175	-0.687368	0.154783	0.09467	-0.602388	-0.0471398	0.120962	0.189744	-0.231357	-0.281306	-0.718374	0.0520346	-0.883426	-0.718676
ATG2B	0.237506	0.638643	-0.39356	-0.0161438	-0.368366	-0.345286	-0.162315	-0.816599	0.254749	-0.274549	0.639149	-0.838349	-0.285129	0.591607	-1.03429	0.429297	0.241882	-0.324662	-0.178923	-0.228516	-0.056516	-0.33828	-0.665566	-0.342332	-0.397527	-0.687578	-0.632632
ATG3	0.00768346	0.173678	-0.323486	-0.0892063	-0.264152	0.018736	0.159903	0.417915	-0.194338	-0.0856438	0.163106	0.536474	0.218176	-0.230778	-0.0152285	0.113386	-0.0745824	0.227516	0.0832073	-0.0831108	-0.0966413	-0.190253	0.136701	0.491816	0.0300374	-0.10716	0.175783
ATG4A	0.140805	0.418054	-0.362226	-0.202847	-0.327744	-0.860356	-1.0944	-1.01705	0.584114	0.207789	0.374804	-0.87824	0.0588208	0.671612	-0.978575	0.282232	-0.101557	-0.687544	-0.767656	-0.257104	0.242161	-0.216266	-0.557155	0.920484	-0.295292	-0.945272	-0.615397
ATG4B	-0.124996	0.213892	-0.720062	-0.674784	-0.369961	-0.504351	-0.434996	-0.866826	0.296918	0.125331	0.279316	-0.656762	-0.327739	0.232535	-0.659755	0.0936272	0.0675363	-0.101303	-0.0291579	0.118094	0.412216	0.471977	-0.663227	0.255099	0.174229	-0.11412	-0.289235
ATG4C	0.3294	-0.0316698	0.339002	-0.17394	0.298618	0.250928	0.0180171	0.612381	0.113486	-0.105022	0.119995	0.205501	0.0625291	0.187264	0.345211	-0.363585	0.133497	0.0958825	0.0758378	0.122757	0.115636	-0.277315	0.884727	0.485905	0.00169236	0.0431677	0.538302
ATG5	0.057311	0.175703	0.404152	0.0379672	-0.776091	0.401971	0.1741	0.277497	-0.202463	-0.0863853	-0.0366423	-0.0948235	0.659031	-0.130137	-0.234823	-0.273009	0.299765	0.251375	0.0731348	-0.132044	0.00425332	-0.0769573	1.137	-0.286451	-0.213398	-0.406542	0.428261
ATG7	0.141835	0.513788	-0.403276	-0.00318238	-0.746495	-0.280566	0.28714	0.379505	-0.0963782	-0.554757	0.219518	-0.389853	-0.618239	-0.339073	-0.950932	-0.036803	-0.288834	-0.12422	0.254706	0.122478	0.00223813	-0.132921	-0.20227	-0.401704	0.371954	-0.303237	-0.0400503
ATG9A	0.0441827	0.358695	-1.1479	-0.406319	-0.0484228	-0.257599	-0.634738	-1.4757	0.65968	0.00285838	0.109484	-0.187371	-0.642367	0.137142	-0.160378	0.879059	-0.335647	-0.915657	-0.632896	0.113972	0.376188	0.202118	-0.719159	-0.218324	0.0578574	-0.410393	-0.757843
ATHL1	0.0873031	0.39652	-0.351415	-0.550577	-0.398032	-0.105494	0.396068	-0.371592	-0.56421	-0.547895	-0.34105	-0.374064	-0.510741	0.609598	-0.579355	-0.474446	-0.154061	0.243312	0.687063	0.737865	0.288156	1.03691	-0.417274	0.427599	0.723693	-0.405097	-0.383265
ATIC	0.0806441	0.1937	-0.262095	-0.299268	-0.461125	-0.390273	-0.079602	-0.285411	-0.466084	-0.230309	0.100894	-0.178256	-0.410898	-0.278292	-0.256063	0.129164	-0.103632	-0.333317	0.0159125	0.198218	0.0196323	0.0749843	0.1754	-0.288818	0.20964	-0.138197	-0.341023
ATL1	0.797676	-0.359318	0.828381	1.21746	-0.495821	-0.461432	0.836899	0.48365	-1.01956	-0.401174	-0.840457	0.66261	0.422539	-0.84761	-0.0274842	-0.113148	0.373921	0.578325	-0.594142	-0.481381	-0.909634	-0.935691	0.16788	-0.0571257	0.274831	0.297685	-0.641254
ATL2	-0.249334	-0.0734689	-0.8381	0.149156	-0.71073	-0.327968	-0.338312	-0.174509	0.0599771	-0.311999	0.158742	-0.11476	-0.287009	0.0254132	-0.278369	-0.140291	-0.249997	-0.377917	0.105381	0.340819	0.425509	0.33099	-0.0272213	-0.0933778	0.497516	0.0211742	0.585433
ATL3	-0.37547	0.0765448	-0.0781274	0.10791	-0.24271	-0.260804	-0.173441	0.160789	-0.0106415	-0.123021	-0.146872	-0.145977	-0.111066	-0.135911	-0.136123	0.00459451	-0.0901981	-0.12805	0.151765	0.162321	-0.072491	0.19462	0.288147	0.286272	0.0312749	0.125738	0.324657
ATM	0.534328	0.44706	-0.563147	-0.347742	-0.728105	-0.160943	-0.0540138	-0.611715	-0.232013	-0.495032	0.303866	-1.03807	-0.46304	0.433813	-1.23279	0.125354	-0.0456061	-0.162262	0.299164	0.166059	0.376006	0.324075	-0.177145	-0.21054	-0.292611	-0.254593	-0.265704
ATMIN	0.018428	0.0656109	0.810881	-0.206502	0.0820689	0.275307	0.675686	0.622531	0.258647	0.128142	-0.0863943	0.492617	0.471421	0.29301	0.78243	0.258513	0.244828	0.636669	-0.0478823	-0.443663	0.212667	-0.838257	0.0635692	-0.242086	-0.34542	-0.430748	-0.137405
ATN1	-0.311027	-0.0407901	-0.420459	0.132995	0.355671	0.140774	-0.388223	-0.591834	0.110891	0.165745	0.289834	0.190922	-0.482827	0.165218	0.154299	-0.321716	0.0662911	-0.337556	-0.116393	0.112535	0.217747	0.0414877	-0.220045	0.0578676	0.0549916	-0.00501448	0.215296
ATOH1	0.0600978		-0.559542				-0.593334				-0.437448						0.0447774	-0.362423	-0.6547	-0.100111	1.10033
ATOX1	-0.0384125	-0.125184	-0.242352	-0.648824	0.0466927	0.218012	0.231948	0.233612	-0.303228	0.54756	0.477602	0.614798	0.182785	-0.0931299	0.0913576	-0.0996144	0.216536	-0.0262223	-0.0455249	-0.389608	-0.149186	-0.258339	0.163882	-0.310885	0.014378	0.231227	0.0357499
ATP10D	-0.0764722	0.138135	0.65477			0.298351	0.60626	-0.176971			0.548954	-0.899683			-0.970448	-0.301384	0.280915	0.772137	0.165003	-0.183686	-0.277777	-0.299565	1.06413				-0.254469
ATP11A	-0.0281159	0.0212522	0.0472688	0.253739	-0.75364	-0.223156	0.115809	0.230806	0.161185	-0.691186	-0.117602	-0.863633	1.02868	-0.0335991	-0.884204	-0.0581681	0.136453	0.473724	0.102051	-0.111651	0.518063	0.138964	0.490045	0.295257	-0.0269099	0.207364	0.180114
ATP11B	0.2684	0.283134	-0.0740461	0.386495	-0.738031	0.0649593	0.174207	0.339428	-0.110163	-0.331015	0.168024	-0.114844	0.125156	0.271462	-0.449167	-0.046383	-0.156556	-0.141626	0.0650748	0.330968	-0.188389	-0.327285	0.158798	0.452055	-0.0221671	-0.0838548	0.0821628
ATP11C	0.217018	-0.0790086	-0.152556	0.273913	-0.336691	-0.113867	0.163371	-0.0396395	0.33737	-0.0667811	0.179863	-0.120927	0.485323	0.609085	-0.326308	0.57167	0.105343	0.654537	-0.450585	-0.269775	0.217819	-0.375028	-0.213822	0.360311	-0.570956	-0.249261	-0.452093
ATP12A				0.415765	-0.079125				0.675075	0.0127829			-0.388014	1.02394										-0.548177	0.0182632	0.0560042
ATP13A1	0.0876931	0.180238	-0.814061	0.398144	-0.0884897	-0.0509002	-0.17246	-0.39609	0.0861875	0.0790718	0.153715	-0.446891	-0.269781	0.26135	-0.384074	0.12684	0.315146	-0.151402	-0.187034	0.20223	0.0642131	0.182198	-0.0761598	0.0651866	0.0767592	-0.0150478	-0.0874703
ATP13A2	0.0541007	0.120992	-0.341672	0.537253	0.0351083	0.346513	-0.26234	0.180568	-0.0987841	-0.270476	0.141166	0.111443	0.943156	0.179247	0.289276	-0.131867	-0.00195696	0.196869	-0.254407	-0.0133159	-0.25496	-0.402952	0.0705612	0.391143	-0.492673	-0.0765246	0.0747546
ATP13A3	-0.161771	0.0328346	0.305835	0.0862744	0.284792	0.015751	-0.236987	0.37427	-0.486942	-0.725845	0.331101	0.00915912	1.11965	0.135668	-0.467176	-0.0599043	0.118046	0.47761	-0.182494	-0.0964061	-0.155964	0.131872	0.360494	0.409052	-0.0251289	-0.273244	0.633688
ATP1A1	-0.115804	-0.133205	-0.194554	0.16043	-0.368238	-0.0088888	0.0804524	0.331557	0.388567	-0.265856	0.503595	-0.401533	0.224642	0.65308	-0.459385	0.520183	-0.0987038	0.216416	-0.2478	-0.135969	-0.123141	-0.253664	0.0473139	0.194386	-0.207988	-0.254356	-0.215713
ATP1A2	-0.101137		0.385463				1.27243				-0.175877						-0.295949	0.0680883	0.230412	0.26655	-0.0688604
ATP1A3	-0.236222	0.253373	0.839695			0.0077282	0.987198	-0.0340875			-0.296575	-0.0960598			0.319328	-0.162876	-0.559203	0.0305243	0.337403	0.086386	-0.105286	0.317922	0.31134				-0.285306
ATP1B1	-0.508693	0.249754	0.996035	0.566093	0.107274	-0.295381	1.1217	0.0960182	-0.76403	-0.485083	-0.40459	0.294355	0.526361	-0.59397	0.112339	0.119277	-0.479405	0.114838	0.126876	0.0648731	-0.0907894	-0.113942	0.117108	0.248406	0.954013	0.711785	-0.463288
ATP1B3	-0.32352	-0.200656	0.920423	-0.136282	0.231254	-0.00320956	-0.0463643	0.781059	0.104229	0.47019	0.0570058	0.413426	0.0573072	0.309477	0.98066	0.158923	-0.0988546	0.331021	-0.322349	-0.391783	-0.336917	-0.291545	-0.337249	-0.1301	-0.305847	-0.152638	-0.206098
ATP2A2	0.225651	0.308235	-0.106687	0.201939	-0.191005	-0.149423	0.109803	-0.106139	0.118103	-0.203465	0.0510919	-0.401577	-0.0759058	0.205681	-0.472	0.0336509	0.0619914	0.193518	0.0952194	0.0214515	0.167777	0.206734	0.0688598	0.332779	-0.0694321	0.0632388	0.0971513
ATP2A3	0.59859	0.13671	-0.473801	0.286432	-0.373729	-0.188742	-0.340783	-0.750711	-0.289388	-0.0873675	-0.276993	-0.807097	-0.546147	-0.413698	-1.00472	-0.107649	0.334387	-0.473915	0.130866	0.137619	0.191272	0.425611	-0.383119	-0.0869214	0.169829	-0.0412463	-0.202593
ATP2B1	0.190383	0.0966807	0.385223	0.470817	-0.195354	0.0703544	0.821296	0.0638117	0.167713	-0.398575	0.183533	-0.255183	0.714492	0.324071	-0.354761	-0.114945	-0.0295243	0.59608	-0.034261	-0.29049	0.26215	-0.181552	0.0868292	0.270813	-0.191649	0.0451521	0.0669891
ATP2B2	-0.287159		0.65019				1.04684				-0.0468332						-0.373751	0.416808	0.365956	0.407261	0.147654
ATP2B3		-1.34453				0.78016		0.956808				0.207522			0.170883	-0.844402						-1.09527	1.1225				1.12166
ATP2B4	-0.127399	-0.421349	-0.207317	0.281912	0.0425563	0.143216	0.496988	-0.11564	0.132555	-0.317554	-0.0551832	-0.411045	-0.00229811	0.358006	-0.278767	0.089047	-0.195661	0.103425	-0.0380811	0.111449	0.582337	0.247038	0.355269	0.0903896	0.0474393	0.097148	0.247217
ATP2C1	0.308214	0.25288	-0.208769	0.825457	-0.421822	-0.075155	0.439926	0.00921254	-0.126823	-0.317832	0.200127	-0.359294	0.0771032	0.0976697	-0.650669	-0.0534599	-0.0115845	0.201994	0.020083	-0.035969	-0.0683893	-0.106002	0.122081	0.620167	-0.0338875	0.200124	-0.0914417
ATP5A1	0.0514261	-0.0304276	-0.388411	0.0100771	0.158779	-0.0811088	-0.173574	-0.170926	-0.0706148	0.259234	0.097975	0.39678	-0.510822	0.0685746	0.553106	0.0932763	-0.381375	-0.348911	0.085066	0.105842	0.0148078	0.151262	-0.277433	-0.262428	0.0516242	-0.0673879	-0.154554
ATP5B	0.00398035	-0.0333888	-0.538465	0.089676	0.441874	-0.0852714	-0.0760453	-0.131289	-0.138906	0.178898	0.0252578	0.607655	-0.495117	-0.0467896	0.774142	0.0837057	-0.468852	-0.342954	0.0795549	0.10805	-0.0384021	0.0840735	-0.154146	-0.158262	0.0129217	-0.0369417	-0.306459
ATP5C1	-0.0106808	-0.0973964	-0.00439901	-0.252457	0.311132	0.0487891	-0.516237	-0.375499	-0.155976	0.582411	-0.0105887	0.377851	-0.613921	0.0181755	0.908618	-0.0401545	-0.421836	-0.304331	0.024	-0.0237034	-0.0893274	0.138203	0.147255	-0.613231	0.0429478	-0.0959177	-0.126385
ATP5D	-0.0128176	-0.233627	-0.504517	0.303746	0.558231	0.260056	0.00855594	0.515118	-0.273739	0.544635	-0.188291	0.801523	0.0530661	-0.111683	0.682932	0.015385	-0.268985	-0.114949	-0.0495183	-0.0923975	-0.218914	-0.0485596	-0.156358	0.0179206	0.0586111	0.135947	0.300391
ATP5E	-0.334948	-0.717763	0.871522			0.0956279	-0.0673674	0.639805			-0.302043	0.811708			0.60228	-0.373862	-0.650806	-0.0450501	-0.361889	-0.610123	-0.674027	-0.52508	0.715046				0.0974047
ATP5EP2	-0.399479	-0.883955	0.743902	0.32939	0.36397	-0.0450848	-0.213889	0.547494	-0.478671	1.10029	-0.405143	0.789737	0.498291	-0.409224	0.606764	-0.371493	-0.621763	-0.00581112	-0.49868	-0.410565	-0.650535	-0.441221	0.628076	-0.219552	-0.449169	0.312864	0.097494
ATP5F1	-0.217522	-0.356122	0.546978	0.150393	0.352672	-0.0881246	0.0777753	0.119272	-0.283958	0.440531	-0.351421	0.778903	0.160146	-0.173204	0.585744	-0.151265	-0.396657	0.0460173	-0.195683	-0.230287	-0.304942	-0.181802	0.63907	0.0534146	-0.0152512	0.120348	0.166532
ATP5H	-0.167549	-0.456215	0.770177	0.0948717	0.368522	-0.205045	-0.142291	0.198316	-0.330711	0.572464	-0.402656	0.753334	0.168446	-0.233011	0.488059	-0.115284	-0.4001	0.124638	-0.155188	-0.299648	-0.385604	-0.214475	0.740919	-0.036988	0.0140977	0.0420979	0.181315
ATP5I	0.134633	-0.381502	-0.355335	0.0701619	0.506881	-0.251214	0.0687508	0.0952378	-0.151776	0.900586	-0.138179	0.366061	-0.0290713	-0.111509	0.323027	-0.0806743	-0.383254	-0.127913	-0.090003	-0.0664794	-0.288473	-0.139098	0.156476	-0.0544848	-0.0842702	0.26143	0.0201549
ATP5J	-0.124382	-0.43117	0.32688	0.0768001	0.302265	-0.149749	-0.0671649	0.224328	-0.268742	0.817747	-0.289536	0.744459	0.00118172	-0.334578	0.452929	-0.0595252	-0.426867	-0.160689	-0.267156	-0.209208	-0.437226	-0.258145	0.418084	-0.271656	-0.131272	0.163073	0.0439081
ATP5L	0.150449	-0.101025	-1.20904	-0.15939	0.348957	-0.730052	-0.464898	-0.977385	-0.163214	1.05452	-0.00702426	0.165719	-1.25818	-0.318742	0.180648	0.166215	-0.691132	-0.963836	-0.325182	0.0479052	-0.462201	-0.0722647	-0.599114	-1.14252	-0.306397	-0.174905	-0.540166
ATP5O	-0.00384048	-0.125454	-1.00102	-0.162009	0.0809962	-0.162586	-0.45231	-0.0875775	-0.0296595	0.965494	0.147401	0.491918	-1.03567	-0.105499	0.526893	0.0576527	-0.514132	-0.95593	-0.316311	0.0551395	-0.155982	0.0986266	-0.696443	-1.18734	-0.129901	-0.242493	-0.0868529
ATP5S	-0.0015239	-0.122922	-0.7372	0.114134	-0.16867	-0.147046	-0.302976	-0.629584	-0.0525917	0.58097	0.218983	0.155016	0.175179	0.260205	-0.669377	-0.104496	-0.00544592	-0.34573	-0.222131	0.158003	0.00842453	0.157045	0.186526	-0.225556	0.0913371	-0.166026	0.12105
ATP5SL	-0.12447	0.0340458	-0.818519	0.02006	0.336408	-0.378295	-0.991888	-0.766904	0.0998252	0.643988	0.103081	-0.171524	-0.42289	0.0374379	-0.0260979	-0.138683	0.0201673	-0.359508	-0.316757	-0.241899	0.31339	0.171003	-0.47112	-0.277353	0.175211	0.180983	-0.317193
ATP6AP1	-0.336063	0.0953924	0.405617	-0.192882	0.273397	-0.0931623	0.0119866	-0.0401444	0.267616	0.907009	-0.194254	0.400196	-0.436295	0.12268	0.421012	-0.056626	0.281182	0.128935	-0.0532046	-0.146141	0.478735	0.198348	0.0931885	-0.221782	-0.115845	0.135902	-0.256936
ATP6AP2	-0.245943	0.174712	0.107537	-0.120352	0.0950491	-0.31133	-0.437807	0.243558	-0.126962	0.668928	-0.281475	0.440112	-0.288784	-0.0995467	0.387938	0.0412661	0.0922685	-0.189764	-0.200575	-0.023083	0.372176	0.140685	0.591252	0.0781103	0.138045	-0.0482182	0.0780049
ATP6V0A1	0.687274	0.392889	-0.121705	0.160416	-0.253144	-0.359063	-0.214003	-0.482592	0.611083	-0.577903	-0.425524	-0.274702	-1.38967	-0.455156	-0.392749	0.053007	-0.680471	-0.569672	-0.510557	-0.218421	-0.552621	-0.703299	-0.520628	-0.884344	0.091745	-1.05849	-0.352926
ATP6V0A2	0.0769406	0.764528	-0.801816	-0.197079	-0.321623	-0.78398	-0.268902	-0.728003	-0.133008	0.0558461	-0.0307487	-0.661093	0.208271	-0.118257	-0.409541	-0.085672	0.113436	-0.54671	-0.306439	0.237264	0.238472	0.31429	-0.134138	0.661866	0.254754	-0.131668	-0.568653
ATP6V0C	0.0716866	0.381154	-0.977679			-0.268894	-0.507622	0.127069			-0.150805	0.201467			-0.0921417	-0.0721792	0.0686267	-0.29875	0.171926	0.366132	0.17949	0.119392	0.427425				-0.15156
ATP6V0D1	0.0189723	0.754032	-0.603142	-0.0740594	-0.307787	-0.232301	-0.00542999	-0.0939923	-0.167879	-0.146704	-0.265669	-0.346681	-0.349484	-0.278067	-0.154981	-0.194689	0.140925	-0.155312	0.151722	0.186288	0.164246	0.0703672	-0.254244	0.646321	0.260259	0.0299388	-0.0167594
ATP6V1A	0.0665529	0.372366	-0.244658	-0.0193496	-0.224473	-0.252619	0.20528	-0.265268	0.00852989	-0.107723	0.11413	-0.283796	-0.410884	0.00726884	-0.31161	0.0201966	-0.0256656	-0.290193	0.127915	0.156216	0.111607	-0.0239719	-0.119147	-0.109988	0.141222	-0.411698	-0.33316
ATP6V1B2	0.143198	0.317177	-0.294268	-0.362389	-0.198172	-0.602527	-0.27221	-0.473045	-0.00607767	0.0636573	0.192242	-0.171615	-1.04578	-0.0670673	-0.133448	0.0787624	-0.0719751	-0.639257	0.0173195	0.266433	0.0496562	0.110769	-0.391217	-0.984923	0.312372	-0.690326	-0.644596
ATP6V1C1	-0.198594	0.342664	-0.350925	-0.00137609	-0.376298	0.156541	0.0226311	0.205915	-0.281915	0.300663	-0.0601443	0.316022	-0.26258	-0.13843	0.216785	-0.119366	0.116353	-0.0623324	0.261641	0.0857745	-0.0262228	0.0098699	-0.133745	0.309451	0.250929	0.128701	0.187921
ATP6V1D	-0.0479291	0.26326	-0.623844	-0.384432	-0.194239	-0.310274	0.337636	-0.78121	0.0190408	0.458334	-0.0457265	0.289317	-0.74769	-0.263266	0.238369	0.0956396	0.112555	-0.257058	-0.0023853	-0.0700859	-0.152149	0.0200603	-0.787038	-0.463918	0.0251366	-0.309951	-0.385917
ATP6V1E1	-0.149018	0.143079	0.378195	-0.426476	-0.0173695	-0.00734105	0.249568	0.0572776	-0.211122	0.466326	-0.0344736	0.532853	-0.172112	-0.173918	0.459103	-0.0229183	-0.00634963	0.192987	0.0329238	-0.0332959	-0.0103027	-0.184394	0.000167264	0.0894215	0.0288012	-0.121759	-0.0499568
ATP6V1E2		-0.528511				-0.227318		0.0977337				0.531107			0.0817566	0.168128						-0.330326	0.520111				-0.309345
ATP6V1F	-0.145218	0.132481	-0.638418	-0.259428	-0.105604	-0.25589	0.102236	-0.705787	0.0158128	0.76789	0.0294352	0.516607	-0.427333	-0.30668	0.184087	0.102637	0.192324	-0.557867	-0.016936	0.0433888	0.0974846	-0.140851	-0.455246	-0.55766	-0.0299733	-0.26808	-0.384327
ATP6V1G1	-0.201424	-0.134136	0.273038	0.0360675	-0.498243	0.150995	0.271993	0.755902	-0.237094	0.400911	-0.294303	0.355066	0.482564	-0.351623	-0.0462493	-0.421153	-0.0639506	0.164791	-0.0300905	-0.501105	-0.325209	-0.434685	0.602219	0.314225	0.168392	0.0173259	0.237878
ATP6V1G2	-0.655302		0.821683				0.393304				-0.874546						0.781115	0.0274017	0.158745	-1.14582	-0.566078
ATP6V1H	-0.0110139	0.227442	-0.193208	0.0372242	-0.281177	0.0626283	0.0172625	0.278444	0.161866	-0.113709	0.207545	-0.200709	0.155356	0.0797773	-0.448301	0.14132	0.091264	-0.224105	0.0182958	-0.0213466	0.149282	-0.0911764	-0.385776	-0.117145	0.0645494	-0.430696	0.169133
ATP7A	0.111351	0.0563217	0.111962	0.173777	-0.0881379	0.382679	1.32964	0.122555	-0.0593466	-0.357745	0.0119245	-0.567524	0.682964	0.0992978	0.327728	0.161655	0.128704	1.4101	-0.274164	-0.163111	0.609735	-0.289787	0.142431	0.438348	-0.260078	-0.0456399	-0.139461
ATP8A1	0.350065	0.696382	-0.175647	0.932493	-0.463126	0.352761	0.356337	0.898784	-0.155833	-0.42843	0.162912	-0.369849	0.0426037	0.152131	-0.383248	-0.295369	-0.389293	0.507263	0.254574	0.067045	-0.580546	-0.216061	0.216362	1.07718	-0.0463877	0.0329006	0.61566
ATP8B2	-0.0401746	-0.233337	-0.400378	0.334181	-0.294199	-0.307709	0.42848	-0.494402	-0.355055	-0.767184	-0.20065	-0.840728	0.57425	-0.150696	-0.725836	-0.278783	-0.149747	0.106429	0.399123	0.286385	0.767961	0.607338	1.1346	1.27089	0.151122	0.537005	0.348044
ATP8B4	-0.0756611	0.173753	0.639666	0.966326	0.114091	0.686885	-0.403794	1.59832	-0.701826	-0.711603	-0.00743802	0.54298	0.870552	-0.343905	0.139423	-0.311138	-0.488748	0.401591	-0.417943	0.280652	0.0523645	-0.358231	0.392511	1.53119	0.2148	0.195038	1.54162
ATP9A		-0.0275282		-0.16951	-0.537144	-0.304257		-1.0917	-0.438597	-0.327927		-0.591321	-0.314405	-0.261035	-0.230496	-0.484086						0.0240452	-1.36925	-0.0860547	0.915286	-0.137848	-1.11633
ATP9B	0.405637	0.580428	-1.12769	-0.254217	-0.391482	-1.03945	-0.460777	-1.36963	-0.357694	-0.29937	0.452448	-0.83736	-0.92555	0.391557	-1.16029	0.350315	-0.129082	-0.600328	-0.376189	0.0258045	0.331587	-0.119445	-1.11204	-1.01438	0.0873046	-0.589296	-1.11221
ATPAF1	-0.176888	0.0308046	-0.264333	-0.126881	-0.519862	-0.00173996	-0.0748324	0.396917	-0.140897	0.0979366	-0.0882826	0.336986	-0.557593	-0.71511	-0.108566	-0.0474722	-0.0623711	0.0410183	0.112117	0.170593	0.150199	0.317981	0.671438	0.328427	0.417559	0.410657	0.116515
ATPAF2	-0.00618411	-0.0725128	-0.889233	-0.22494	-0.401082	-0.449948	-0.98086	-0.696673	0.0938174	0.206582	-0.171589	0.651744	-1.12879	-0.325866	0.151946	-0.175261	-0.449927	-1.03551	-0.208858	0.278933	0.321727	0.628952	-0.168796	-0.419558	0.582521	-0.434393	-0.129911
ATPIF1	-0.164618	-0.389185	-0.491502	0.0937906	0.43046	0.110838	-0.638307	0.248952	-0.419506	0.963466	0.00136316	0.770449	-0.17675	-0.435189	0.865019	-0.228555	0.0611708	-0.18629	-0.193038	-0.214273	-0.125671	0.0461898	-0.522651	-0.202413	0.194713	0.420501	0.0934326
ATR	0.101655	0.125598	-0.578421	-0.0235984	-0.576631	-0.134965	-0.135067	-0.557626	0.047708	-0.290854	0.70719	-0.562308	-0.345588	0.365886	-0.775235	0.0719727	-0.322302	-0.401602	0.0279511	0.0894089	0.220973	0.233505	-0.14689	-0.711265	-0.262245	-0.243525	-0.080299
ATRAID	-0.0650452	0.511438	-0.303876	-0.0503605	-0.120471	-0.60581	-0.291495	-0.60859	0.169247	0.164256	0.407564	-0.175906	-0.131312	-0.0923546	0.410928	0.182244	0.0918049	-0.279281	-0.34502	0.179019	0.205252	0.390701	-0.586767	-0.261307	0.0420201	0.183546	-0.478429
ATRIP	-0.0441296	-0.0358747	-1.09776	0.0248884	-0.188293	0.0156239	0.0600411	-0.238934	-0.0246595	-0.125903	0.328314	-0.0810428	0.230489	0.370552	-0.456633	0.0531598	0.125555	-0.049935	0.150314	-0.102084	0.0674457	0.142025	-0.377755	0.325926	0.136024	0.135084	0.568467
ATRN		-0.0543835		0.786056	0.70584	-0.444287		0.329878	0.374939	0.811739		-0.0616892	0.472681	0.164442	-0.280608	-0.687997						0.552096	0.147135	0.221697	0.0229828	0.970051	0.257024
ATRX	-0.205832	-0.119823	0.89886	0.00772773	0.225026	0.114569	0.0454726	0.13972	0.0533745	-0.187974	0.268826	-0.321185	0.866887	0.430994	-0.0337464	0.176494	0.331976	0.706114	-0.152628	-0.350522	0.328549	-0.0813618	-0.45726	-0.0584703	-0.14937	0.00433865	-0.0192264
ATXN1	0.844058	1.92365	1.46914	0.595079	0.565481	0.372142	0.602968	#VALUE!	0.217808	0.132251	0.122738	#VALUE!	0.970603	0.416565	#VALUE!	-1.50249	0.171864	-0.223627	0.255344	0.516419	0.320754	#VALUE!	#VALUE!	0.642656	0.473182	0.469437	0.645069
ATXN10	-0.0684321	0.420545	-0.363774	-0.286654	-0.13291	-0.257871	-0.0893896	-0.217459	0.173542	-0.0304809	0.119729	-0.0636427	0.0175398	0.18937	-0.135871	0.12624	0.128603	-0.197874	-0.0705072	-0.0978551	0.0412769	0.016465	0.00470938	-0.305893	0.0642506	-0.163098	-0.196509
ATXN1L	0.169789	-0.0651807	-0.803167	0.253821	0.151345	-0.286153	-0.190762	-0.458511	-0.145399	-0.0282562	-0.0653549	-0.294199	-0.205771	-0.132561	-0.235433	-0.029302	0.148782	-0.539412	0.418121	0.435238	0.193558	0.0865447	0.0126211	0.336818	0.319632	0.240401	-0.155357
ATXN2	-0.243177	-0.332542	0.518816	0.202575	0.13768	0.107329	0.0247414	0.213699	-0.0684293	-0.118063	0.157104	0.0996795	0.782558	0.0239271	-0.110978	-0.0457269	0.230162	0.4515	-0.0656722	-0.219666	-0.113496	-0.217133	0.889883	0.173982	-0.0993961	0.300855	0.229324
ATXN2L	-0.185897	0.0112113	0.153213	0.0547645	-0.0597339	-0.0783181	-0.0774382	-0.110767	0.0364155	-0.165286	0.189572	-0.162193	0.26243	-0.0547833	-0.404419	0.143268	0.221551	0.166638	0.014685	0.0167023	0.0297803	-0.00259612	0.511592	0.311439	-0.0805993	0.108806	0.0966885
ATXN3	0.146663	-0.0388106	-0.222666	-0.0145738	0.304804	0.673775	0.177865	0.041074	0.160464	0.236045	0.298316	0.528524	0.531032	0.660204	-0.122481	-0.216832	0.415788	0.304021	0.17353	-0.221652	-0.10538	-0.00628779	-0.192997	0.0576886	0.0272752	-0.0704759	0.135929
ATXN7	0.0122991	-0.225645	-0.00192845	0.197642	0.143361	-0.460441	-0.892854	-1.23428	0.133109	-0.191687	0.636636	-0.570902	0.36199	-0.0274531	-0.455132	0.154332	0.500031	-0.214204	0.268652	0.335484	0.174929	0.166244	-0.243321	-0.0787823	0.140332	-0.0317817	-0.289843
ATXN7L1	-0.0547695	-0.0170101	0.00014678	0.0733295	-0.0900136	0.380112	-0.253862	0.181898	0.20045	-0.0378269	0.107576	0.286001	-0.148295	-0.160891	-0.0204281	0.129818	0.314584	0.290973	-0.006025	0.260672	0.0102055	0.14225	0.0890761	-0.189369	0.00436529	0.107699	0.145564
ATXN7L2	0.00756698	-0.0912585	0.774351			-0.170493	0.0386224	-0.115338			-0.234917	-0.0174261			-0.385089	0.106992	0.0506646	-0.187443	0.342921	0.392948	-0.00253862	0.355643	1.03199				0.613328
ATXN7L3	0.0159777	0.214965	-1.23731	-0.284281	0.542526	-0.201157	-0.461629	-0.549263	0.321167	0.481095	0.273597	0.219194	-1.06264	-0.0485511	0.128173	-0.0396069	0.272333	-0.817494	0.0665455	0.235335	0.232796	0.1709	-0.630958	-0.986177	-0.0905263	-0.228978	-0.628325
ATXN7L3B	-0.343228	-0.178924	0.373788	-0.368801	-0.641984	-0.226918	-0.070265	0.310824	-0.101201	0.549823	0.226774	0.487417	-0.982103	-0.355178	0.184901	-0.103353	-0.0738862	0.345627	-0.0423811	-0.533265	0.118104	0.100223	0.509091	-0.341133	0.171547	-0.515792	0.0471494
AUH	-0.303647	-0.29691	-0.59544	-0.489623	0.0606002	0.115055	0.0289109	-0.503909	-0.290251	0.28699	-0.290324	0.371943	-0.684838	-0.380168	0.234714	-0.559665	-0.352146	-0.292696	0.11179	0.446346	0.129041	0.51486	0.172521	-0.0101852	0.279162	0.167163	-0.100395
AUP1	0.223194	-0.113572	-0.609739	-0.595977	-0.114125	-0.53078	-0.445499	-0.895896	0.381016	0.528881	0.374959	-0.326836	-1.02444	-0.382293	-0.246855	-0.169958	0.00255323	-0.464819	-0.233483	0.52224	0.0349036	0.124158	-0.377603	-1.01729	-0.0472606	-0.624663	-0.578519
AURKA		-0.160422		-0.953395	-0.766875	-1.10238		-1.28041	0.399939	-0.160836		-0.441796	-2.22421	-0.0246494	-0.732305	1.04049						0.534926	-0.937152	-1.45995	-0.144064	-1.24079	-1.00518
AURKAIP1	-0.11219	-0.027728	1.32192	0.144782	0.490361	0.556262	-0.0436917	0.908023	-0.381407	1.02328	-0.366558	0.959131	0.406029	0.0421113	-0.107791	-0.102342	0.128537	0.528262	0.0697554	-0.101533	-0.409974	0.047637	0.240958	0.389648	-0.527679	0.3175	0.28414
AURKB	-1.19801	0.0298204	-1.28012	-0.940639	-0.048974	-0.772853	-0.727042	-0.701334	0.196835	0.0411458	0.802763	0.589317	-0.178493	0.113444	-0.00542018	0.489931	0.372309	-0.336108	-0.381949	-0.036156	0.322113	0.441954	-0.994088	-0.138259	0.238507	0.621188	-0.134648
AUTS2	-0.434892	-0.186549	0.025236	-0.314367	-0.146803	-0.207891	-0.421445	-0.141967	0.0502816	-0.168733	0.290224	-0.0520198	0.885129	-0.221367	-0.172355	-0.164498	-0.033281	-0.370074	-0.0134306	0.433614	0.275714	0.26494	0.912822	0.606793	-0.298828	0.460209	0.608824
AVEN	0.152712	-0.388419	0.691051	-0.263647	-0.428104	0.0391312	-0.580507	0.5744	-0.184305	-0.00072724	0.105635	0.271325	0.226697	-0.114678	0.414657	-0.132556	-0.0829797	-0.102027	0.306942	-0.23288	0.324969	0.113538	0.598593	-0.113748	0.387175	-0.0126828	0.642141
AVL9	0.118069	0.258682	0.372906	-0.224214	-0.156454	-0.214863	0.396116	0.161811	0.0359408	-0.277247	0.0159717	-0.0684748	0.279798	0.156223	-0.41388	0.0292061	0.0814032	0.262248	0.182839	0.143112	0.133786	-0.102978	0.530667	0.140223	-0.00573582	-0.00335231	0.322897
AXIN1	0.391167	0.0833727	0.153488	-0.110943	-0.560087	-0.970386	-0.296203	0.00471371	-0.201052	-0.320183	-0.0217546	-1.08771	-0.222022	-0.397135	-0.885777	0.445948	0.0841769	-0.20976	-0.154545	0.0803232	0.236629	0.176814	-0.340502	-0.244471	-0.00729298	-0.533392	-0.414059
AZGP1	0.170655	-0.264439	0.280955	0.576018	0.788335	0.737419	2.63141	0.665624	0.0833746	0.464648	-0.642645	0.00760673	0.19692	-0.126259	0.936918	-0.305779	-0.633493	0.9198	-0.478763	-0.135167	-0.615957	-0.771821	-0.119555	-0.0694252	-0.178035	0.442064	-0.256051
AZI1	-0.299943	0.146314	-0.23826	0.0883014	-0.278944	-0.23373	-0.192698	-0.0507125	-0.122131	-0.25716	-0.104766	-0.111189	-0.115218	0.213367	-0.0996189	0.300205	0.0840135	0.064343	-0.0426046	-0.169564	0.18294	0.279356	-0.190996	0.164014	0.37018	0.162516	0.711556
AZI2	-0.0176726	0.0226361	0.409188	0.289007	0.0457345	0.543124	0.309317	0.46593	-0.0315792	-0.404398	-0.0941736	0.430172	0.56453	-0.268082	0.456454	0.0631312	0.402486	0.318863	0.13558	0.120635	0.165714	0.0340381	0.113893	0.739707	0.234145	0.222906	0.583329
AZU1	-1.18278	1.70427	-2.98567	-1.71933	-1.45372	-0.866465	-2.09169	-0.988796	-0.923937	0.0679299	-0.60577	-0.577259	-2.72296	-1.39963	-0.977236	-0.221795	-1.33867	-1.84608	-0.830971	0.981401	-0.247527	-0.28121	-0.350447	-1.94327	-1.03826	-1.44475	-0.831824
B2M	0.260723	-0.419263	0.858861	0.22856	0.221521	0.013218	0.169434	0.688688	-0.520696	0.475058	-0.466786	0.276456	0.579946	-0.520545	0.970799	0.0385442	0.0854779	-0.0437498	-0.39409	-0.210129	-0.431894	-0.321886	0.456302	-0.360797	0.175388	0.0389041	0.223091
B3GALT6	-0.0055056	0.181188	0.0282908	0.00551324	0.400127	-0.418651	-0.18437	-1.26826	0.0720166	0.234377	-0.145711	0.298802	0.026596	0.0942155	-0.17657	0.232511	0.313683	-0.443561	0.142228	0.41746	0.276657	0.465998	-0.747307	-0.00258059	0.285162	0.163019	-0.383108
B3GALTL	-0.199802	-0.123955	-0.326188	-0.511671	-0.0247038	-0.327716	-0.445043	-0.470823	-0.238292	0.579485	0.184653	0.335215	0.0210707	-0.316015	0.441748	-0.0191192	-0.254638	-0.0119748	-0.154259	0.148207	0.390038	0.416079	-0.228172	0.509926	0.013185	0.369238	-0.176664
B3GAT3	0.0060777	0.533182	-0.0735862	-0.761547	0.128595	-0.310572	-0.483965	-0.262953	-0.157929	0.217907	0.0829027	0.0369035	-1.12525	0.0717032	0.445622	-0.0849495	0.14265	-0.411205	-0.0572424	0.0958976	-0.0132525	0.263204	-0.391603	-0.845102	0.144695	-0.353038	-0.58498
B3GNT2	-0.238286	-0.191154	0.0700723	-0.160743	0.54417	-0.122735	0.114069	0.125306	-0.104386	0.146466	0.144003	0.0823277	0.386267	-0.147366	0.258979	-0.307953	-0.149061	-0.186453	0.318206	0.296187	0.450373	0.500012	-0.142723	0.441123	0.306013	0.518218	-0.265232
B3GNTL1	0.0884295		-0.301719				0.182755				0.0508253						-0.22431	-0.347526	0.0308843	0.464281	-0.290361
B4GALT1	0.197868	0.121259	0.196603	0.120523	0.350163	0.0539481	0.585171	0.0763287	-0.223413	0.658718	0.0913046	0.367446	-0.095935	0.253134	0.710955	0.061678	0.961225	0.162828	0.206591	-0.0551976	-0.0251558	-0.13117	-0.398189	0.073513	-0.346738	0.0377942	-0.131792
B4GALT4	-0.193458	0.10826	0.498261	-0.603735	-0.0883643	-0.76635	0.124083	-0.975372	-0.435975	0.622528	0.114727	-0.284168	-1.21197	0.0855698	0.774427	0.0725241	0.596421	0.8507	-0.0967958	0.200352	-0.103172	-0.050007	-0.634761	-1.479	0.102779	-0.4833	-1.11101
B4GALT7	-0.235372	0.144952	-1.08309	-0.458427	-0.103586	-0.657976	-0.542968	-0.608282	0.0403208	0.344267	0.572094	-0.744439	-0.530623	0.115039	-0.332734	-0.0936507	-0.283511	-0.597652	-0.441931	0.327833	0.563289	0.393327	-0.118014	-0.253351	-0.129543	-0.698092	-0.473795
BABAM1	0.344622	-0.0757141	-0.777208	0.143694	-0.0100314	0.488092	0.324289	0.313198	0.129899	0.0975416	0.0579664	0.110412	0.392451	0.200303	0.0741931	0.0442639	0.14809	-0.0575064	-0.0324664	-0.146778	-0.101799	-0.1419	-0.030584	0.433135	0.0103808	-0.0724272	0.154271
BACH1	0.107168	0.28452	0.0502918	0.291943	-0.273196	0.0375142	-0.244066	0.0453846	-0.285897	-0.346168	0.168626	-0.237085	0.790014	0.119136	-0.0924907	0.0108532	0.255104	0.578653	-0.127661	-0.247443	0.398492	-0.0549267	0.208828	0.860061	-0.151311	-0.154656	0.067646
BACH2	0.504836	0.189859	-0.202308	-0.0882717	-0.14756	0.332362	-0.175892	-0.602656	-0.272871	-0.0155775	-0.261989	-0.712278	-0.161793	-0.139777	-0.674191	0.082136	-0.0442272	-0.609067	0.245275	-0.00931361	0.238591	0.678437	-0.182894	0.0142609	0.109053	0.449928	0.00577459
BAD	-0.146628	-0.143024	-0.135341	0.0640907	0.175201	-0.340338	-0.525652	-0.620557	0.0634645	0.398472	-0.222796	0.247764	0.268153	0.00314493	0.346606	0.171215	0.361959	-0.397524	-0.110406	-0.163742	-0.200676	0.0698778	-0.520065	-0.286318	0.253162	0.0518507	-0.376851
BAG1	0.149886	-0.0315287	0.0965894	-0.224694	-0.0556058	0.374545	0.382452	0.324274	-0.0732625	0.0437235	-0.321432	0.431057	-0.065179	0.0384385	0.759475	0.153507	0.247283	-0.0278737	-0.0411908	-0.136342	-0.149209	-0.143156	0.223391	-0.081606	0.168393	-0.0991109	0.0569905
BAG2	0.378975	0.0379442	0.0303193	-0.153109	-0.392588	-0.837664	-0.484475	-0.648585	-0.653137	0.830345	-0.0985096	0.432257	-0.753626	-0.948878	-0.481645	0.14371	0.246045	-0.00593582	-0.334396	0.374307	-0.667531	-1.40441	-0.62596	-0.97883	-0.00710821	-0.598541	-0.45298
BAG3	-0.263079	0.0438459	-0.77991	0.0999113	-0.758926	-0.142346	0.526083	-0.503314	-1.08527	-1.12657	-0.590202	-0.80525	-0.30994	-1.08706	-0.640056	-0.595033	-0.563008	-0.548368	0.888345	0.758328	1.16854	1.48541	-0.465805	-0.926671	-0.0929431	-0.0495834	-0.323159
BAG4	-0.240324	0.0505929	-0.746219	-0.351249	0.144382	-0.184911	-0.574221	-0.662894	0.211692	0.361927	0.530225	0.268814	-0.398021	0.0187623	0.417431	0.0384119	0.0513155	-0.310795	-0.298052	-0.00392003	0.122548	-0.0860934	-0.54217	-0.233509	0.0804646	0.0392325	-0.450123
BAG5	0.083574	0.115744	0.0910821	-0.175011	-0.270315	-0.00630441	0.0890591	-0.190611	0.0666807	-0.10634	0.194826	-0.286805	0.4342	0.35029	-0.856453	-0.0331655	0.151659	0.243779	0.0699609	-0.0961606	-0.132074	-0.062997	0.33758	0.106048	-0.100709	-0.0192124	0.125026
BAG6	0.048189	0.267433	0.0364015	-0.0606182	0.0149342	-0.288579	0.0658765	-0.143767	0.229771	-0.1022	0.148688	-0.102573	0.110193	0.0981062	-0.167939	0.0674784	0.128436	0.12265	0.0725203	0.0564746	0.124995	0.0638286	0.138025	-0.101228	0.0527925	-0.132366	-0.194871
BAHD1	0.239983	-0.0871991	0.132132	0.169064	0.117187	-0.0432882	-0.0939124	-0.112092	0.0973515	-0.0662583	0.156723	0.0206816	-0.514492	-0.160487	-0.186538	-0.0550969	0.161701	-0.15816	-0.0789216	0.136849	0.0484967	0.292783	-0.117054	-0.272913	0.325089	-0.219923	-0.0989581
BAIAP2	-0.418538	-0.316717	0.44836	-0.666804	0.294832	0.242554	0.229043	0.224421	-0.0957756	-0.0879964	-0.115849	0.0122415	0.362992	-0.298232	1.24511	0.158778	-0.472061	0.0207715	-0.282691	0.190776	-0.346423	-0.483087	-0.121004	0.0023009	0.115575	0.150178	-0.0337031
BAIAP2L1	0.497199		-0.453739				1.06863				-1.25912						0.892822	-0.170834	1.09313	-0.826508	-0.932093
BAK1	0.295242	0.0118241	-0.603438	-0.0645362	0.179728	-0.543542	-0.205727	-1.03641	-0.0136625	0.616786	0.266372	0.189239	-1.27071	0.0282221	0.681996	0.225227	0.238023	-0.476887	-0.0205648	0.640895	-0.023528	0.213768	-1.01634	-0.834503	0.288275	-0.29655	-0.997346
BANF1	-0.0869531	-0.127835	-0.231272	-0.159134	0.120033	0.0663664	-0.179084	0.313523	0.00836139	1.03158	-0.0927441	0.183865	-0.0971774	-0.0560203	-0.150117	-0.22202	-0.00381563	-0.0412423	-0.338596	-0.242167	-0.299719	-0.117025	-0.0851202	-0.232071	-0.155661	-0.0604516	0.0489659
BANK1	0.195122	0.516718	-0.22072	0.148545	-0.10544	-0.00475239	0.18281	-0.586959	0.275295	0.271137	0.102029	-0.553016	0.231131	-0.0736172	-0.962056	0.0571024	1.12456	0.541908	-0.203261	-0.379306	0.0682098	-0.782327	-0.0165654	-0.430458	-0.0908361	-0.581438	-0.483079
BANP	-0.0751767	0.229784	-0.932264	-0.0101541	-0.109546	-0.290889	-0.511282	-0.67	0.104977	0.132764	0.175323	-0.173972	0.265772	-0.0154281	-0.430777	0.124279	-0.0522003	0.054433	-0.0357556	0.192951	0.0507813	0.288048	-0.383478	0.336317	0.0930125	0.203776	-0.26191
BAP1	-0.290803	-0.184363	0.516625	0.0345103	-0.246389	-0.0820355	-0.0748711	0.0922058	-0.0330121	0.0856079	0.0147373	0.199754	0.685524	-0.0194818	-0.18199	-0.214906	-0.142687	0.357763	0.0274624	0.0909042	0.0849033	0.0523311	0.458965	0.384029	-0.197269	0.196418	0.305956
BARD1	-0.8764	-0.299879	0.259964	-0.449686	-0.277676	-0.401257	-0.726998	-0.197811	0.0448136	-0.225138	0.332648	-0.128825	0.274308	0.265766	-0.320182	0.398032	0.0605145	0.311934	-0.00885252	-0.35612	-0.0111305	0.255006	0.812927	0.672044	-0.0189599	0.84211	0.545193
BASP1	-0.25724	0.290927	1.01072	-0.211332	-0.887615	-0.225	-0.655056	2.37794	-1.71277	-0.555512	-1.71999	0.138516	-0.518898	-1.12138	0.166052	0.277818	-0.801776	-0.520494	0.659312	-0.0561292	0.744671	-0.956774	-0.759814	0.972356	1.21575	1.2799	1.13696
BATF				0.700309	0.878418				0.398323	0.660735			0.986989	0.460067										0.550934	-0.141464	0.401953
BAX	-0.103747	-0.368433	-0.523091	-0.36652	0.40811	0.15959	0.00143778	0.123194	-0.117093	0.396575	-0.176844	0.61899	0.147805	-0.208242	0.723278	-0.0401448	0.419506	-0.273108	0.0844744	-0.0370645	0.0619501	0.0544335	-0.361044	-0.0570471	0.368804	0.267126	0.356585
BAZ1A	0.0340748	0.521601	-0.0522924	0.176479	-0.153187	0.0971395	-0.251275	-0.388652	0.24587	-0.0315065	0.47538	-0.695461	0.118806	0.713505	-1.00747	-0.0984577	0.0966524	0.506701	0.0607312	-0.108698	0.0997931	0.168841	-0.131436	0.233675	-0.142257	0.386745	0.249496
BAZ1B	-0.210544	0.412246	0.383057	0.00356408	-0.226623	0.118898	-0.133152	-0.206116	0.335697	-0.12603	-0.0280798	-0.57656	0.255395	0.148255	-0.576344	0.034578	-0.020287	0.643353	0.245559	0.0913508	0.175343	0.521883	0.209515	0.484056	-0.0812683	0.464476	0.481017
BAZ2A	-0.000407419	0.156668	-0.438318	0.0116957	-0.0253623	-0.182822	-0.141808	-0.499129	-0.160561	-0.361355	0.0513383	-0.396343	-0.545616	0.278446	-0.228372	-0.067286	-0.106596	-0.0677599	0.315317	0.249449	0.529413	0.607883	-0.031784	-0.342725	0.211072	0.130875	0.119854
BAZ2B	-0.129526	-0.668887	0.312414	0.159153	0.0653266	0.0560447	-0.00351101	0.248933	0.190802	-0.387815	0.056832	-0.518015	0.37279	0.340637	-0.435248	-0.0700961	-0.00119405	0.540244	0.0990346	0.196927	0.257485	0.366014	0.62726	0.575029	0.313756	0.166868	0.396279
BBC3	0.426693	-0.567892	0.866854	0.0305591	0.839504	0.750893	0.634818	0.549306	-0.45314	0.00599716	0.454181	0.863814	-0.118403	-0.405838	0.188873	-0.237532	0.293209	0.173659	-0.290644	0.854263	0.0929326	-0.171873	0.634447	-0.370795	-0.240269	0.164636	0.553792
BBS7	-0.233099	0.158845	0.658991			0.0516944	0.552908	-0.635972			0.486124	-0.086847			-0.132557	0.313395	1.56739	0.272499	-0.136303	-0.169083	-0.462762	-0.402295	-0.871124				-0.536433
BBX	-0.0472274	-0.184461	0.632068	0.0200985	0.0226047	0.0685401	-0.256636	0.105921	0.00151838	-0.312313	0.241001	0.0472677	0.59535	0.140505	-1.06488	0.0325215	0.0108178	0.137164	0.195517	-0.0368954	-0.20179	0.12488	0.0218903	0.311652	-0.206234	0.125346	0.16578
BCAM	-0.629355	-0.188962	0.10708	-0.549903	0.559556	-0.313512	2.86416	0.15764	-1.34928	-1.19236	-0.590453	1.01036	0.407014	-0.70136	0.765862	-0.0565678	-0.791813	1.34596	-0.292207	-0.273532	-0.461748	-0.389085	0.217646	-0.554367	-0.421856	-0.264919	0.153923
BCAP29	0.238961	-0.5047	0.944781	0.632154	-0.41681	0.00754588	0.258488	0.791611	-0.116923	0.0473267	-0.699176	0.215121	0.696204	-1.00276	0.356923	-0.29081	0.341039	0.531988	-0.627047	-0.0984682	-0.0462904	-1.05279	0.816628	0.589462	0.078274	0.168184	0.327823
BCAP31	0.00989566	-0.379962	1.33551	0.193089	0.472269	0.215304	-0.0322132	0.726898	0.0907039	0.248851	-0.110465	0.572921	0.666578	-0.05658	0.781912	0.0736935	0.26511	0.450665	-0.503576	-0.382184	-0.0509914	-0.567213	0.134561	0.322509	-0.457079	-0.319688	-0.126623
BCAR3	-0.251233	-0.813172	-1.06361	-0.685073	-0.231693	-0.612403	-0.23144	-1.19699	0.76389	-0.240975	0.643556	-0.288134	-0.127115	0.381973	-0.561593	1.08068	-0.134976	-0.318891	-0.411475	-0.252508	0.32232	-0.0784681	-0.987507	-0.265909	-0.396095	-0.830944	-1.06294
BCAS1	-1.84344	-1.35254	-1.31832	-0.927122	-0.996215	-1.40071	-1.71594	-1.39568	-1.76909	-1.57481	-1.89639	-1.22711	-1.74904	-1.93668	-1.29282	-1.61265	-1.75933	-1.11292	0.0460745	-1.23752	0.430481	1.67629	1.19247	0.362959	1.69171	-0.504169	0.513962
BCAS2	-0.102767	-0.250616	0.11515	-0.0447731	0.214516	0.0149803	-0.25985	0.241993	-0.00963893	0.384243	0.0453867	0.45246	0.00611938	0.00979557	0.306491	0.0245405	0.202375	0.0259684	-0.0669809	-0.0629151	-0.195026	0.0145804	0.16011	-0.18628	0.0501386	0.239038	0.142347
BCAS3	0.206678	0.277085	-0.477653	-0.036743	0.0760276	0.160507	-0.218615	-0.706132	0.313324	-0.230872	0.431366	-0.744149	-0.377826	0.292442	-0.819619	0.283093	0.294336	-0.38422	-0.113482	-0.185391	0.0303626	-0.254673	-0.590111	-0.37478	-0.039101	-0.445654	-0.688719
BCAS4	0.276133	0.0148799	0.00456678	0.255567	0.204598	-0.34457	1.00092	-0.605786	-0.433116	-0.0298949	-0.201929	-0.118247	0.151339	-0.295209	0.497224	0.193739	0.422503	0.133748	0.0593958	-0.190661	-0.238941	0.00941136	-1.28509	0.472612	0.488135	0.0669689	-0.556313
BCAT1	-0.843666	0.992395	-1.1441	-0.517704	-0.783087	0.204541	-0.555878	-0.500938	-0.689912	0.502437	0.536034	1.00215	-1.17658	-1.11141	0.578554	-0.4541	-0.596012	-0.701853	-1.11567	-0.60509	-1.52288	0.256609	0.366699	-0.374142	-1.50551	-0.847782	0.269542
BCAT2	-0.343438	-0.450651	-0.557899	-0.217881	-0.164003	-0.383825	-0.242256	-0.628644	-0.303703	-0.0416896	-0.00030752	0.37067	-0.503157	-0.422227	-0.697549	-0.202361	-0.373501	-0.612857	-0.187977	0.13623	-0.330928	0.184401	0.847807	-0.292036	0.303386	-0.0420888	-0.237544
BCCIP	-0.0414201	0.0748804	0.0252504	-0.423581	-0.00814552	0.0833662	-0.186465	0.134486	0.224105	0.422767	0.293216	0.357037	-0.619189	0.28089	0.577979	0.0413365	0.0656812	0.0916974	0.0557573	-0.153332	-0.236274	-0.0447746	0.0730444	-0.0854186	0.105636	-0.150831	0.244295
BCDIN3D	0.389001	-0.105244	0.27221	-0.00480233	-0.109068	0.050296	0.0667312	0.134341	0.023787	-0.208558	-0.0946696	-0.711858	0.12624	0.200725	-0.586633	-0.391673	0.872073	0.274965	-0.0431941	0.230017	-0.266391	-0.457421	1.15109	-0.444971	-0.203311	-0.227222	0.127467
BCHE		-0.126531		0.421399	0.703795	0.0565147		0.233479	0.575957	0.994347		0.155933	0.450037	0.285252	0.215127	0.197334						0.5708	-0.0933535	0.0692906	-0.0470884	0.808195	0.269221
BCKDHB	0.037379	-0.823989	-0.372121	0.149102	-0.81152	-0.604594	-0.674135	-1.41823	0.0992312	0.251823	0.483963	-0.292997	-0.412569	-0.0382225	-0.380307	-0.90517	-0.208241	-0.348179	-0.0585408	0.153171	0.036435	0.794833	-0.922895	0.179264	0.410016	-0.267208	-0.558547
BCKDK	-0.12586	-0.314576	-0.915246	0.220597	-0.230683	-0.288975	-0.305277	-0.371606	0.0187856	0.259594	0.0632655	0.911776	-0.536861	0.00660829	0.773204	-0.00244437	0.0569734	-0.503722	-0.370364	-0.293384	0.172227	0.0316233	-0.379004	-0.0190155	0.0551567	-0.0772201	-0.310259
BCL10	0.342274	0.0737633	-0.766962	-0.670392	-0.278491	-0.781507	-0.355113	-0.480971	-0.0853208	0.451615	0.052273	-0.144982	-0.282932	-0.0365297	-0.11821	0.165462	0.488507	-0.75057	0.0256477	-0.0145826	0.290999	0.0356163	-0.408695	-0.157894	0.199933	-0.217109	-0.460349
BCL11A	-0.154752	0.0620383	-0.453825	-0.0884179	-0.19241	-0.378112	-0.707281	-0.239167	0.165896	-0.141823	0.0465051	-0.231452	0.18146	0.316437	-0.244176	0.0425765	-0.153297	-0.0545255	0.0664807	0.196008	0.405823	0.525446	-0.0439254	0.218276	0.127928	0.507708	0.131644
BCL11B	0.434241	0.28658	-0.573538	0.948319	-0.854739	-0.259079	0.25196	-0.69174	-1.13509	-0.711369	-0.697119	-1.03814	-0.157194	-0.755883	-1.40062	-1.26267	-0.843625	-0.453687	0.56867	1.27943	-0.121659	0.465227	0.165163	1.19825	-0.5544	0.198799	0.60719
BCL2	-0.0158493	0.284869	-0.958308	-0.216362	-0.0453839	-1.30992	-0.653038	-0.684482	0.375939	0.824163	0.460262	-0.882061	-0.833334	0.298034	-1.29997	0.251118	-0.866809	-1.04159	-0.241723	0.138674	0.344869	0.709278	-1.6593	-0.585481	-0.0607913	-0.539567	-1.49342
BCL2L1	0.0108146	-0.137049	-1.30709	0.176284	0.118207	-0.298681	-0.2898	0.000461591	-0.367813	0.189074	-0.194832	0.47075	-0.951023	-0.370177	0.52853	0.0498188	0.0703266	-0.259893	0.358163	0.316815	0.21458	0.275399	-0.370212	-0.193854	0.600525	0.487886	0.304512
BCL2L11	-0.156267		0.629844				0.52922				-0.296845						-0.273422	0.831494	0.162265	0.14636	-0.233891
BCL2L13	-0.0582225	-0.100584	0.755433	0.268208	0.330562	0.302885	-0.0312548	0.117426	-0.228983	0.0123855	-0.274233	0.471484	0.136903	-0.034482	0.646553	-0.283879	-0.0429285	0.316384	0.170905	-0.155622	-0.124673	-0.0123657	0.357835	0.372419	0.0500131	0.219911	0.224192
BCL2L15	-0.258547	0.470666	0.00970374	0.698462	-0.432457	-0.00235762	0.157473	1.98444	-1.09645	-0.769175	-0.629094	0.252188	0.324091	-1.19332	0.19602	0.0829965	-0.491506	-0.106086	-0.315553	0.357051	-0.00569892	-0.90675	-0.0344313	0.733664	-0.175706	0.120326	0.34639
BCL3	0.24359	-0.0245063	0.248164	-0.0668908	0.414571	-0.156715	0.000765815	-0.341927	0.31051	0.323033	-0.329771	-0.219046	-0.298171	-0.0751831	-0.00723925	0.129285	-0.242502	-0.0418452	-0.0520834	-0.322568	-0.178464	-0.119942	0.0146972	-0.674035	0.367285	-0.0694767	-0.33894
BCL6	-0.195423	0.600271	-0.862738	0.288936	0.0657224	0.715432	-0.349585	-0.0930758	-0.119972	-0.256656	-0.0325514	-0.109466	0.134458	0.748411	-0.317673	0.315569	-0.00142482	-0.0346588	0.202613	0.257414	-0.261899	0.116268	-0.278996	0.391324	0.234884	0.304255	0.316578
BCL7A	0.136225	-0.143448	1.5237	-0.24331	0.731056	0.255662	0.0552598	0.654877	-0.238762	0.644388	-0.370521	0.30673	0.225919	0.0312023	0.517052	-0.0972984	0.307514	0.271598	0.107237	-0.00599531	-0.0625089	0.214789	0.060849	0.426457	0.305782	0.793023	0.559308
BCL7B	-0.224843	-0.286589	1.05733	-0.00424027	0.24675	0.392043	-0.475465	0.485871	-0.121467	0.200372	-0.211594	0.758144	0.267281	-0.202452	1.04965	-0.4112	-0.074106	0.774356	-0.150117	-0.203812	-0.0776152	0.255007	0.342787	0.540463	-0.0163412	0.28173	1.07839
BCL7C	0.0184201	-0.126727	-0.82415	0.626883	0.463306	0.152832	-0.191185	0.141436	-0.0213619	0.217627	0.00689228	1.01067	0.172191	0.0340355	0.779511	-0.137017	0.0010775	-0.09125	0.162367	0.29191	-0.150127	-0.0391354	-0.349923	-0.0747424	-0.018352	0.144566	0.191128
BCL9	-0.47452	-1.09503	-0.558415	-0.32064	-0.390622	-0.95163	-0.314158	-0.0877011	-0.688601	-0.92445	-0.566987	0.455458	-0.0796717	-0.308146	-0.670883	-0.881166	-0.820863	-0.520532	0.278633	0.410955	-0.0392443	0.542158	1.54789	0.00647068	0.555814	0.176643	0.72009
BCL9L	0.130368	0.0209173	0.383637	0.357949	0.0185645	0.181653	0.182937	0.347406	0.178101	-0.178241	0.240016	0.00276541	1.04874	-0.00444623	-0.415166	-0.0981655	0.538426	0.230861	-0.220023	0.0191574	-0.116691	-0.762728	0.34246	-0.579322	-0.430706	-0.565499	-0.242566
BCLAF1	-0.30023	-0.22052	1.42003	0.0399115	0.55446	0.291822	0.0568392	0.601706	-0.139285	0.0322342	-0.0308764	0.44173	0.769868	0.201098	0.401738	0.0200123	0.350326	0.705742	-0.125195	-0.270813	-0.233291	-0.0187803	-0.155314	-0.149585	0.0151436	0.348787	0.179046
BCOR	-0.242496	0.0995273	0.007089	0.134066	-0.225406	-0.0734367	-0.231238	-0.235039	-0.0473684	-0.527718	0.0883645	-0.600228	0.361709	0.00981983	-0.704515	0.0431327	-0.395356	0.176636	0.0411924	0.0744325	0.425439	0.36449	-0.00748522	0.479281	0.121697	0.432262	0.351682
BCORL1	-0.232481	-0.207772	-0.293411	0.40867	-0.189566	0.0943249	-0.236291	0.493008	-0.123165	-0.269609	0.106554	-0.695719	0.936448	0.0559892	-0.535716	0.0808495	0.192603	0.12743	-0.117838	-0.0529658	0.387497	-0.108573	0.581695	1.38238	-0.189042	0.12412	0.0296947
BCR	-0.1415	0.537731	-0.718317	-0.131849	-0.189488	0.0530104	-0.23323	-0.0806191	0.179511	-0.224449	0.163078	-0.387804	-0.237196	0.268585	-0.569762	0.173721	-0.249246	-0.107749	0.320278	0.0673444	0.578337	0.438727	-0.184366	-0.293864	-0.0436175	0.0231758	0.0477143
BCS1L	0.227018	0.104561	-0.269631	0.0097454	0.272303	-0.0851294	-0.0159711	-0.639137	0.23154	0.413016	0.134361	0.235904	-0.341777	0.0308599	0.0529879	-0.271862	0.0519888	-0.193466	-0.0566437	0.526342	0.21083	0.1754	-0.189407	-0.39282	0.18837	0.149692	-0.57461
BDH1	-0.0450053	-0.612873	-1.02847	-0.0293167	-0.677788	0.273643	-0.74953	0.28993	0.242565	0.616224	0.704342	0.864904	-0.825885	0.544668	0.397518	-0.0451789	-0.339858	-0.594429	-0.38439	0.0865155	-0.0913427	0.0636344	-0.746992	-0.578792	0.176517	-0.410267	-0.648107
BDH2	-0.291092	-0.110649	-0.622955	-0.783156	-0.309933	0.0858104	0.121337	-0.5589	-0.208471	0.635963	0.562021	0.604909	-1.29906	0.703195	0.991362	0.243274	0.497643	-0.181467	-0.519616	-0.467415	-0.843545	-0.262474	-0.0524634	-0.880488	-0.0947303	-0.525654	-0.699539
BDP1	-0.149943	0.208546	0.747847	0.221282	-0.133061	0.273122	0.00353575	0.124954	-0.0648484	-0.529329	0.127767	-0.507746	0.456654	-0.0404885	-0.489443	-0.0382984	-0.051976	0.645842	0.418408	0.178733	0.193078	0.324836	0.428769	0.816295	0.0618337	0.437591	0.65204
BECN1	0.116557	0.203651	0.899817	0.137053	0.025955	0.20572	0.274008	0.101402	-0.0762882	-0.211327	-0.0490737	-0.184695	0.572081	0.106665	0.368448	-0.00381432	0.382777	0.34823	-0.00822701	-0.292909	-0.134334	-0.292212	-0.103031	0.368524	-0.0128578	-0.315055	0.105433
BEND3	-0.429191	0.087152	0.0520164	-0.0674051	-0.452331	-0.0236713	-0.326502	-0.165618	0.418633	-0.141563	0.381132	-0.514298	0.629412	0.434333	-0.782488	0.153677	-0.078543	0.995266	-0.0792673	-0.00279984	0.0935339	0.127469	0.452696	0.454364	-0.258398	0.41417	0.237041
BEND5	-0.37867	-0.2425	-0.614694	-0.16666	-0.326522	-0.176004	-0.318773	0.425798	-0.0557812	0.1193	0.0743071	0.453628	-0.0575814	0.256674	0.0955219	0.166896	-0.036795	0.0592877	0.107535	0.0686776	0.0787337	0.338595	-0.339853	0.35364	0.261352	0.56337	0.592392
BET1	-0.251049	-0.188214	-0.0356804	0.210394	0.136718	0.0382733	0.459275	0.144989	-0.117072	0.104622	-0.402614	0.545028	0.176783	-0.27253	0.500612	-0.175926	-0.299648	-0.127659	0.0784537	-0.12687	-0.0975935	0.0596242	0.957581	0.251862	0.311538	0.857462	0.197774
BET1L	0.0221747	-0.0643096	-0.300698	0.0632087	0.113345	0.127754	-0.826465	0.441296	-0.43791	0.44606	-0.244317	0.185604	0.166173	-0.886889	-0.145088	-0.293922	-0.00504038	0.0718195	-0.310688	0.247207	0.0382609	0.238069	0.101254	0.64587	0.458332	0.529206	0.0341044
BEX4	-0.2609		-0.285362	-0.392371	-0.832085		-0.453758		0.123506	-0.533282	0.364472		-0.96216	0.24384			0.296047	-0.835095	-0.219762	-0.552491	0.624927			-0.665183	-1.17489	-0.176176
BFAR		0.0529159				-0.33745		-0.0530541				0.380719			0.129968	0.375282						0.424666	-0.531952				-0.016904
BGN	-0.707962	0.249381	-0.714412	-0.720005	1.93401	0.542173	-0.411511	0.695218	-0.37631	-0.428319	-0.581041	-0.164797	0.0979135	-0.628889	0.525353	0.016611	-0.908463	3.43976	-1.0659	-0.823631	1.81092	-0.583453	0.873108	-0.853696	-0.351535	-0.762112	-0.672125
BICD1	-0.167048	-0.0640292	0.398101	-0.323399	-0.180559	-0.0769478	-0.249145	0.0480933	-0.340458	-0.580268	-0.250711	0.387569	0.383836	-0.0414418	0.412549	0.0390371	-0.0929572	0.280834	0.335673	0.0995411	0.273139	0.166902	0.29125	0.792573	0.487968	0.390956	0.320451
BICD2	0.03086	0.204983	0.0560845	0.0753628	0.0901877	-0.0635628	-0.00490584	0.373623	-0.0476444	-0.241167	-0.157075	0.00660204	-0.0561916	0.0485198	0.29288	0.0574674	0.279226	0.156491	0.380638	0.101033	0.274796	-0.146993	0.120039	0.417032	0.400696	-0.0201834	0.293963
BID	0.140306	0.37758	-1.09903	-0.793746	0.354018	-0.306825	-1.27351	-0.415318	-0.130216	0.227177	-0.168052	-0.0725572	-0.941672	-0.272469	0.184026	0.171835	-0.0661943	-0.747498	-0.376067	0.340722	0.419687	0.601756	-0.196791	-0.354831	0.742225	-0.680725	-0.2201
BIN1	0.249373	-0.209721	0.310432	0.00311879	0.0317997	0.129508	0.335027	-0.401038	-0.217182	0.232365	-0.146628	0.0892667	0.478516	-0.162189	0.233052	0.00775884	0.60214	0.0602359	0.0271964	-0.0590372	-0.508709	0.0210173	0.133446	-0.166457	-0.158515	-0.0079294	-0.0622853
BIN2	1.1446	0.799802	0.190259	1.44313	-0.442879	0.0454595	0.954405	0.652503	-0.851329	-0.716364	-0.784928	-0.41293	-0.740512	-1.06823	-0.307837	-0.918295	-0.600947	-0.437388	0.159348	0.312945	-0.841258	-1.12877	-0.203081	0.412666	-0.211636	-0.0150467	-0.2011
BIN3	-0.246482	-0.584879	-0.271655	-0.246942	0.128555	0.264271	-0.0410366	0.089588	-0.214752	0.136229	-0.306701	0.781183	-0.149883	-0.423677	0.183032	-0.0551557	-0.0155962	-0.368371	0.0286656	0.144861	0.135864	0.102185	0.32466	0.389448	0.677077	0.236373	0.231034
BIRC2	-0.329127	0.221355	-0.117242	-0.198305	-0.0750064	0.034397	-0.0515917	0.261141	0.190097	-0.139553	0.0134698	-0.232279	-0.145829	-0.020138	-0.294419	0.12277	-0.0951904	0.0373926	0.213076	0.0645859	0.252559	0.13523	0.626012	0.108469	0.198313	-0.0267532	-0.00792849
BIRC5	-0.73064	0.00906779	0.864099	-0.811928	-0.337466	-0.844615	-0.397311	0.221049	-0.139875	0.374256	0.258436	0.619245	0.595716	-0.00119117	0.278332	0.195937	0.453255	0.0827466	-0.313833	-0.366754	0.173211	0.264253	-0.208697	0.12741	0.217794	1.12358	0.206559
BIRC6	0.121112	0.200326	-0.513963	-0.158624	-0.61839	-0.192591	-0.0249741	-0.518833	0.208338	-0.518473	0.245011	-0.913698	0.177633	0.24028	-1.11681	0.123574	-0.123925	0.245679	0.220295	-0.0226256	0.51447	0.300332	-0.147803	0.374084	0.0595964	-0.111946	-0.0985335
BIRC7	-0.88936		-2.29694	-0.997807	-0.62176		-1.6497		-1.1934	-0.986681	-1.14654		-1.24451	-0.999868			-1.11673	-1.20127	-0.556936	0.71381	0.67423			-0.43017	1.96788	0.0957169
BLK	0.192054	0.204238	-0.425962	-0.178073	0.255987	0.0350466	-0.167202	-0.615941	0.530712	0.505333	0.397503	-0.271401	-0.293618	0.124417	-0.232794	0.152641	0.561898	0.282729	-0.283105	-0.253272	-0.0591924	-0.833307	-0.350928	-0.614962	-0.356271	-0.649063	-0.521823
BLM	-0.216402	0.0361692	0.232943	-0.0903317	-0.429374	-0.324592	-0.412763	-0.110955	-0.0141647	-0.35508	0.220136	-0.717055	0.516654	0.288475	-0.703517	0.246705	0.05657	0.591247	0.0773636	-0.102027	0.249	0.300792	0.405364	0.517455	0.0252905	0.648159	0.458197
BLMH	0.0901184	0.0647817	-0.505542	-0.296338	-0.118679	-0.00802782	0.259296	-0.424852	0.390458	0.235688	0.529601	-0.191581	-0.229837	0.299247	-0.260077	0.389385	0.170858	-0.126211	-0.292883	-0.258261	-0.0219275	-0.186189	-0.28864	-0.31443	-0.115812	-0.370012	-0.441305
BLNK	-0.380096	-0.749986	-0.391317	0.0773424	0.185997	-0.677735	-0.363167	-0.810536	0.188768	0.835884	0.637171	-0.144521	-0.269638	0.610684	0.0690463	0.932003	0.0242577	-0.463409	-0.85098	-0.773213	-0.166736	-0.8759	-0.797408	-0.626443	-0.315735	-0.859474	-1.05998
BLOC1S1	0.0345162	0.138949	0.578912	0.287438	0.586041	0.309325	-0.297785	-0.486948	-0.0985887	0.795155	0.0684745	0.776942	-0.349334	-0.177118	0.56204	0.356985	0.302831	-0.812557	-0.276571	-0.2136	-0.294329	-0.185821	-1.02282	-0.279617	0.134897	0.109491	-0.0885928
BLOC1S2	-0.12045	-0.110034	0.621274	0.246303	0.476462	0.290222	0.253452	0.559994	-0.104089	0.617142	-0.254787	0.712451	0.48265	-0.192849	0.66075	0.11966	0.204596	0.3733	0.0244262	-0.333392	-0.281372	-0.342127	0.298556	0.232371	0.0411093	0.0995593	0.256289
BLOC1S3	0.236043	0.211517	-0.571323	-0.512748	0.129692	-0.745965	-0.42525	-0.912359	0.112425	0.568827	0.109035	-0.528295	-0.793059	0.118856	0.121863	0.303265	0.00646763	-0.746008	-0.398095	0.057028	0.319349	0.157113	-0.948103	-0.546126	0.0154034	-0.341244	-0.692761
BLOC1S4	0.188001	-0.123985	-0.397981	-0.296178	-0.0995442	-0.698525	-1.11238	-0.969379	-0.0101813	0.351359	0.266531	-0.135306	-0.45847	-0.0325745	0.130504	0.39088	0.0256076	-0.568461	-0.327787	0.0428452	0.124931	0.0588234	-0.819576	-0.344047	0.224158	-0.0428243	-0.405644
BLOC1S5	-0.373236	-0.662819	0.889275	-0.017541	0.313325	0.529982	0.160277	0.620482	-0.203157	0.299571	-0.266635	0.544894	1.21165	-0.0249914	0.390289	0.146615	0.106267	0.402663	-0.109076	-0.570785	-0.469698	-0.659104	0.711491	0.365202	-0.00568645	0.218022	0.391374
BLOC1S6	-0.0437279	-0.141418	-0.220882	-0.306757	0.0396001	0.163379	-0.0307638	0.287124	-0.177727	0.506941	-0.190431	0.343402	0.458678	-0.21324	0.464682	0.216454	0.000372629	0.0494768	-0.0151045	-0.184904	-0.256522	-0.0520393	0.20465	-0.00694939	-0.0394381	-0.103092	-0.0369132
BLVRA	-0.369924	-0.124155	-0.0490138	0.0337304	0.0216564	-0.1626	0.382004	0.110473	-0.0753432	-0.27414	-0.191568	0.415334	0.325644	-0.252531	0.608303	0.133306	0.322007	0.597014	0.0321604	-0.142019	-0.48902	-0.89686	0.925765	0.305157	-0.328722	0.319388	0.326719
BLVRB	0.0918649	-0.189303	-0.569119	-0.256081	1.50124	-0.472128	-0.0794094	-0.828825	-0.18193	0.111718	-0.00095705	-0.181093	-0.711071	0.0721535	0.285871	0.504955	-0.460927	-0.677796	0.289159	0.770401	-0.271477	-0.331652	-0.496983	-0.717016	0.24512	-0.594853	-1.00133
BLZF1	0.221312	0.233844	0.750102	0.284066	0.0918739	-0.387655	-0.0595865	-0.7579	-0.243331	-0.174302	0.0699345	0.744607	0.202285	-0.0262378	-0.0416372	0.343164	0.0308047	-0.173938	0.0454483	0.264819	0.257668	0.471619	0.0407758	0.548732	0.171701	-0.00149294	0.0671085
BMF		0.573011		-2.42347	-0.269751	0.138317		-0.145244	1.13376	0.58144		0.866239	-3.29695	-0.0891009	0.783334	0.143734						0.470948	0.232829	-2.14476	0.770223	-2.05495	0.110596
BMP2K	-0.334146	-0.177282	0.118836	0.0105445	-0.196074	0.0945729	-0.00801252	-0.0744478	0.387448	-0.23893	0.595527	0.0351821	0.0933904	0.344983	-0.00637109	0.18313	0.135048	0.612864	-0.02997	-0.212149	-0.0493841	-0.135697	-0.0862028	0.126946	-0.21204	-0.115348	0.15937
BMS1	0.102116	0.18774	-0.39779	0.416316	-0.0657628	0.374935	-0.149982	-0.0432587	0.378837	0.048466	0.372347	-0.339455	0.116363	0.380791	-0.224383	-0.0878068	0.0204179	-0.129111	0.0531997	-0.135788	-0.0989635	0.149648	-0.456694	0.266305	-0.188516	0.0109895	0.142422
BMX	-0.0125835	1.21257	-0.484847			0.499737	-0.19551	2.61656			-0.776417	-0.0699103			0.0405909	-0.363551	-0.704451	-0.723266	0.668331	0.357556	-0.562372	-1.06993	-0.222152				0.260631
BNIP1	-0.164058	-0.148529	0.175635	0.122519	0.155856	0.180749	0.587126	-0.0788218	-0.140819	0.18824	0.036671	0.203965	0.308364	-0.0143203	-0.0186423	-0.171212	0.0497961	0.228195	-0.0911193	0.222544	-0.399448	-0.0538377	0.518556	-0.0675202	0.0424821	0.303706	-0.0320984
BNIP2	0.405862	0.0630924	0.876422	0.85613	-0.149108	0.30276	0.149174	0.571304	-0.225711	-0.150812	-0.261331	0.381889	0.88131	0.283375	0.512414	-0.00236853	0.10227	0.459267	-0.0685412	-0.2683	-0.299161	-0.157132	0.216042	0.42511	0.0534737	0.168823	0.467779
BNIP3L	-0.304352	-0.0823194	0.708865	-0.209265	0.532873	0.511693	0.379152	-0.0114532	-0.574327	0.00154316	-0.203918	0.488298	0.158961	-0.362056	0.0716799	0.265428	-0.179343	0.482675	0.0207389	-0.138641	-0.0288965	0.198683	0.517126	0.431892	-0.118829	0.367038	0.470094
BOD1	-0.185033	-0.185505	-0.472708	-1.53392	0.701119	-0.827465	-0.084778	-0.762143	-0.0272338	0.3389	0.0704976	-0.436363	-1.42356	-0.152507	-0.153795	0.0124141	-0.125193	-0.0873237	-0.284413	0.251936	0.0818405	0.217088	-0.308786	-1.69989	0.70126	-0.891816	-0.832823
BOD1L1	-0.170874	0.115327	0.593769	0.248667	0.0287285	0.275785	0.170252	0.0544677	0.190963	-0.546104	0.140135	-0.857749	0.600893	0.310694	-0.570491	-0.16128	0.143791	0.710332	0.248365	0.12615	0.352138	0.330882	0.118603	0.515919	0.114513	0.307664	0.58573
BOLA1	-0.176055	-0.302749	-0.377228	-0.398281	0.2075	-0.471338	-0.509492	-1.83931	0.389729	0.992783	0.468652	0.347631	-1.08856	0.249509	0.281039	0.474	0.207547	-0.503124	-0.362498	-0.0541244	-0.110682	-0.0417245	-1.35499	-1.22894	-0.400091	-0.606764	-1.3009
BOLA3	0.0222955	-0.461433	0.515594	0.176945	-0.0381657	0.0617734	-0.177099	0.682451	-0.179214	0.542839	-0.453794	0.5666	0.307964	-0.409865	0.122795	-0.40509	-0.0758021	0.360281	-0.270204	-0.225344	-0.274581	0.0616716	1.0962	0.115958	-0.188287	0.0437425	0.428815
BOP1	-0.0920837	-0.145033	-0.492314	0.770815	-0.131576	0.139531	-0.284065	0.0428929	0.613858	0.00420731	0.0252468	-0.336289	0.320092	0.549982	-0.196748	-0.465492	-0.0500217	1.19509	-0.226634	-0.318148	0.0726308	0.159668	0.0558121	0.528885	-0.135373	0.106537	0.382528
BORA	-0.627601		1.40792				0.121471				-0.304928						0.0673523	0.926509	-0.10813	-0.421834	0.197239
BPGM	0.0738329	-0.15115	0.00299727	-0.354264	1.84334	0.210947	1.07472	-0.322541	-0.436414	-0.401863	-0.718858	-0.362081	-0.616527	-0.566098	0.0845698	0.404805	-0.788717	-0.179575	0.59885	0.858277	-0.550913	-0.719439	0.279212	-0.67043	0.0306674	-0.368153	-0.19988
BPHL	-0.204565	-0.108497	-1.06929	0.0975056	0.257459	0.299545	-0.428964	-0.860697	0.470223	0.973943	0.207722	0.555696	-0.703782	0.240924	0.3279	-0.359136	0.00544474	-0.86583	-0.601321	-0.0527109	-0.629586	-0.0483001	-0.971818	-0.513558	0.0320766	-0.157867	-0.62624
BPI	-0.448306	1.13056	0.617543	2.01737	-1.41376	0.410149	-0.688937	2.59966	-0.553702	-0.763968	-1.62891	0.899644	-0.933833	-1.32727	0.286654	-0.63477	-1.74627	0.0306359	0.253276	0.716817	0.220413	-0.989458	0.745931	2.70888	-0.685011	0.374923	0.863495
BPIFA3		0.429408				-0.344026		-0.023186				0.0317132			-0.212461	-0.0483955						0.337526	0.341929				-0.369386
BPNT1	0.0670106	-0.158582	-0.181108	-0.678997	-0.424991	0.139257	-0.22327	0.0470413	0.00828177	0.0122457	-0.0219457	0.11304	-0.226692	-0.110283	0.0930823	-0.022663	0.264041	-0.203239	-0.0445874	-0.106957	0.126607	0.271022	0.722418	0.32524	-0.00652164	-0.199648	0.168511
BPTF	-0.0910565	0.0184938	0.0344715	0.224987	-0.247357	0.110848	0.0442613	-0.286265	0.131926	-0.609951	0.0350888	-0.938069	0.692777	0.30065	-1.05159	0.0344836	0.00514664	0.515	0.185474	0.0647469	0.291168	0.379919	0.411375	0.59791	0.0626499	0.255494	0.541507
BRAF	0.067931	0.295208	-0.366783	-0.144886	-0.528824	0.0994801	0.0283807	0.375391	0.314211	-0.430271	0.111782	0.0275488	-0.440933	-0.046439	-0.19683	0.0546658	0.0800541	-0.197693	0.367824	0.191369	0.134562	0.356837	0.682674	-0.0263824	0.0474915	-0.100639	0.165518
BRAP	-0.0259591	0.345514	-0.168713	-0.130037	-0.590674	-0.303985	-0.258233	-0.502831	0.094781	-0.316774	0.0763092	-0.325449	0.324437	0.0675451	-0.356519	-0.0853457	0.0355097	0.127731	-0.106261	-0.120481	0.364465	0.144696	-0.120593	0.484639	0.0921573	-0.0287779	-0.160469
BRAT1	0.094033	0.387141	-0.733701	-0.207161	0.070333	-0.643567	0.0171436	-1.58471	0.446618	-0.270363	0.325911	-0.576591	-0.423916	0.21248	-1.22323	-0.0877359	0.154807	-0.414665	0.244463	0.286629	0.28112	0.34944	-0.609541	-0.467007	0.0955099	-0.0440683	-0.0126624
BRCA1	-0.892501	-0.104463	0.722591	-0.345946	-0.334989	-0.203782	-0.401576	-0.0265174	0.0862483	-0.464342	0.455233	-0.431361	0.504484	0.413579	-0.525095	0.542767	0.0933645	1.11952	0.0145953	-0.44434	0.0127856	0.12397	0.34177	1.04049	-0.0984396	0.835169	0.576179
BRCA2	-0.084833	0.0748823	0.317695	-0.188152	-0.250122	-0.530269	0.275436	-0.193371	-0.28469	-0.408558	0.352004	-0.379074	0.60776	0.347676	-0.463518	0.477144	-0.00293446	0.534001	0.247135	0.203427	0.0736502	0.22651	0.226809	1.04409	-0.0286555	0.6828	0.629912
BRCC3	0.0997496	-0.527803	-0.138719	-0.134044	-0.0737876	0.690869	-0.185526	-0.102014	0.204594	0.247543	0.0703766	-0.154525	-0.140196	0.119701	0.232806	-0.226988	0.235962	-0.0207406	-0.187421	-0.158771	-0.0744985	-0.47263	-0.252661	0.0965981	-0.272876	-0.468497	-0.10481
BRD1	-0.158242	0.232573	-0.259015	0.0786445	-0.210874	-0.193576	-0.0427371	-0.39868	0.302538	-0.241558	-0.0431711	-0.673364	-0.136426	0.0346649	-0.561936	-0.105471	-0.0562161	-0.108397	0.186839	0.228178	0.12232	0.565285	0.024607	0.226387	0.0436995	0.345244	0.0880274
BRD2	-0.0726282	0.134902	0.100532	-0.195049	0.208966	0.0777759	-0.248439	-0.1571	0.156238	0.188624	0.074157	0.495196	0.168441	0.0392431	0.180492	0.106724	0.0516609	0.0802104	-0.0484863	-0.032937	0.113926	0.0397276	-0.58466	-0.193919	-0.134426	-0.0699673	-0.366417
BRD3	-0.496679	-0.00987089	0.355848	-0.16664	0.263335	-0.0999371	-0.160296	0.2766	0.178185	0.264143	0.00225725	0.358872	-0.224456	0.188597	0.571149	0.117582	0.0255716	-0.0560057	-0.160407	-0.040587	0.113437	0.258488	-0.284702	-0.125387	0.129909	0.222168	-0.0572483
BRD4	-0.220649	-0.189181	0.405902	0.0573434	0.145666	0.00186193	-0.0340128	0.15666	0.106063	-0.0149621	0.0099203	-0.00461161	0.165467	0.117379	0.181403	-0.0707481	0.046588	0.35067	0.0789103	0.0494443	0.239125	0.221762	0.360022	0.185282	0.08086	0.400662	0.0438598
BRD7	-0.279906	0.0856321	0.063533	-0.0184043	0.125935	-0.198823	-0.24322	0.112478	-0.0544257	-0.0288677	-0.151378	-0.0411733	0.329795	0.00190296	0.247081	-0.0567377	-0.0360781	0.286013	0.219864	0.0871449	0.157342	0.313541	-0.100921	0.307125	0.168294	0.46578	0.199946
BRD8	-0.154552	-0.0288726	0.826489	0.163997	-0.237926	0.201099	-0.0290803	0.156539	-0.133658	-0.223358	-0.0376467	-0.0902521	0.526069	0.174843	-0.164586	-0.199933	0.11669	0.378628	0.11298	0.025703	0.131866	0.135944	0.608153	0.717835	0.0183066	0.487895	0.468274
BRD9	-0.227078	-0.0222723	1.15423	0.0905636	0.615173	0.176089	0.333258	0.246912	-0.0230609	0.101782	-0.219318	0.220237	0.189212	0.0220152	0.376601	-0.242069	0.0506592	0.532381	0.167806	-0.0211166	0.140123	0.100881	0.208981	0.00199039	0.120547	0.445137	0.0694366
BRDT				-0.260129	0.165142				-0.179147	0.255627			-0.607716	0.0975376										-0.666949	0.136789	-0.257531
BRE	0.348867	-0.0590551	-0.291991	0.155169	-0.160315	0.344989	0.182432	0.0361786	0.238382	0.175171	0.240594	0.0425548	0.105252	0.0637832	-0.0190689	0.217125	0.0761311	-0.394786	-0.300925	-0.0497323	0.091155	0.0046625	-0.224745	-0.696536	-0.0459615	-0.270553	-0.141149
BRF1	-0.147542	0.173769	0.0982798	-0.00490638	-0.319818	0.0510031	-0.177025	-0.240096	0.17357	-0.129342	0.478316	-0.143897	0.0595251	0.621016	-0.264165	0.325196	0.00225748	0.166699	-0.428136	-0.342801	-0.30951	0.246468	-0.00247678	0.0295663	-0.359141	-0.414945	-0.179
BRF2		0.508367				-1.14979		0.198579				-0.680705			-0.0170475	0.530528						0.81326	-0.078538				-0.336278
BRI3	0.130011	1.56376	-3.02461	#VALUE!	-1.58511	-2.99212	-3.46135	-4.52294	0.80671	1.3546	0.46062	-1.96553	-3.43661	-0.516277	-1.94511	0.00998006	-1.69624	-3.69191	-1.81412	0.940247	-0.053995	0.249921	-1.1617	#VALUE!	-0.982607	-2.16018	#VALUE!
BRI3BP	-0.0921306	0.51257	-1.76893	-0.5702	-0.152441	-0.411714	-1.43282	-1.37771	-0.246475	0.663986	-0.234921	0.25661	-1.32184	0.0467179	0.375718	0.462464	-0.0376797	-1.74326	-0.145712	0.2028	0.0815141	0.280577	-1.09623	-1.56258	0.11388	-0.11648	-0.853755
BRIP1	-0.698956	-0.169936	0.00753337	-0.318822	-0.531206	-0.438654	-0.520131	-0.353915	-0.229934	-0.45083	0.497603	-0.344121	0.590805	0.398059	-0.474014	0.514567	0.134774	0.558233	-0.110684	-0.402183	-0.00489407	0.151123	0.324785	0.742753	0.120439	0.693512	0.851702
BRIX1	-0.122924	-0.134891	0.956048	0.0770698	0.115388	0.249345	-0.0283349	0.441025	0.150186	0.312245	0.107968	0.277822	0.144438	-0.0165503	0.297175	-0.276023	-0.167075	0.427035	-0.00477875	-0.0507786	-0.210291	-0.0247894	0.184075	-0.0149466	-0.112897	-0.101745	0.243693
BRK1	-0.12047	0.280164	-0.977645	-1.12928	-0.172447	-0.929727	-0.692751	-1.04254	-0.263538	0.667572	0.0738214	-0.538161	-1.42608	-0.272501	-0.327519	0.226308	-0.0545601	-1.12125	-0.688331	0.152613	0.0116074	0.0905022	-0.875921	-1.47931	0.152297	-0.670816	-1.15753
BRMS1	-0.0602675	0.020732	-0.679587	-0.0792101	0.116758	0.0942543	-0.507172	0.432102	0.154133	0.676741	-0.0623148	0.149162	-0.177313	0.0431626	0.558562	-0.0969702	-0.141936	-0.188612	-0.0898379	0.253973	0.0750788	0.322908	-0.138306	0.107537	0.139316	0.350193	0.438088
BRMS1L	-0.0110008	-0.00151723	-0.325776	0.141946	0.43421	0.0773342	0.0203158	-0.10267	0.0500739	0.410323	0.27417	0.330747	-0.305355	0.507329	0.796539	0.155933	0.143669	-0.0696342	-0.157755	-0.16668	0.15271	0.22836	-0.374803	-0.416386	-0.0253636	-0.153187	-0.204459
BROX	-0.171974	-0.234186	0.351234	-0.131231	-0.043816	0.394009	0.203448	0.181679	-0.0323092	-0.0701515	-0.143983	0.00847914	0.300932	0.361267	0.0122227	0.0444266	-0.0219499	0.132496	0.031282	-0.0936794	-0.0785981	-0.0340506	0.763429	0.186368	0.248086	0.138836	0.0713633
BRPF1	-0.202108	0.0785909	0.287783	0.206029	0.0924993	0.128609	0.0491975	-0.0793768	0.0566957	0.150102	0.297399	-0.193371	0.150991	0.281216	-0.156492	0.112246	-0.0164674	0.146159	0.0526696	-0.0333499	0.126534	0.179187	0.00557869	0.144723	-0.0806201	0.0950666	-0.0478883
BRPF3	-0.0750561	-0.0253161	-0.803237	-0.173838	-0.116415	-0.466061	-0.0786529	-0.545825	0.414458	0.069023	0.172773	-0.498361	-0.275514	0.123598	-0.479911	0.358873	0.152347	-0.107052	0.329924	0.381525	0.721365	0.717407	-0.391073	-0.234016	0.191492	0.302117	0.269921
BRWD1	0.0196711	0.0805015	-0.734957	-0.0168227	-0.0771222	-0.083261	-0.0551795	-0.438033	-0.131375	-0.0828304	0.490815	-0.551185	0.412568	0.326971	-0.510406	0.353738	-0.141931	0.0922543	-0.038353	0.101	0.151749	0.100613	-0.6542	0.186057	-0.0561129	0.0966639	-0.414688
BRWD3	0.291125	0.346361	-0.500655	0.518822	0.174906	0.0282118	-0.40919	-0.382256	-0.203307	-0.589051	-0.246869	0.0359557	-0.188579	-0.00898438	-0.0723498	0.111049	-0.213896	-0.310023	0.183543	0.294936	0.590105	0.465496	-0.353699	0.122567	0.0482727	0.167669	0.206673
BSCL2	0.0714642	0.399507	0.142441	-0.111004	0.000307935	-0.440027	-0.229838	-0.412778	0.067079	0.151914	0.117957	-0.0484473	-0.130634	-0.16618	0.0562645	0.184923	-0.218111	0.0160706	-0.00761242	0.213057	0.392178	0.268115	-0.348246	0.172253	-0.0922176	0.234416	-0.192376
BSDC1	0.0160827	-0.0828078	-0.270591	0.190602	0.0106566	0.222122	0.208123	0.504713	-0.134719	0.0351183	-0.253739	0.277226	0.0474472	-0.0674108	0.295442	-0.00525871	0.0750187	0.261951	0.205592	-0.115611	0.0717696	-0.0190105	0.303821	0.3597	0.257716	0.215602	0.310287
BSG	-0.258352	-0.445384	1.18	-0.0831183	0.464573	-0.0451854	0.69571	0.711511	-0.358828	-0.261644	-0.173895	0.552737	1.24842	-0.302329	0.597553	-0.181954	-0.191352	1.50659	-0.425613	-0.180883	-0.0278154	-0.192952	0.164373	0.482755	-0.182858	0.225148	0.404347
BSPRY	-0.240862	0.249095	0.641509	0.267952	0.119177	0.217443	-0.0353643	0.162157	0.224652	-0.109595	0.0506762	-0.0953604	0.2149	0.194329	-0.325343	0.0626455	0.24043	0.00876813	-0.0933361	0.333677	-0.19636	0.0161214	-0.420817	0.0110477	-0.17203	-0.141466	0.233224
BST1	-0.0343253	0.608885	-0.144918			-0.302076	-0.579232	0.3607			-0.792562	0.0813535			0.429137	-0.159274	-0.252642	-0.141795	0.129913	0.386848	0.169901	0.0060747	-0.0251242				0.201275
BST2	-0.175336	-0.043582	0.952507	-0.455987	0.883071	0.0865672	0.0565699	0.499423	-0.0185198	0.108714	-0.146401	0.496945	0.15561	-0.267931	0.345001	0.205978	0.237679	0.316199	-0.0200688	0.0650554	0.0532153	-0.233481	0.0231626	0.422308	0.012611	-0.0268909	0.0159349
BTAF1	0.122846	0.394265	-0.933281	-0.611213	-0.433201	-0.548285	-0.313463	-0.605782	0.449296	-0.00964685	0.76912	-0.849064	-0.638512	0.708706	-0.643883	0.352784	0.253977	-0.319642	-0.0702829	-0.0844774	0.0589184	0.0283181	-0.685444	-0.466692	-0.326435	-0.549333	-0.675689
BTBD1	0.537873	0.304262	-2.12087	-0.483158	-1.05193	-0.730987	-0.0742314	-0.841873	-0.594016	-0.582826	0.272972	-0.470572	-0.940921	-0.409546	-0.98239	0.452884	0.195635	-0.169697	0.280283	0.377036	0.441591	0.279126	-0.327587	-0.367866	0.148738	-0.127241	-0.486416
BTBD10		0.604436		0.00677147	-0.0343119	-0.766617		-0.31437	-0.964838	-0.825895		-0.0177224	0.899838	-0.973728	-0.209292	0.563022						0.622498	-0.290669	0.559414	0.173863	0.360081	-0.719196
BTBD11	0.126105	0.253694	0.193285	0.672712	-0.125385	0.390413	0.512489	-0.0754385	0.580643	0.404115	-0.58855	-0.645612	-0.257853	0.461477	-0.532113	0.795674	0.432193	0.384925	-0.25685	-0.638829	-0.671063	-0.581601	-0.556222	-1.37109	-1.1073	-0.573859	-0.599534
BTBD2	-0.150939	-0.0742252	0.387623	-0.225145	-0.0791367	-0.42267	-0.159801	-0.0392419	-0.0934654	-0.30655	0.106042	-0.122856	-0.17793	-0.372632	-0.660199	0.143348	-0.356104	0.276818	-0.0994398	0.0749761	0.111492	0.0128152	0.557893	0.148883	0.0817916	0.0513787	-0.146904
BTBD3				-0.662884	-0.0630808				-0.810648	-0.515846			-0.992703	-0.708077										-0.688003	0.615798	-0.0834891
BTBD9	0.462214	0.327092	-0.725073	0.119582	-0.468676	0.266338	-0.112094	-0.109859	-0.216875	-0.180064	0.18344	-0.0351048	-0.250245	-0.0735169	-0.724392	0.0497954	0.354658	-0.138109	0.303026	0.318648	0.247569	0.289075	-0.818546	0.437221	0.102128	0.0667569	-0.0838102
BTD	-0.387454	0.0429994	1.76686	0.452254	0.605763	-0.0290249	0.299483	0.362583	0.410185	0.935039	0.300664	0.376174	0.392323	0.0242488	1.38458	-0.0581801	-0.025912	0.719981	-0.527331	-0.661504	-0.401129	-0.188938	-0.48675	0.0345739	-0.180515	0.843482	-0.189297
BTF3	-0.0620482	-0.0425512	0.974146	-0.24973	0.255503	0.31875	-0.0355814	0.640293	-0.121258	0.386539	-0.0109412	0.901117	-0.468378	-0.180128	0.657198	0.0576321	-0.0925119	0.14276	-0.0958826	-0.248852	-0.0990881	-0.261387	0.192183	0.0456496	-0.152056	0.0833031	0.241685
BTF3L4	0.0270111	-0.237502	0.38921	-0.370727	0.32037	0.10066	0.0841431	0.542299	-0.143783	0.355852	-0.360653	0.456783	0.344083	-0.130246	0.320262	0.0676544	-0.0777857	0.0643289	-0.00140496	-0.284487	-0.0783749	-0.12398	0.428206	0.157388	-0.00415116	0.0781644	0.221493
BTG2	0.0524419	0.31925	-0.783492	-0.285187	0.211595	-0.243117	0.296943	-0.604304	0.603693	1.14169	0.423668	-0.00303089	-0.620647	1.06197	0.221169	0.464397	-0.593761	-0.495295	-0.225782	0.160991	-0.0114616	0.135929	-0.263641	-0.340826	-0.00925926	-0.14095	-0.477234
BTK	0.260891	0.0451809	0.0849834	0.0893168	-0.104299	0.168245	0.0901626	-0.111092	0.213789	-0.0620782	-0.0182935	-0.295476	0.345632	0.12721	-0.438419	0.0746994	0.199333	0.15152	-0.109076	-0.284125	0.754261	-0.167213	0.0644794	0.501696	-0.0150399	-0.148887	-0.0834393
BTLA	0.68563	0.29879	0.684612	0.14266	-0.437214	-0.794392	0.181157	-0.747999	-1.99891	1.40674	-0.561962	-1.25375	-1.57294	-1.93685	-0.974817	-1.52402	0.982222	0.0620669	-0.113806	0.620794	-0.377532	-1.04798	-0.237838	-1.30775	-0.491136	-0.780816	-1.07768
BTN2A1	0.0177741	0.0219559	-0.218856	0.223567	0.196134	0.587769	0.045949	0.707692	0.606373	0.298893	-0.132051	-0.0485029	-0.670395	0.499303	-0.150081	0.271439	0.0307693	-0.543277	-0.206155	-0.240395	0.346022	-0.0935645	-0.264495	-0.489571	-0.131802	-0.253267	0.0965781
BTN3A1	0.107344	0.00290087	-0.346569	0.370315	0.158311	0.231258	0.37574	0.613835	-0.348559	-0.212067	0.0712908	0.367751	-0.0282735	0.139113	0.848934	-0.0605764	0.292994	0.482254	-0.0466953	0.190883	0.0452889	-0.0327513	0.0258966	0.276034	-0.0207626	-0.00234539	0.384662
BTN3A2	0.214884	0.0145243	0.641966	0.825771	0.66673	0.133137	0.0206975	0.79326	-0.769005	0.0336239	0.0869467	0.694857	0.418801	-0.209371	1.15175	-0.543199	0.847637	0.35409	0.111057	-0.732589	-0.514861	-0.0591071	-0.0522501	0.430487	-0.280197	0.0438375	0.124561
BTN3A3	0.0427527	-0.404577	-0.583213	0.370654	0.638684	0.356741	0.0550377	0.510057	0.0581763	0.161029	-0.0911114	0.62767	-0.693347	0.121067	-0.233756	-0.102732	0.291883	0.17335	-0.0689953	0.0833608	0.0195861	-0.568039	0.906478	-0.819249	0.0653662	-0.644452	0.3082
BTRC	-0.2533		0.288164	-0.00396406	-0.096542		-0.0191299		0.364159	-0.296104	0.570538		0.511459	0.498745			0.230447	1.01703	-0.254173	-0.362883	0.0337439			0.708462	0.184755	0.0475465
BUB1	-0.27035	-0.183833	-1.35395	-1.12743	-0.0584308	-0.476067	-1.09553	-0.399269	-0.0794759	-0.256049	0.213633	-0.163055	0.283623	-0.226528	-0.57374	0.51325	0.177166	0.741035	-0.424447	0.0345315	0.481661	0.305543	0.637006	0.115116	0.182172	0.363483	0.127673
BUB1B	-0.532581	-0.335151	0.168265	-0.338062	-0.17974	-0.587693	-0.115234	0.163797	-0.160902	-0.60608	0.229116	-0.239062	0.08005	0.0949384	-0.374874	0.544605	0.173237	0.542551	-0.10098	-0.230033	0.430629	-0.0108736	0.297548	0.388197	0.280186	0.431203	0.153591
BUB3	-0.0478742	-0.210916	0.0837494	0.0986482	0.101344	0.112038	0.130082	0.109577	-0.0330668	0.0438953	-0.0226689	0.111676	0.492037	-0.00101636	-0.0512899	-0.0194748	0.108408	0.206291	0.0259014	-0.0880432	-0.121295	-0.00211091	0.179277	0.200954	0.0304692	0.155516	0.229053
BUD13	-0.0921296	0.114292	-0.482005	-0.0264747	0.554035	0.0345623	-0.346194	0.393597	-0.0703959	0.30132	-0.0032849	0.215268	-0.149531	0.0107102	0.544607	-0.0392669	0.137848	-0.110129	0.0668888	-0.0121578	0.047789	0.0493173	-0.344768	0.108283	0.0927149	0.0394777	0.273798
BUD31	-0.0654731	-0.142897	-0.101935	-0.0628895	-0.00580492	0.0395114	-0.260676	0.152866	0.178997	0.384568	-0.0558553	0.266121	0.0537457	-0.18915	0.314283	-0.380803	0.258257	-0.041759	-0.225521	-0.234983	-0.165007	0.0594787	-0.0708506	0.0260509	0.020826	0.151905	0.129278
BYSL	0.231859	0.0434945	-1.16113	-0.064682	0.170499	-0.0703383	-0.331626	-0.570518	0.267451	0.270721	0.250784	0.37892	-0.622079	0.241929	0.587083	0.165543	0.105025	-0.716488	-0.177487	-0.0317232	-0.117464	-0.00176035	-0.702994	-0.47543	0.0273596	-0.0509722	-0.34949
BZRAP1		0.38702				0.0653429		0.152558				-0.0640744			0.205554	-0.063623						0.672957	0.0187769				0.853691
BZW1	0.026762	0.151411	0.571101	-0.225103	0.111747	0.231767	0.119176	0.536617	-0.25579	0.172681	-0.161755	0.250849	0.285731	-0.00620473	0.47495	-0.110336	0.072492	0.386097	0.305428	-0.0517005	0.0437943	-0.0947321	0.30575	0.251816	0.125888	0.17365	0.459702
BZW2	-0.0727962	0.0234736	0.562071	-0.431114	0.149896	-0.114698	-0.208927	0.52361	0.306231	0.228536	0.0519875	0.404726	0.231956	0.254197	0.718707	0.0660043	0.000909837	0.651709	-0.260494	-0.408706	-0.12205	-0.111923	0.261514	0.0862467	-0.0386335	-0.210893	0.297195
C10orf118	-0.156539	0.0422232	0.764923	0.0752406	0.130239	0.392901	0.123581	0.264505	0.100909	-0.0911139	0.0592261	-0.00114114	0.41872	0.197945	-0.226537	0.472407	0.420745	0.553126	0.354248	-0.313604	-0.186314	-0.0308891	0.0355536	0.175536	-0.107571	-0.0836375	0.460801
C10orf12	-0.324848	0.0235826	0.354881	0.143787	-0.103357	0.0910341	-0.177785	0.174312	0.206592	-0.146516	0.17278	-0.350275	0.267268	0.277735	-0.33944	0.0258792	0.300888	0.394363	-0.0579777	-0.0770223	0.263898	0.306488	0.198341	0.580742	0.0600949	0.263545	0.574451
C10orf2	-0.0142526	-0.0388137	-0.292299	0.164104	0.412595	0.331988	-0.13367	0.324105	0.247357	-0.056573	0.438161	0.205461	0.196808	0.0361425	-0.212773	0.0882346	0.0714259	0.0228701	-0.2192	-0.270224	-0.286878	-0.0863404	0.174837	0.173188	-0.0321819	-0.137437	-0.0954402
C10orf54		0.530071				0.020479		1.28115				0.714835			-0.316173	-0.0923987						-0.207302	-0.496214				0.0569595
C10orf76	-0.00826324	0.0392806	-0.0541665	0.119478	0.221002	0.177198	0.274636	0.253151	0.0901285	-0.00640009	0.250073	0.0206983	0.124046	0.183536	-0.21882	0.250866	0.265654	0.345782	0.128756	0.0476884	0.108495	-0.10261	-0.0687062	0.309122	-0.206021	-0.0149818	0.114514
C10orf82		-0.0476462				0.0863127		0.0455697				0.620289			-0.0919787	-0.232317						-0.123381	0.489683				-0.0310928
C10orf88	-0.0664214	-0.128039	0.562936	-0.0884592	-0.0385346	0.0439691	-0.218312	-0.0654359	0.389389	-0.166597	0.318045	-0.142553	0.463903	0.55536	-0.283247	-0.299715	0.310123	0.612766	0.10262	-0.21109	0.116492	-0.0696734	0.837595	-0.0560544	-0.0433811	-0.447248	0.311971
C11orf30	-0.136071	0.0165534	0.232279	0.17869	-0.0516354	-0.0333009	-0.156968	-0.141038	0.0599082	-0.168043	0.164798	-0.0924936	0.342872	0.219137	-0.284444	0.0401376	0.0114197	0.235455	0.0973971	0.100779	0.14468	0.193813	0.404962	0.323374	-0.2105	0.475512	0.148032
C11orf31	-0.0340251	-0.237903	0.261123	-0.247785	0.434911	-0.11547	0.0428724	0.390061	-0.0883601	0.468003	-0.147186	0.292237	-0.373896	-0.579854	0.612782	-0.0591166	-0.222297	-0.0822593	-0.0850122	0.107236	-0.128635	-0.17193	0.22523	-0.741341	0.288924	-0.0448079	-0.295022
C11orf48	-0.236932	-0.23109	1.02217	0.210117	0.512022	0.281641	0.318088	0.921554	-0.234211	0.447355	-0.122143	0.50648	0.35235	-0.237825	0.587246	-0.372867	0.111077	0.590391	0.105244	-0.257727	-0.251531	-0.358329	0.236495	0.128406	0.0426247	0.428718	0.36798
C11orf54	-0.206657	-0.0475533	-0.0396172	-0.72191	-0.321539	-0.287155	-0.292538	0.143138	-0.294522	-0.119225	-0.101407	-0.186089	0.0919887	-0.140186	-0.21694	0.102597	-0.346326	-0.519855	-0.052814	-0.115224	0.0234148	0.336521	1.11438	0.0852085	0.375345	0.00133805	0.113757
C11orf57	-0.184221	0.0936536	1.01919	-0.488181	0.618459	-0.403064	-0.699647	0.477517	-0.526638	0.286301	-0.0155015	0.565229	0.0165713	-0.564728	0.0967589	-0.204259	0.313482	0.454018	-0.369001	-0.0776684	-0.262409	0.191953	-0.338382	-0.148501	0.195897	-0.027532	-0.238491
C11orf58	0.00243462	-0.0852168	1.00174	-0.555901	0.758224	0.320112	-0.217632	0.912478	-0.422937	0.559912	-0.347784	0.494289	0.109542	-0.11455	1.08191	-0.179757	0.0367022	0.157346	0.0660705	-0.349143	-0.087914	0.146358	-0.42207	-0.146458	0.155877	0.350776	0.357137
C11orf68	0.0600376	0.261699	-0.544318	-0.222889	0.18393	-0.278826	-0.350712	-0.379913	0.0439953	0.332233	0.0797137	-0.00716738	-0.449296	0.0459667	-0.149506	0.165565	-0.0452367	-0.151232	-0.0717594	0.141241	0.222664	0.0832116	-0.328294	0.19873	-0.134035	0.0709312	-0.165868
C11orf73	0.166599	0.217828	-1.13686	-0.106045	0.552376	-0.432633	-1.3214	-0.642229	0.12882	0.561727	0.336396	0.3134	-0.598831	0.0928691	0.120616	0.0250839	0.331341	-0.774575	-0.250974	-0.0231557	0.0768619	-0.128883	-0.634265	-0.203863	0.259034	-0.075676	-0.378852
C11orf74	-0.532746	0.0359861	1.54278	-0.191876	-0.315905	0.00373937	0.0583245	0.735034	-0.130965	-0.3111	-0.0298579	0.630645	1.22659	-0.125926	0.816452	0.418279	-0.260425	0.757426	-0.301177	-0.473454	-0.0130736	-0.257084	0.325826	-0.333021	-0.468524	-0.595272	0.181152
C11orf84	-0.196219	-0.187623	-0.2074	-0.373672	0.125288	-0.21009	-0.339131	-0.0710327	0.111049	0.035479	0.067611	0.390562	-0.208229	0.0136392	0.54446	0.279774	0.218209	-0.130496	0.121552	0.050489	0.226562	0.177327	-0.151478	-0.0591359	0.0761248	0.0601879	0.124438
C11orf96		-0.756616				-0.819269		0.457795				1.60884			0.738001	-0.880549						-1.74425	0.519432				0.742533
C12orf10	0.105908	0.646947	-0.485196	-1.06233	-0.255146	-0.255569	-0.62996	-0.593758	0.0489903	0.353667	0.151316	-0.196296	-1.12106	0.322458	-0.0334056	0.0488548	0.208912	-0.538433	-0.290276	0.184874	0.139775	0.319274	-0.473951	-1.16696	0.223966	-0.703449	-0.339965
C12orf23	-0.319451	0.169105	-1.18027	-1.42153	-0.52127	-0.834454	-0.638769	-0.787733	-0.177777	0.491099	0.259685	0.157823	-1.19056	-0.346872	-0.44867	0.381136	0.246053	-1.20982	0.0735636	0.215824	0.267757	0.991217	-0.832413	-1.28218	0.096531	0.377559	-0.615098
C12orf29	0.0718043	-0.0352563	0.685949	0.0564963	-0.597557	0.0282155	0.396911	0.774254	0.0422465	0.0461279	-0.0340963	0.323183	0.622108	-0.0769075	-0.0500571	0.0678417	-0.252457	0.603757	0.10245	-0.0529546	-0.0856485	-0.0845766	0.745829	-0.21417	0.0770319	0.170457	0.453434
C12orf4	0.0797583	-0.0350878	0.381754	-0.10722	-0.37153	-0.0354555	-0.0186277	-0.0270286	-0.281685	-0.143536	0.0236222	-0.0710528	0.821494	0.258348	-0.35452	0.0879628	0.470938	-0.00393919	0.0106182	-0.0739749	0.0938472	-0.0588997	0.464479	0.345645	-0.0969203	0.0411184	0.0349532
C12orf43	-0.023506	-0.0684289	0.512322	-0.0450114	0.493118	0.279714	0.0448606	0.710738	-0.240607	0.347429	-0.019033	0.665749	0.180493	-0.107725	0.895763	-0.191383	0.12371	0.475791	-0.0741753	-0.024285	-0.281248	-0.122962	0.0076681	0.523473	-0.0184838	0.344948	0.565175
C12orf44	0.0130954	0.257861	-0.522127	-0.077713	-0.152355	-0.261565	-0.182828	0.0854943	-0.178837	0.145483	-0.0667278	0.175631	0.0321164	-0.00251928	0.00332553	0.160097	0.0233847	-0.323997	-0.166616	0.11718	0.00206827	0.0963702	-1.12191	-0.142709	0.160105	0.069202	-0.112308
C12orf45	-0.00339024	-0.14661	0.922181	-0.000463939	0.341797	-0.198062	0.0672105	0.203789	-0.0166493	0.238387	-0.314411	0.628359	0.275643	0.195833	0.845549	0.0137648	-0.292644	0.794692	-0.166942	-0.276503	-0.213794	-0.165329	-0.141253	0.169119	0.117716	0.0976152	0.386963
C12orf49	-0.11815	0.221247	-0.120311			-0.520735	-0.555572	-0.062467			0.0394487	-0.175776			-0.0940104	0.272653	0.2401	-0.230278	-0.263846	0.203226	0.17667	0.102835	-0.693883				-0.326191
C12orf5	0.589481	0.519835	0.442527	-0.0958299	0.0177982	-0.470718	-0.756608	-0.622921	-0.163613	-0.0837418	-0.398479	-1.06669	0.187696	-0.211505	0.25414	-0.372223	0.260437	-0.286577	-0.344599	-0.28936	0.233366	0.146745	0.499459	-0.0971005	-0.00906233	-0.102278	-0.161341
C12orf57	-0.574492	0.402974	-0.293848	-0.970929	-0.849241	0.0502143	-0.770726	0.148007	-0.422146	-0.411583	0.20069	0.349499	-1.27527	-0.569187	-0.178825	-0.489117	-0.240915	-0.565506	0.410657	-0.358547	0.0195941	0.228456	0.684906	-0.667896	0.566888	-0.109251	0.295274
C12orf65	-0.389767	-0.0195653	0.641114	-0.0298606	1.58669	0.261023	0.866033	0.47118	-0.5894	0.337383	-0.115323	0.531323	-0.365336	-0.877311	-0.0788776	-0.127133	-0.286785	0.0836319	-0.0259069	-0.151325	-0.0567244	0.333997	0.555231	-0.124752	-0.229712	0.0166441	0.270664
C12orf66	0.0856235		0.611826	1.17404	1.02783		1.78939		-0.179273	-0.300718	-0.241945		0.781663	-0.434912			-0.208638	0.0878725	-0.222897	0.236874	-0.528032			-0.192867	0.0391695	0.327787
C12orf73	-0.67556	-0.352854	0.66825	-0.11514	0.0652152	-0.000879774	-0.508526	1.32578	-0.354715	0.160154	-0.317261	1.0969	0.272246	-0.563739	0.809281	0.00239641	-0.179872	-0.0137301	-0.875122	-0.769747	-0.6984	0.0310454	0.506703	0.838158	-0.32627	0.143621	-0.133066
C12orf75	-0.337948		0.918873	-0.958768	-0.627899		-0.946101		0.0170243	0.857473	0.781691		0.638577	0.586508			0.190715	-0.422357	-1.61988	-0.722745	-0.69227			-1.29614	-1.16383	-0.567974
C14orf1	-0.138513	0.608939	-1.16184	-1.25567	-0.277513	-1.7366	-0.707878	-1.35936	0.400943	1.23114	0.781067	-0.963771	-1.42925	0.0638849	-1.25006	0.265624	-0.403784	-1.28201	-0.96691	0.00059492	-0.635903	-0.156625	-1.03342	-1.5418	-0.657787	-1.14999	-1.90793
C14orf119	-0.194078	-0.00475637	-1.47935	-0.289983	0.607937	0.441841	0.620061	-0.726222	0.00439591	0.313478	0.510173	0.652634	-0.555681	0.0731598	-0.229002	0.0882557	0.611429	-0.044295	-0.148381	-0.545663	-0.487063	-0.73044	-0.544244	-0.888136	0.0720986	-0.273088	-0.372385
C14orf142	0.254399	0.11807	-0.605152	-0.596911	0.627642	-0.0892504	-0.459345	-0.21406	-0.0191709	0.705569	0.211816	0.376004	-0.575596	0.482151	0.608747	0.19289	0.449223	-0.14271	-0.180454	-0.192262	-0.177736	-0.00473453	-0.506534	-0.496436	0.021749	-0.344875	-0.0674685
C14orf159	-0.0155052	0.0975598	-0.441301	0.443906	-0.784929	0.424389	-0.71403	-1.2291	-0.0451543	0.40417	0.838874	-0.181499	-0.228711	0.580826	-1.09847	-1.36069	0.435912	-0.288576	-0.728391	0.0784381	0.116672	-0.360946	-1.06901	-0.472858	0.37057	-0.0213778	-1.44946
C14orf166	0.314979	-0.0590764	-0.147243	-0.664741	-0.3598	-0.385604	-0.408522	-0.530413	-0.071025	0.320021	0.401582	-0.142945	-0.673891	-0.121647	-0.0922743	0.00985873	-0.110179	-0.571391	-0.252658	0.251995	-0.062732	0.239132	-0.152152	-0.861331	-0.0945084	-0.151187	-0.312931
C14orf2	-0.154045	-0.297721	0.434729	0.322876	0.0449103	-0.300737	-0.135578	-0.262814	-0.197351	1.20561	-0.240842	0.52313	0.340467	-0.33262	0.0990731	-0.0474843	-0.488577	-0.249676	-0.584068	-0.291112	-0.343864	-0.00274359	0.252913	-0.13277	-0.56064	0.25243	-0.0597238
C14orf37				0.946837	0.975453				0.527436	0.851044			1.20555	0.447939										0.567377	-0.102504	1.14696
C14orf80	-0.472392	0.725733	-0.915501	-1.53095	-1.24606	-0.840583	-1.95214	-1.24594	-0.608763	-0.210699	0.768367	-0.283396	-1.87655	0.290174	-0.707576	0.657264	0.754212	-1.19965	-0.277995	-0.00814158	0.00332795	0.429393	-0.177234	-1.7304	-0.06235	-0.587069	-0.807647
C14orf93	-0.207788	-0.44947	0.549544	0.219148	-0.0113714	0.328384	0.165174	-0.0833705	0.195676	0.0555227	-0.0750627	0.220739	0.0568904	0.37686	0.0303207	0.0386841	0.0613472	0.496931	0.130235	-0.0521362	0.0720836	0.176112	-0.0718726	0.718931	0.208078	0.221808	0.232088
C15orf27		-0.0170436		0.486144	0.392482	0.632494		-0.829247	0.0864794	0.418199		0.972921	0.163029	-0.0475644	0.74093	0.0193628						0.431347	-0.718758	-0.391327	0.0959515	0.699481	0.245713
C15orf39	0.443945	0.360075	-0.357344	0.525748	-0.320729	-0.148573	-0.261625	-0.487713	0.623426	0.389236	0.327496	-1.56622	-0.0187702	1.40726	-0.929673	-0.481689	-0.234796	-0.297521	-0.388337	-0.576556	-0.202642	-1.00977	-0.859991	-0.101566	-0.140977	-0.399507	-0.367644
C15orf40	0.389172	-0.518569	0.569285	-0.317511	0.533025	0.340826	0.347451	0.406215	-0.359874	0.595928	-0.105958	0.427888	0.801673	-0.195423	0.24095	-0.0965625	0.110289	0.260672	-0.0786848	-0.208613	-0.319398	-0.336453	0.157113	-0.225998	-0.164686	-0.0858835	-0.122897
C15orf41	-0.540619	-0.210856	-0.619848	0.119707	0.0832907	0.300348	-0.328	0.614539	-0.00647335	0.138286	-0.159936	0.658295	0.191931	0.186429	0.357497	0.432506	0.449508	0.0426571	-0.0980476	-0.344827	-0.350228	0.0217667	0.760036	-0.0659393	0.0733885	0.341326	0.283838
C15orf52	0.349775	-0.964384	0.0242948			-0.351211	0.423401	-0.283025			0.17132	0.3602			1.00209	0.110762	0.414332	0.123708	-0.148195	-0.380965	-0.306449	-0.615865	-1.51391				-1.07915
C15orf57	0.410938	-0.242844	0.53913	-0.528029	0.0283529	0.0280839	-0.114849	0.197939	-0.332397	0.0347245	-0.286811	0.202935	0.27561	-0.415311	0.54807	-0.145901	0.88441	0.162252	-0.0358308	-0.181148	0.165449	-0.221787	0.440697	0.15583	0.272771	-0.105363	0.225985
C16orf13	-0.164059	0.0407783	0.115313	-0.149745	-0.0231097	0.0261302	0.368857	-0.212527	0.362797	0.720755	0.343938	0.526963	-0.616369	0.239993	0.0486325	0.0834382	0.49304	-0.39399	-0.185098	-0.108102	-0.193421	0.00974704	-0.570506	-0.979826	-0.066487	-0.181397	-0.243623
C16orf54	0.231505	0.084596	0.763892			0.0840723	0.512692	0.279829			-0.541668	0.0824646			0.392388	-0.123037	0.345558	0.233794	-0.153749	0.288135	-0.33305	-0.226185	0.670939				-0.118442
C16orf58	0.0210891	0.337973	0.0209347	0.0469971	-0.190666	-0.533749	-0.190456	-0.550303	0.109261	-0.0504187	-0.0386389	0.09949	0.0512262	-0.113854	-0.277111	0.127599	-0.0725689	0.00180089	-0.19129	0.0218948	0.13976	0.408976	-0.559869	-0.0437859	-0.0923295	0.0614651	-0.00974015
C16orf59	-0.244788	0.474117	-2.83738			-1.51616	-0.945622	-1.76077			0.627656	-0.391128			-1.26132	1.07841	0.216633	-1.42542	-0.934958	-0.16742	-0.570254	0.191175	-0.984052				-1.24551
C16orf62	0.209077	0.367552	-0.257358	0.0340162	-0.2679	-0.0950468	-0.118606	-0.0839653	-0.354478	-0.281609	0.411633	-0.421821	-0.108655	0.127188	-0.680249	0.00822407	0.148084	-0.270084	0.124132	0.157308	0.135408	0.186115	0.158098	0.311586	0.00869191	-0.241346	-0.133779
C16orf70	0.337442	0.420097	-0.926256	-0.0565799	-0.172156	-0.560606	-0.359906	-1.05587	0.779831	0.421438	0.619032	-0.227521	-1.15011	0.344446	-0.699003	0.670672	-0.0492724	-0.894853	-0.464735	-0.0782238	-0.09463	0.0977272	-0.615394	-1.08902	-0.114193	-0.498528	-0.979638
C16orf74				0.330824	0.727983				0.0363423	0.998354			-0.779766	-0.327169										-0.0117657	-0.161315	-0.103782
C16orf80	-0.0281593	0.130098	-0.0193322	-0.213287	-0.343026	-0.029068	-0.719158	-0.389871	0.103441	0.44086	0.0256124	0.144232	-0.444278	0.0202418	0.0451216	0.0780928	-0.154691	-0.399891	-0.245059	0.298321	0.389483	0.210446	0.114799	-0.0792285	0.174964	0.00354792	-0.318069
C16orf86	-0.321382	-0.152193	1.89352	0.0523587	0.347194	0.490702	0.66564	0.673915	-0.116742	0.281683	-0.106058	0.93595	0.930417	0.160141	0.471656	0.126445	0.127487	0.692742	-0.360959	-0.977164	-0.920557	-1.2234	0.0600008	0.00719366	-0.611355	-0.042719	-0.00364455
C16orf87	-0.621731	-0.665611	1.36236	0.00612685	0.279471	-0.228496	-0.497152	0.811052	-0.297975	0.648223	-0.0268177	0.494973	0.806164	0.0608667	0.939356	-0.0809686	0.0933792	0.196134	-0.0500139	-0.444818	-0.0465419	0.0899422	0.663552	0.455459	-0.133457	0.683059	0.730994
C16orf91	0.0170632	-0.0552075	-0.419487	-0.186824	-0.163513	0.499444	0.299211	-0.0725847	-0.00859282	0.679654	-0.298885	0.706804	-0.75899	-0.0726974	-0.115887	-0.162127	-0.0562794	-0.372664	-0.313986	0.0992539	-0.168955	0.0638117	0.350055	0.474782	0.188901	0.0188865	0.286039
C17orf103	0.293594		-0.0953823				1.22859				0.171021						0.62541	-0.0454757	-0.00131637	0.0260654	-0.0683678
C17orf49	0.394783	-0.147296	-1.36814	-1.17349	-0.0571796	-0.601663	-0.189705	-1.6639	0.275907	1.22374	0.477926	0.222075	-1.52375	0.115578	0.0694951	0.135819	-0.184405	-1.20846	-0.166567	0.218148	-0.118123	0.047405	-1.74929	-1.84597	-0.321858	-0.232129	-1.01671
C17orf53	-0.390336	-0.280842	-0.51261			-0.172694	-0.370529	0.0460053			0.624816	0.078254			-0.121454	0.625395	0.602363	0.319632	0.0931567	-0.350606	-0.209123	-0.150804	0.456306				0.222241
C17orf59	0.374186	0.474665	-0.406827	0.166243	0.288091	0.0555064	-0.158691	-0.954499	0.15987	0.443709	0.0661633	0.00179924	-0.306499	-0.0143685	-0.217139	0.221268	0.135607	-0.615504	-0.322111	-0.146715	-0.574102	-0.207423	-0.750107	-0.029662	-0.0895471	-0.213843	-0.303686
C17orf62	0.242816	0.0627148	-0.280305	-0.27362	0.151371	-0.256275	-0.637175	-0.327185	-0.0461012	0.412246	0.120616	0.0696367	-0.319944	0.110357	0.569703	0.112743	0.370802	-0.491858	-0.00452554	0.107342	0.305207	0.441168	-0.156509	-0.184956	0.208518	0.0558422	-0.158937
C17orf70	-0.21253	-0.10512	-0.287729	-0.124175	-0.0283205	-0.215281	-0.55827	-0.313251	0.267871	0.336396	0.713133	-0.332458	0.399705	0.637041	-0.903937	0.603823	-0.258868	-0.302161	-0.098041	0.793369	-0.0439786	-0.0379829	0.271992	0.218611	-0.139762	0.186674	-0.0684877
C17orf75	-0.0724852	0.0184221	-0.308136	-0.171536	-0.461223	0.202673	-0.20447	-0.0656158	-0.112842	0.251045	0.295391	0.131246	0.0666752	-0.0126612	-0.346883	-0.124649	-0.173737	0.121089	0.250631	-0.0893785	0.387173	0.319373	0.486458	0.360478	0.0900961	0.0732858	0.314979
C17orf80	-0.0654106	-0.413537	0.323948	0.34946	-0.0804956	0.55564	-0.0123691	-0.146914	-0.0705048	-0.00916427	-0.0167322	-0.0851622	0.68559	-0.144911	-0.231158	-0.198765	-0.00236569	0.0846681	-0.20866	-0.27544	-0.09724	-0.130784	0.700752	0.2186	-0.0777801	0.152515	0.273811
C17orf85	0.200483	0.0157076	-0.0472481	0.0483376	0.587097	0.258798	-0.120251	0.373403	-0.000865136	0.198646	-0.116672	0.218605	-0.0196237	-0.0602817	0.829299	-0.0341461	0.156613	0.267495	0.160877	0.0524983	-0.00302172	0.129162	-0.459475	0.287673	0.0300013	0.190608	0.404885
C17orf97	-1.01377	1.47125	2.36739	-0.923648	-0.363496	1.80668	-0.29684	1.29839	-0.926956	-0.878387	-1.16201	-0.1023	-0.603713	-0.218369	-0.460309	0.231928	-0.0645193	-0.582735	-1.0565	-1.61048	0.12615	0.250261	1.22768	-1.23826	0.634632	-0.710139	0.423046
C18orf21	0.109438	-0.516529	-0.0900968	-0.442082	-0.0927466	-0.00946788	-0.372078	-0.0439912	-0.298898	0.0686146	0.00575012	1.06184	-0.218104	-0.718478	0.567501	0.0188462	0.258296	-0.336364	0.013108	0.139716	-0.0470031	0.0756863	-0.56239	-1.42772	-0.0927163	-0.684636	0.308765
C18orf25	-0.228879	0.0447456	0.117685	0.0181796	0.765495	0.156618	0.0894042	1.52957	-0.319573	0.0677094	-0.0343159	0.818911	0.618459	0.319774	0.861266	-0.171397	0.0654771	0.851327	0.211396	-0.404917	0.327293	-0.270603	-0.946449	-0.324934	0.0638486	0.151152	0.3386
C18orf32	-0.136879	-0.348887	1.32685	0.344043	0.0552259	-0.33129	-0.107893	0.702076	-0.118612	0.637987	-0.132079	0.519542	0.769117	-0.0800076	0.436249	-0.26564	0.464872	-0.114956	-0.359611	-0.440226	-0.0734776	-0.311697	0.358847	-0.255264	-0.270284	0.396207	0.212289
C18orf8	0.205981	0.462713	-0.350512	-0.269542	-0.425104	-0.521098	-0.0108398	-0.719429	0.238623	-0.1884	0.111246	-0.507243	-0.917496	0.148528	-0.688954	0.221189	0.134104	-0.136921	-0.107963	0.1359	0.081454	0.032057	-0.49566	-0.405553	-0.0988699	-0.327126	-0.494572
C19orf10	-0.0579795	-0.386459	0.457714	0.172873	0.220862	-0.215339	0.259921	0.540669	-0.143935	0.379268	-0.310702	0.476647	-0.087989	-0.445951	0.350815	-0.193954	-0.527208	-0.0971251	-0.180297	0.0449128	-0.237212	-0.146574	0.773695	-0.0177708	-0.0900414	0.178083	0.212513
C19orf12	-0.487811	-0.57413	-0.403916			0.000458362	0.0703947	0.306299			-0.540365	0.348139			0.029004	-0.552236	-0.102903	0.0673943	0.30139	-0.347655	0.229649	0.0373778	0.98311				0.500443
C19orf25	-0.0457597	-0.0893403	-0.82159	0.253301	0.499044	0.404451	-0.103926	0.290458	-0.0443754	0.777251	-0.0570009	0.580908	-0.19532	-0.173169	0.361431	-0.0760681	0.201919	-0.169314	0.175934	-0.00885868	-0.211105	-0.0162203	-0.511714	0.308867	0.240735	0.508325	0.342555
C19orf38	0.189176	0.679222	0.477526			0.24824	1.16057	1.29413			-0.608408	0.200349			1.01906	-0.43785	0.139785	0.388681	0.235315	0.156756	-0.238313	-0.206231	0.103461				0.0804578
C19orf43	-0.305404	-0.31593	-0.461962	-0.327801	0.301865	-0.349423	-0.244244	0.401436	0.0102654	0.592401	-0.214227	0.388868	0.234804	-0.275304	0.255018	-0.132855	0.0803263	-0.0459175	-0.0400903	0.0390354	-0.075544	0.034044	-0.435944	0.275339	0.266492	0.229563	0.298256
C19orf47	-0.133124	-0.240157	-0.0350853	-0.0973333	0.136625	-0.134616	-0.272686	-0.248315	-0.221251	-0.0847021	0.040044	0.247416	-0.508758	-0.22233	0.169527	-0.251043	0.149079	-0.216782	0.0342509	0.202295	-0.0737024	-0.0240381	0.400402	-0.315971	0.338669	0.453177	0.170251
C19orf52	0.198724	-0.218495	0.356026	0.255523	0.106186	-0.000832099	0.428935	-0.173391	-0.0821811	0.468961	0.101587	0.395859	0.0688112	0.104611	0.0442978	0.0823542	-0.027912	0.251603	-0.122815	-0.0451808	0.125525	0.0290054	0.0256351	0.0696565	-0.0387733	0.00949781	-0.114702
C19orf53	-0.0282702	-0.265974	0.548442	0.138749	0.308094	-0.0391316	0.0966985	0.393241	-0.0711081	0.855901	-0.288964	0.27733	0.214727	-0.379898	0.0830169	-0.432366	-0.226033	-0.166713	0.0203805	0.117968	-0.124554	-0.0515555	0.184233	-0.275839	0.0308243	0.434058	0.0196351
C19orf54	0.214014	0.0764279	-0.145784	-0.325349	-0.325444	0.115635	0.0868528	-0.755284	0.447845	0.0101443	0.1851	-0.213415	-0.626312	0.0691664	0.03742	0.121863	0.271643	-0.374726	-0.058362	0.587936	0.188862	1.04522	0.502924	-0.715093	0.0501132	-0.401031	0.111276
C19orf57	-0.945679	-0.425247	0.343059	-0.747347	0.00677819	0.0848515	-0.171105	0.445848	-0.0607145	0.402251	0.0430902	0.730836	-0.263467	-0.56368	0.842571	-0.0404818	-0.180532	0.075582	0.173108	-0.530804	-0.229578	-0.325564	1.32882	0.531375	-0.613482	0.211376	0.714883
C19orf59	-0.247523	0.937946	1.27247	0.0631484	-0.0191857	0.456093	-0.0546196	2.66643	-0.0760136	0.203896	-1.13193	0.267755	-0.125743	-0.7794	0.172159	0.259376	-0.391828	-0.0155572	1.03512	0.499905	-0.617554	-0.637377	0.234786	0.757456	0.262428	0.603204	0.236459
C19orf66	-0.0693824	-0.111231	0.00526354	-0.372713	0.237113	-0.0740617	-0.101311	-0.0257694	-0.0434607	0.0984582	-0.136226	0.0227491	-0.454161	0.13919	0.539387	-0.0588591	0.212262	-0.185418	0.20342	0.112239	0.501611	-0.0339364	0.105014	-0.141943	0.278433	-0.174649	0.0427348
C19orf70	-0.173162	-0.361225	0.536039	0.123012	0.0316889	0.22527	-0.0890571	0.534374	-0.267715	0.414112	-0.470974	0.758443	0.213619	-0.37201	0.317723	-0.269029	-0.0669326	-0.195038	-0.112442	-0.00753327	-0.373884	-0.106613	0.787337	0.043139	-0.0723032	0.313289	0.267283
C19orf77	-0.282293	-0.758054	0.941078	-0.699664	-0.34198	0.104965	-0.632825	0.843193	-1.09626	0.0326773	0.235426	1.03688	0.914945	0.125765	0.865571	0.631732	-0.202714	0.210284	-0.896671	-1.02734	-0.594363	-0.539565	-1.09927	-0.644072	-0.145115	-0.167709	-0.596998
C1D	-0.177265	-0.354619	1.12661	0.223796	0.613638	0.283656	-0.211069	0.734096	-0.373012	0.32899	-0.102791	0.888792	0.510281	-0.15646	0.665343	-0.0505421	0.195619	-0.148229	-0.0686171	-0.0629651	-0.679646	-0.335644	0.887734	0.55378	0.270665	0.527508	0.393016
C1GALT1	0.00631416	0.0256261	0.562	0.521051	0.544613	-0.0111281	0.320202	0.136944	0.234481	0.739362	0.11587	0.0126934	-0.277207	0.151101	0.605612	0.0945718	0.467667	0.581924	0.00488414	-0.0272735	0.0531561	-0.0636116	-0.0174125	0.368453	-0.503148	-0.67552	0.173916
C1GALT1C1	0.0636758	-0.0648826	1.71889	0.300007	1.00644	0.283919	0.414146	0.0589352	0.142107	0.445509	-0.314985	0.0166104	0.267492	-0.365596	0.694757	-0.308337	0.26121	1.6023	0.155586	-0.325285	-0.0269046	-0.302451	0.444696	0.464072	-0.447472	-0.0330119	0.460878
C1orf109	0.259558	0.370298	-1.37344	-1.03044	0.0492297	-0.334938	-1.38984	-0.56453	0.310812	0.782366	0.42278	-0.233638	-0.915313	0.346346	0.175424	0.090609	0.131868	-1.13417	-0.868146	-0.0304404	0.149935	-0.153113	-0.492008	-1.06649	-0.0562011	-0.803725	-0.700289
C1orf112	0.0125103		1.0824	0.161812	-0.173421		0.987592		-0.153223	-0.277242	-0.465983		-0.656891	0.156128			0.16405	0.63315	0.110718	-0.246187	-0.325024			0.56184	0.240841	0.132154
C1orf116				2.10572	-0.295291				-0.554039	-0.683363			-0.301314	-0.825139										-0.095389	-0.490013	0.125838
C1orf122	0.372528	-0.255857	-0.858712			-0.236893	-0.964993	-0.243175			0.314405	-0.50713			-0.590542	0.271607	0.168545	-0.512435	-0.549313	0.00418295	-0.273061	-0.636431	0.349197				-0.115931
C1orf123	0.0244685	-0.111101	-0.226932	-0.128311	0.0714901	0.204543	0.1007	0.593925	-0.015176	0.223415	-0.14487	0.485104	0.19113	-0.187386	0.471888	-0.280155	0.0368927	0.102101	0.0365076	-0.552026	-0.191827	-0.0901962	0.551828	0.142626	0.0944941	0.0077394	0.084441
C1orf131	-0.029304	-0.168495	0.298776	0.0986928	0.178927	0.195677	0.13803	0.0794235	-0.167915	0.0876318	-0.138349	0.361824	-0.112513	-0.0655247	0.437588	-0.0264685	-0.171348	-0.125255	-0.233545	-0.20114	-0.292761	-0.0402377	-0.117086	-0.228679	-0.186758	-0.168405	-0.00951368
C1orf162	0.533488	1.14675	0.362599	0.364142	-0.696454	-0.113865	0.147864	2.46619	-1.08653	-0.0196787	-0.621383	0.321203	-0.041017	-0.747157	1.19122	-0.272647	0.956143	0.641587	0.26427	0.214059	-0.359628	-0.527957	-0.582028	0.484216	0.0759816	-0.124447	0.0347124
C1orf167	0.27398	0.624827	-0.058511	-0.125617	-0.0700562	-0.438065	0.111955	-0.470484	0.608865	-0.0651588	0.303141	-0.411807	-1.11217	-0.0078532	-0.0374307	0.18565	-0.543523	0.0157445	-0.184106	0.33318	0.517649	0.803253	-0.349692	-0.337257	-0.276892	-0.683576	0.0622973
C1orf172	-0.543001	-0.683224	-1.75531	-0.810627	0.0672405	-0.416327	-0.422309	-0.228103	-0.767582	-1.00165	-0.964547	-0.00526017	-1.07914	-0.959644	-0.497149	-0.955829	-1.04288	-0.726125	-0.376603	0.0221549	1.65934	0.787787	2.21743	0.737074	0.94072	0.679029	1.0003
C1orf174	0.146852	-0.025236	1.06355	0.19316	0.464964	0.0543921	-0.0257209	0.592538	-0.0169868	-0.0628239	-0.315946	0.489101	-0.110834	-0.191146	0.37294	-0.400723	-0.223362	0.578569	0.251261	0.292854	0.0974785	0.0904554	0.347616	0.327621	0.0105752	0.613596	0.473518
C1orf198	0.536587	0.0587127	-0.748638	0.884835	0.39176	-0.0427799	0.307336	-0.184157	0.233681	-0.121565	0.0409096	-0.0153539	-0.179979	0.0833001	0.003307	0.068492	-0.334525	-0.0782861	-0.354287	-0.436569	-0.625789	-0.555202	-0.207348	-0.319269	0.0391557	-0.0472962	-0.482681
C1orf21	-0.15387	0.0118102	0.904402	0.511291	0.34681	0.361937	0.0264483	-0.294778	-0.2731	-0.028906	-0.397316	0.212118	1.01066	0.165456	-0.199514	-0.0821025	0.274332	0.0663151	-0.285577	0.150852	-0.210065	0.145943	0.370658	-0.113369	-0.207456	0.0532961	0.0633186
C1orf226		-0.577281		0.0752825	1.2992	0.214163		-0.778799	-1.15093	-0.851319		0.126288	0.491224	-0.210869	0.881568	0.292914						-0.399766	1.08967	0.184705	-0.045114	0.302393	-0.127227
C1orf27	-0.14336	0.121075	0.340656	0.156309	-0.0481524	0.183165	-0.107638	-0.417501	0.555605	0.307678	-0.00950282	-0.236176	-0.321091	0.344789	-0.224594	0.0158258	-0.165438	0.121238	0.0123999	0.243985	-0.00987543	0.191182	0.0499272	-0.484401	0.228809	-0.248271	0.0346275
C1orf35	-0.197802	0.254832	-0.934465	-0.163473	0.30535	-0.303766	-0.803525	-0.670607	0.321137	0.576629	0.210669	-0.23446	-0.370336	0.384694	0.277695	-0.0297372	0.056417	-0.466544	-0.50362	0.0226658	0.131624	0.113709	-0.374723	-0.917762	0.00282596	-0.331712	-0.717621
C1orf43	-0.182495	-0.153818	-0.479441	-0.31237	0.573191	0.137882	-0.281173	0.346479	0.134584	0.148097	0.171758	0.661239	-1.105	0.15851	0.850764	-0.0463634	-0.115295	-0.211182	-0.323957	0.274741	0.31139	-0.020231	0.413949	-0.211046	0.0416124	-0.819438	0.367417
C1orf50	0.136571	0.110566	-0.925594	-1.38468	-0.0546183	-0.868701	-0.784733	-1.53978	0.155284	0.59012	0.365749	-0.312043	-1.71007	0.0321999	0.0447832	0.394266	0.278668	-0.742172	-0.343493	0.194083	0.337994	0.366967	-1.14434	-1.65953	0.203979	-0.753526	-0.523136
C1orf52	-0.162278	-0.313818	1.10223	-0.548061	0.505195	-0.0248882	-0.0882164	0.692759	-0.00906726	0.402141	-0.195218	0.535249	0.481744	-0.189279	1.04551	-0.0533761	0.174812	0.400579	0.0850202	-0.31028	-0.145598	-0.139752	-0.098637	0.507793	-0.0641515	0.3325	0.38557
C1orf86		-0.130914				-0.743833		-0.649238				0.977726			0.307484	0.643558						-0.342101	-0.317202				-0.114801
C1QA	0.795729	-0.448404	-0.818831	1.31614	0.638744	0.462694	2.07687	0.0149032	0.0627838	0.738607	-0.585208	-0.16502	0.181275	0.0591501	-0.619539	-0.364246	-1.17898	-0.914768	-0.505708	-0.276148	-0.644311	-0.767312	-0.730664	-0.097653	-0.083323	0.729884	-0.242079
C1QB	0.358339	-1.16632	1.12588	1.81271	0.87622	-0.101541	2.73797	-0.572534	0.187946	0.269001	-1.25501	-0.819652	0.193667	-0.398232	-1.12697	-0.529123	-1.18411	0.326774	-0.790114	-0.561965	-0.936472	-0.745694	-0.393817	-0.205392	-0.212727	-0.222395	-0.129059
C1QBP	0.0625169	-0.348099	1.4104	0.265494	0.841712	0.739696	-0.112778	0.620827	0.0044056	0.689588	-0.0662597	0.641165	0.679649	-0.330767	0.695388	-0.330399	-0.00359985	0.82682	-0.289553	-0.60527	-0.697664	-0.433578	0.1372	-0.0841184	-0.357463	-0.186691	0.123463
C1QC	0.780041	-1.93211	#VALUE!	3.26248	0.752507	0.300499	3.40552	-3.04168	0.167651	-0.750816	-1.71976	-2.30921	-1.01481	-1.8538	-1.96436	-0.722236	-2.43385	-1.3511	-2.03386	-1.28241	-1.27465	-2.07065	-2.73512	-1.63299	-0.760862	-1.02979	-0.917594
C1QL2		-0.451214				0.134097		0.231051				0.434811			0.329091	-0.215255						-0.205914	-0.397696				0.0382438
C1QTNF4		0.3209		0.428442	-0.871453	-0.565407		-0.17327	-1.49428	-0.912601		0.884784	-0.196769	-1.53847	0.732865	0.264024						0.266301	-0.506862	1.16187	0.545921	0.693602	-0.374597
C1R	0.662002	0.109188	-0.397458	1.01567	0.702145	-0.368121	0.952842	0.00809792	0.381792	0.741768	-0.51522	-0.454438	0.495693	0.0612536	-0.0530277	-0.410444	-1.01065	-0.444392	-0.608105	0.369419	-0.524219	0.389742	0.361067	0.0676256	-0.0813002	0.794511	-0.23729
C1RL	-0.364948	-0.00024322	1.75914	0.50225	0.504296	0.70902	1.95085	1.61061	0.115067	0.440876	-0.649172	0.313198	0.374875	0.110028	0.73231	-0.458978	-0.339985	0.923383	-0.546987	-0.590697	-0.287992	-0.380249	0.226544	0.228198	-0.125056	0.474053	0.489497
C1S	0.386735	0.281226	-0.529205	1.11987	0.74619	0.973343	2.72376	-0.400513	0.222221	0.605475	-1.07134	-0.408758	0.304188	0.0278298	0.327886	-0.519872	-1.12219	0.802073	-0.826111	0.248948	-0.887281	-0.734966	0.212831	0.146914	-0.0784254	0.654897	-0.119022
C2		0.62782		0.391958	0.52969	1.07583		0.591865	0.0367243	0.505113		0.459936	0.274447	-0.0431794	1.03226	0.447528						0.665926	0.821538	-0.155458	-0.259941	0.544516	0.688836
C20orf112	-0.0486286	-0.099783	-1.0527	-0.752545	-0.203579	-0.318252	-1.54302	-0.989409	-0.485195	-0.372544	-0.0645769	0.0468202	-0.887984	-0.35838	1.83975	-0.481994	-0.0711732	-0.885114	-1.15221	0.184937	0.568475	-0.233196	0.391255	-0.409697	1.03016	-0.693503	-0.502019
C20orf24	-0.0980851	-0.256084	1.54814	-0.190228	0.47337	0.205258	0.131424	1.02497	0.0439662	0.400033	-1.12172	0.538811	-0.485932	0.447716	0.894756	-0.384658	-0.012077	0.585854	0.162804	-0.116863	-0.293211	-0.332546	1.331	-0.0481416	0.336098	0.142208	0.656282
C20orf27	0.0824008	-0.135956	-0.0513929	-0.247877	-0.147628	-0.120886	-0.375225	0.484998	0.25793	0.302605	0.0883305	0.943117	0.117732	0.474411	0.683922	0.179308	-0.106411	-0.353931	-0.699649	-0.427305	-0.531227	-0.493824	-0.24762	-0.278063	-0.439891	-0.551941	-0.301346
C21orf2	0.241299	-0.101321	0.0575163	0.588099	0.237751	-0.215242	0.163092	-0.220294	-0.125851	0.146215	0.0887116	-0.0798204	0.938647	0.191807	0.0741233	0.250927	0.05109	0.04487	-0.103279	0.0443026	-0.00225833	-0.192764	0.230597	0.334024	-0.244933	0.00397593	-0.289195
C21orf33	0.234608	-0.235221	0.217397	0.19582	0.197905	0.00658057	-0.17654	-0.269504	0.0199803	0.663545	0.0668105	0.375725	-0.277386	-0.168466	0.568863	-0.0370079	0.31476	0.0967704	-0.335422	-0.196602	-0.18345	-0.058711	0.0186335	-0.363967	-0.333128	-0.314894	-0.569614
C21orf59	-0.6814	-0.245587	1.97701	-0.293474	-0.147326	0.0363208	0.402124	0.769348	-0.911807	-0.447214	-0.527789	0.625678	1.51101	-0.294324	0.598079	-0.171958	-0.342305	0.892204	-0.427522	-0.878781	-0.596971	-0.278953	0.656569	0.790524	-0.487937	0.483661	0.193735
C21orf91	0.568741	0.379514	0.80381			-1.36843	0.0155597	-1.73579			-0.113926	-0.603295			-0.395046	-1.57196	0.61528	0.620621	-0.289823	-0.27264	0.0552819	-0.0842549	-1.52198				-1.1196
C22orf39	-0.661691	0.284669	-1.77303	0.505138	-0.146308	-0.569573	-1.22869	-1.05562	-0.717762	2.07582	0.389663	-0.0655226	-1.27167	-0.271506	1.01135	0.135906	0.169208	-1.16127	-0.147303	-0.527838	0.11509	-0.113486	-1.31639	-1.51954	-0.536123	0.244606	-0.923686
C2CD2L	0.348034	0.515595	-0.060605	0.394968	-0.145381	-0.0297645	0.773496	-0.204736	-0.341699	-0.264288	-0.0985058	-0.351694	-0.225018	-0.22061	-0.0969137	0.0534402	-0.14382	0.0840524	-0.132213	0.0988397	-0.388507	-0.188969	0.0636198	-0.525004	-0.158794	-0.300522	-0.0997079
C2CD3	0.214058	0.219493	-0.482687	0.0091461	-0.203911	-0.112451	-0.0126539	-0.015496	0.111681	-0.145302	-0.0818577	-0.34511	0.0964246	0.0931782	-0.395769	0.0303433	-0.0182024	0.535416	0.0159278	0.048198	0.244766	0.21308	0.441178	0.368909	-0.0890075	-0.0809838	0.204531
C2CD4C		0.056558				0.508014		-0.0243976				0.564476			-0.506798	0.0309616						1.08009	0.152527				2.7393
C2CD5	0.0121652	0.51302	-0.0367197	-0.00252913	-0.435725	-0.19537	-0.0890297	-0.420682	0.0572715	-0.436815	-0.0323418	-0.813296	-0.384962	0.0432135	-0.999204	0.239887	-0.320065	0.00743773	-0.0458404	0.0694141	0.306952	0.320036	0.0727232	0.352324	0.14945	-0.16727	0.0863427
C2orf42	-0.0736014	-0.448328	0.874883	0.287765	-0.137665	-0.13484	0.448196	-0.021632	0.0863861	-0.466427	-0.393801	-0.281189	0.647078	-0.284864	-0.298705	-0.350268	0.0790769	0.290485	0.222091	0.000250226	-0.206387	-0.00565119	1.09611	0.330376	-0.075508	0.104597	0.214814
C2orf43	0.0130123	-0.218458	-0.143569	0.255616	-0.110968	-0.212203	-0.340572	-0.571678	-0.532474	-0.106728	-0.236585	0.240458	-0.132449	0.110943	-0.493453	0.344328	0.170075	0.0787508	-0.0632792	-0.281745	0.08988	-0.0523274	0.295614	0.300697	-0.0436076	0.368882	0.360801
C2orf44	-0.405014	-0.186698	-0.203315	-0.342006	-0.338747	-0.444985	-0.281846	-0.253097	-0.171317	-0.265617	0.0411585	-0.367731	-0.151697	0.0146883	-0.646809	0.0656983	-0.181725	0.023296	0.146826	0.0584129	0.531855	0.184713	0.185365	0.310941	0.66082	0.0237918	0.249389
C2orf47	0.0241504	-0.190079	-0.873972	-0.596518	0.249132	-0.0176889	-0.620631	0.198497	-0.0723457	1.10265	0.0564976	0.400006	-0.547714	-0.0953482	0.256604	-0.0925878	-0.0590467	-0.222216	-0.013637	-0.045534	-0.17943	0.0619084	-0.374958	-0.399524	0.0872914	0.316824	0.214126
C2orf49	-0.164179	-0.422441	0.601752	-0.116599	0.327288	-0.0440535	-0.123769	0.386954	-0.125779	0.420885	-0.0959511	0.19546	0.44875	-0.176106	0.415847	-0.361214	0.13766	0.147976	-0.0250524	-0.102867	-0.319196	-0.109689	0.929111	-0.132776	0.0951466	0.367607	0.0739014
C2orf68	0.577197	0.0759167	-1.36149			-0.743368	-0.795961	-1.06428			0.824741	-0.166263			-0.259603	0.809403	-0.522487	-1.94726	-0.32101	0.925566	0.30469	-0.013965	-0.422733				-0.427322
C2orf69	0.50531	-0.0609328	0.00231142	-0.0116913	0.0416191	0.0679414	0.336229	0.0643588	0.258333	0.209314	0.533165	-0.285388	0.180523	-0.210652	-0.0145473	0.188173	-0.142786	-0.112037	-0.0621989	0.788072	0.26562	0.328761	-0.121823	0.00843894	-0.150064	-0.444246	0.294815
C2orf73				-0.646697	0.54402				0.0761168	0.831073			-1.38085	-0.0231191										-1.95931	0.27701	0.194948
C2orf76	0.29851	0.142683	-0.0877568	0.312147	-0.635391	-0.477857	-0.325034	-0.511527	-1.70556	-2.03775	0.730853	0.050182	1.3413	-1.12374	-0.262897	-0.0608938	-0.0941217	-0.747532	0.0898982	0.424472	0.549588	0.0573622	0.156904	0.704177	-1.09579	0.756907	-0.224694
C2orf80		0.183856				-0.372779		-0.576199				-0.501337			-0.409977	0.314216						-0.00232044	-0.551741				-0.970256
C2orf88	1.05966	-0.283012	0.0422731	1.1223	-0.129935	-0.804289	2.11958	-0.428336	-0.525294	-0.665993	-0.449545	-0.843063	-0.447492	-0.755781	-0.393945	-0.424111	-0.751096	0.0319962	-0.705771	-0.311913	-0.735067	-1.43045	-0.146091	-0.0354954	-0.365879	-0.19184	-1.08167
C3	0.12395	-0.030784	0.261675	0.192083	0.743422	0.251573	2.76196	-0.0754812	-0.0736267	0.805456	-0.72064	-0.473372	-0.478739	-0.92892	-0.18575	-0.198868	-0.777528	0.342679	-0.634648	0.205112	-0.789219	-0.192083	0.151749	-0.0236485	-0.253998	0.0317519	-0.00829691
C3orf17	0.0129062	-0.110546	-0.00551403	0.130616	-0.0591365	-0.428774	-0.134147	-0.043436	-0.274467	-0.152919	0.276542	0.121037	-0.0963185	-0.0449992	-0.09383	0.0243369	0.0341498	-0.0220406	-0.12742	0.197848	0.0199985	0.121309	-0.0147894	0.0154759	-0.086269	-0.00630458	-0.119069
C3orf33	-0.360799	-0.583829	0.701012			0.325884	-0.165276	0.843886			-0.228486	1.10824			0.347944	-0.174377	-0.328714	0.0745272	-0.054323	-0.0421893	-0.201356	0.00344656	0.815455				0.313856
C3orf38	-0.0972557	-0.386914	-0.281624	-0.158506	-0.0832533	-0.307305	-0.20288	-0.0182904	-0.378395	-0.00752399	-0.0105461	0.38042	-0.0276179	-0.263094	-0.266077	0.0311559	0.231088	-0.0733781	0.184676	0.00495206	0.0309906	0.223942	-0.312968	0.375853	0.175803	0.464537	0.233696
C3orf58	-0.072617	-0.000283996	-0.0859186	-0.142893	-0.351695	-0.446129	-0.275598	-0.207048	-0.401637	0.0244343	0.0353062	0.51878	0.425641	-0.113341	0.0753042	0.00837439	0.0952348	-0.242507	-0.171065	0.126609	0.24906	0.227126	0.0121521	0.778521	0.00475496	0.324559	-0.139593
C3orf67		0.0937569				-0.363607		-0.905574				-0.562058			-0.228287	-0.0573691						0.385403	-0.0916738				-0.556391
C4A				0.184827	0.753563				0.411342	0.801614			0.590723	0.0288634										0.157391	0.31391	1.30904
C4BPA	0.250035	-0.170773	-0.274524	0.503657	0.854564	-0.165251	0.479414	-0.417799	0.147886	1.15378	0.00153241	-0.244375	0.329361	-0.110016	-0.373954	0.0258362	-0.705005	-0.403696	-0.55512	0.274372	-0.700869	-0.322912	-0.142882	0.00704063	-0.163319	0.800326	0.443819
C4BPB	0.15816	-0.281844	1.55686	0.599162	0.622344	-0.551844	1.90113	-0.355295	0.144386	0.748634	-0.0496486	-0.190444	0.346056	-0.117222	-0.539522	0.00541126	-0.490331	1.2838	-0.606146	-0.130005	-0.713438	0.542247	-0.123898	0.0375316	-0.28618	0.6836	0.519427
C4orf21	-0.243019	0.0221775	0.112736	0.0290567	-0.017454	0.0238739	-0.411401	-0.224655	-0.12955	-0.384817	0.461218	-0.0533273	0.299788	0.491164	-0.250884	0.0538701	0.219817	0.906334	0.221294	-0.0676085	0.101537	0.266708	0.642715	0.702766	0.0890144	0.479787	0.611559
C4orf22		0.210523				0.4102		-0.241954				0.311646			0.213039	0.000387618						0.0255774	-0.150514				0.435014
C4orf27	-0.363378	0.0500823	0.206711	-0.142682	-0.248498	0.202526	-0.0427616	0.137442	-0.0391063	0.219424	0.136563	0.51836	0.650568	0.315584	0.494985	-0.0947334	0.134294	0.0858888	0.127608	-0.0980177	0.0504946	0.0808499	0.324415	0.456462	-0.40934	0.300531	0.417329
C4orf29				0.512926	0.0459865				-0.131177	0.379344			0.29883	0.288734										0.035575	-0.0365763	0.586538
C4orf3	0.128915	0.317026	-1.22666	-1.64169	0.0932576	-0.932848	-1.42812	-1.16281	0.104158	1.34655	0.00111344	-0.524149	-1.70074	0.251489	-0.0248884	0.259928	0.421605	-1.03782	-1.14498	-0.027791	0.241706	0.0565644	-0.44264	-2.40658	0.216798	-1.03178	-0.935028
C4orf32	-0.583321	-0.399417	-1.66976	-1.32629	-0.0349622	-0.914272	-2.59917	-1.43474	-0.698885	-0.403468	-0.266081	-0.190585	-1.95964	-1.1037	0.960343	-0.0482155	-0.364664	-1.07638	0.158849	0.694243	0.18989	1.30462	-1.53423	-1.75083	0.0289482	-1.43311	0.00811055
C4orf33	-0.297562	-0.578726	-0.776979	-0.592231	0.0677495	-0.549579	-0.179003	-1.5644	0.174005	0.543638	-0.0722019	-0.529222	-0.779429	0.322003	0.508871	0.550275	-0.22791	-0.0401129	-0.297759	0.24456	0.532118	0.399285	-0.238075	-0.963411	-0.169479	-0.525578	-0.861844
C4orf46	-1.51666	-0.3671	1.10906	-0.601052	-0.201494	-0.342054	-0.83036	0.117586	-0.091263	-0.206132	0.136632	1.0229	0.547941	0.213441	1.417	-0.00216775	0.109815	1.08032	-0.646446	-0.994143	-0.215945	-0.352161	1.14501	0.284752	-0.519652	0.836823	0.584435
C5	0.0158214	-0.273922	0.441096	0.854813	0.882144	-0.180448	2.43396	-0.18615	0.269857	0.885112	-0.537469	0.0166586	0.484489	0.0868253	0.092166	-0.247797	-0.520277	0.497796	-0.494245	-0.0562031	-0.543156	0.444088	-0.0493115	0.074332	-0.0523982	0.909031	-0.0126607
C5AR1	-0.559951	1.38728	-1.37219	1.05705	-1.17991	0.234007	-0.944449	2.4849	-1.01562	-0.739242	-1.84412	0.413471	-0.620199	-1.37956	0.271952	-0.393671	-0.965439	-0.501239	0.380757	0.215981	-1.44472	-0.842004	0.165277	1.37318	0.608307	0.160817	0.0820239
C5orf15		-0.298971		0.564201	0.595818	0.405261		0.807706	-0.677707	0.253897		0.597008	0.467638	-0.917112	0.51235	-0.178524						-0.237501	0.559473	0.186636	-0.350438	0.394591	0.547217
C5orf22	0.361884	-0.131191	-0.0443995	-0.420257	-1.05552	0.169132	-0.237613	-0.265291	-0.149662	-0.393221	0.331079	-0.327541	0.650333	0.0405633	-0.251746	-0.349971	-0.147846	0.0256885	0.168652	0.156106	0.150779	0.0747345	0.618983	0.535274	0.228536	0.286505	0.602916
C5orf24	-0.574326	-0.558119	0.253915	-0.0102889	0.397002	0.0956551	-0.564292	-0.242942	-0.0883789	0.630679	-0.147138	0.188878	-0.131178	-0.356076	0.736694	-0.00777023	-0.299596	-0.365968	-0.319604	-0.214006	-0.040236	0.208844	-0.477442	0.0961465	0.27319	0.498123	-0.0671472
C5orf30		0.120197				-0.225479		-0.188829				0.0572433			0.24255	0.313227						0.115313	-0.556491				-0.72431
C5orf45	-0.410249	-0.11851	-0.526696	0.0372328	-0.0280984	0.339613	-0.461215	0.616425	-0.557765	-0.856123	-0.13689	-0.0115264	0.744561	-0.355131	0.589235	-0.658825	-0.414517	-0.257827	0.00170924	-0.262768	-0.409771	0.464699	0.0870337	1.07042	0.457841	0.512557	0.653277
C5orf51	-0.0775339	0.0707425	0.328982	-0.192955	-0.48955	0.129514	-0.00781647	0.0472775	-0.0347477	-0.109831	0.196433	0.0328981	0.348326	-0.0761648	-0.158281	-0.196624	-0.0165143	0.152535	-0.0825172	-0.306978	0.0048667	-0.0923198	0.584741	0.365129	0.0390172	-0.218984	0.175513
C5orf54	-0.353697	-0.138675	0.267556	-0.141732	0.370939	0.00554144	0.141958	-0.0781117	-0.103222	-0.429728	0.127333	0.255127	0.725771	-0.295965	-0.173881	-0.142809	-0.0599787	0.618334	0.347951	0.14129	0.273329	0.2519	1.42318	0.894164	0.0822355	0.678942	0.206322
C6	0.0291654	-0.251139	0.932937	0.708245	0.657493	-0.249713	2.88738	-0.305628	0.087716	0.695181	-0.862143	-0.13828	0.370838	0.153866	-0.0182394	-0.0771342	-0.953884	0.846693	-0.908956	-0.273117	-0.95862	0.0958438	0.154808	0.206269	-0.100113	0.662514	-0.02749
C6orf106	0.313673	0.0322394	-0.363649	-0.292466	0.23793	-0.194065	-0.100459	-0.55494	-0.0320338	0.286192	0.222016	0.171449	0.551114	0.264324	0.214119	0.153114	0.421238	-0.371133	-0.20936	-0.0731547	0.0507464	-0.0817823	-0.298798	-0.38553	-0.306223	-0.505576	-0.396253
C6orf120	-0.13766	-0.436992	0.674246	0.214396	0.618174	0.39341	-0.393053	1.1191	-0.367897	0.614102	-0.027702	1.09032	0.340162	-0.27665	1.0827	-0.539013	-0.0886175	0.349826	-0.0720158	-0.477814	-0.177771	-0.068024	0.401579	0.822391	0.10153	0.301755	0.569058
C6orf203	-0.130674	-0.152862	0.817987	0.0350329	0.77854	0.532904	-0.037932	0.447282	-0.112914	0.821031	-0.322703	0.725011	0.451573	0.0189407	0.716925	-0.0222817	0.0569087	0.435673	-0.123793	-0.150059	-0.302979	-0.0498898	-0.12284	-0.120259	-0.537835	-0.291441	0.288964
C6orf211	0.138946	-0.0818633	-0.360254	-0.722025	-0.466443	-0.176478	0.1038	0.0531387	0.00237304	-0.257972	-0.358337	-0.0149252	0.265421	0.127769	-0.240516	-0.114102	0.0723256	-0.160233	0.0240975	0.0176781	-0.0994265	-0.0746644	0.58739	-0.211468	-0.120846	-0.409826	0.135474
C6orf25	1.13079	0.347586	0.464242	1.24146	-0.521959	-1.01585	0.120401	-0.652646	-0.932004	-0.569436	-0.155913	-1.5014	-0.706772	-1.6019	-0.925708	-1.31044	-0.340417	-0.616431	-0.529867	-0.300924	-0.472358	-1.37406	-1.03312	-0.873139	-0.310827	-0.889728	-1.5737
C6orf47	-0.155771	-0.0753963	0.663165	-0.0304856	0.373466	-0.283721	-0.386178	-0.0819476	0.161313	0.393622	-0.487554	0.118168	-0.513928	-0.299574	0.177658	0.00488416	0.158815	-0.396214	-0.256871	-0.107928	-0.0203317	0.0380994	-0.0526243	-0.550262	0.207933	-0.275889	0.0188414
C6orf57	-0.0672944	-0.470586	1.13218	-0.114761	0.37743	0.111632	0.061212	0.681481	-0.367932	0.783175	0.330086	0.546665	-0.250575	-0.0390899	1.13796	-0.440254	0.240451	0.291546	-0.175471	-0.307329	-0.306157	-0.435658	0.0743188	-0.590465	-0.0177291	-0.387893	0.353078
C6orf62	0.195973		-0.292848	0.305529	0.56745		0.042346		0.154105	0.433212	0.401955		-0.395138	0.342047			0.175091	-0.247757	-0.303422	0.218793	-0.112271			-0.151432	0.00115656	-0.0154783
C6orf89	-0.107694	0.284908	-0.156567	-0.410685	-0.2109	-0.474764	-1.056	-0.665066	-0.0437075	0.623699	0.267559	-0.101918	-0.581365	-0.192072	-0.0128102	0.302996	0.365951	0.0748533	-0.298766	-0.207411	0.104776	0.183069	-0.385075	-0.133234	-0.366152	-0.250937	-0.584359
C7	0.270786	-0.0998511	-0.239517	1.00652	1.01336	-0.149423	2.32544	-0.376936	0.503175	0.809714	-0.517176	-0.104289	0.518476	0.35094	0.0486661	-0.27109	-0.552997	0.122477	-0.448574	0.237459	-0.445217	0.196884	-0.459925	0.0957436	0.00406318	1.06603	-0.291278
C7orf25	-0.068259	0.0401515	0.859425	0.398811	0.108333	-0.212737	0.54112	0.825781	-0.0335418	-0.408014	-0.385085	0.180616	0.756415	0.0142801	0.298427	-0.101358	0.151368	0.2361	0.0932694	-0.252223	-0.180077	0.0268621	0.645623	0.674487	0.294479	0.351675	0.43751
C7orf26	-0.0694909	0.18658	0.300911	0.315928	-0.241502	-0.043847	-0.394045	0.189718	0.0570265	-0.130736	0.12124	-0.144179	0.375809	-0.0912689	-0.0761022	-0.115092	0.253699	-0.455355	0.131075	0.124956	0.100914	0.324332	0.924883	0.350983	0.178612	0.552315	-0.0836731
C7orf43	0.371808	0.202123	0.0279181	-0.35034	0.0185663	-0.137186	-0.0290848	-0.472557	-0.00813484	-0.0292959	0.280926	-0.214573	0.198736	0.0114107	0.0326067	-0.00118718	0.103419	-0.313515	-0.132695	0.32458	0.266867	0.253134	0.413569	0.0168021	0.00689267	-0.290472	0.0304454
C7orf49				0.256482	0.506122				0.21227	0.219319			0.110094	0.392354										0.418171	-0.00506051	0.199971
C7orf50	0.0757594	-0.127024	-0.0723174	0.145944	0.426021	-0.278104	-0.265347	-0.120789	0.199196	0.662989	-0.0223132	0.116966	-0.111169	0.150797	0.211397	-0.219769	-0.0283266	-0.046934	-0.177804	-0.0268298	-0.0569706	-0.159648	-0.680779	0.0528133	-0.0443224	-0.137363	-0.39701
C7orf55	-1.13697	-0.751753	1.69652	0.131982	-0.212685	0.246974	-0.334773	1.40711	-0.168328	0.287482	-1.14257	0.999633	0.227983	-0.652897	0.503449	-0.465436	-0.563966	0.515442	0.173333	-0.471369	-0.783445	-0.376346	1.89856	0.900377	0.362353	0.891905	0.507982
C7orf55-LUC7L2	0.0444045	0.194919	-1.06736	-0.530908	0.516701	0.083487	-0.33743	-0.478517	0.344195	-0.322405	0.240056	0.344172	-1.33852	0.455231	0.403961	-0.0288606	0.206715	-0.83142	0.0158153	8.08987e-05	0.360487	0.139289	-0.493494	-1.39628	0.548995	-0.18112	-0.402295
C7orf60	-0.195146	0.278011	-1.06628	-1.14778	-0.470576	-0.243437	-0.638103	-0.379252	0.287804	-0.295874	-0.0647121	-0.128604	-0.262647	0.126905	0.40455	0.250637	-0.159822	-0.276045	-0.0859241	0.107966	0.844682	0.599581	0.299274	0.463577	0.35994	0.179209	0.466716
C7orf72	-0.540334		0.876602	-0.262315	-0.000612509		-0.758274		0.233197	0.252486	-0.145486		0.845046	0.332525			0.286521	0.239664	0.192483	-0.423705	-0.0751755			0.191384	0.556572	0.544028
C8A	0.310695	-0.491522	0.056223	1.04504	0.974127	0.193069	1.71305	-0.553168	0.194445	0.931528	-0.661754	0.0166218	0.226667	0.135983	0.327971	-0.309435	-0.918559	-0.0194767	-0.488402	0.224342	-0.871768	-1.11919	-0.311132	0.123643	-0.136209	1.00067	-0.44542
C8B	0.345515	0.00726025	-0.462224	0.744574	0.967844	0.438929	2.56168	-0.11489	0.213463	0.667065	-0.596384	0.0119441	0.0354656	0.0109887	0.411148	-0.00666282	-1.14108	0.229189	-0.655495	0.445285	-0.92878	0.119761	0.109997	0.0783028	-0.103555	0.811924	-0.0193004
C8G	0.0842731	-0.121009	-0.239893	0.660649	0.757339	-0.417863	0.704172	-0.466374	0.230023	0.64185	-0.193041	-0.0565107	-0.104813	0.12286	0.0952084	-0.00799108	-0.615755	-1.11134	-0.834261	0.206701	-0.525581	0.398865	-0.261292	0.0137517	-0.149792	0.555958	-0.648829
C8orf33	-0.338709	-0.00841508	-0.950223	-0.175059	0.495677	0.443285	-0.132252	-0.220634	0.0394718	0.998493	0.227665	0.926295	-0.227818	0.0603859	0.662527	-0.159119	-0.00396224	-0.441476	-0.252055	-0.221752	-0.364891	-0.172726	-0.363974	-0.415575	0.119601	0.0902756	-0.14061
C8orf37	-0.238991	0.0593477	-1.15481	0.0780323	-0.116637	0.0266731	-0.650463	0.107557	-0.343938	-0.132903	0.295914	0.480791	-0.0471208	-0.117233	0.134578	0.0755778	-0.139104	-0.905079	-0.555819	-0.308334	-0.296836	-0.0719166	0.184216	0.612127	-0.0537507	0.138674	0.0925469
C8orf59	-0.380318	-0.158956	0.339722	-0.336251	0.1484	0.482217	-0.224105	0.296581	-0.320102	0.351327	0.475221	0.792508	-0.493991	-0.379438	-0.0349507	-0.238437	-0.0534332	0.528598	-0.0883639	-0.500867	-0.112019	-0.259325	0.436056	-0.303384	-0.0502563	0.183767	0.00968647
C8orf76	-0.151148	-0.0276643	0.848258	0.0345398	0.248851	-0.122325	1.28528	0.159802	-1.02255	-0.788035	-0.0695075	-0.385333	1.27412	-0.409461	-0.391313	-0.642204	0.0522563	0.890408	0.405514	0.0457137	-0.285126	-0.180514	0.976387	1.38355	0.136369	0.895305	0.374099
C8orf82	-0.361458	-0.0227491	-0.38536	-0.180191	-0.277437	-0.268763	-0.075724	-0.723925	-0.491746	-0.360124	-0.450377	-0.323225	-0.360593	-0.513763	-0.506686	-0.689702	-0.324452	-0.319711	0.0292779	0.521752	-0.0314727	0.965504	-0.0964237	0.595051	0.464862	0.00215266	-0.130232
C9	0.017008	-0.175682	0.959617	0.855525	0.546896	-0.172042	1.95958	0.0663399	0.269492	0.811292	-0.576519	-0.0996893	0.293827	-0.0444561	0.618456	-0.276315	-0.927789	0.4647	-0.397957	0.403851	-0.7299	0.327372	-0.169537	0.078312	-0.293667	0.743857	-0.530793
C9orf114	0.0490759	-0.0495572	-0.727534	-0.0320248	0.0493587	-0.435096	-0.165856	0.0517094	-0.0678949	0.288429	0.143277	-0.394659	-0.278574	-0.244644	-0.250197	-0.196262	-0.219779	-0.287382	-0.226142	0.227125	-0.0744225	-0.0548365	0.214021	-0.626174	0.136368	-0.152603	-0.199309
C9orf142	-0.00313888	0.183546	-0.483931	-1.01391	-0.457403	-0.46578	-0.592685	-0.973959	0.0718678	-0.0193844	-0.0246506	-0.213649	-1.50832	-0.283193	0.109221	0.0448132	-0.189521	-0.769376	-0.237819	0.441748	-0.116286	0.166034	-0.602281	-1.39809	0.114518	-0.812843	-0.607254
C9orf16	-0.042516	-0.0372589	0.418664	-0.613563	0.437038	-0.137402	0.153407	-0.372862	0.0668586	0.321639	0.374157	0.702313	-0.734682	0.290975	0.69508	0.199584	0.78064	0.00449831	0.0701319	0.267166	0.160364	0.390017	0.930667	0.0417972	0.229197	-0.343257	-0.0430288
C9orf40	-0.335626	-0.535391	0.757233	-0.147993	0.619122	0.133643	0.143744	0.671158	-0.325369	-0.0308299	-0.326559	1.0338	0.388158	-0.393264	0.673599	0.103205	-0.104814	0.356996	-0.272706	0.00909729	-0.156839	-0.655194	0.843565	0.281624	0.106491	0.176336	0.367537
C9orf41	0.0386969	0.0690792	-0.191734	0.0750219	-0.361788	-0.430162	-0.878736	-0.97045	-0.128933	-0.363226	-0.212504	-0.567531	-0.577122	-0.112683	0.0310689	0.195055	0.174377	-0.395996	-0.706487	0.0891463	0.434462	0.157148	-1.12199	-0.54526	0.504363	-0.399807	-0.527544
C9orf64	0.261672	0.414097	-0.125296	0.032264	-0.368597	-1.13041	-0.757875	-0.891725	0.235574	-0.349911	-0.563891	-0.715288	-0.423913	0.107036	-0.679976	-0.115582	0.367064	-0.326997	-0.0195392	0.486415	0.483119	0.719738	-0.517413	0.0380886	0.365699	0.0290581	-0.802365
C9orf66		0.584376				-0.514021		-1.07173				-0.39635			-0.370977	0.52758						0.355426	0.116635				-0.850134
C9orf69	-0.161863	-0.0843205	-0.263131			-0.152142	0.0350566	0.522589			-0.368533	1.18168			0.506051	-0.259897	-0.395168	-0.187606	0.426148	0.329646	0.0812518	-0.116462	0.913959				0.38059
C9orf72	0.149092	0.0927975	0.0601462	-0.024442	0.0145592	-0.10285	0.026804	-0.143844	0.599038	0.347514	0.222544	-0.185433	-0.000402462	0.619373	0.00456738	0.652148	0.199078	-0.0447589	-0.288923	-0.497898	-0.342442	-0.350127	0.0172671	-0.243108	-0.250583	-0.116555	-0.591877
C9orf78	-0.0354482	-0.0678338	0.850799	-0.312742	0.270609	0.0041137	-0.0769273	0.480001	-0.214359	0.0777768	-0.142399	0.279899	0.429832	-0.218061	0.341113	-0.109398	0.186871	0.218127	0.0403605	0.0486295	-0.150903	-0.156363	0.204689	-0.103886	0.200191	0.0764508	0.199751
C9orf85	0.100016	0.392539	0.796636	0.0073654	0.695594	0.257622	-0.171613	0.300255	-0.0333129	0.810064	-0.0453778	0.276057	0.958102	0.0879165	-0.149522	0.151213	0.15947	0.627151	-0.117703	-0.410932	-0.237794	-0.38056	-0.631536	0.237678	-0.323594	0.075288	-0.131919
C9orf89	0.1734	0.554614	-0.896713	-0.765708	-0.440248	-0.84876	-1.17923	-1.06227	0.374992	0.845142	0.361915	-0.477197	-1.07381	0.187602	-0.447323	0.291947	-0.370241	-0.803721	-0.536167	0.156932	0.401897	0.187097	-0.815101	-1.20596	-0.547399	-0.740981	-1.11119
C9orf91	0.117948	0.00652227	-0.8386	-1.0109	0.176881	0.212642	0.302903	-0.487283	-0.0261756	0.000942326	0.070886	0.382	-1.49861	0.0466654	0.734638	0.282726	0.229621	-0.348157	-0.150061	0.0314919	0.139979	0.0138276	-0.425315	-1.25578	0.294005	-0.327295	-0.352019
C9orf96	-0.14669		-0.183396				0.491418				-0.148969						0.174034	0.414549	0.124772	-0.219605	-0.162714
CA1	-0.0319199	-0.36649	0.0206774	0.522155	2.64421	-0.128943	2.63988	-0.978241	-0.799889	-0.482896	-0.820505	-0.476045	-0.387678	-0.898327	-0.0819631	0.0466507	-1.04447	0.454719	1.25089	1.15032	-0.935501	-1.03884	0.146286	-1.00578	-0.106363	-0.396849	-0.530001
CA13	1.11047	-0.10951	0.489288	1.35833	-0.114726	0.146697	1.67304	0.175982	-0.719041	-0.745509	-1.2878	-0.366493	-0.311329	-0.8431	-0.543605	-0.480547	-1.40222	-1.18936	-0.564862	-0.320698	-0.870282	-0.193283	0.625505	-0.142599	-0.518319	-0.544617	0.253306
CA2	-0.0806751	-0.32093	0.290423	0.800992	2.23098	-0.0200103	2.31	-0.654756	-0.836422	-0.42637	-0.397413	-0.225517	-0.129527	-0.812873	-0.106875	-0.11159	-0.968032	0.715759	1.01374	0.726254	-0.640886	-0.600989	0.641951	-0.375599	-0.00570284	-0.208044	-0.206284
CA3	0.448012		-1.21332				0.200445				-0.539227						-1.11679	-0.651328	0.193127	1.56113	-0.850671
CA4	-0.125002	0.652884	0.893512	0.955927	-0.844083	0.555305	0.802837	2.72935	-0.576378	-0.388428	-1.22276	0.309684	-0.731577	-1.23657	0.526209	-0.218816	-0.0428995	-0.0498701	0.755892	0.614217	-0.665514	-0.391566	-0.320933	0.697144	0.339844	-0.054593	0.323189
CA5B	0.392955	0.269407	-0.125666	0.502559	0.312073	0.777428	0.653737	0.231884	-0.348008	0.872378	-0.547144	0.231046	0.50189	-0.113341	0.0372017	-0.312665	0.181254	-0.240743	0.325521	-0.0380902	-0.581578	-0.322551	0.337745	-0.338711	-0.18508	-0.202671	-0.268715
CAAP1	0.00187759	-0.154352	0.46251	-0.181458	0.323071	-0.0825091	-0.145093	0.409687	-0.000577108	-0.0929769	-0.0770452	0.12935	0.481618	0.0807236	0.574364	-0.0855476	0.0705019	0.588916	0.113197	-0.154011	0.155695	0.0924929	0.225469	0.48534	-0.092423	0.280472	0.401962
CAB39	-0.128519	0.133416	-0.187685	-0.54468	0.0109996	-0.398593	0.207805	-0.107343	-0.0126185	0.219239	-0.19961	0.0519427	-0.33162	-0.302807	-0.0384845	0.0667594	0.0156005	-0.257303	0.186104	0.239298	0.1819	0.185537	0.10928	-0.230403	0.130915	0.092383	-0.108847
CAB39L	-0.191979	0.882848	0.318399	-0.114108	-0.269703	-0.98244	0.104331	-1.12647	-0.589624	-0.396706	-0.374363	-0.257673	0.509682	-0.664013	-0.302469	0.152313	-0.0641967	0.0351187	0.462078	0.290697	0.0372241	0.533011	-0.286366	0.041136	0.121539	0.201868	-0.174897
CABIN1	-0.0508562	0.373228	-0.247721	0.338936	-0.16246	0.285822	0.28937	0.117509	0.0260719	-0.184563	-0.147989	-0.201195	0.428194	0.0740626	-0.221911	-0.172346	0.172401	0.664438	0.232894	0.0754097	0.152739	0.1581	0.0264156	0.728034	0.0162528	0.384912	0.40289
CABLES2	-0.384069	-0.474009	0.180055	0.184882	0.334875	0.232228	0.677105	0.102645	0.220172	0.191689	0.124004	0.555357	-0.101882	-0.105053	0.172909	-0.0774564	0.00264539	-0.420498	0.238886	0.506573	0.249998	0.264986	0.202708	0.372891	0.00965611	-0.295282	0.483796
CACFD1	-0.332799	-0.704348	1.19886			-0.496688	-0.372868	0.105909			-0.366896	-0.16591			-0.678801	-0.782748	0.52032	-0.250875	0.112446	0.610433	-0.188417	0.215713	2.92274				0.0446314
CACNA1A	1.07663	-0.0722545	-0.831696			-1.1499	-1.22318	-2.20474			-0.246184	-1.19217			-0.744257	0.0990623	0.23249	-2.10872	-0.705414	0.559719	-0.730754	-1.04288	-2.39464				-0.979134
CACNA2D1		0.695499		0.303512	0.535278	-0.0136174		0.981412	0.258828	0.537893		-0.0977658	0.1643	0.177536	-0.204948	0.276815						-0.0335246	1.7764	0.120491	0.229888	0.690628	-0.353694
CACNA2D2	-0.487327	-1.20181	0.218153	-0.576296	-0.361347	-1.04997	0.174832	-0.841052	-1.07782	-0.758341	-0.756521	1.74088	-0.00831442	-0.293432	-0.118053	-0.306214	-0.289875	0.970133	0.69148	-0.0311806	0.283871	-0.835845	1.31225	1.95324	0.729447	1.27396	-0.175018
CACNB2		-1.41044		-1.46163	-0.53643	-0.863247		-0.632581	-1.80856	-1.85433		-0.331254	-1.47531	-1.29325	-0.734017	-1.41288						0.705125	0.902746	2.48564	1.72553	-0.27896	-0.140877
CACNB3	-0.35751	-0.0825344	-0.607578	-0.190268	0.463138	-1.11424	-0.395583	-1.6048	0.431191	-0.181811	-0.0063726	-0.699187	-0.257647	0.0544584	-0.141758	0.225051	-0.316336	-0.473129	0.407005	0.543892	0.120941	0.42735	-1.36785	-0.206492	0.286366	0.327664	-0.964455
CACTIN	-0.172011	0.0718509	1.17032	-0.0167734	0.396786	0.152764	-0.128369	0.476811	0.0128954	-0.170281	-0.118151	0.156991	0.231149	0.18969	0.574087	-0.225436	-0.255642	0.642748	0.297903	0.0733871	0.179427	0.18038	0.0564626	-0.00909075	0.258988	0.40477	0.288094
CACUL1	-0.222166	-0.0400898	-0.0417839	0.0222577	-0.311855	0.075433	0.120888	0.194118	0.211828	0.0870274	0.252744	0.316544	0.195492	0.23936	0.228347	0.228222	0.321288	0.437754	0.00112136	-0.0743844	-0.0751415	-0.240998	0.615155	-0.314243	-0.108915	-0.0495645	-0.0185971
CACYBP	-0.365156	-0.26747	0.566828	-0.361065	0.701642	0.0596148	-0.127549	0.372237	0.0678843	0.231358	-0.0556959	0.282453	0.110859	-0.127376	0.340865	0.213967	-0.110286	0.281681	-0.206185	-0.228964	-0.160994	-0.199963	0.0915364	-0.32856	-0.105525	0.00658943	-0.325047
CAD	-0.0177099	0.112828	-0.438414	-0.123836	-0.46282	-0.191566	-0.214585	-0.257582	0.212612	-0.345777	0.414658	-0.671822	-0.319206	0.294618	-0.948424	0.247206	-0.11663	-0.212472	0.0809355	-0.00488164	0.198412	0.244556	-0.166102	-0.0926289	0.274969	-0.281499	-0.211821
CADM2	0.046495		0.0546421				0.681068				0.0283089						-0.479136	-0.287984	0.312575	0.645495	0.0515221
CADM4	-0.411825	-0.27228	0.480743			-0.34261	0.438374	-1.69482			-0.0380009	0.00567443			-0.122092	-0.273139	-0.313217	-0.0467216	0.0567689	0.296144	0.731815	1.7879	-0.870162				-0.182607
CADPS	0.339383	-0.239454	0.136344	-1.37628	-1.07922	-1.24501	0.229495	-1.08816	-0.281065	-1.06934	0.413968	-0.738607	1.02583	-0.249421	-1.11587	0.973061	0.86683	-0.148898	-0.577531	-0.74601	0.0766316	-1.38004	-1.04415	-1.37198	-1.39732	-1.61579	-1.07536
CALB1	-0.218054		1.46731				1.75528				-0.367336						-0.379334	0.475178	0.927704	-0.287899	-0.0395999
CALCOCO1	0.07147	0.320995	0.19899	0.276699	-0.356659	-0.0534958	0.46806	0.411738	-0.496402	-0.570721	-0.1136	0.0450342	0.160534	0.0905648	0.0669212	0.0398186	-0.0462681	0.396446	0.241881	-0.186487	-0.130779	0.0141999	0.0268077	0.902643	0.21203	0.0344797	0.530833
CALCOCO2	-0.701312	-0.0374567	0.54725	-0.513876	-0.367564	-0.42285	-0.135317	0.546686	-1.08196	-0.551861	0.152516	-0.117469	1.01129	-0.276708	-0.25679	0.649513	0.184276	-0.144607	-0.0237093	-0.466803	-0.0532172	-0.180882	0.366285	0.541992	0.0378665	-0.082272	0.385874
CALCR		0.128641				-0.0396459		-0.329073				-0.226247			-0.330403	0.0113519						0.553688	-0.0632821				0.610216
CALD1	1.18926	-0.0718868	0.31745	2.13888	-0.324604	-0.575343	1.50638	0.309106	-0.951492	-1.58659	-1.06832	-0.639866	-1.13153	-1.47818	-0.533259	-1.14347	-1.54712	-0.716307	-0.687289	-0.438909	0.0219551	-0.922952	0.310013	0.691276	0.0964733	0.0686257	-0.329765
CALHM2	0.145682	-0.236833	0.517433	-0.3276	1.11626	-0.314581	-0.500011	-0.0917699	0.676381	0.806787	0.26811	0.0303225	-0.784862	0.209847	0.4251	0.309619	0.396853	-0.551615	-0.111626	-0.0941452	-0.0955742	-0.155978	-0.526743	-0.326482	-0.517211	-0.450033	-0.603337
CALML3	-0.138277	0.169879	-0.453739	-0.595232	0.324242	-0.185796	0.0297539	-0.308119	-0.132165	0.5814	0.0709901	0.13728	-0.549883	-0.249555	0.17655	-0.133408	-0.119604	-0.181124	-0.287814	-0.23012	-0.045858	-0.184298	-0.275781	-0.445428	0.0584859	-0.458642	-0.386668
CALML4	0.0457497	-0.42207	-0.130542	-0.108927	1.01712	0.222372	0.94012	0.744792	-0.379366	0.0181334	-0.439911	0.391687	0.916588	-0.552904	1.00673	0.521053	-0.941597	0.444496	-0.514226	-0.672473	-0.788136	-1.06266	0.388602	-0.390207	-0.296583	-0.156124	-0.206294
CALML5		-0.875853				0.0959709		-0.53353				-0.456014			0.311558	-0.94437						-1.07327	0.710247				-0.76136
CALR	-0.122585	-0.130432	1.68564	0.265741	0.444322	0.263284	0.162823	0.974885	-0.229189	0.217825	-0.309525	0.724553	0.336373	-0.13845	1.10536	-0.300056	0.0157493	0.921338	-0.0240827	-0.262826	0.0406825	-0.103779	-0.0704104	0.510687	-0.0127098	0.278987	0.767603
CALR3		0.0588647		0.107292	0.321644	-0.0771689		0.441174	-0.180268	0.209447		0.318641	0.0110554	-0.124571	0.687094	0.112409						0.354414	-0.400773	0.497273	0.00817578	0.236564	0.279893
CALU	-0.289244	-0.294474	0.685559	-0.0870411	0.321513	0.00619828	-0.0779429	0.285072	-0.345162	0.188305	-0.592882	0.344982	0.0621974	-0.392891	0.736385	-0.455508	-0.152052	0.660814	0.221816	-0.0868179	0.246468	0.310356	0.247383	0.913325	0.589682	0.688291	0.993776
CAMK1	0.56231	-0.112595	-0.927327	0.758012	-0.173465	-0.0859495	0.0679554	-0.0731893	0.678417	-0.193999	0.00342202	0.356577	0.0332038	-0.100052	0.244654	0.275608	-0.24721	0.199195	-0.499779	-0.614671	-1.04695	-1.06489	-0.734075	-0.0130994	-0.632721	-0.659506	-0.724085
CAMK1D	-0.0670215	0.519692	-0.0215638	-0.202455	0.0606973	0.445112	-0.425214	0.613874	-0.650858	0.594095	0.156823	0.376363	-0.357456	-0.351631	-0.951329	-0.298775	0.400135	-0.201491	-0.244721	-0.292416	-0.228732	-0.467019	0.0600914	-0.938057	0.272382	-0.131916	-0.143127
CAMK2A	0.0358335	0.185537	0.414471			-0.206865	0.625623	0.487381			0.162001	0.222848			0.209093	-0.150212	0.0163391	-0.102466	0.254544	0.21357	0.175352	0.348972	0.580277				-0.10376
CAMK2B	-0.441165		1.22324				1.34174				-0.152041						-0.599836	0.0113521	0.356573	0.0597693	-0.0713087
CAMK2D	0.203885	0.369115	-0.786147	-0.684922	-0.316346	-0.436976	-0.268738	-0.837217	0.320998	0.738358	0.431578	-0.251922	-1.05902	0.0180112	-0.613489	0.204647	0.443261	-0.697462	-0.0323295	0.0466222	-0.122852	0.0275334	-0.594042	-1.20774	-0.557996	-0.823412	-0.431206
CAMK2G	-0.547358	-0.201078	0.492601	0.265954	-0.377518	0.0544523	0.150641	0.809042	0.272262	-0.131201	0.270215	-0.171717	0.592036	0.381932	-0.155381	0.324669	0.329115	0.42369	0.127836	-0.316808	-0.264388	-0.248863	0.437953	0.420176	0.0667166	-0.00308776	-0.124709
CAMK4	-0.335906	0.61723	0.19706	-0.421614	-1.15666	-0.195547	0.796922	-0.453723	-1.32002	-0.918471	-0.771864	-0.970516	-0.757147	-1.40311	-0.766947	-1.04342	-0.713625	-0.293408	0.964829	0.869967	-0.562204	0.362924	1.37967	0.399803	0.182655	0.247655	0.727724
CAMKK2	-0.232384	0.303399	-0.310267	0.0987549	-0.0957152	0.0870475	-0.153528	0.769341	0.0677899	-0.282502	-0.0400977	0.305993	0.160979	-0.059131	0.0813731	0.149438	-0.0865546	0.177478	-0.0490772	-0.0653817	-0.293164	-0.267226	0.374767	0.339894	-0.0756949	-0.0568878	0.083582
CAMKMT	0.27997	0.0166204	-0.024772			-0.461621	-0.174908	-0.951922			0.361037	0.0779148			0.68272	-0.12821	0.876584	-0.567857	-0.348717	0.534618	0.398735	0.0754527	-0.522367				-0.737347
CAMKV	-0.444346		1.47032				1.55461				-0.262467						-0.755537	0.371027	0.16181	-0.226062	0.417545
CAMLG	0.0969342	0.24799	0.354709	0.346306	0.473392	0.486835	-0.130536	-0.0189038	0.0229461	0.757319	0.101945	0.756515	-0.327353	0.0248541	1.15588	0.0659292	0.399716	-0.236507	-0.182084	-0.662494	-0.416559	-0.581751	-0.588821	-0.399439	0.0348074	0.154739	-0.154607
CAMP	-0.98369	1.23783	-0.0216835	0.880655	-0.405552	0.0306884	-0.297336	2.02726	-1.09976	-0.683952	-1.27712	0.338631	-0.699214	-1.18425	0.342771	-0.375877	-1.31387	-0.760749	0.188668	0.14545	-1.2768	-0.631921	-0.0734133	0.461756	0.494332	0.00405366	0.391646
CAMSAP1	-0.142839	0.22213	0.000559478	0.158579	-0.190939	0.268892	0.0401983	0.0329876	0.264979	-0.141823	0.306928	-0.54409	0.417771	0.458124	-0.793335	0.0937106	0.00177933	0.443922	0.192788	-0.0705958	0.151436	0.0512986	0.173228	0.31141	-0.108765	-0.195762	0.00546774
CAMSAP2	-0.0881204		0.619181				0.593889				0.0727599						0.170502	0.790575	0.528361	-0.12125	-0.0481405
CAMSAP3	-0.135127		-0.734313				0.339315				0.169832						-0.171753	-0.593447	0.582408	0.971497	0.338652
CAND1	0.0832766	0.392145	-0.489523	-0.306618	-0.390512	-0.0323791	0.437615	-0.270299	0.0778055	-0.287844	0.0155933	-0.762465	-0.205796	0.0762579	-0.903992	0.0531528	-0.0945944	0.194668	0.287427	0.138638	0.312027	0.260908	0.463843	0.339724	0.0221331	-0.0530056	0.174636
CAND2	-0.212482	0.0297314	-2.29597	-0.434653	-0.245001	-0.731548	-0.655594	-1.02682	0.266672	-0.469112	1.21844	-0.378535	-0.402493	0.544162	-0.958537	1.00708	0.100281	-1.09754	-0.527227	-0.744319	-0.565093	-0.364598	-0.763999	0.496626	-0.260279	-0.72366	-0.547951
CANT1	-0.243594	0.0207894	0.683899	0.179503	0.25608	0.407826	0.0203736	0.391129	-0.151947	0.20871	0.169131	0.299332	0.787173	0.169238	0.54434	0.0866779	0.443143	0.369278	-0.238619	-0.123372	-0.129992	-0.490215	0.292903	0.551729	-0.16825	0.0476942	0.252294
CANX	-0.18213	0.135754	1.41642	0.262349	0.485991	0.479844	-0.0886106	0.891251	-0.142261	0.22771	-0.0334772	0.473819	0.380129	-0.0882809	0.99733	-0.155336	-0.0142156	0.731317	0.0449036	-0.099576	0.0664516	-0.00362338	-0.105677	0.676506	-0.434225	0.34552	0.576212
CAP1	0.132698	0.117225	0.215508	0.514405	-0.246855	0.0720251	0.48318	0.45424	-0.188605	-0.283895	-0.374376	0.143598	0.158993	-0.299415	-0.0739389	-0.171409	-0.0754031	-0.0687085	0.253612	0.127769	-0.0510326	-0.241431	0.469476	0.251217	0.134175	-0.0269484	0.0605607
CAP2	-0.572747	-0.259038	-0.0942607	-0.548937	0.126818	1.40195	-0.0363445	-0.493725	-0.596294	-0.202208	-0.854766	0.199065	0.277032	-0.450729	-0.138391	-0.722019	-0.73508	-0.171252	0.487586	0.0574576	2.01562	0.912813	0.895446	0.429304	0.185191	-0.406612	-0.1345
CAPG	0.0729338	-0.0286234	0.10023	-0.0213385	0.205443	0.144815	-0.00804998	0.215337	-0.151525	0.275578	-0.449709	-0.00821455	0.63117	0.0525876	0.740198	-0.123379	0.0701236	-0.00974259	-0.154895	-0.219019	0.251323	-0.319984	0.803699	-0.189967	-0.0549474	-0.33093	-0.026352
CAPN1	0.296653	0.419322	-0.416535	-0.0181807	-0.119881	-0.318733	0.175553	-0.468921	-0.100345	-0.2974	-0.0409275	-0.466749	-0.572645	-0.095627	-0.442682	0.0917282	0.0550037	-0.268562	0.185169	0.174823	0.364874	0.211889	-0.509372	-0.59882	0.249094	-0.162791	-0.385536
CAPN15	0.00282704	0.238658	-0.418352	0.198779	-0.191741	0.363395	0.205648	0.0719497	-0.0455919	-0.306225	-0.0589627	-0.243727	0.498924	0.13112	-0.40976	-0.0324436	-0.0484249	-0.0506493	0.352684	0.221169	0.0685831	0.355038	-0.253321	1.24285	0.0104641	0.358171	0.0543548
CAPN2	0.417442	0.226745	0.307878	0.270171	-0.341964	0.394872	0.695117	0.256297	0.204088	-0.30806	-0.138293	-0.0215742	0.0897503	0.31206	0.109008	-0.120739	0.000542741	0.446304	0.0841702	0.358115	-0.385874	-0.240426	0.18714	-0.133235	-0.926555	-0.787289	-0.272205
CAPN5	-0.154417	0.138074	-0.710669	0.0658417	-0.316077	-0.881433	2.34436	-1.20718	-0.268462	-0.662275	-0.446462	-0.416235	-0.303761	0.00564316	-0.903211	0.623795	-0.752604	0.114883	0.0147806	0.316026	-0.0414842	0.117151	-0.135193	-0.37689	-0.103065	0.0773428	-0.401055
CAPN7	-0.0348423	0.110936	-0.279974	-0.238185	-0.460641	0.0760742	-0.198405	-0.0501664	-0.0732662	-0.57317	-0.589409	-0.440328	-0.323964	-0.677596	-0.891184	0.148016	-0.447757	-0.415693	0.110109	0.163299	0.18046	0.518661	-0.431078	0.561296	0.567913	0.0949734	0.189185
CAPNS1	0.183939	0.0553218	-0.146136	0.00654208	-0.0736251	0.196634	0.488561	0.408976	-0.32885	-0.00834249	-0.263157	0.0491548	0.122544	-0.20326	0.106911	-0.00819006	0.0910949	0.0877318	0.185611	0.0723986	0.0203561	-0.149852	0.130438	0.16227	0.13688	-0.058067	0.154848
CAPRIN1	-0.241262	-0.0457723	-0.296941	0.0554704	0.040621	0.0800546	-0.144013	0.474787	-0.0699033	-0.267188	0.00126544	0.410506	0.112792	0.073821	0.146822	0.178186	0.0960661	0.267046	0.221126	-0.109037	0.0154698	0.0745443	-0.030408	0.237002	0.189713	0.487738	0.556348
CAPS		-0.236448				0.0287753		-0.0776071				0.425393			0.366208	0.349637						-0.0418324	0.400365				-0.132277
CAPZA1	0.223077	0.177076	-0.160033	-0.109397	-0.0755764	-0.0693965	-0.0982707	0.178399	-0.247913	0.137073	-0.188577	8.52467e-05	-0.408012	-0.267913	-0.0640864	0.0516311	0.0509281	-0.160952	0.0694003	0.239138	0.0872415	0.126123	0.156675	-0.0776021	0.207301	-0.231885	-0.162511
CAPZA2	0.179096	0.273359	-0.189203	0.0662654	-0.180029	0.0390675	-0.0886508	0.00734099	0.328478	0.22411	0.0237148	0.137954	-0.247592	-0.120028	-0.0783744	0.0562575	-0.106824	-0.121816	-0.0607302	0.117184	0.126514	0.184835	0.186282	-0.103304	-0.0216217	-0.283538	-0.144986
CAPZB	0.158476	0.0823932	0.0734678	0.163435	-0.0205276	0.216518	0.317213	0.382887	-0.0800611	0.0114877	-0.287677	-0.0117998	0.0940366	-0.178518	0.0556795	-0.042473	0.0378803	0.0708128	0.158356	0.0733832	-0.0158043	-0.0281808	-0.029366	0.241323	0.194213	0.0538226	0.207622
CARD11	0.191345	0.434135	0.0178042	0.149594	-0.249372	-0.35002	0.265922	-0.451361	0.449295	-0.0509322	-0.0911362	-0.73678	0.377703	0.54553	-0.451156	0.10429	0.713079	0.617824	0.244483	0.167635	0.179263	-0.445088	-0.422647	0.0767522	0.0649979	-0.251299	0.00195031
CARD14	0.074447		-0.0221529	0.469994	0.460973		0.958714		0.672934	0.432636	0.0348969		1.15222	0.951673			0.290717	0.867639	0.470788	0.503647	0.327228			0.800069	0.179359	0.260885
CARD16	0.719585	0.216084	-1.08534	0.286629	0.732442	0.335901	-0.281155	-0.373415	0.0055463	0.389091	-0.386821	1.17563	-0.843224	0.273501	1.77824	0.00304319	0.969035	-0.852281	-0.0273627	-0.0617936	-1.59136	-1.14975	-0.913893	-0.615791	-0.174595	-0.165662	-0.631183
CARD17	0.433481	-0.519667	-0.806261	-0.944444	-1.89081	0.0687189	-0.320777	-0.318656	-1.88643	-0.524024	0.578731	1.68892	-0.693405	1.44416	2.16756	-0.276848	0.391438	0.405536	-0.414322	-0.247305	-0.670315	-0.943512	-0.177631	-1.28212	-1.30756	-1.92948	-0.111191
CARD6	1.00181	0.456914	-0.106626	0.877984	-0.186406	0.821859	0.255017	0.832208	0.244978	-0.661275	-0.0111217	-1.09684	0.797409	0.552884	-0.900293	-0.22157	0.236951	0.256952	-0.152818	-0.456126	-0.316447	-1.4112	0.278943	0.793656	-0.334204	-0.120096	-0.127873
CARD8	-0.395358	-0.204041	0.24321	-0.0976501	0.117594	0.173323	-0.0675874	0.3094	0.100696	0.220323	-0.192771	0.118744	0.0917735	-0.0463592	0.369694	-0.127286	-0.0212818	0.109557	0.161095	-0.377107	0.314709	0.155708	0.348903	0.547089	0.301911	0.260935	0.371512
CARD9		0.373844		0.930591	0.41621	0.400672		1.43987	-0.434322	0.111112		0.350558	0.171905	0.0750348	-0.228336	0.0215716						-0.27315	0.470024	1.4843	0.28029	0.645654	0.863555
CARHSP1	-0.285382	0.0539824	-0.469161	-0.598575	0.240784	-0.00147162	-0.057952	-0.32628	-0.183284	0.62854	0.0413437	0.608146	0.000106597	-0.309125	-0.0871864	0.268526	0.243096	-0.560414	0.217152	-0.228916	0.160235	0.062513	-0.304528	0.140352	0.0507994	0.269327	0.100552
CARKD	0.624064	-0.0435543	-0.392196	0.142498	-0.0873584	0.0507727	0.347883	-0.347977	0.294357	-0.0936093	0.0572366	-0.168178	-0.910229	-0.408835	0.0107901	0.121022	0.277743	-0.392024	-0.103147	0.192528	0.215609	0.218618	-0.590576	-1.1531	-0.423754	-0.711457	-0.832154
CARM1	0.0909661	0.0588327	-0.440524	-0.0891278	-0.110512	-0.0431583	0.45502	-0.33431	0.232212	-0.273733	0.277249	-0.357317	0.0980882	0.135924	-0.0443197	0.140837	0.32313	-0.258512	0.227891	0.212111	0.0340005	0.0251498	0.18043	-0.0455587	-0.343068	-0.252791	-0.17252
CARS	0.00821629	0.37508	0.139281	-0.153128	-0.141515	-0.0848649	0.1814	-0.239337	-0.135813	-0.418768	-0.0350461	-0.486924	-0.0732223	-0.177701	-0.474012	-0.0101627	0.0982922	-0.223913	0.156253	0.247276	0.369565	0.236528	0.240223	-0.323923	0.150813	-0.10929	-0.238672
CARS2	0.250922	-0.269735	0.0420513	0.150854	-0.0172057	0.0449729	0.0649207	0.464565	0.0927955	-0.0260495	-0.19119	-0.120036	0.331499	-0.0125585	0.0155931	-0.0719097	-0.0374396	0.0463277	-0.0661519	0.138099	0.189559	-0.0853243	0.673884	-0.304499	0.245851	-0.225338	-0.00946069
CASC3	-0.108682	-0.0189655	0.417864	-0.33584	0.623431	0.0405656	-0.283187	-0.0950824	-0.0753232	0.0681891	0.02253	0.270833	0.552889	0.295974	0.544778	-0.0860413	0.317072	-0.141832	0.00558392	-0.304325	0.216889	-0.163976	-0.167536	-0.497661	0.152167	-0.00812318	0.00932305
CASC4	-0.0151427	-0.0436111	-0.144482	-0.0639775	0.282899	-0.0150367	0.185657	0.604149	-0.84387	-0.219067	-0.296761	0.372417	0.0666011	-0.716754	0.367339	-0.0155737	0.501964	0.273019	0.0686074	0.0310765	0.292748	0.260594	-0.0567063	0.318071	0.502862	0.700429	0.251452
CASC5	-0.526317	0.0618423	0.0524995	-0.339183	-0.370829	-0.395495	-0.585843	0.0932259	-0.0303988	-0.509313	0.267926	-0.340013	0.694868	0.304119	-0.510319	0.318182	0.0641159	1.33216	-0.155961	-0.179823	0.449644	0.152696	0.468292	0.760213	0.122508	0.697599	1.02199
CASD1	-0.476926	-0.0102892	1.29758	-0.189745	-0.126586	0.348123	-0.722317	0.472726	-0.0520918	-0.365604	-0.0758337	0.386162	0.596598	-0.0534603	0.405617	-0.0715995	0.534623	0.630725	0.246606	-0.227941	0.213356	0.878856	1.01043	0.831258	-0.0254755	0.554225	0.640581
CASK	-0.114054	0.0976772	-0.143307	0.00715611	-0.279315	-0.127198	0.196992	-0.485476	0.0725096	-0.0204132	0.177325	-0.482285	0.185543	0.444753	-0.528621	0.314739	-0.0793161	0.448596	-0.117632	-0.274126	0.76186	-0.0325527	-0.0251898	0.0418509	-0.0935374	-0.136336	-0.344977
CASKIN2	-0.13954	-0.361749	-0.158226	0.053232	-0.226145	-0.172049	-0.238972	-0.609916	0.465916	-0.31638	0.0145225	-0.346974	0.317315	0.190102	-0.374008	0.266145	-0.0385199	-0.205311	0.0953533	-0.228939	0.254937	0.143834	-0.194037	-0.0240157	0.218954	0.169785	0.15217
CASP1	0.326745	-0.0157702	0.141084	-0.184941	-0.408621	0.162832	0.0815172	-0.358681	0.187561	-0.0229286	0.185738	0.314717	0.125795	0.377971	0.369653	0.224522	0.343	0.136022	-0.222212	-0.182036	-0.59501	-0.534391	-0.113205	-0.638513	-0.294605	-0.709968	-0.476067
CASP10	0.308706	-0.0066206	-0.0491271	-0.131287	-0.238501	0.259821	0.281518	0.681055	-0.16854	-0.244332	-0.139944	0.283013	0.2825	-0.426675	-0.22537	0.00808322	0.529001	0.165531	0.258207	0.280581	-0.10405	-0.220562	0.340074	0.464497	0.0967923	-0.377191	-0.194277
CASP14	-0.572642	-1.09678	0.740659	0.9254	1.94108	-0.51826	3.7667	0.0924126	-0.16629	0.631703	-1.61687	0.197222	0.546248	-0.0665078	-0.0723705	-1.94707	-1.67581	1.50386	-0.302904	-0.154526	-0.483586	-1.164	-0.156924	0.00657872	-0.991323	-0.528154	-0.317388
CASP2	-0.207275	0.176905	-0.479839	-0.688385	-0.729296	-0.222342	-0.35776	-0.411578	0.36049	-0.279673	0.272037	-0.327201	-0.343347	0.170584	-0.59907	0.19498	-0.181224	-0.293972	-0.126808	0.0426842	0.355354	0.497666	-0.451919	0.245035	0.0890635	0.050944	0.524678
CASP3	0.0222338	0.242106	0.195634	0.162226	0.0304046	0.0551565	0.276056	0.291233	-0.0512475	0.149984	-0.000440431	0.162257	0.0494071	-0.0218271	0.0812182	-0.0161291	0.348688	0.0606288	0.121716	0.0170665	0.00903279	0.0532286	0.25361	0.141729	0.105588	0.210223	0.140157
CASP4	0.139532	0.0335767	-0.153538	-0.130623	0.163597	-0.0518678	-0.0857395	0.0301139	0.0936145	-0.273184	0.0646184	-0.242911	-0.137917	-0.0458703	0.0532868	0.152655	0.288575	0.0616028	-0.0206123	0.0103454	-0.310432	-0.320909	0.258513	-0.0693526	0.162004	-0.15429	-0.137477
CASP6	-0.294405	-0.139221	0.191065	-0.00665762	0.0073264	-0.159767	0.00434421	0.0937441	0.161963	0.183757	-0.165759	0.266196	-0.263508	-0.0221948	0.32335	-0.123162	-0.0101879	0.0140698	-0.0101312	-0.14861	0.0641953	0.175181	0.209664	0.0819032	0.396983	0.134815	-0.0857818
CASP7	-0.185308	0.105147	-0.563296	-0.109154	0.226512	0.338463	-0.335501	-0.492923	0.20233	0.388667	0.404636	-0.175289	-0.238646	0.371363	0.124083	0.226513	0.210244	-0.405386	0.112311	-0.171166	0.158377	0.0348009	-0.512352	-0.0601887	0.0126429	0.00813481	-0.467535
CASP8	0.0822931	0.276819	-0.109843	0.0101349	-0.105155	0.0283206	0.0548061	0.344016	-0.297127	0.165559	-0.0649732	0.158585	0.28463	-0.0241648	-0.177422	0.0184085	0.325813	0.202276	0.108284	0.162344	0.0402386	-0.0305291	0.0961893	0.12743	0.255329	-0.206427	-0.193056
CASP9	0.194843	0.400104	-0.13136	-0.103722	-0.118606	0.0426547	0.531066	-0.273829	0.308824	0.25074	-0.0620318	-0.125318	-0.442486	0.235287	-0.46141	-0.233928	0.0357802	-0.180971	0.0547927	0.144126	0.107993	0.243172	-0.588576	-0.151947	0.176129	-0.246006	-0.133951
CASS4	1.26644	0.436306	-0.155604	1.46126	-0.0663687	-0.966711	1.27672	-0.714877	-0.309582	-0.295755	-0.684991	-1.46517	-0.757029	-0.604904	-1.43249	-1.10706	-1.15969	-0.621607	-0.508655	-0.308566	-0.977	-1.66987	-1.03485	-0.0965634	-0.165848	-0.0351963	-1.35026
CAST	0.169393	0.311489	0.594302	0.190116	0.754241	0.704283	0.764294	0.173649	-0.120547	0.0575153	-0.176753	-0.185628	0.774476	-0.0535531	-0.0468524	-0.0763417	0.417199	0.799222	-0.115155	-0.159687	-0.0892399	-0.643223	-0.697018	-0.270152	-0.178265	-0.47575	-0.130772
CASZ1	-0.27946	0.320165	0.713788			0.288134	0.646771	0.32547			-0.696866	-0.346562			-0.51485	0.00544926	-0.245218	0.076025	-0.113971	0.0583543	-0.241661	0.185194	0.465874				0.631035
CAT	-0.134024	0.24329	-0.124141	0.126772	0.269444	-0.288829	1.77035	0.147626	-0.555459	-0.490859	-0.555304	-0.108234	-0.327143	-0.460525	-0.248965	0.271729	-0.57319	-0.00925987	-0.073289	0.233876	-0.452183	-0.104181	0.134158	-0.133749	0.0806658	0.0507879	0.0343138
CAV1	-1.12685	-0.808204	-0.764112	-0.754437	-0.679819	-0.985354	-0.841751	-0.66388	-0.463056	-0.908957	-1.09604	-0.850659	-1.30256	-0.775979	-0.668993	-1.16969	-1.57219	-0.190433	1.65657	-0.37487	-0.654152	-0.831088	1.94202	0.735343	1.48803	1.30132	0.845547
CAV3	0.203784		-0.400612				0.190828				0.510605						-0.222637	-0.584971	-0.000129527	0.376715	0.525706
CBFA2T2	-0.155281	-0.238013	-0.0523353	-0.159462	0.128691	0.0396979	-0.325135	-0.266704	0.0534327	0.0597448	-0.0401975	-0.3828	-0.0248126	0.237229	0.159515	0.0307424	0.277963	0.238393	0.146578	0.140606	0.57702	0.770825	-0.337687	0.260813	0.435813	0.402881	0.221055
CBFA2T3	-0.356575	-0.254672	-0.419145	-0.199992	-0.0346442	-0.469777	-0.693553	-0.302446	-0.0730776	-0.244207	-0.220056	-0.507493	0.0991413	-0.185373	-0.691877	-0.459208	-0.335386	-0.604313	-0.327513	0.294132	0.64018	0.589151	0.661893	0.42723	0.513177	0.637933	0.421646
CBFB	0.0198397	-0.00981769	-0.161031	-0.0661976	0.251606	0.257744	-0.134586	-0.000318239	-0.239644	0.196018	-0.267774	0.426802	-0.13927	-0.0762822	0.397718	0.0551251	0.236089	-0.304144	-0.0869513	-0.0352239	-0.0744416	-0.138035	-0.133566	-0.167901	0.0604866	-0.0150234	-0.0540699
CBL	0.0609008	0.730376	-0.397533	-0.574774	-0.369482	-0.654393	-0.228898	-0.425423	-0.229244	-0.228653	-0.250502	-0.646435	-1.15	-0.249002	-0.769768	-0.134339	0.00974319	-0.468664	0.104907	0.231639	0.420574	0.265086	-0.135716	-0.612969	0.25647	-0.51829	-0.600907
CBLB	0.120993	0.283302	-0.262411	0.0510724	-0.534409	-0.323065	-0.0437534	-0.805134	-0.366827	-0.127191	-0.0287732	-0.619703	-0.11846	-0.254313	-0.644915	0.024382	0.29806	-0.153578	0.0324966	0.485591	0.25125	-0.212783	-0.320107	0.0677626	0.210337	-0.124826	-0.598447
CBLL1	0.00361226	-0.0151707	-0.175249	0.0851918	0.141647	-0.028688	-0.37422	-0.497054	0.0412995	0.0804485	0.148093	0.0391241	-0.154922	-0.130352	-0.23544	0.052164	0.284902	-0.44861	-0.0575774	0.148518	-0.0959217	-0.00649262	-0.355632	-0.308246	-0.0551727	0.14648	-0.183936
CBR1	0.296277	0.0663647	-0.268756	-0.35709	-0.233223	-0.193502	0.0465295	-0.256363	-0.317525	0.14805	0.0887213	0.375503	0.322705	-0.220013	0.315254	0.217859	0.331433	0.00298354	-0.415099	-0.312335	-0.156345	-0.384076	0.376446	0.0063078	-0.243806	-0.346611	-0.529099
CBR3	-0.521354	1.01376	-0.273671	-0.710176	-0.285276	-0.356381	0.246424	-1.15047	-0.223314	0.876817	-0.018439	-0.174844	-0.471023	-0.520188	0.543295	0.627316	1.47617	0.222556	-0.406434	-0.417091	0.176128	-0.5484	-0.0301329	0.0744375	-0.601914	-0.12924	-0.944679
CBR4	0.142886	-0.0162629	-0.511037	0.710418	0.307416	0.171348	-0.640732	-0.461527	0.313248	0.71463	0.467484	0.00555974	0.232694	0.207058	-0.0287854	-0.0958169	0.261744	-0.392035	-0.363606	0.151467	-0.263192	-0.0297587	0.599227	0.226995	-0.539143	-0.143052	-0.51335
CBWD2	-0.209193	-0.1247	0.457632	0.109995	0.307176	0.586292	0.647355	-0.04765	-0.278708	-0.168097	0.161578	0.740964	0.803889	0.210525	0.117089	-0.617355	0.199429	1.24462	0.479762	-0.463817	-0.199685	-0.665903	0.746254	0.962574	-0.27382	0.28691	0.488921
CBX1	-0.0198799	-0.0585659	0.154814	0.0661786	0.91442	0.24945	0.017279	-0.911065	-0.0389671	0.920814	-0.307708	-0.207131	-0.113298	0.21477	-0.992687	0.154113	-0.0265875	-0.0771087	0.127093	0.058014	0.055278	0.420547	-0.390059	0.333668	-0.188574	0.506451	0.312215
CBX2	-0.8404	-0.120245	0.0774252	-0.65368	-0.159731	-0.512641	-0.65856	0.324111	-0.171903	0.00894724	-0.30013	0.383195	0.264742	-0.34082	1.10127	-0.269307	-0.468793	-0.139254	0.101802	0.247206	0.619568	0.698535	0.246696	0.636266	0.232967	0.601558	0.0893255
CBX3	-0.206224	-0.303312	1.04812	-0.0828836	0.433022	-0.193585	-0.0889294	0.535032	-0.0821584	0.540964	-0.204256	0.47215	0.365228	-0.112148	0.717104	-0.180398	-0.0101681	0.329503	0.0290709	-0.161689	-0.171453	0.053261	0.307652	0.0786125	0.0160336	0.29326	0.372406
CBX4	-0.379776	-0.100914	0.61987	0.0405732	-0.174374	0.00964751	-0.123147	-0.067261	-0.0764341	-0.223358	-0.0491724	0.166557	0.532624	0.289508	-0.111326	0.0930703	0.0545979	-0.13839	0.146868	0.0590079	0.071435	0.248759	0.530857	0.48116	0.0900597	0.467277	0.360305
CBX5	-0.483646	-0.121129	1.15926	-0.319024	0.257709	0.0284968	-0.496484	0.492358	-0.325516	0.60542	-0.207077	0.40982	0.102348	-0.35186	0.755984	-0.258023	-0.190908	0.220744	0.160851	-0.0636058	-0.0830378	0.481518	-0.0404495	0.75372	0.320401	0.966905	0.923861
CBX6	-0.199133	0.121779	-0.817328	-0.198319	0.166098	0.0186218	-0.36833	-0.289749	0.399059	0.114387	-0.0851339	0.329686	-0.725782	0.392114	0.603639	-0.264977	-0.366386	-0.112035	0.0870802	0.0850647	0.495489	0.458629	-0.532116	-0.702055	0.179054	-0.290518	-0.146043
CBX7	0.100034	-0.157912	-0.296475	0.456498	0.0266935	-0.0895698	0.564743	-0.463398	-0.573872	-0.28967	-0.620704	-0.28741	-0.0518359	-0.941944	-0.334399	-0.381029	-0.294971	-0.208681	0.353741	0.621991	-0.111836	0.251231	-0.337716	0.237276	0.195189	0.183576	-0.43133
CBX8	-0.335383	-0.294927	-0.656724	-0.133667	0.399336	-0.00874688	-0.107522	-0.19649	0.190496	0.170613	-0.144204	0.253394	-0.545397	0.0656881	0.611526	-0.104042	0.096208	-0.395958	0.136303	0.164392	0.246846	0.509677	-0.292096	0.0425948	0.340221	0.503157	0.127949
CC2D1A	-0.0283082	0.0863117	-0.117901	-0.0246972	-0.0543642	0.0656118	-0.0419004	-0.327577	0.143151	-0.173153	0.111003	-0.132639	-0.0674585	-0.0127806	-0.305385	0.397707	0.307547	0.016172	0.0597398	-0.0589254	0.100144	-0.093624	-0.0597198	-0.0166368	0.139297	-0.101826	-0.0475635
CC2D1B	-0.00906418	0.170804	0.25372	0.0264953	0.150993	-0.134214	-0.0906156	0.491465	-0.187497	-0.249268	-0.368711	0.0884905	0.142276	-0.0924288	0.260555	-0.141051	0.180827	0.0906507	0.270738	0.191774	0.120686	0.117	0.412208	0.0557011	0.105726	-0.168213	0.239328
CCAR1	-0.0518071	0.128413	0.530369	0.0383405	0.196738	0.141284	-0.0187587	0.281344	0.158335	0.119149	0.0548838	-0.158986	0.279806	0.273081	0.12043	0.0274199	0.136547	0.501003	0.132403	-0.0415865	0.274731	0.150105	-0.0548957	-0.232185	-0.0507667	0.107887	0.113586
CCAR2	0.025015	-0.0757074	-0.262421	0.0101169	0.0258531	0.105417	-0.0951096	-0.199335	-0.00535577	0.0384262	0.267695	-0.23791	0.121133	0.112223	-0.258954	-0.1234	-0.0324926	0.210714	0.162041	0.1041	0.15174	0.274216	-0.0581681	0.190962	-0.00571879	0.0437366	0.175143
CCBL1	-0.107655	0.0761991	-0.290974	-0.187093	-0.11286	-0.0862436	0.0573596	-0.673341	-0.162457	0.234641	0.227249	-0.137813	-0.81022	0.236455	0.321956	-0.416032	0.109943	-0.496491	-0.0472244	0.254715	0.0559868	-0.3098	-0.0861643	-1.02752	0.4868	-0.480837	-0.728406
CCBL2	-0.0480498	-0.139629	0.612135	0.0192601	-0.304651	0.190596	-0.0887518	-0.10657	-0.437054	0.0306247	-0.333242	0.199616	-0.279973	0.104292	-0.133441	-0.328971	-0.164585	0.267546	0.0497265	-0.1255	-0.00946852	0.0218527	0.884204	0.706577	0.375406	-0.142523	0.427831
CCDC101	-0.0802422	-0.183299	0.521721	0.0175451	-0.0438422	0.0607098	0.176865	0.105587	0.00545954	0.370285	-0.130453	0.373096	0.376819	-0.0289531	-0.0221122	-0.0604939	0.0248312	-0.077297	0.0357355	-0.104613	-0.22115	0.107327	0.10242	0.0168447	0.0235813	0.210044	0.409038
CCDC102A	0.221785	0.295205	-0.0635602	-0.00344145	0.401005	0.350707	0.0289842	-0.0821691	-0.0187262	0.462143	-0.109542	0.0956084	-0.199118	0.0809683	0.328596	-0.135595	0.516203	0.253116	0.0428168	0.030801	0.253923	-0.2769	0.0820308	0.936093	0.113693	0.20718	0.235642
CCDC104	-0.0582652	-0.0634885	0.371288	-0.014016	0.120691	0.340034	0.337177	0.586881	-0.305015	0.166372	-0.305039	0.45709	0.534009	-0.243761	0.20173	0.166289	0.162646	0.212949	0.2733	-0.211054	-0.201846	-0.335628	0.36523	0.0169608	0.339046	0.425745	0.158314
CCDC106	-0.398916	-0.0522121	0.443997	0.246572	0.267091	-0.556672	-0.557614	0.394332	-1.2179	-0.286634	-0.626411	0.280528	0.0866118	-0.380089	0.301301	-0.54915	0.0693797	-0.275274	0.82067	-0.0681682	-0.235268	0.617192	-0.222276	1.39905	0.797263	1.50948	0.860577
CCDC109B	-0.165654	-0.126775	0.960313	0.496268	0.488906	0.639038	0.452305	-0.33252	0.141177	1.05085	0.249406	0.674318	0.660372	0.359872	0.940388	-0.180578	0.517054	0.380588	-0.24939	-0.808513	-0.86953	-0.63341	-0.206819	-0.124586	-0.837494	-0.525688	-0.316466
CCDC11				-0.302559	0.0335743				-0.000886191	0.507969			0.0113123	0.141641										0.312034	-0.242737	0.217757
CCDC115	-0.0828562	0.313057	-0.616395	0.196281	0.257449	-0.0151616	-0.252921	-1.30261	-0.327655	0.404859	-0.0594136	0.428676	0.129739	-0.163863	0.323946	-0.132542	0.663506	-0.202158	0.269872	0.0374829	0.0780287	0.265645	-0.191777	0.0772033	0.298582	0.345897	-0.198576
CCDC117	-0.268537	-0.422013	0.501255	-0.561309	0.252213	-0.123514	-0.300446	0.13093	-0.128921	-0.00903615	-0.0340121	0.279694	0.8396	-0.156036	0.430299	-0.10512	-0.056519	0.188447	-0.228201	-0.183453	0.0818534	-0.217709	0.540837	0.352812	0.0716998	0.310124	0.298407
CCDC12	-0.0495472	-0.242751	-0.477232	-0.639588	0.111016	-0.236326	-0.391658	-0.111181	0.187755	0.778507	0.260432	0.217259	-0.683136	-0.0808985	0.257004	0.118137	-0.0364167	-0.276021	-0.229582	-0.0982486	-0.445615	-0.135232	-0.468037	-0.481593	-0.135472	-0.124111	-0.181457
CCDC124	-0.0812381	-0.171473	0.0578186	-0.0679322	0.402114	0.21142	0.0318599	0.221646	0.0538607	0.499381	-0.038184	0.397086	-0.142041	0.00951647	0.380801	0.0807927	0.18991	0.0573601	-0.22315	-0.161711	-0.284621	-0.247992	-0.206506	-0.0888014	-0.0698503	0.0311031	-0.0880323
CCDC127	-0.198058	-0.509157	0.158307	0.15578	0.237692	-0.0175312	-0.119932	0.238	-0.140687	0.149962	0.000183546	0.459985	-0.337443	-0.383958	0.0468017	-0.255016	-0.482064	-0.162871	-0.120643	0.294007	-0.156616	0.0823181	-0.0532532	0.923828	0.135645	0.156404	0.16924
CCDC130	-0.0502954	-0.153554	0.814352	0.00142869	0.234399	0.177162	-0.185669	0.0931176	-0.144721	-0.00364246	-0.126099	0.205029	0.262607	-0.0971023	0.393573	-0.192751	-0.0642182	0.371158	0.218224	0.169759	0.093629	0.23134	0.658962	0.583614	0.0436774	0.285777	0.656209
CCDC132	0.260056	0.389338	-0.25373	0.137008	-0.205633	0.352866	0.150302	0.00616655	0.167313	-0.237972	0.120219	-0.342344	0.601542	0.131802	-0.594698	0.148115	0.150798	0.57179	-0.0301801	-0.0312059	-0.0867011	-0.239024	-0.0792255	0.36757	-0.219248	-0.108799	-0.0674031
CCDC134	-0.0258965	-0.109485	0.0388063	0.307398	0.235808	0.225949	-0.204575	0.19921	-0.468848	0.543202	-0.258531	-0.0220436	0.400446	-0.272546	1.08123	-0.190037	0.0393467	0.238179	-0.19639	0.294957	-0.289392	-0.0132346	0.327158	-0.238002	0.166421	0.432045	0.274508
CCDC136	-0.945791	0.434399	-0.706705	0.121309	0.64883	-0.683466	-0.592654	-0.632683	-0.130154	#VALUE!	-0.730459	-0.735601	-1.38664	-0.517571	#VALUE!	-1.37202	-0.584514	-1.26709	0.415788	-0.0469829	0.347184	1.42716	0.714346	1.96753	1.22023	0.292858	1.48374
CCDC137	0.16064	-0.149583	-0.278215	-0.000385305	0.622718	0.016259	-0.155796	-0.369007	0.338743	0.606383	0.0740483	0.0649281	-0.605346	-0.0225163	0.238825	0.175753	0.187435	-0.142205	-0.11695	-0.162636	-0.119966	-0.268036	-0.523826	-0.20672	-0.135342	-0.115422	-0.544346
CCDC138		-0.213659				0.065528		0.256311				0.257851			-0.180491	0.590654						0.20069	0.542645				0.959734
CCDC14	-0.524005	-0.205227	0.394424	0.0733953	-1.82446	-1.26296	-0.649707	-0.686125	-1.11104	-1.10539	0.434152	0.202528	1.05995	-0.223249	-0.423352	0.0797135	0.0235861	0.42232	0.0919028	-0.317695	0.209689	0.228121	-0.285388	0.269448	-0.0727097	0.306525	0.148474
CCDC15	-0.188449	-0.049159	0.369	0.00673552	-0.152309	0.0214215	-0.249227	-0.0831565	-0.125516	-0.275269	-0.14155	-0.351198	0.382003	-0.188214	-0.192873	0.157464	-0.112387	-0.300168	0.334177	0.235727	-0.0834939	0.249705	0.147885	0.789385	-0.00104298	0.275713	0.349207
CCDC167	-0.379173	-0.155387	0.910617	-0.0563905	0.171389	-0.0164373	0.818937	0.15066	-0.416615	0.755964	-0.0316588	0.671519	0.389261	0.133962	0.120937	0.00480575	0.240954	0.39074	-0.276839	-0.274159	-0.494525	-0.125059	-0.0233526	-0.153534	-0.173609	0.242824	0.196827
CCDC168		-0.0257169				-0.302543		1.51702				0.332771			0.413266	-0.191097						-0.610801	-0.00285577				0.0698171
CCDC174	-0.162804	-0.274606	0.951917	-0.398243	0.0387391	-0.114162	-0.367416	0.271953	-0.289795	-0.223129	0.19279	0.484891	0.368546	-0.575608	-0.00412771	0.181135	0.163366	-0.218451	0.131708	0.0493651	-0.315632	-0.0928039	0.684608	0.302999	-0.0938817	0.191697	0.315135
CCDC175		0.0951938				0.347435		0.261294				0.0903508			0.645349	0.0998276						-0.107147	0.0340402				0.171385
CCDC178		0.324608				-0.25032		0.691967				-0.0535611			-0.402706	0.19076						0.109972	-0.332102				-0.459948
CCDC18	-0.268308	-0.0771541	0.135671	-0.58015	0.0131289	-0.111063	0.0671785	0.0174589	0.341873	0.338549	-0.24315	0.104477	-0.717763	0.372898	0.193899	0.406176	0.528806	0.628628	0.225599	-0.151287	-0.167396	-0.162245	-0.204383	-1.20926	0.312106	-0.791692	-0.152603
CCDC182	1.15954		-0.014529				-0.797054				0.914214						1.29752	0.391841	1.05213	0.769516	0.666022
CCDC22	0.201826	0.261433	-0.658098	-0.433902	-0.132407	-0.218934	-0.230892	-0.209852	-0.494129	0.0858142	0.437282	0.29146	-0.793811	-0.134479	-0.0711415	0.210365	0.168976	-0.520126	-0.0397386	0.027355	0.0721343	-0.189521	-0.404906	-0.713075	0.0447666	-0.552231	-0.313804
CCDC23	-0.306413	-0.781956	0.795061	-0.216573	-0.26838	0.193659	-0.0891905	-0.260282	-0.304797	0.840049	-0.297831	0.884525	0.529009	-0.0502851	0.335994	-0.238673	0.334758	-0.101359	-0.119985	-0.395361	-0.052435	-0.101984	-0.095093	0.0857299	0.671918	0.790339	-0.00164075
CCDC25	0.0224861	-0.178888	-0.202692	-0.169518	0.150351	0.280725	-0.124542	0.308392	-0.644304	0.314155	0.181007	0.717279	0.394997	-0.146865	-0.0942183	-0.328511	0.175416	0.383571	0.0362665	-0.0944697	-0.224204	-0.127166	0.341435	0.566885	-0.217012	-0.288823	0.366237
CCDC28A	0.104711	-0.184301	0.839973	0.0670005	-0.00643915	0.260376	0.647559	0.242718	-0.200443	-0.132175	-0.27509	0.0476609	0.550356	-0.205158	-0.169103	0.00323381	0.138141	0.529069	0.0657352	-0.0274751	-0.232693	-0.101981	0.30557	0.53927	0.055939	0.25645	0.0152603
CCDC28B	-0.296447	-0.0867321	0.370299	0.169593	0.211863	-0.0860276	0.801447	0.177966	-0.423721	-0.31329	-0.350286	0.098614	0.164329	-0.368994	0.214916	0.274746	-0.090537	0.257271	-0.0592142	-0.153265	0.154755	0.215699	-0.04223	0.0575023	-0.0346124	-0.0369934	0.0657612
CCDC34	-0.198051	-0.0519903	2.09334	-1.33384	0.244439	-1.35753	-0.538442	0.344266	-0.957085	-0.719967	0.0320677	0.766197	1.26515	-1.46278	-1.08186	-0.742102	0.0061819	1.42262	0.270228	-0.916188	0.56799	-0.458083	0.577047	0.50538	-0.297577	0.901659	1.20577
CCDC40	-0.0968423	-0.17388	0.472802	1.34076	0.532258	-0.147964	0.751357	-0.368439	0.418028	1.52297	-0.769236	-0.44072	-0.138822	-0.10083	-0.113843	-0.319185	0.0446315	0.236637	-0.494777	-0.0927072	0.184314	0.142787	-0.499656	0.0617403	-0.168227	0.412691	-0.494079
CCDC41	-0.110559	-0.19345	0.2644	-0.0339027	0.377785	0.0916431	-0.146493	0.218372	-0.0518499	0.00267329	-0.235672	0.412075	0.3978	-0.106386	0.583444	-0.198005	-0.0230469	0.227388	-0.0531708	-0.0373934	-0.0173882	-0.0929104	0.236946	0.357921	0.310119	0.136974	0.471815
CCDC43	-0.0567224	-0.23126	0.744657	-0.304869	0.41594	0.25116	0.0185065	0.414963	0.154551	0.406998	0.00645027	0.418384	0.458213	0.0422447	0.578542	0.130489	0.282357	0.231608	-0.163275	-0.484998	-0.257264	-0.340386	-0.204644	-0.157353	0.0461729	-0.120778	-0.0855928
CCDC47	-0.130293	0.0534475	0.441745	0.069461	0.327375	0.212002	-0.0341582	0.26451	-0.0100089	0.516672	-0.0690974	0.434689	-0.0326786	0.0854056	0.758728	-0.131952	-0.117815	0.382671	-0.0937739	-0.228837	-0.00932808	-0.076777	-0.00644739	0.338534	-0.0980037	0.139755	0.458785
CCDC50	-0.126897	-0.30139	-0.336744	-0.123266	0.234633	-0.0163207	-0.201516	-0.0739544	-0.336842	0.00943482	0.129181	0.767644	0.169057	0.357115	0.519667	0.171772	0.146725	0.213692	0.0402758	-0.270705	-0.0617793	-0.0928549	-0.377811	0.081247	0.0576465	0.0717707	0.0146776
CCDC51	-0.0255878	-0.0719762	-0.329047	-0.244623	0.306852	-0.409585	-0.728962	-0.402419	-0.281295	0.319779	0.1969	0.118442	-0.555392	-0.431507	-0.0497557	0.0696173	-0.0450354	-0.283411	-0.145438	0.0613687	-0.137649	0.156686	0.00196858	0.0515885	0.415885	-0.254748	-0.284466
CCDC53	0.0252551	0.273739	-0.166389	-0.327494	0.755796	0.208154	-1.02548	-0.538012	-0.0515488	0.754029	0.206126	0.312186	-0.679023	-0.0289468	0.997118	0.0810743	0.262132	-1.37723	0.00313972	-0.283312	-0.196033	-0.115142	-1.07202	-0.762412	0.0849246	-0.0242156	-0.343971
CCDC58	-0.169791	-0.602426	0.407088	-0.168678	0.00642697	-0.142823	-0.362437	0.353854	-0.220723	0.537042	-0.0469991	1.07844	0.0785967	-0.267464	0.218502	-0.323546	-0.319387	-0.30577	-0.264037	-0.082155	-0.455898	-0.00743889	0.523694	-0.116406	0.0112537	0.170689	0.0991387
CCDC59	-0.121426	-0.22518	0.965067	0.0181348	0.473788	0.133674	0.138253	0.204577	0.0891602	0.308599	-0.176447	0.425641	0.150854	-0.248361	0.578454	0.0166672	-0.103162	0.344474	-0.153828	-0.177624	-0.352214	-0.160328	-0.00528527	0.00176753	0.00705812	0.177655	-0.07587
CCDC6	-0.11978	-0.0623625	-0.0263077	-0.282278	0.0372455	0.0540561	0.168494	0.00832031	-0.220531	-0.054224	0.249755	0.297423	0.0917945	0.186633	0.282445	0.206218	0.34003	0.21031	-0.0982492	-0.174416	0.142439	-0.205862	0.0263802	0.400522	0.0057787	0.128568	0.0418353
CCDC61	-0.330421	0.165642	-1.07168	0.0736758	-0.437307	-1.55512	-1.29175	-1.99225	-0.139195	0.0678577	0.270924	-0.58237	-0.324635	0.410482	-0.00507894	0.262124	0.258277	0.126919	0.0032116	-0.0272845	0.330313	0.824599	-1.57904	0.557621	0.610231	0.318769	-0.974964
CCDC66	-0.130744	-0.321035	0.907635			-0.0172304	-0.141126	0.357965			0.110204	0.250259			-0.056772	-0.330527	-0.073745	0.497195	0.162849	-0.024783	-0.227362	0.0570918	0.858339				0.610002
CCDC69	0.418105	0.3012	-0.592216	-0.00506572	0.625028	1.33282	0.41221	0.370239	-0.447502	0.0343169	-0.0577237	0.528238	0.3405	-0.249896	-0.0630502	-0.121904	0.680095	0.53736	0.0136816	-0.176946	0.481382	-0.822374	-0.35726	-0.35896	0.0366714	-0.553456	-0.289502
CCDC71	-0.283586	0.316231	0.404654	-0.088325	-0.472046	-1.37528	-1.25337	-0.96876	0.14532	0.584619	0.195118	-0.392238	-0.308352	0.538072	-0.180884	-0.209827	0.121028	-0.473322	-0.729924	-0.939708	-0.108342	-0.295592	-0.21396	-1.18764	-1.05838	-0.125134	-1.11988
CCDC71L	-0.396171	-0.0344505	-1.04521	0.128151	0.0950344	-0.0798181	-0.352557	-0.352105	0.444828	0.117626	-0.0476921	-0.243051	-0.253181	0.0550997	0.063121	0.272089	0.247551	-0.308603	-0.0678377	-0.00377361	-0.118991	0.229976	-0.313671	0.31326	0.20449	0.120109	0.0660675
CCDC77	0.167411	0.063633	0.0936057	-0.286667	-0.126064	0.123277	-0.268384	0.334687	-0.113215	-0.0866457	-0.00986575	-0.0428244	-0.699586	-0.0221441	-0.0530959	-0.0376594	0.0733262	-0.222226	0.0759334	0.28995	0.02656	0.392052	0.147011	-0.540109	0.35022	-0.189265	0.634625
CCDC80		0.325959				-0.0883519		0.502767				0.101643			0.135921	0.171202						0.367287	0.308466				-0.145916
CCDC82	-0.0125368	0.245028	0.327986	-0.0345315	0.282823	0.42488	0.0800205	0.0965023	-0.0898211	0.0434467	-0.298939	0.152814	0.408131	0.10519	0.28397	-0.0950433	0.26282	0.401275	0.0853332	0.02588	0.102796	0.00968591	-0.0605508	0.138313	0.250902	0.0809933	0.475853
CCDC83		-0.333842				0.330141		-0.241101				0.611295			0.880448	0.0556272						-0.0190329	-0.580094				0.197835
CCDC84	-0.184695	0.318357	0.901905	-0.0826159	-0.109292	0.217499	0.314167	0.677312	-0.342915	-0.163451	-0.334181	0.581926	0.639257	-0.33087	0.576298	-0.00315721	-0.0803119	0.338437	0.118999	0.0312972	-0.423272	-0.0961296	0.0454141	-0.0667683	0.0235938	0.426662	0.69626
CCDC85B	-1.67313	0.133729	1.13118	0.109795	-0.789191	-0.242119	0.938647	-0.409941	-1.68539	-1.17402	-1.5147	-0.129027	1.80894	-0.546066	-0.223005	-0.386328	-0.751269	2.50839	0.64948	-1.58334	-0.769146	-0.0585994	-0.39217	2.00776	-1.04485	2.31075	-0.176414
CCDC85C	-0.810057	0.0535448	-0.672508	-0.0687582	-0.0911416	0.495099	-0.919616	-0.348292	-0.460436	0.113278	0.679894	0.407542	0.126929	0.347053	-0.328447	0.0950685	0.0700322	0.0166514	-0.0209852	-0.321757	-0.234585	-0.220504	-0.0435627	-0.212324	0.483585	0.434736	0.052346
CCDC86	-0.0847864	-0.163791	0.114784	0.250292	0.237049	0.248765	-0.297417	0.417622	0.0517601	0.508897	-0.153997	0.624094	-0.544853	-0.272278	0.417146	-0.293116	-0.273334	-0.234223	-0.201084	-0.0163326	-0.546761	-0.215002	0.185297	-0.0910017	0.0194139	0.168104	0.0985235
CCDC88A	-0.269823	0.0841603	0.313626	0.00946232	-0.206212	0.11716	-0.0586678	0.643594	-0.101471	-0.422796	-0.109638	-0.163862	0.328428	0.292654	-0.229368	0.0218318	-0.00303222	0.712168	0.282494	-0.0222548	0.491231	0.039421	0.307347	0.478774	0.28358	0.080286	0.462773
CCDC88B	0.125931	1.09342	-0.144429	0.431969	-0.350322	-0.241656	0.00851358	0.0707604	-0.812995	-0.581846	-0.505644	-0.44235	-0.887639	-0.805644	-0.393469	-0.583479	0.0766575	-0.265541	0.128067	0.448411	0.0927861	-0.177484	-0.0988066	-0.0977728	0.588055	-0.0639671	-0.0461543
CCDC88C	0.129262	0.00447997	0.261213	0.239886	-0.258421	0.235808	0.246426	0.0923942	-0.0133017	-0.278076	0.244245	-0.332289	0.508248	0.361934	-0.663054	0.173457	0.121536	0.526931	-0.00858392	-0.0182031	-0.152492	-0.179121	0.156264	0.252828	-0.10505	-0.0279528	0.0239036
CCDC9	0.140908	0.22511	0.0763076	0.212154	0.161678	0.193957	-0.218478	0.192298	-0.289685	0.0382286	-0.13433	0.084156	0.243921	-0.0692233	0.394455	0.109264	-0.0719648	0.0251105	-0.0349814	0.217626	0.018407	0.143305	-0.110967	0.514707	0.0584948	-0.0463051	0.435162
CCDC90B	-0.270742	-0.227469	0.307697	0.0462675	0.0319215	-0.0458749	0.0905963	0.509195	-0.320231	0.203946	-0.470386	0.624663	0.349421	-0.287144	0.0250397	-0.0716299	-0.189206	-0.0353659	0.10005	-0.265672	-0.248489	-0.00392886	0.542432	0.0415278	0.0912608	0.363255	0.346321
CCDC91	0.0473508	0.117455	1.00015	0.0573869	-0.11462	-0.0358482	0.0929947	0.177622	-0.0726338	-0.165995	-0.147501	0.223547	0.445364	-0.0657556	0.341364	-0.047616	0.0816292	0.323777	0.106161	-0.383533	-0.0245879	-0.234275	0.336409	0.558692	0.148956	0.147523	0.277812
CCDC92	-0.154487	-0.325147	0.402984	0.321998	0.16545	0.431306	0.485237	0.600601	-0.417602	-0.436358	-1.1443	0.483906	0.766515	-0.418166	-0.168245	-0.633769	0.731355	0.0611751	0.208662	0.261605	-0.103976	-0.542911	0.867373	0.427867	0.320698	0.124453	-0.141364
CCDC93	-0.0251132	0.181737	0.00490038	-0.187853	0.0479079	-0.131593	0.0146204	0.151275	-0.439932	0.0169838	0.280041	0.183485	-0.0896155	0.0998786	0.0599553	0.12592	0.277341	0.0680976	0.012266	-0.050252	0.00423329	-0.0505292	0.0841913	0.212648	0.183189	-0.216518	0.0978747
CCDC94	-0.110319	-0.361641	1.00769	0.0153697	0.0507435	0.115475	0.010494	0.530491	-0.348916	0.169934	-0.303868	0.594142	0.584838	0.163295	0.219351	-0.365369	-0.29735	0.698796	0.139185	-0.209932	-0.312953	-0.3809	0.310029	0.337788	0.0536196	0.229166	0.479569
CCDC97	0.241362	0.152869	-0.498658	-0.226868	-0.149643	0.0221444	-0.676142	-0.350912	-0.00465982	0.174931	-0.101409	-0.0769805	-0.225974	-0.00859851	0.242837	-0.0678933	0.213672	-0.2123	-0.235125	-0.118089	0.366221	0.204299	-0.364156	-0.0529015	0.181785	-0.328713	0.00406489
CCHCR1	-0.217637	-0.45111	1.24588	0.115121	0.529493	0.0559267	0.671435	0.423305	0.220644	0.21772	-0.334803	-0.111791	0.477185	0.204196	-0.0157366	-0.166085	0.0382493	1.26562	0.188326	-0.260371	-0.588063	-0.640804	0.900445	0.37633	-0.0715579	0.221472	0.352461
CCL17	-0.551152		-0.502748				-0.735405				-1.05474						-1.04856	0.0827104	0.373294	2.21192	0.588144
CCL5	1.02092	-0.0885064	-0.00331444	2.26362	-0.552765	-0.912395	1.51307	0.976145	-0.48956	-0.090881	-0.569352	-1.12465	-0.575376	-1.44727	-1.15639	-1.54245	-0.831139	-0.315706	-0.634223	-0.381735	-1.07668	-1.91177	-0.625427	0.535363	0.0505996	0.632208	-0.859483
CCM2	0.207333	0.20911	-0.597357	-0.443468	-0.100548	-0.569789	-0.381893	-0.667857	0.598386	-0.0496554	-0.0160782	-0.322523	-0.65652	-0.111712	-0.271051	0.120922	-0.21365	-0.429426	-0.347224	0.223715	0.259997	0.120029	-0.567505	-0.520781	0.0803445	-0.500841	-0.351267
CCNA2	-0.726892	-0.29437	-0.0852532	-0.804931	-0.0136973	-0.41271	-0.00424287	-0.296336	-0.0490645	-0.287851	0.396537	0.386503	0.515511	0.373846	-0.00754855	0.218677	0.385813	0.491383	0.173396	-0.46183	0.230927	-0.073477	0.193969	0.0937862	0.326271	0.43351	-0.0771664
CCNB1	-1.35821	-0.14358	-0.186438	-1.10015	-0.65849	-1.04041	-1.43884	0.171329	-0.339067	-0.623318	0.630594	0.561629	-0.0757573	-0.0754002	0.0962335	0.420024	0.362765	0.704269	-0.284894	-0.59331	0.24588	0.353042	0.165802	0.311728	0.41296	0.732658	0.611716
CCNB2	-0.650568	-0.46115	0.451705	-0.65544	-0.206099	-0.421078	0.184482	0.229232	-0.0825615	-0.2781	0.302807	0.453022	0.122565	-0.0576048	0.186878	0.546014	0.198215	0.610045	-0.0960243	-0.344275	0.0879171	0.0897884	-0.171739	-0.0699196	0.344958	0.298263	0.140048
CCNC	0.38257	-0.0687999	-1.32953	-0.766542	-0.158082	-0.421729	-0.445812	-0.197404	0.145892	0.332856	0.427969	0.195588	-1.09366	0.23314	0.00838076	0.333956	0.142331	-0.546245	-0.248099	0.190256	0.145706	0.171247	0.0734496	-0.934767	0.11504	-0.741926	-0.2297
CCND2	0.390338	-0.0564644	-0.479055	-0.0691012	0.07456	-0.437865	0.0154255	-0.157736	-0.124898	-0.450457	0.113622	0.349672	0.348154	0.0834302	0.243214	0.0539536	-0.017272	-0.217025	0.413639	0.31576	0.663045	0.412513	0.200698	0.0611349	0.104719	-0.310472	0.789084
CCND3	-0.104939	0.19756	-0.507473	-0.670229	-0.415194	-0.161136	-0.508595	-0.703678	0.0820059	-0.0310775	-0.00252775	-0.0376762	-0.468341	0.509339	-0.663825	0.853636	0.221633	-0.108083	-0.25989	-0.223948	-0.298936	-0.035506	-0.115676	-0.421905	-0.272148	-0.386223	-0.154165
CCNH	-0.0626846	-0.318991	0.862731	-0.161334	-0.0659768	0.103535	-0.194035	0.302445	0.178281	0.230896	0.103598	-0.238432	-0.0286182	0.0319294	-0.33324	-0.108792	0.194803	0.42607	-0.0167667	0.146215	0.135995	0.0774835	0.890295	0.263935	-0.0349052	0.222086	0.324473
CCNI		0.208887				-0.173439		-0.115146				0.18873			-0.122342	0.090055						0.421332	0.9745				0.38531
CCNK	-0.0795922	-0.215626	-0.0775237	-0.0446675	0.0499748	-0.653433	-0.111067	-0.274149	0.221148	0.0222723	0.127264	-0.291626	-0.0279609	0.030914	-0.245298	0.0486727	0.18597	-0.095295	-0.118649	0.136937	-0.0157309	0.105745	0.282882	-0.0311789	0.0133742	0.146679	-0.24257
CCNL1	-0.300816	-0.516722	1.49014	-0.417016	0.352257	-0.104136	-0.46507	0.607396	-0.169816	-0.1044	0.222649	0.30855	0.55036	0.384955	-0.577995	-0.31239	-0.246235	0.561833	-0.193452	-0.332103	0.198974	0.0030733	0.105668	-0.172296	0.1477	0.195613	0.364332
CCNL2	-0.404632	-0.0325484	0.837424	-0.188676	0.434392	0.243047	-0.0564847	0.252046	0.319244	0.181896	-0.0311019	0.0861143	0.397148	0.153056	0.316916	-0.1938	0.0245953	0.0202329	0.13124	-0.0526793	0.49223	-0.116541	0.2774	-0.392042	0.182559	0.325739	0.199678
CCNT1	-0.197709	-0.156984	0.818965	-0.0778501	0.248772	0.147246	-0.222516	0.0192134	0.0056708	-0.197379	-0.133852	0.0951241	0.748481	-0.0423238	-0.0956686	0.00930912	0.0369531	0.313895	0.123169	0.0323405	0.0486901	0.0732622	0.505155	0.29171	0.0509144	0.287865	0.338729
CCNT2	0.085306	-0.162462	-0.304416	-0.00574741	0.133921	-0.340163	-0.381454	-0.455815	0.184938	0.0430441	0.186337	-0.237508	-0.174056	0.333069	-0.15918	0.15878	0.1084	-0.429632	-0.176422	0.209162	0.300871	0.546534	-0.627704	-0.204255	0.117604	-0.159214	-0.148926
CCNY	-0.196947	-0.0574971	-0.167578	-1.1539	-0.197555	-0.62258	-0.475294	-0.934194	0.57097	0.15483	0.599754	-0.209077	-1.92508	0.0788169	-0.419675	0.358926	-0.0619467	-0.588502	-0.304626	0.247186	0.474307	0.263056	-0.380577	-1.70638	-0.00775219	-0.543577	-0.566242
CCNYL1	0.221528	-0.0385483	-1.33088	-0.435679	-0.188064	-0.623073	-1.22009	-1.55168	-0.233501	-0.379012	-0.0600369	0.025488	-1.82579	0.0598614	0.509939	0.22852	0.0588986	-1.36866	0.216176	0.439386	0.649117	0.673254	-1.49616	-1.57876	0.612164	0.263915	-0.665242
CCP110	-0.263606	0.2755	-0.113681	0.103824	-0.00789684	-0.104309	-0.390493	0.183773	0.103091	-0.148566	0.0329342	-0.432128	0.417501	0.275895	-0.657481	0.0955094	0.00470795	0.202229	0.115886	-0.0603355	0.473428	0.31042	0.511456	0.671835	0.0621335	0.014946	0.175995
CCPG1	-0.342818	0.624275	1.16635	0.275779	-0.0436385	0.0383529	0.534141	0.814211	-0.396498	-0.397916	-0.69551	-0.0437986	0.474448	-0.388383	0.141572	0.218322	0.0616405	1.24265	-0.30581	-0.460902	-0.140966	-0.375844	-0.15953	1.14231	0.25095	0.216553	0.247092
CCR1		-0.617273		0.472404	0.934634	0.304704		-0.702195	0.543198	-0.562217		-0.767452	0.365773	-0.397209	-0.02007	-0.770434						-0.454613	-0.184352	0.3524	-0.0577924	0.176303	-0.288218
CCR6	1.45358	0.0325512	0.702319	0.979957	0.829353	1.0477	0.967341	-0.531295	-1.31517	1.69466	-0.204622	-2.21952	-0.180632	0.241747	-2.82289	-1.34547	3.16866	2.78227	-1.01583	-0.343952	0.0395006	-1.70974	-2.32755	-0.78831	-0.921594	-1.06963	-1.12334
CCRL2		-0.524832		-0.0191667	-0.128318	-0.702713		1.2868	-1.02141	-0.517299		1.26848	0.607569	-0.68858	1.56801	-0.222836						-0.933512	-0.150308	0.202811	-0.459213	-0.0350481	0.23373
CCRN4L		0.139062				-0.477862		-0.53683				-0.405983			-0.33138	-0.00474989						0.0891523	0.160438				-0.486788
CCS	0.168803	-0.18087	-0.592316	-0.169395	-0.106491	0.284706	-0.34261	-0.171073	0.0296327	0.0515947	0.0618443	0.102045	-0.0904231	-0.0376052	0.218244	0.0248903	0.128947	-0.31753	-0.277466	-0.121027	0.300312	-0.0272408	-0.465544	-0.404111	0.0916417	-0.411669	0.0289686
CCSAP	0.141452	0.103382	-0.433168	0.0680046	0.25792	0.263386	-0.519581	-0.0746809	-0.111372	0.557733	-0.497688	-0.0115794	0.290913	-0.116454	0.419359	-0.20611	-0.213385	-0.499825	0.217953	0.469499	0.0897962	0.573751	-0.126224	0.47252	0.15276	0.259135	0.255636
CCSER2	-0.0836442	0.196743	0.812983	0.0889018	0.0257464	0.0946963	0.827545	-0.213732	0.0560015	-0.093937	0.224174	0.17421	0.485984	0.0342991	0.175731	0.266041	0.400114	0.670896	0.345369	-0.188801	0.0213503	0.379008	-0.0342271	0.162122	-0.357221	-0.173035	0.034888
CCT2	-0.0231177	-0.0406322	0.265352	-0.00578845	-0.0725255	-0.256823	0.396363	0.0672587	0.0857085	-0.14702	-0.0534246	-0.141746	0.350407	-0.0399175	-0.229913	0.122217	0.00277728	0.243623	0.0546379	-0.0466743	-0.0304168	-0.0940227	0.388704	-0.179319	-0.00748085	-0.00384806	-0.0499387
CCT3	0.0667903	0.0795457	-0.254575	-0.101796	-0.120743	-0.274468	0.2159	-0.197639	0.238195	-0.104882	0.0908822	-0.135016	-0.228946	0.0346026	-0.209414	0.224854	0.0406048	0.190351	0.0824731	-0.0107168	0.027145	0.0665496	-0.185959	-0.316421	0.0516935	-0.135004	-0.151575
CCT4	0.0325963	-0.0239715	-0.0588338	-0.266123	-0.156729	-0.310008	0.175439	-0.0652165	0.153247	-0.153233	0.0603002	-0.0943805	-0.0669461	-0.0258824	-0.206398	0.124059	0.00176862	0.0746821	-0.0374767	-0.0516965	-0.00224161	-0.0713831	0.460998	-0.326412	0.00392127	-0.208779	-0.0733975
CCT5	0.0146033	-0.00156207	0.0230308	-0.04122	-0.0443088	-0.157212	0.323031	0.11722	0.11573	-0.10773	0.00289626	-0.105916	0.0203734	0.00535123	-0.169678	0.133151	0.0264023	0.217081	0.0642659	-0.0727814	0.0431244	-0.0830261	0.235808	-0.274447	0.0391525	-0.0107765	0.0143218
CCT6A	-0.05463	-0.00338603	0.20797	-0.192947	-0.165579	-0.27918	0.420006	0.282715	0.107255	-0.145052	-0.0291039	-0.0169359	0.452179	-0.0326663	-0.0860418	0.119308	0.0054353	0.579754	0.133	-0.11111	0.0136064	-0.0682875	0.575511	-0.158381	-0.0596111	0.020197	0.0544225
CCT6B	-0.339307		0.490742	-0.241956	0.0477082		1.40631		0.217914	0.126048	0.0775528		-0.534223	-0.24181			-0.377809	0.190805	0.129863	0.153078	-0.168489			-1.06618	-0.00382785	-0.0743279
CCT7	0.019306	0.0875467	-0.246614	-0.169975	-0.196734	-0.439791	0.328229	-0.15295	0.210525	-0.192463	0.0989807	-0.130506	0.130637	-0.000751547	-0.406207	0.203912	0.0114091	0.2548	0.0438863	-0.0163015	-0.0237233	0.0244645	0.179104	-0.360512	-0.00684219	-0.0785753	-0.196451
CCT8	0.00858521	0.00796767	-0.0117206	-0.0684484	-0.02142	-0.277877	0.346633	0.0944763	0.129103	-0.150577	0.0279733	-0.171657	0.20042	0.0164738	-0.213346	0.147129	0.0369248	0.39562	0.045922	-0.10529	0.0183615	-0.0743264	0.246041	-0.177677	0.0019293	-0.0872737	-0.0156908
CD101	-0.0760613	0.927466	0.2709	1.07406	-0.258648	0.251109	-0.50002	2.01059	-0.698777	-0.13449	-0.401944	0.0317824	-0.408526	-0.752817	0.541525	-0.241568	-0.362483	0.469595	0.357406	0.0933502	-0.421739	-0.155563	0.253552	1.32553	-0.178399	0.132035	0.530437
CD109	-0.252833	-0.364613	-0.378463	-0.0902343	-0.0776771	-0.239421	0.057018	-0.00230881	-0.222328	0.0321156	0.44901	0.58514	-0.0536322	0.640076	0.505247	0.676327	-0.344802	-0.582022	-0.570314	-0.620655	-0.245098	-0.314917	-0.424101	0.407472	-0.491002	-0.658478	-0.511849
CD14	-0.0913757	0.715986	0.576873	0.731882	0.683048	0.278133	0.744585	0.279504	0.396978	0.977193	-1.07396	-0.446071	0.234892	-0.0919455	-0.25751	-0.654328	-0.749921	-0.400447	0.221877	0.504908	-0.731228	-0.396656	-0.398772	0.0068291	-0.292437	0.97753	-0.179777
CD151	1.66526	0.0916045	-0.454786	1.25409	-0.668506	-0.823851	0.572792	-0.469274	-0.611573	-0.929567	-0.633275	-0.425278	-1.68007	-1.64651	-1.3413	-1.7696	-0.915827	-0.788395	-0.659464	-0.372657	-1.13792	-2.28172	-1.4215	-0.284994	-0.429259	-0.604661	-0.801396
CD163		-0.23089		0.249439	0.441046	-0.506866		-0.230061	-0.18524	0.449223		-0.328223	-0.299464	-0.219236	-0.0317369	-0.116487						-0.0840075	-1.03365	-0.140718	0.450924	0.67338	-0.545024
CD163L1				0.191807	0.167574				-0.267619	-0.285188			0.0945222	-0.379218										-0.294974	-0.0597434	0.0634532
CD177	0.239724	1.68636	-0.525543	0.439777	-0.617816	-0.0907569	-0.696555	0.194041	-0.245939	-0.479114	-0.690476	-0.590772	-1.19143	-0.635461	-0.0452901	-0.424994	-0.134401	-1.04197	-1.38994	0.153489	-0.135388	-0.477443	-0.0741972	-0.46472	-0.48222	-0.510713	-0.775308
CD180	0.848092	0.73158	-0.190628	-0.30415	-0.403619	-0.0132393	0.0745617	-0.378055	-0.824076	0.909393	-0.179995	-0.431309	0.059397	-0.0888122	-0.519798	0.00563938	0.81654	0.361932	-0.344298	-0.176456	-0.0829476	-0.185973	-0.683371	-0.413364	-0.619608	-0.703128	-0.825806
CD19	0.210821	-0.336959	-0.99125	-0.72185	-0.018687	-1.23778	-0.573693	-0.949762	-0.709173	0.282036	0.476182	0.26271	-0.238375	-0.468774	-0.397839	0.453567	0.58712	-0.532119	-0.542582	-0.266657	0.80664	0.0220574	-0.828976	-0.839468	0.437048	-0.10755	-0.755575
CD1C	0.263525	1.38722	0.52521	-0.121453	1.43431	-0.355428	-0.618704	-1.14895	0.0386291	0.601411	0.0331402	-0.755755	-1.28025	0.678576	1.50111	-0.120906	2.12186	0.312364	-0.429665	-0.173695	-0.764846	-1.17442	-0.697876	-1.59241	-1.56292	-1.38618	-1.65027
CD2	0.219895	0.744068	0.739087	0.809295	-0.0284537	0.821543	0.717841	1.49827	-0.849304	0.121311	-0.910742	-0.174874	-0.502867	-0.638087	0.605509	-1.55218	0.470909	0.00328994	0.890549	1.09617	-0.11916	-1.10075	-0.590123	-1.07523	-0.130096	0.113249	0.0139642
CD200	-0.386005	-0.886776	-1.72591	-0.747604	-0.583704	-0.428469	-0.716594	-0.139313	-0.230371	-0.350236	0.92525	0.886732	-0.658813	-0.793821	-0.187855	0.231839	-0.42157	-0.597464	-0.501626	-0.0666845	-0.11661	1.1148	-0.926286	0.326366	-0.72388	0.0787321	-0.498431
CD200R1		-0.236911				0.204502		1.03073				0.333919			0.460899	-0.467967						-0.329736	0.989496				0.439771
CD22	0.37349	-0.130558	-0.599802	-0.801492	-0.0152999	-0.493387	-0.559649	-0.609721	-0.195318	0.0838416	0.529893	-0.123041	-0.76709	-0.169249	-0.761147	-0.246046	0.855577	-0.232751	-0.505675	-0.377817	0.45482	-0.112569	-1.22089	-0.371204	0.430285	-0.174276	-0.838499
CD226	1.36295	0.216011	0.0978597	1.69526	-0.118641	0.519445	2.15845	1.20385	-1.04302	-1.12112	-0.944431	0.552564	-1.17078	-1.48163	0.0136532	-0.339143	-1.17329	-0.253488	-0.0467998	-0.109389	-1.25138	-1.15252	-0.863848	0.471962	-0.280716	0.0632948	-0.307692
CD247	0.48198	0.643973	-0.0744598	1.48259	-0.607471	0.182103	1.14593	-0.148214	-1.15853	-0.220994	-0.82541	-0.145055	-0.324109	-1.19015	-0.062122	-0.978641	-0.357312	-0.399935	0.669614	1.20205	-0.523026	-1.09714	-0.672667	-0.551392	-0.81275	-0.126949	-0.634021
CD27	-0.491433	-0.20381	-0.692208	-1.31374	-0.761036	-1.46987	-1.00942	-0.928203	-2.49986	-0.584996	-0.771495	-1.30387	-1.98587	-2.24989	-1.34537	-2.041	-0.34325	0.137965	-0.173358	0.20297	1.49611	0.808555	-1.49774	-1.3022	1.55844	-0.561156	-1.04314
CD2AP	-0.102623	-0.236607	0.388627	-0.0360663	-0.0385697	-0.00363435	0.384372	0.316926	-0.101803	-0.127937	-0.208072	0.383257	0.413518	-0.117656	0.324031	0.0323244	0.0869776	0.0924553	0.0096231	-0.269355	-0.305117	-0.344591	0.326303	-0.0164028	0.218773	-0.23136	-0.148507
CD2BP2	-0.115054	0.205839	-0.220549	-0.165449	-0.110167	-0.15662	-0.132758	-0.0221176	-0.193639	0.00679281	-0.185516	0.374894	0.0475798	0.0197186	0.477107	-0.0487495	0.122534	0.228611	0.0903872	-0.074296	0.117046	0.299333	-0.397045	0.545557	0.158241	0.34838	0.315365
CD300A	-0.245126	-0.0996152	1.12359	0.333491	-0.159158	0.272666	0.254848	1.73046	-0.473337	-0.585488	-0.251341	0.387932	0.697093	-0.378976	0.32622	-0.01145	0.161635	1.25527	0.165562	0.0697009	-0.221646	-0.218136	-0.380507	0.746476	-0.139092	0.206771	0.2505
CD300LF		0.853385		-0.0441752	0.11154	0.101014		2.2982	-1.40608	-0.847905		0.324445	0.0194406	-0.0873186	0.958421	0.436552						-0.439292	0.409159	1.24846	0.637513	0.172191	0.730837
CD320		-0.132477				-0.0486385		-0.20292				1.59038			1.03675	-0.858846						-0.418979	-1.14543				0.0647212
CD33	-0.985113	0.0241372	-0.513789	-0.529195	-0.618831	-0.962012	-1.12621	0.302895	-0.747644	-0.698701	0.156621	0.243543	-1.46215	-0.727203	-0.302129	-0.313489	-0.97932	-0.53596	-0.630309	-0.52043	-0.750198	-0.289093	-0.712044	-0.256095	1.38296	-0.69427	-0.458598
CD34	-0.760797	-0.718122	0.19408	-0.593596	0.151328	-0.874769	-0.48422	0.0947806	0.064875	-0.0586606	0.16893	1.40143	0.376033	0.454994	0.00376671	-0.371743	-0.936577	1.30022	-0.772069	-0.307758	-0.530962	-0.598366	0.464976	-0.390026	-0.223811	1.03625	-0.630505
CD36	1.63658	0.545761	1.20039	1.27104	-0.50628	-1.32666	1.1036	1.55732	-1.13885	-0.816604	-0.79738	-0.723019	-1.94316	-1.63275	-1.43977	-0.922219	-1.68346	0.536122	-1.1858	-0.641096	-0.961037	-2.03524	-0.991395	0.351708	-0.197634	-0.405204	-0.931867
CD37	0.804993	0.688917	-0.452931	-0.500829	-0.305153	-0.0911041	0.270827	-0.623671	-1.00886	1.05278	-0.160596	-0.238595	-0.997802	-1.10203	-0.355081	-0.742923	1.9702	0.125025	-0.300903	-0.124781	-0.0714666	-0.219931	-1.30125	-0.955752	-0.521763	-0.313228	-1.08374
CD38	-0.360243	-0.0188726	0.985628	-0.317983	0.120683	-0.178639	-0.402171	1.04264	-0.639806	0.554765	-0.730524	0.0422959	0.244655	0.313477	1.50672	-0.354559	0.162801	0.458456	-0.134628	0.346333	0.416035	0.508846	-0.0499182	-0.692979	-0.0830872	0.201013	0.176037
CD3D	0.587884	1.16215	-0.203152	-0.703833	-0.481422	-0.286603	-0.254128	-0.854373	-1.75102	0.819481	-0.223054	-0.869295	-1.07945	-0.309442	0.34317	-0.797806	0.0255627	-0.250028	0.020469	0.65321	-0.25072	-0.590289	-0.493639	-1.3783	-0.653464	-1.09814	-0.790846
CD3E	0.407119	0.675982	-0.0152099	1.09963	-0.184399	0.192903	0.520472	-0.212507	-0.632361	0.170557	-0.180638	-0.821005	-0.156733	-0.701686	-0.477035	-0.995462	-0.23057	0.330269	0.428626	0.733686	-0.376134	-1.04983	-0.375159	-0.715179	-0.533278	-0.401326	-0.721014
CD3EAP	-0.0579379	-0.432903	1.14865	0.0918531	0.0943954	0.00377105	-0.206381	0.326185	0.20682	0.228448	0.0177607	0.428573	0.670879	0.156563	0.568829	-0.134574	-0.0119514	0.366338	-0.326183	-0.225646	-0.535688	-0.489603	0.238646	-0.229665	-0.320264	0.0572343	-0.33087
CD3G	0.413674	0.918992	0.533973	1.14423	-0.63682	0.730167	1.42194	0.904946	-0.962664	0.0151926	-0.936498	-0.256468	-0.014897	-0.881027	0.362644	-0.946688	-0.119639	0.761679	0.827706	0.616538	-0.47343	-0.797253	-0.4732	-0.676999	-0.609908	-0.00298631	-0.0974634
CD4	0.388622	-0.308013	-0.573367	0.887333	-0.606745	-0.365013	0.663829	0.323789	-0.627031	-0.117976	-0.21761	0.561502	0.198078	-0.805725	0.281895	-0.593571	-0.0867935	-0.0199541	0.308221	0.622008	-0.0998702	-0.328697	-0.571542	-0.640612	-0.404094	-0.245545	0.283871
CD40	0.806945	-0.110332	0.605536	0.249877	-0.895033	-0.460896	-0.190371	0.1022	-0.584151	0.286722	-0.484153	-0.73209	-0.573346	-1.20852	-0.185873	-0.938791	0.840563	-0.0138233	-0.231905	-0.0554703	0.451015	0.11675	-0.25834	0.348089	0.449435	0.501538	0.456682
CD40LG	1.16642		0.672872	2.28686	1.59221		1.31807		-0.596674	-0.709179	-0.709656		-0.13227	-0.965774			-0.45601	-0.105206	-0.427575	-0.133395	-0.517037			1.02472	-0.354883	0.766625
CD44	-0.0193064	0.278012	0.535953	0.401671	0.6469	0.0867887	0.211624	0.7143	-0.614851	0.267522	-0.327556	0.453597	0.525998	0.182232	0.316388	-0.142141	0.100462	0.988671	-0.19448	-0.244432	-0.642461	-0.887619	-0.534697	-0.394825	-0.860575	-0.722398	-0.447781
CD46	-0.338325	-0.0362147	1.62729	0.165482	0.237482	0.0135089	0.356718	1.35391	-0.637936	0.227356	-0.563741	0.361179	0.676991	-0.534927	0.276338	-0.379279	0.0168118	0.953577	-0.353608	-0.201238	-0.0263094	-0.218272	0.306145	0.823388	0.301237	0.622696	0.22003
CD47	-0.0517771	-0.331405	0.567457	-0.039921	0.314752	-0.643493	1.20071	0.953157	-0.520233	-0.314968	-0.188268	0.579089	0.461577	-0.605904	0.150726	-0.130496	-0.275266	1.08387	-0.483704	0.0816166	-0.0987175	0.284769	-0.0854566	0.470375	-0.351866	-0.148662	-0.0953022
CD48	0.435307	0.483325	0.0493303	0.275396	-0.489669	-0.398192	0.270001	1.35106	-1.26307	-0.212066	-0.278157	0.000398981	0.344464	-0.765366	0.469731	-0.739773	0.180287	0.732465	0.182459	0.719521	-0.268012	-0.206858	-0.313613	-1.55767	-0.16929	-0.445902	-0.690851
CD5	0.201831	1.07261	-0.255033	1.44245	-0.234959	0.0862861	-0.0440833	-0.779086	-1.13946	0.319538	-0.357586	-0.783498	-0.786485	-0.862998	0.29874	-0.981415	0.0051844	-0.232133	0.158734	0.415812	-0.404097	-0.706062	-0.514917	-1.3057	-0.416561	-0.209119	-1.05915
CD53	-0.225944	-0.247079	0.0358646	-0.257145	0.149981	-0.215327	-0.0703351	0.0424692	-0.163541	0.133425	0.00430363	0.214012	-0.177145	-0.138111	0.0926688	-0.247432	0.385743	0.775839	-0.118026	0.108894	0.360362	0.339512	0.37282	-0.0266341	0.0826935	0.564185	-0.0849857
CD55	0.710768	0.446015	-0.034467	0.306299	0.282331	-0.292216	0.748517	0.498747	-0.618125	-0.338225	0.0269497	0.242463	0.221109	-0.295766	-0.218224	-0.118424	-0.028408	0.181977	-0.208455	0.228096	-0.238415	-0.424468	-0.504416	0.512887	-0.316821	-0.145917	-0.520606
CD58	-0.69664	-0.449905	0.355509	-0.604667	-0.227616	-0.259222	0.408375	1.93067	-0.833285	-0.762388	-0.394986	1.09005	1.4672	-0.259899	0.152562	-0.0924582	-0.35481	1.0237	-0.560382	-0.346409	-0.550615	-0.024921	0.632137	0.790076	-0.539041	-0.0299371	0.24018
CD59	-0.250338	0.131165	0.0487625	-0.279144	0.294043	-0.25123	2.13214	0.630696	-0.413446	-0.055995	-0.619053	0.360607	-0.75881	-0.8214	0.906767	0.457735	-0.735526	0.683024	-0.433552	-0.152004	-0.599523	-0.25008	-0.440409	-0.302853	0.496445	0.0271974	0.0113374
CD5L	1.32271	-0.649835	-0.176176	0.524498	-0.172089	-0.152861	0.544021	-0.565616	-0.674361	0.325188	-0.055262	-0.865887	-0.635092	-1.13127	-0.9479	-0.389191	-0.841024	0.00415845	-0.926011	-0.760231	-1.13957	-0.542429	-0.589079	-0.206472	-0.578908	-0.328066	-0.0802025
CD6	-0.577559		1.4661				-0.114977				0.499903						0.472869	1.06324	-0.410361	-0.095475	-0.664335
CD63	0.00421384	0.401585	-0.723716	0.252551	-0.461704	-0.522008	-0.543923	1.11598	-0.875408	-0.515864	-0.8163	0.573818	-1.22872	-1.03726	-0.0934746	-0.611827	-0.522378	0.267878	-0.0623012	0.548021	-0.226505	-0.0539064	-0.284213	1.00314	0.82186	-0.0179317	0.617925
CD69	-0.270609	-0.560988	0.82421	-0.520917	-0.657733	-0.384701	-0.273893	1.13072	0.256618	1.36115	-0.013777	0.793067	-0.0893449	0.976039	1.04069	-0.411446	-0.741268	1.61181	-0.429662	-0.789883	-0.246359	-0.194672	-0.489098	-0.473015	-0.631869	-0.76915	0.321309
CD7	0.472396	0.813692	0.391352	0.498489	-0.709503	0.115343	0.614775	-0.0170472	-1.17689	-0.294782	-0.252382	-0.392963	-0.435367	-0.969793	0.494765	-0.783572	-0.0923939	-0.197383	0.316163	0.626017	-0.241963	-1.04328	-0.0532554	-0.576178	-0.630001	-0.468897	-0.687796
CD70	0.264346	0.83376	-1.16765			-0.187988	-0.310733	-1.41049			-0.069423	-1.43564			1.46681	-0.742805	0.744653	-0.579082	0.396445	0.479433	1.08516	1.02887	-1.53361				-0.215076
CD72	0.000809657	-0.247826	0.653313	-0.227042	0.463007	0.517818	-0.0379848	0.497195	-0.3535	0.417034	-0.424978	0.585057	-0.0300741	-0.0891447	0.107251	0.282628	0.528935	0.307668	-0.993019	-0.766288	-0.49665	-0.494524	0.136724	0.246449	0.109161	0.0675042	-0.181366
CD74	0.158676	0.448189	-0.392977	-0.795951	0.0751618	-0.586586	-0.738201	-0.616427	-0.80872	-0.19847	-0.0465263	-0.292797	-0.794954	-0.988852	0.0621963	-0.252727	-0.300029	-0.503672	0.018422	0.0942416	0.422673	0.601193	-0.353015	-0.324299	0.396647	-0.0554863	-0.308982
CD79A	0.319191	-0.00911607	-1.27775	-0.883214	0.418134	-0.0179601	-0.430237	0.473095	-0.797071	-0.327092	0.125234	0.587134	-0.868106	-0.846862	-0.512626	-0.667364	0.882541	-0.197252	0.0313751	-0.155398	0.88667	0.959743	-1.26048	0.170724	-0.0612111	0.583295	0.384053
CD79B	0.366041	0.247922	1.05703	-0.235605	0.773279	0.595019	-0.0864767	0.97041	-0.626637	0.0653544	-0.117953	0.389337	0.153741	-0.686176	-0.746499	-0.38171	0.712606	0.544844	0.112691	-0.183584	-0.120619	0.568313	0.143718	-0.0204217	-0.46743	0.297879	0.454125
CD81	-0.712883	-0.851952	0.647014	-0.845386	-0.680848	-0.88604	0.347294	0.156599	-1.29817	-0.634369	-0.712109	0.499112	0.175353	-1.06145	-0.10265	-0.698193	-0.2582	-0.306513	-0.688243	-0.373307	0.104863	-0.139902	2.27618	-0.144228	-0.171173	-0.278466	-0.104726
CD82	0.408421	0.434581	-0.203384	-0.416253	-0.082799	-0.782776	0.193978	-0.495026	-0.69728	-0.421992	0.38727	0.17559	1.45187	-0.491661	0.236403	0.419858	0.47803	-0.391439	-0.782834	-0.181063	-0.461759	-0.476132	-0.373906	0.14074	-0.725338	-0.48638	-0.816043
CD84	1.28101	-0.0190311	0.939191	1.27474	-0.601107	-0.662029	1.11433	1.96159	-1.35887	-1.12794	-1.03637	0.556232	-0.261865	-0.593277	-0.957572	-0.867218	-1.15284	0.52352	-0.829532	-0.646908	-1.17836	-1.11803	-0.230883	0.449025	-0.124899	-0.21002	-0.244381
CD86	-0.257095	-0.316377	1.00992	-0.708967	0.25642	0.235662	-0.326383	-0.338781	0.731512	-0.30873	-0.632784	0.204715	1.56041	0.604468	1.07287	-0.0622491	0.137001	1.80078	-0.485464	-0.639814	0.0104992	-0.838249	-0.437378	-0.503227	-0.88672	-1.34233	-0.232942
CD8A	0.652944		-1.30795				-0.441555				-0.949386						-0.543626	-0.92078	1.29811	1.37026	-0.342773
CD8B	-0.0859212	0.43164	0.522217	0.1292	-0.115915	0.392389	0.0118263	-0.0879323	0.225261	-0.00744472	-0.0525562	-0.54301	0.162404	0.0350951	-0.445653	-0.0529849	0.0156672	0.814098	0.632965	0.0709587	-0.0274642	0.488437	0.414839	0.774417	-0.0312216	0.467523	0.891548
CD9	-0.085708	-0.800667	1.14761	0.457792	0.392424	-0.213351	0.462675	-0.825914	0.564529	0.180097	0.647677	0.145456	0.948052	-0.0173893	0.157924	0.220699	-0.471818	0.124474	-0.692266	-0.980249	-1.05322	-0.759957	-0.767832	-0.988935	-1.04866	-0.666372	-0.169963
CD93	-0.15408	0.929642	-0.0614374	-0.725622	-0.603236	-0.706169	-1.02773	1.91422	-0.522743	-0.766582	-1.06625	0.255251	0.511239	-0.823978	-0.0400952	-0.4305	-0.49707	-0.417934	-0.559541	0.101304	1.43565	0.172736	0.0956177	1.21415	0.772428	0.359552	0.240489
CD96	0.137508		2.02137				0.900327				0.0546127						0.168225	2.54298	0.455205	0.125373	-0.123516
CD97	-0.116423	-0.213287	0.0811857	-0.361585	0.178236	-0.0432571	0.00808233	0.196089	-0.000147449	0.223584	0.305999	0.537427	-0.0642284	-0.0669375	0.145641	0.181068	0.117034	0.500944	0.0356231	0.148018	-0.0783514	-0.151364	0.206252	-0.23945	-0.0760822	-0.320818	-0.0632098
CD99	-0.627351	-0.687684	0.859347	-0.0748616	0.32476	-0.0160689	0.195574	0.70251	-0.176184	-0.535007	-0.499229	0.615088	0.00937705	-0.572901	1.2745	-0.671329	-0.421518	0.527221	-0.500515	0.00784436	0.304722	0.0739291	0.710066	0.885491	0.00306272	0.411454	0.54714
CD99L2	-0.311988	0.00726372	1.35989	-0.17841	0.131395	-0.16995	0.102317	0.55118	-0.434618	-0.0966212	-0.0734461	0.421012	1.08083	0.184902	0.359602	0.267188	0.438355	1.18312	-0.457473	-0.417241	0.555612	-0.390283	-0.294564	0.500376	0.115409	0.426325	-0.212962
CDA	-0.101158	0.656446	-1.29979	0.98685	-0.877542	0.174233	-0.979244	1.88677	-0.66312	-0.323418	-1.08548	0.172994	0.00160765	-1.0276	0.164656	-0.570283	-1.20095	-1.27221	-0.0066468	0.239885	-0.462732	-0.594644	0.220308	1.5515	0.294707	0.462472	0.40934
CDAN1	-0.0070795	0.19581	-0.191878	-0.118753	-0.213906	-0.19015	-0.105987	-0.623173	0.238371	-0.187045	0.267252	-0.0651206	-0.583568	0.299911	-0.612905	0.609404	0.00712256	-0.431181	-0.146156	-0.0843804	0.139283	0.16848	-0.41705	-0.785476	-0.126007	-0.23138	-0.484365
CDC123	-0.187928	0.222516	-0.452617	-0.593884	-0.10193	-0.599099	-0.252394	-0.914402	0.0356948	0.317393	0.405516	0.0796639	-1.20246	0.247476	0.0865199	0.255709	0.226486	0.0701457	-0.164112	-0.0695819	-0.0598037	0.0357107	-0.552057	-0.445832	0.0655695	-0.303081	-0.70798
CDC14A	0.00901085		-0.3183				0.240351				0.0876546						0.156356	0.251154	0.00173315	0.108764	0.00543782
CDC14B	-0.143435		-2.09213				1.17338				-0.0498091						-0.574989	0.245811	-0.442829	0.00769446	0.93982
CDC16	0.18056	-0.0872054	-0.149287	-0.0209967	-0.186625	-0.147883	-0.117706	0.0940486	0.110189	-0.155707	0.0787573	-0.148269	0.572848	0.120666	-0.375031	-0.0345779	0.215578	0.106242	0.114276	0.013256	0.0896963	0.147039	0.331943	0.345469	-0.028653	0.117789	0.168126
CDC20	-1.72774	-0.400035	-1.43452			-2.41896	-2.83291	-1.12283			0.856907	-0.0844765			-0.778139	0.692483	-0.613855	-1.68801	-1.04887	0.0819346	0.838837	0.695068	-0.233697				-0.447048
CDC23	0.0721402	-0.0879234	0.144112	0.156919	-0.0735313	0.0418267	-0.303315	0.0130507	0.128119	-0.203337	0.224727	-0.297845	0.613389	0.12367	-0.50189	0.122891	0.268414	0.323238	0.116558	-0.166665	0.0443	0.248972	0.231779	0.34237	0.0641441	0.0876371	0.214394
CDC25B	-0.680469		-0.84816				-0.86002				0.22402						0.441468	-0.913102	-0.100844	0.39005	0.901199
CDC25C	-0.26033	0.037753	-1.64673			-1.34098	1.53606	-1.15319			0.596129	0.190027			-0.228813	0.793628	-0.997007	-0.678974	0.17337	0.685371	-0.116535	0.492714	-0.784084				-0.663953
CDC26	-0.154537	-0.501354	0.0401253	-0.353678	0.191699	0.13718	-0.578567	0.597368	-0.192722	0.333482	0.311107	0.790373	0.425639	-0.371519	0.257555	-0.0704018	0.297189	-0.0883284	-0.304769	-0.256961	-0.15576	-0.221592	0.48516	-0.271843	-0.143498	0.148839	0.185968
CDC27	0.102993	-0.041443	0.00804941	-0.143732	-0.230304	-0.101503	-0.300336	-0.253026	0.149582	-0.0970949	0.156928	-0.378288	0.295203	0.132278	-0.749251	0.253398	0.222984	0.241749	0.145674	-0.0338743	0.190305	0.215951	0.431015	0.3953	-0.154678	0.14894	0.40286
CDC34	-0.138077	-0.253744	1.13037	0.449614	0.00853765	0.583432	0.600032	1.24133	-0.66157	-0.539429	-0.933988	0.797992	1.448	-0.0957431	0.913373	-0.25485	-0.313556	0.710827	0.138548	-0.487656	-0.54231	-0.28467	0.631807	1.48259	-0.0035004	0.987705	1.1688
CDC37	-0.160423	-0.415318	0.750957	-0.0781179	0.00251817	0.247126	0.115636	0.925033	-0.238525	-0.131681	-0.0749825	0.538605	0.526476	-0.104014	0.474691	-0.213285	0.100699	0.470217	0.0189603	-0.209983	-0.17186	-0.314843	0.615172	0.535667	0.106719	0.065865	0.521087
CDC37L1	0.0896358	-0.269262	-0.189735	-0.274454	-0.167491	-0.0126095	-0.205194	0.381179	0.0296811	0.0825494	-0.0915805	0.132169	-0.0881627	0.133304	-0.292525	0.410824	0.150481	0.00775883	-0.181721	-0.231095	-0.117974	-0.396764	-0.0171507	-0.16706	-0.056828	-0.445516	-0.353007
CDC40	0.124007	0.103246	0.194752	0.218555	-0.110133	0.0308448	-0.134456	-0.0976315	0.18448	0.0712953	0.143181	-0.18139	0.270684	0.147513	-0.373812	0.0852512	0.253347	0.0573189	0.2755	-0.0255138	0.0231545	0.307684	0.394091	-0.148972	-0.281605	0.226971	0.0840824
CDC42	0.069802	-0.16987	0.294763	0.102625	-0.0427847	0.00935034	0.26046	0.396026	-0.11291	0.195611	-0.112899	0.132537	0.585878	-0.249114	-0.129014	-0.0442404	0.220436	-0.225459	-0.129347	-0.0752536	-0.282513	-0.185012	0.659351	-0.213652	-0.127514	-0.124114	-0.100897
CDC42BPA				1.10172	-0.522985				-0.518014	-0.170229			1.5353	1.63612										0.0655381	-0.210119	-0.462207
CDC42BPB	0.397613	-0.452378	-0.352839	0.721926	0.114518	0.764769	0.279581	-1.09399	0.8542	-0.596408	1.0157	-0.967956	0.00813865	1.11695	-1.26964	0.116005	0.276638	0.582261	-0.290059	-0.578227	-0.575748	-1.13402	-0.712458	-0.463565	-0.751053	-0.702399	-1.0341
CDC42BPG	-0.0161402		0.353104				0.559125				-0.0283759						0.0852966	-0.453129	0.0919739	0.204349	-0.271235
CDC42EP4	-0.301366	-0.0908322	0.526963	-0.616963	0.334273	-0.450918	-0.498872	-0.226856	0.703017	-0.327696	0.322706	0.645366	-0.300226	-0.244702	0.0785672	0.58472	-0.174905	0.937539	-0.3782	-0.218069	-0.11186	-0.892246	-0.203835	-0.934647	0.0916117	-0.978835	-0.101355
CDC42SE2	-0.146768	-0.330852	-0.259111	0.00847035	-0.647202	-0.494531	0.169084	0.403596	-0.535785	0.269227	-0.139481	0.401497	0.063129	-0.603497	-0.116146	-0.481457	0.0667121	-0.0478634	0.0449162	0.250002	-0.233414	-0.0311701	1.28629	-0.186107	0.0622766	0.53385	-0.0645238
CDC45	-0.670301	0.344945	-0.590441	-0.782176	-0.847934	-0.358565	-0.73367	-0.196745	-0.0671956	-0.107281	0.506539	0.0700711	-0.232589	0.514518	0.132297	0.463201	0.106018	-0.0704795	-0.243628	-0.527192	0.300806	0.52892	0.354269	0.584428	-0.031076	0.567631	0.748485
CDC5L	-0.0965975	-0.182837	0.298963	0.187827	0.146579	0.119976	0.0381784	0.349902	-0.0567776	-0.0864546	0.00912327	0.404582	0.252413	0.119528	0.321018	-0.0439681	0.140003	0.185079	0.223778	-0.00653184	-0.0854764	0.0239248	0.132318	0.214811	0.00891865	0.357127	0.278989
CDC6		0.299227				0.114707		-0.673126				-0.0694535			0.110405	-0.0130555						0.227083	-0.0793144				-0.153744
CDC7	-0.647557	0.171366	-1.21413	-0.807841	-0.707872	-0.379459	-0.152876	-0.391957	-0.387268	-0.713928	0.601403	0.0292697	-0.0014	0.22488	0.267817	0.539795	0.360815	-0.750525	-0.109146	-0.355351	0.00277108	0.28106	-1.0184	0.21353	0.54291	0.380879	-0.384194
CDC73	-0.0269196	-0.230463	-0.305883	0.227255	0.351984	-0.0714828	-0.236162	-0.0366787	0.171763	-0.0105583	0.0493463	0.246825	-0.0607402	0.14699	0.032021	0.000403449	0.160815	-0.210457	-0.00531209	0.157557	0.0598511	0.165827	0.158998	0.0861588	0.0838555	0.388814	0.23716
CDCA2	-0.584402	-0.0155799	0.245529	-0.366726	0.0134311	-0.620382	-0.560739	-0.407524	0.0491385	0.0586506	0.333183	-0.148349	0.321518	-0.186577	-0.428032	0.0195018	-0.0187699	0.222439	-0.254228	0.0568108	0.211089	0.214378	-0.527576	0.33624	0.28599	0.507149	-0.352887
CDCA3	-0.7957	-0.31733	0.831945	-0.792602	-0.408898	-0.376432	-0.488945	0.4368	-0.331429	-0.219226	-0.0143637	0.778323	0.100222	-0.274623	0.054087	0.0533437	0.14639	0.526517	-0.40974	-0.478063	0.025216	-0.126255	0.659321	-0.0472863	0.352338	0.0959338	0.398307
CDCA4	-0.193222		0.703612				-0.856595				0.410897						-0.0932389	0.630496	-0.424584	-0.0718564	0.226361
CDCA5	-0.577578	0.133959	0.117161	-0.893905	-0.412427	-0.969398	-0.837447	-0.228819	0.0362031	-0.0114524	0.662234	0.317941	0.178852	0.170885	-0.451633	0.30492	0.237565	-0.275159	-0.430762	-0.218745	0.332123	0.148357	-0.0228854	0.0375412	0.0772316	1.17952	-0.0133395
CDCA7	-0.689809	0.264312	-0.187122	-0.21313	0.198663	-1.32757	-1.23384	-1.61289	-0.317632	-0.228808	0.476729	-0.417681	0.454107	0.00411583	0.183755	0.169246	-0.182886	-0.801333	-0.543896	0.217479	0.68489	0.950182	-1.04388	1.6665	0.417306	1.16752	-1.02363
CDCA7L	-0.336821	0.147537	-0.0693747	-0.442881	-0.180552	-0.493879	-0.307955	-0.204146	-0.117164	0.100143	-0.168854	-0.0820219	-0.525883	-0.0197793	0.24658	0.324074	-0.0389182	0.288653	0.0491971	-0.219894	-0.241132	0.119221	-0.0966628	-0.528766	0.151111	0.129655	0.010381
CDCA8	-1.04821	-0.0667056	0.789344	-0.848814	-0.00353002	-0.777756	-0.756743	-0.187759	-0.165674	0.0842083	-0.119423	0.755698	0.338241	-0.0334966	0.543774	0.237717	0.381791	0.660723	-0.294535	-0.534557	0.0120261	0.217424	-0.198688	0.0720485	0.501143	1.27856	0.267944
CDH1	0.0747317		0.363496				0.438043				0.331052						-0.149338	1.85299	-0.131145	-0.0787951	0.0679617
CDH13		0.108504		0.287319	0.753146	-0.223193		0.837275	0.456123	0.745048		0.78356	0.232712	0.119592	0.684884	-0.262375						-0.509717	0.689375	0.0139514	0.0744048	0.867342	0.276525
CDH2				0.416092	0.538129				0.223447	0.49188			0.154096	-0.10484										0.324008	0.41165	0.550183
CDH4				-0.875742	0.115729				-0.824352	-0.870926			-1.11366	-0.883514										0.00965334	2.13854	2.14105
CDH5				0.759039	0.983209				0.79059	1.20089			0.640557	0.431653										0.160865	0.0140696	1.34336
CDIP1	-0.366028	-0.259184	0.36088	0.632551	-0.538768	-0.416543	0.221843	0.173513	-0.544905	-0.547066	-0.190556	1.18419	0.154347	-0.281055	0.0428354	-0.422628	-0.413871	0.0652812	-0.765356	-0.720537	-0.559738	-0.135374	0.795037	0.0928429	-0.415724	-0.492385	-0.0813704
CDK1	-0.864466	-0.215956	-0.310472	-0.668274	-0.40981	-0.260035	-0.508563	-0.117782	-0.289776	0.211802	0.578748	0.385822	-0.364991	0.111128	0.0648426	0.223189	0.117416	-0.132132	-0.349377	-0.306537	-0.0288597	-0.242831	0.156701	-0.124388	0.0295572	0.128735	0.0523243
CDK10	-0.00212181	-0.125591	0.0768795	0.225321	-0.255728	-0.0101686	-0.18202	0.272865	-0.220491	-0.389706	0.0412915	-0.0995011	0.174787	0.107338	-0.191032	0.0846214	0.18031	0.0133366	-0.0459392	-0.00720939	-0.106902	-0.284681	0.0559216	0.420269	0.0122726	0.256209	0.294174
CDK11A	-0.367726	-0.192048	-0.12236	-0.00846591	1.18496	-0.298971	-0.826988	-0.553789	-0.109736	-0.420542	-0.0192921	-0.00240944	-1.14623	0.157853	0.300192	-0.137624	0.61147	-0.0791451	-0.0260415	0.0188352	0.52678	0.325005	0.237475	-0.899382	1.05125	0.489507	0.200242
CDK11B	-0.474793	-0.411734	1.77672	-0.0521265	0.300908	0.300444	0.176271	1.1571	-0.524231	-0.569552	-0.239698	0.305712	1.10188	-0.142094	0.205651	-0.224125	0.38044	0.754621	0.122167	-0.436033	-0.0829118	-0.00158369	0.659701	0.642577	0.329289	0.870379	0.834251
CDK12	-0.107693	0.0208156	0.702543	0.174589	0.355721	0.271962	0.119042	0.0516078	0.124448	-0.212884	0.236982	-0.233058	0.0909468	0.395177	-0.253375	0.0889918	0.331705	0.814044	0.199916	-0.071675	0.0560701	-0.0206967	-0.150404	-0.142486	-0.0304615	0.0370275	-0.0315511
CDK13	-0.0378659	0.0480826	0.386776	0.116977	0.130928	-0.491841	0.0369597	0.116153	0.288962	-0.393629	-0.168561	-0.648028	0.250997	-0.0222707	-0.590532	-0.0830223	0.0851264	0.600287	0.271085	0.175759	0.1455	0.458075	0.226233	0.488855	0.159735	0.45354	0.375712
CDK14	-0.303621	-0.174689	-0.899597	-0.840712	-0.723083	0.883268	-0.612175	-0.167123	-1.97708	-0.834531	-0.584148	0.146076	1.20362	-0.0509384	-0.455897	-0.0266368	0.0574442	-0.181732	0.473171	-0.0188376	0.741773	0.350145	0.466318	-0.520075	0.752045	0.429271	0.529114
CDK16	-0.0654562	-0.240854	0.065335	-0.143527	0.716363	0.0868774	1.30244	-0.0128758	-0.346978	-0.603639	0.00649576	0.405942	-0.026205	-0.225336	0.205274	0.0798239	0.00838057	0.291124	0.134409	-0.109632	-0.0299291	-0.297651	0.904702	-0.0979986	0.0223128	-0.0201252	0.276928
CDK17	0.176409	0.203173	-0.352344	-0.0438631	-0.203759	-0.234109	-0.221815	-0.184535	-0.409992	-0.7524	0.0255723	-0.0204145	0.159626	-0.403514	0.121088	-0.0145725	0.259634	-0.591941	0.230504	0.353807	0.483873	0.275954	-0.539818	-0.321136	0.209588	-0.112985	0.0271319
CDK19	-0.19726	-0.0359162	-0.172515	-0.236898	-0.0782411	-0.132981	-0.560412	-0.0361669	0.206019	0.333858	0.116073	0.15685	-0.0605575	0.409374	0.212143	0.310994	-0.134563	-0.470337	0.166041	-0.0102407	0.268972	0.0197016	-0.115914	-0.496718	-0.321391	-0.036497	-0.0236743
CDK2	-0.580301	-0.239677	-0.695332	-0.908597	-0.0763226	-0.351636	-0.445987	-0.121203	-0.124489	0.0935745	0.0608707	0.289526	-0.542793	0.0556766	0.2952	0.0944886	0.0817632	-0.353402	0.00895947	0.0405782	0.12422	-0.00716158	1.04057	-0.0544667	0.258838	0.412122	0.203701
CDK2AP1	-0.755686	-0.873597	-1.16337	-0.65264	-0.486822	-0.709377	-1.10499	-0.422479	-0.47943	0.470836	-0.332336	0.874421	-0.780535	-0.316147	0.892111	-0.286486	0.0301734	-0.792336	0.23017	0.32318	-0.0382727	0.90728	0.322023	-0.217184	0.511319	1.35091	0.728944
CDK3	-0.028764	0.269311	1.07162	0.620136	0.187979	0.400909	0.61014	0.796355	-0.744673	-0.487821	-0.874872	0.194668	0.848607	-0.426066	0.294306	-0.43354	0.233514	0.193858	0.389875	0.0138648	-0.212	-0.227744	0.803991	0.392528	-0.128983	-0.0342516	0.612364
CDK4	-0.289945	0.00711044	-1.27714	-0.686774	-0.216448	-0.460625	-0.542911	-1.01512	-0.0129676	0.082595	0.560261	-0.303741	-0.533246	0.223859	-0.303899	0.582284	-0.312157	-1.37501	-0.65623	-0.124267	0.184619	0.10473	-0.855887	-0.469784	-0.0116174	-0.423114	-0.611234
CDK5	0.0565481	0.40295	-0.115159	-0.162249	0.0534979	0.102426	-0.332821	0.157268	0.361207	0.114754	-0.152278	-0.429597	-0.0750824	0.113701	0.13975	0.00811306	-0.10113	0.153658	-0.0269082	0.0406949	0.0949544	0.24907	-0.134847	0.178882	0.274713	0.116595	-0.454399
CDK5RAP1	-0.13512	-0.0399491	0.299369	0.114273	-0.430355	0.198903	-0.509859	-0.396352	-0.477015	-0.325814	0.199038	0.0544015	0.503219	-0.142312	-0.268289	-0.129734	-0.0871109	0.180991	-0.119012	-0.101705	0.240462	0.72065	-0.0972949	0.569398	0.196948	0.251038	0.155985
CDK5RAP2	-0.211718	0.0341081	0.017728	-0.114889	-0.305481	-0.126087	-0.0358962	-0.0477231	0.00922207	-0.437008	0.0481498	-0.521901	0.602671	0.0923281	-0.63932	0.206704	-0.137221	0.636146	0.244305	-0.023384	0.445698	0.367384	0.316497	0.823822	0.0878291	0.524094	0.539914
CDK5RAP3	0.121089	0.0291493	0.280853	0.247683	-0.252039	0.177998	-0.077719	0.123647	0.214355	0.267597	0.0785199	0.118314	0.285438	0.169236	-0.209104	0.00316966	0.244618	0.0609409	0.130699	-0.291629	-0.00567826	0.00611954	0.507679	-0.258811	-0.328474	0.247975	0.0824125
CDK6	-0.568193	-0.0612448	-0.448389	-0.56041	0.00381216	-0.611268	-0.530238	-0.0049644	0.117928	0.0929139	-0.423391	-0.111355	-0.579306	-0.17938	0.0657895	-0.0354314	-0.224221	-0.490665	-0.105484	0.0411507	0.205544	0.272469	0.42919	-0.169266	0.631406	-0.125306	-0.120854
CDK7	-0.141506	-0.125655	0.286992	-0.338655	-0.303615	-0.390557	-0.153669	-0.298835	0.342969	0.0838592	0.104789	-0.584464	-0.540361	-0.136969	-0.469242	0.0692054	0.128286	-0.122558	-0.250265	-0.0501981	-0.348198	0.0980778	0.764138	-0.41718	-0.345506	0.0952572	-0.117707
CDK8	-0.0844969	-0.123238	1.07162	0.4515	0.304102	-0.0403593	-0.221621	0.0392035	-0.27965	0.272968	0.0157509	0.346409	1.79142	0.911147	0.434875	0.0028098	0.156261	0.487147	-0.15986	-0.0856527	0.0180965	-0.117743	0.638923	1.38413	0.729925	1.07595	0.324414
CDK9	-0.130435	-0.200271	0.0645392	-0.170633	0.021273	-0.195477	-0.54171	-0.385629	0.0338354	0.124624	0.121955	0.0723931	-0.45203	0.0836085	-0.0334008	0.0289524	0.0455549	-0.285898	-0.00769756	-0.0133102	-0.0382295	0.0590453	0.0889934	-0.0226644	-0.124974	0.00734004	0.202806
CDKAL1	-0.0716776	-0.0737914	0.501971	0.0600557	-0.140969	-0.122648	0.116373	-0.425532	0.0632789	-0.180307	0.332326	0.0412486	0.424428	0.0703114	-0.905252	0.245889	0.148492	0.238354	-0.125473	-0.0777382	-0.0305294	0.161861	0.028517	-0.113363	0.0533751	0.052303	0.0922507
CDKL5	0.107141		0.149302	-0.0462833	0.485678		0.0918889		0.39724	0.287838	-0.0863501		-0.298672	-0.0973191			0.471341	-0.297634	-0.532254	-0.200857	-0.00338374			-0.355327	0.0244123	-0.214296
CDKN1A	-0.114407	-0.24776	-0.585767	-0.355935	-0.0153697	0.213231	0.690878	-0.0604831	0.355236	0.682149	-0.0574348	0.28591	-0.143228	1.55833	0.274886	0.260583	0.15066	0.342512	-0.599155	-0.0930525	-0.0257312	-0.33908	-0.108751	-0.20561	-0.455114	-0.677304	-0.443011
CDKN1B	0.238995	-0.271306	0.412257	0.0260475	0.107104	0.158407	0.993092	0.855992	-0.476354	0.475035	-0.512463	0.511292	0.367601	-0.178482	0.0542624	0.187861	0.209577	-0.168794	-0.0479105	0.126541	-0.521174	-0.344004	-0.151671	0.237043	-0.426744	-0.118883	-0.0217392
CDKN2A	0.415887	1.07943	-0.742002	#VALUE!	0.638288	-0.878183	-0.253621	-0.580934	0.234408	-2.4137	-0.445727	-0.865077	#VALUE!	-0.351407	-0.456435	-0.270903	-0.721292	-1.04835	-0.408006	0.381227	0.808672	1.5487	-0.293744	-1.24118	-1.48436	-2.53707	-0.918939
CDKN2AIP	-0.24468	-0.0694613	0.951457	0.248051	0.256607	0.479162	0.0319161	0.191128	0.114872	-0.642929	-0.0410157	-0.698409	0.706123	0.111894	0.165658	-0.315039	0.17966	0.444948	0.298472	-0.0109587	0.126993	0.310832	0.516162	0.747027	0.120236	0.48692	0.802654
CDKN2AIPNL	0.118414	-0.146888	-0.512515	-0.000804001	-0.311965	-0.0433093	-0.156002	0.628007	-0.750675	0.190129	-0.126429	0.33969	0.601986	-0.340937	-0.396939	-0.0161563	0.172836	-0.198284	0.319549	0.0592567	-0.104681	-0.22526	-0.853993	-0.161782	0.20476	0.552666	0.561565
CDKN2C	-0.14138	-0.379582	-0.214558	-0.61439	0.0819179	-0.667351	-0.713696	-0.911465	0.429359	0.833822	-0.457558	-0.668584	-1.08675	-0.0802957	-0.553807	-0.0857065	-0.257107	-0.557383	-0.769081	-0.0291907	0.425582	-0.256368	-0.743393	-0.777365	0.592464	-0.594291	-0.935952
CDKN2D	0.401768	0.342543	-0.722103	0.0223594	0.718528	-0.895916	-0.688786	-1.31952	0.167261	0.497641	-0.0591325	-0.44263	0.274455	0.113205	0.0843338	0.177038	0.562217	-0.828179	-0.375354	-0.199885	0.11768	-0.0456821	-0.945702	-0.705944	0.111889	-0.0255447	-1.20513
CDO1	0.2375		-0.756115	-1.49209	-0.447236		-0.430359		0.867346	0.323017	0.384124		-1.80189	0.216759			-0.482807	-1.2307	-0.734322	0.0926732	0.558692			-1.44283	0.209846	-0.985836
CDPF1		-0.220098				0.273485		0.349787				0.526674			0.708694	-0.200862						-0.221441	0.910723				0.268932
CDR2	-0.0348927	0.127845	-0.172944	0.399384	0.0103489	0.143815	0.151869	0.391334	-0.152328	-0.579437	-0.209962	0.158741	0.0896177	-0.53146	0.55954	0.191239	-0.00419251	0.270646	0.114045	0.198082	0.0185345	-0.18309	0.104029	0.14685	-0.0125641	-0.115053	0.37258
CDS2	-0.359414	-0.187083	0.135406	0.109493	0.227431	0.0220085	-0.0123789	0.216421	-0.329851	-0.0562066	-0.451371	0.0224668	0.30662	-0.313329	0.268772	-0.409752	-0.307699	0.107378	0.240212	0.159735	0.191251	0.336516	0.696693	0.649413	0.0730342	0.327414	0.424546
CDT1	-1.33458	0.205483	0.283895	-0.843008	-1.27509	-0.868008	-1.02055	-0.710645	-0.664328	-1.12675	-0.238546	-0.372141	-0.0719131	-0.852271	-0.75258	0.371664	-0.279016	-0.929166	0.0206108	-0.28904	-0.328543	0.512829	-0.102944	1.33049	0.360196	1.22796	-0.0972071
CDV3	0.126579	-0.311834	-0.00120276	-0.0133282	0.323961	0.259335	0.0967708	0.399694	-0.0607251	0.357896	0.111834	1.07963	-0.0914238	0.0397998	0.571665	-0.128641	0.239388	-0.167374	0.122602	-0.172694	-0.315361	-0.351261	-0.469465	-0.179995	0.0413823	0.0185496	-0.0228457
CDYL	-0.326426	-0.215506	0.210765	0.0560733	0.0933607	0.0264016	-0.216838	0.0940455	0.0414631	-0.0232025	0.135203	0.111297	0.313537	-0.090318	-0.074454	-0.0915344	-0.0262736	0.0934415	0.0935537	-0.0237359	-0.0905718	0.124397	0.596304	0.533164	0.0919763	0.531538	0.0527386
CEACAM1	-0.581817	0.550135	-0.246774	0.00915371	-0.34411	-0.334665	-0.578757	2.99404	-0.226657	-0.175008	-1.07491	0.316589	0.139143	-0.696631	-0.0822707	-0.187334	-0.760112	0.683936	-0.0295711	0.508841	-0.0654545	0.14808	-0.340141	1.34281	-0.079044	0.429741	0.496812
CEACAM3		1.72378				0.110218		1.68339				-0.246034			0.736491	-0.771546						-1.71655	0.228186				-0.286508
CEACAM6	-0.467403	0.258416	-1.36581	0.426509	-0.363062	0.0760181	-1.55841	0.68095	-1.02462	-0.26683	-0.585098	0.658711	-0.351184	-1.00969	0.699454	0.0671592	-1.93399	-0.631084	0.31736	0.200758	-1.78056	-0.341086	-0.550933	1.12301	0.844272	0.0311487	0.0390861
CEACAM8	-0.357226	0.632574	-0.0945359	0.593064	-0.654433	-0.539324	-0.640838	1.92053	-0.769133	-0.179709	-1.42852	0.745009	-0.666264	-1.21634	0.230933	-0.0485635	-1.50749	0.981763	0.140465	0.445013	-0.453034	-0.250671	-0.270205	0.0548968	0.728196	0.365885	0.393457
CEBPA	-0.0596069	1.12141	-0.72998	0.175407	-0.00792911	-0.218314	-0.292779	-0.620468	0.0873324	0.285373	-0.0720865	-0.0611049	-0.540303	-0.056245	-0.042127	-0.125225	-0.125567	-0.488185	-0.0523409	0.524023	0.160922	-0.2948	-0.649731	0.391655	0.311675	0.119127	-0.163024
CEBPB	0.0937578	0.910218	-0.00944789	0.570186	0.0649353	0.0238546	0.132751	1.18197	-0.37121	-0.0122879	-0.088617	-0.0702166	0.662262	-0.564258	-0.0335847	-0.500251	0.467002	0.0716934	-0.3199	0.0294833	-0.272035	-0.663548	0.128305	0.752707	-0.371244	-0.00832635	0.204011
CEBPE	-0.470403	-0.058669	-0.263109	0.1176	0.515284	-0.288873	-0.183648	0.0184402	0.37296	0.218407	0.214992	-0.0284009	-0.633606	0.315636	0.176854	0.35987	-0.668087	-0.344696	-0.43198	-0.188637	-0.173494	-0.180778	-0.496535	-0.436514	0.151414	0.111404	-0.197108
CEBPG	-0.84904	-0.655162	1.99947	0.538041	0.777885	0.305983	0.36282	0.6826	-0.535742	0.250514	-1.00027	0.675384	1.62466	-0.418943	0.769503	-0.280957	0.117476	0.699162	0.106097	-1.12331	-0.756886	-0.369992	0.803851	1.43875	-0.240036	1.54336	0.725861
CEBPZ	0.0685999	-0.121342	0.764212	-0.0191398	0.101336	0.20837	-0.201282	0.264702	0.227053	0.149176	0.121242	0.053003	0.352826	0.169667	0.134612	0.0583133	0.102951	0.802921	-0.115804	-0.261207	-0.0713192	-0.0578935	0.0365314	0.079314	-0.243555	0.00906869	0.393513
CEBPZ-AS1	-0.710607	-0.287502	-0.156619			-0.190308	-0.502671	0.334643			-1.11983	0.622106			0.727058	-0.291209	-0.170824	0.0067091	-0.312507	0.0279395	0.163206	0.477753	0.539094				0.563512
CECR1	-0.230117	0.283198	0.398908	0.188663	0.0139604	0.00940906	-0.0211497	1.08051	-0.0597113	0.168368	-0.201596	0.760986	-0.0859417	0.0906023	0.910371	-0.132016	-0.196631	-0.134223	-0.243593	-0.188434	-0.581993	-0.516385	-0.305022	0.389935	0.082786	-0.140318	0.354225
CECR5	0.021983	-0.0868933	-0.29202	0.203337	0.117892	-0.0600424	-0.527462	-0.439865	0.193151	0.541323	0.2598	0.107955	-0.342027	0.142679	0.0474092	0.180863	-0.112418	-0.439584	-0.27093	-0.0896458	-0.219236	0.0883151	-0.75427	-0.434312	-0.295234	-0.186766	-0.392515
CELF1	-0.0539481	-0.140675	0.12899	0.0318252	-0.116688	-0.130472	-0.217356	-0.0792809	0.13946	-0.0531777	-0.0174745	-0.121976	0.3219	-0.172741	-0.259682	0.0967771	0.0755602	-0.190919	-0.125887	-0.0401473	-0.306246	0.0043899	0.996704	-0.258804	-0.121042	0.290504	-0.0517777
CELF2	-0.0988764	-0.244758	0.105204	0.249472	-0.00720175	-0.0978523	-0.0305771	-0.104356	0.172756	0.129563	0.236217	0.117828	0.19379	-0.000941094	0.0507158	-0.0238786	0.243564	-0.225838	0.00981536	0.0781509	-0.127122	-0.0286865	0.829525	-0.373281	-0.113261	0.0465585	-0.10477
CENPA		0.407991				0.173435		0.200782				0.29993			0.317586	-0.127694						0.0808021	-0.171845				0.506979
CENPB	0.0490495	0.3995	-0.416404	-0.475535	-0.313191	-0.173276	-0.505363	-0.63718	0.553866	0.236246	0.13971	-0.273048	-0.927197	0.123836	0.211793	0.102573	-0.126545	-0.500937	-0.437765	0.0649572	0.163304	0.125654	-0.625469	-1.07722	0.00580219	-0.834288	-0.609779
CENPC	-0.177017	-0.0953945	0.376904	0.196208	0.0972749	0.175781	-0.175683	0.0607374	0.175932	0.0493164	-0.0435302	-0.0742617	0.264481	0.00911039	-0.139892	-0.201622	-0.027839	0.107464	0.0647435	0.0324177	-0.0925191	0.256536	0.110365	0.29768	0.202494	0.454183	0.289335
CENPE	-0.356682	-0.0316994	0.532873	-0.429671	-0.424989	-0.348892	0.0948185	0.109062	-0.00438031	-0.603695	0.280008	-0.199608	0.728745	0.328863	-0.470628	0.326043	0.224122	1.64564	-0.0229933	-0.211178	0.335797	0.147536	0.40848	1.03058	0.101339	0.689889	0.945514
CENPF	-0.807849	-0.158246	0.144949	-0.521728	-0.28014	-0.485	-0.412026	-0.26917	-0.038797	-0.352225	0.109948	-0.405346	0.449608	0.377689	-0.483929	0.183796	-0.149076	1.82363	-0.129996	-0.144369	0.781655	0.598786	0.271258	0.884623	0.533831	0.89907	1.1697
CENPH	-0.986875	-0.167802	1.11927	-0.654856	-0.0355514	-0.128628	-0.744484	0.171428	-0.148821	0.36315	-0.0769707	0.597504	0.171428	-0.0353416	0.708775	0.241667	-0.00625876	0.510877	-0.221913	-0.654275	-0.362587	-0.095578	0.52929	0.323714	0.221557	0.678382	0.505689
CENPI	-0.557577	-0.00811952	0.326014	0.048705	-0.155885	0.0946695	-0.254216	-0.101927	0.220958	-0.0320302	0.124178	-0.37165	0.557093	0.160634	-0.52293	0.294676	0.16996	0.596407	-0.00946867	-0.095938	0.0765208	0.138621	0.641987	0.542536	-0.0444101	0.427899	0.402173
CENPJ	0.145678	-0.0752161	-0.0752428	0.203387	-0.381632	-0.238853	0.00636568	0.126722	-0.426748	-0.240235	-0.0897745	-0.308473	0.604894	-0.00749734	0.0754596	0.0546286	-0.115872	0.145668	0.427529	0.38836	0.119315	0.137418	0.465406	0.973385	0.0261932	0.521517	0.800326
CENPK	-0.93252	-0.162296	0.160087	-0.14745	-0.00587663	-0.166733	-1.15152	0.130747	-0.0680949	0.182778	0.0401075	0.274896	-0.108097	-0.163745	0.284429	0.350317	-0.0243689	-0.842201	-0.267626	-0.498494	-0.494101	-0.0657005	0.0702947	0.581205	0.129904	0.480232	0.289849
CENPL	-0.377415	-0.0248042	0.172013	-1.00406	-0.261795	0.0373407	-0.41125	0.00698307	0.262295	0.55931	0.274808	0.0543552	-0.787076	0.242118	0.243083	0.158831	-0.0695186	-0.126374	0.0161269	0.134188	0.200393	0.275958	0.553528	-0.800371	0.125542	-0.0489334	0.490456
CENPM	-0.355291	-0.0109891	-0.00154761	-0.701574	-0.0240944	-0.156371	-0.294982	-0.182035	0.123353	0.456911	0.062168	0.281404	-0.676018	0.274389	0.261452	0.246681	0.0887516	-0.0483976	-0.254905	-0.0347218	-0.0148958	0.156318	-0.20054	-0.328026	0.365727	0.242099	-0.0934634
CENPN	-0.798096	-0.0125469	-0.816056	7.50109e-05	0.0757248	-0.124114	-0.820572	-0.477533	0.153994	0.318192	-0.0785025	0.22266	-0.00605208	-0.0527667	0.311944	0.410132	0.00215944	-0.300816	-0.24959	-0.124681	-0.180237	0.234094	-0.544296	0.403998	-0.0856968	0.40306	-0.0644784
CENPO	0.116383	0.0803522	-1.53988	-1.15585	-0.0364416	0.158231	-0.453266	0.193312	0.298521	0.568408	0.0402876	0.807915	-1.63416	0.0998617	0.299778	0.459574	-0.147651	-0.756335	-0.834881	0.0904405	0.391013	0.0190012	0.310913	-1.31281	-0.0263954	-1.0356	0.0585861
CENPP	-0.417663	-0.135598	1.70541	-0.149326	-0.472437	0.151662	-0.313962	0.182699	-0.00720434	0.319711	-0.182349	0.178345	-0.571414	-0.130664	0.390866	0.143389	0.428312	0.692179	0.110884	0.351323	-0.0529464	-0.015661	0.587479	0.353216	-0.0243558	0.630583	0.522345
CENPQ	-1.06896	-0.280207	1.41714	-0.262883	0.236228	-0.100268	-0.962904	0.0955486	-0.206971	0.647045	-0.623676	0.348533	0.55805	-0.273827	0.672362	0.404478	0.168723	0.28873	-0.284964	-0.460088	-0.445682	-0.00371499	0.0756936	0.536392	0.178012	0.870061	0.247125
CENPT	-0.291491	0.270812	-0.108224	-0.597048	0.180019	-0.26607	-0.269093	-0.710569	0.288925	0.19545	0.189618	-0.140092	-0.724706	0.207662	-0.0941336	0.386983	-0.0825726	-0.230119	-0.116111	0.131069	0.157301	0.346051	0.0929156	-0.270328	0.0485436	-0.17487	-0.229791
CENPU	-1.03188	0.0586469	1.36336	-0.234463	0.222004	0.0493156	-0.843408	0.341654	-0.0344225	0.18169	-0.501457	0.300764	0.273421	-0.0594712	0.674911	0.484758	0.191201	0.487686	-0.183576	-0.387892	-0.146022	0.162775	0.23835	0.487374	0.243281	0.850209	0.756213
CENPV	-0.417603	0.0246908	-0.675524	-0.113564	0.241718	1.22855	-0.136691	-0.915453	-0.843596	1.20506	-0.45127	1.09702	-1.0355	-0.977825	-0.740546	-0.60318	-0.474436	0.755616	0.278108	0.191703	0.283692	-0.328614	0.0552102	0.106234	0.707872	0.616863	0.144392
CENPW				1.22283	-0.315331				-0.213627	0.217453			-0.316306	-0.703853										0.554507	-0.181875	-0.251837
CEP104	0.719998	-0.0731574	0.971113	-0.0366183	0.336036	0.43965	-0.175317	0.522871	0.137399	0.4873	-0.59349	-0.088405	-0.253153	0.218253	0.535525	-0.161665	0.197737	0.726563	0.148949	0.154689	-0.608873	0.0441125	0.340434	-0.525135	0.153371	-0.306448	0.258112
CEP112	-0.53361	-0.65313	0.453972	0.220376	0.0903575	0.910283	0.354633	-0.572697	-0.814555	0.594119	-0.10042	0.191245	0.809878	0.496755	-0.154477	0.678818	1.07598	0.629903	0.403613	-0.0379516	0.249121	0.205721	-0.460735	-0.176124	-0.334313	0.024221	0.21229
CEP120	0.114353	0.127349	0.16511	0.440069	-0.0368866	0.191859	0.0358524	0.0870385	-0.0250186	-0.153638	-0.233332	-0.380319	0.597863	-0.264037	-0.16398	0.00543429	0.0385744	-0.00277557	0.270708	0.225537	0.110862	0.238027	0.0750687	0.339162	0.0420012	0.028368	0.133771
CEP128	-0.221089	0.0477886	0.445512	0.271815	-0.0185011	0.00479392	-0.0830476	-0.0874861	0.23611	-0.113326	0.258327	0.0269175	0.446617	0.674379	-0.125855	0.284226	0.225286	0.673103	0.039639	-0.299024	-0.265336	-0.0490491	-0.0999252	0.25719	-0.295121	0.0910049	0.237912
CEP135	0.0749305	0.0173464	0.245657	0.202489	-0.0532913	0.229156	0.0762214	0.170691	0.0124225	-0.0448586	-0.121134	-0.096618	0.19528	0.196703	-0.139896	0.0664045	0.238798	0.307376	0.232482	0.0824184	0.0969822	0.129981	-0.0738988	0.346468	0.261431	0.0196274	0.210547
CEP152	-0.0417473	0.0960816	0.182797	0.0349481	-0.176432	0.032637	-0.226672	0.0721541	0.0838613	-0.495154	0.167353	-0.634668	0.710009	0.437497	-0.975429	0.367343	0.0566072	0.618288	0.179737	-0.153249	0.187068	0.193148	0.187902	1.13245	-0.103163	0.26309	0.931109
CEP164	0.073812	0.0372736	0.325217	0.401423	0.134716	0.194934	0.32829	0.365013	0.0673316	-0.0802798	-0.309613	-0.064069	0.806477	-0.076283	-0.0458199	-0.0894453	0.111261	0.0946414	0.125731	-0.0618378	0.154021	0.104735	0.375947	0.826611	0.194551	0.2771	0.549201
CEP170	-0.0232644	0.0505322	0.0845974	0.0363573	0.278498	0.422329	-0.189311	0.0971346	0.0889008	-0.172025	0.0966699	-0.0452464	-0.0388655	0.441812	-0.0250361	0.0717286	-0.0941395	0.104521	0.177657	0.0196583	0.210928	0.291958	0.0875952	0.189005	0.0771247	0.130589	0.187036
CEP19	0.272956	0.591372	-0.081252			-0.157433	-0.0594722	0.0291138			-0.862991	-0.437198			0.262468	-0.11114	0.06512	-0.125624	0.440754	0.671272	0.12138	0.554608	0.232199				0.229889
CEP192	-0.012664	0.0753867	-0.286374	0.0166624	-0.221863	-0.186457	-0.00184533	-0.161556	0.128145	-0.410701	0.147718	-0.613938	0.184033	0.188428	-0.544696	0.164873	-0.0483626	-0.0301881	0.0392639	0.123434	0.32039	0.235731	-0.107716	0.36404	0.132173	0.134992	0.0930177
CEP250	0.0607603	0.0995538	0.118867	0.343419	-0.115928	0.178782	0.133329	-0.161454	0.0553992	-0.310324	-0.197656	-0.3203	0.283564	0.117708	-0.295308	0.0872665	0.228545	0.444215	0.164132	0.0802055	0.138751	0.011338	-0.333835	0.488968	0.215106	0.129214	0.256778
CEP290	-0.0372658	0.0678222	0.583473	0.143784	0.0558222	0.00809971	0.238625	0.104571	-0.178788	-0.341746	-0.0471637	0.0961129	0.613185	0.109011	-0.149665	0.0863004	0.163959	0.478936	0.0873952	-0.0337932	0.0353715	0.0648839	0.0311198	0.600629	0.0535302	0.0875321	0.416393
CEP350	-0.052794	0.133661	0.315146	0.363199	0.00446355	0.150803	-0.0971611	0.00813498	0.124492	-0.550726	0.12752	-0.663792	0.328927	0.265235	-0.738072	0.0574885	0.147307	0.652382	0.141278	0.0146033	0.29409	0.0719786	0.025165	0.353643	0.00402919	0.033701	0.243543
CEP41	-0.292923	0.0567667	-0.172892	-0.377775	-0.125191	0.0750096	-0.250318	0.075476	0.156274	0.22414	0.0987654	0.31924	0.0576458	0.0919828	0.123294	0.15834	0.0125858	-0.125756	-0.215377	-0.18186	0.066461	-0.0351493	0.0756239	-0.170493	0.190581	0.255951	0.197748
CEP44	-0.380109	0.0697086	-0.80853	0.216253	-0.111631	0.280229	0.0816514	-0.218117	0.262065	0.431707	0.623364	0.590808	-0.591486	0.446762	0.331914	0.0989609	0.488289	0.721075	-0.357301	-0.569174	-0.272718	-0.317983	-0.2813	-0.440124	-0.299717	-0.533381	-0.119665
CEP55	-0.801042	0.114824	0.172219	-0.446407	-0.0572973	-0.3106	-0.753984	0.322047	-0.204796	0.160394	0.370314	0.459056	0.449106	0.0965379	-0.0726685	0.754005	0.548972	0.328251	-0.451761	-0.61455	-0.187206	-0.349466	-0.0838219	-0.444307	-0.13693	-0.193	0.0317841
CEP57	0.011652	-0.169744	0.892559	0.152914	-0.118272	0.192456	-0.0303837	0.408674	-0.0832338	-0.294732	-0.21292	0.00995511	0.429513	-0.224408	-0.31681	-0.140939	-0.0475645	-0.107647	0.0498099	0.139912	0.0277803	0.179247	0.402554	0.456019	0.0432264	0.151494	0.474448
CEP57L1	-0.229689	-0.174045	0.977023			0.315349	-0.0880824	0.257165			0.403876	0.229902			-0.0789458	0.270099	0.225251	0.623527	-0.437955	-0.430368	-0.11893	-0.17564	0.447228				0.145666
CEP63	-0.0467388	-0.144466	0.150983	-0.142889	-0.11354	-0.0978464	-0.393106	0.157415	0.218286	-0.149949	0.043804	0.171665	-0.379628	0.153088	0.0165001	0.160449	0.15614	0.0722965	-0.0907656	-0.00100443	-0.182214	0.00254653	-0.00306365	-0.152876	0.0147659	-0.120277	0.238568
CEP68	-0.041124	0.089314	-0.32344	0.732862	-0.181059	0.287144	-0.080884	-0.214842	0.463481	-0.440281	0.170011	-0.251623	0.205013	0.161939	-0.113748	0.430769	-0.415242	0.164537	-0.0104196	0.0996375	0.13978	0.109099	-0.0933626	0.292768	-0.0800905	-0.0327897	0.167817
CEP70	-0.292795	-0.223736	0.441533	0.0361816	-0.15304	-0.0247438	-0.312074	0.0936146	-0.22093	-0.324437	-0.269341	-0.0500256	0.386233	-0.125314	-0.234036	-0.145814	-0.326209	0.205211	0.225446	0.174587	0.260538	0.355508	0.454269	0.386468	0.118246	0.408875	0.34539
CEP76	0.0785623	0.374293	-0.120941	0.114919	0.153253	-0.16891	-0.492196	-0.116288	0.427268	-0.10068	-0.00721408	-0.495062	0.102115	0.304125	-0.661107	0.0389883	0.0393795	-0.246666	-0.43778	-0.207437	-0.0956146	-0.13648	-0.222117	0.0125131	0.133703	-0.127634	0.0699143
CEP78	-0.106748	0.0680938	0.339805	0.288147	-0.0224805	0.123883	-0.108779	-0.0764284	0.138608	-0.329415	-0.251105	-0.166895	-0.184729	-0.0294566	-0.520391	0.0282168	0.0666425	0.307072	0.186287	0.163244	0.12181	-0.0475169	0.58919	0.350063	0.186497	0.0689383	0.273258
CEP85	-0.17124	0.066242	0.0525979	0.22447	0.176329	0.0590655	0.149981	0.612552	-0.0276265	-0.190546	0.0279983	-0.0985407	0.57435	0.131026	-0.220756	0.211282	-0.0319611	0.495508	0.0634678	0.0918833	0.205752	0.072623	-0.29563	0.55786	0.127738	0.0759465	0.392825
CEP89	-0.0752201	-0.141577	-0.29268	0.0124436	-0.021294	0.0593981	-0.275782	-0.0302337	0.208585	-0.0766162	0.00248624	0.145283	0.521309	0.102666	0.00355063	0.245909	-0.658905	0.180629	0.229523	-0.115055	0.240983	0.10948	0.0647822	0.46713	0.071269	0.248447	0.373616
CEP95	0.195	0.382339	-0.0956683	-0.742653	-0.20302	-0.121769	0.485505	-0.644193	0.231458	0.0122932	-0.00374952	-0.402905	-1.24064	0.24781	-0.400138	0.258304	-0.372743	-0.66772	0.401784	0.490697	0.25067	0.490531	-0.0514158	-1.08198	0.176166	-0.46564	-0.180245
CEP97	-0.329502	-0.0271176	-0.39829	-0.166603	-0.300131	-0.226524	-0.228514	0.378833	0.0429037	-0.290568	0.442613	-0.55382	0.470385	0.350261	-0.667741	0.136907	-0.000351646	0.641824	0.146098	-0.081315	0.20196	0.121174	0.444234	0.804381	0.108072	0.0922295	0.36896
CEPT1	0.0210269		-0.182095	0.0360178	0.119556		0.0199588		0.0636691	0.190791	-0.29929		-0.225264	-0.0273592			0.181665	0.406801	-0.069506	0.105508	0.0890534			0.304665	0.160229	0.274562
CERK	-0.401394	-0.209132	0.694971	0.155865	-0.519734	-0.233099	0.0548912	-0.191797	-0.467948	-0.319416	-0.625195	-0.460702	0.623974	-0.200385	-0.418424	0.0343865	-0.00622271	-0.388617	0.577118	0.474634	0.498026	0.246132	0.734272	0.87522	0.314899	0.799899	0.285374
CERS2	0.303065	0.266918	-0.674974	0.119927	0.522358	-0.829983	0.55524	-0.765664	0.0752412	0.258734	0.108476	-0.481345	-0.280705	-0.084693	-0.255951	0.276716	-0.10504	-0.22597	-0.00110089	0.314163	0.144449	0.228661	-0.898763	-0.0826118	-0.119705	0.0787234	-0.895648
CERS4	-0.113407	-0.513773	-1.37438	-1.01255	-0.964808	-1.1304	-1.1192	-1.34765	-0.839941	-0.371677	0.172706	-0.989398	-1.74178	-1.23859	-1.05413	0.545844	1.1502	-0.973738	-0.335054	0.290805	-0.734562	-0.264331	-1.48675	-1.35027	0.967695	-0.176704	-0.707019
CERS5	-0.154495	0.668321	-0.221093			-1.13806	-0.383196	-0.963862			0.132583	-0.867669			-0.485765	-0.114054	-0.202918	-0.46722	-0.378509	0.241211	0.344543	0.272221	-0.402171				-1.11957
CERS6	-0.519601	0.51787	0.384844	-0.888624	-0.769319	-0.151734	-1.45372	-0.230082	0.00530308	0.0200847	0.0310143	0.0756563	-0.345589	0.00739672	0.391053	0.158662	-0.559699	-0.203954	0.0346796	0.540144	0.772617	0.849219	0.0732279	0.643196	-0.174121	0.287047	-0.246265
CES2	-0.0892859	-0.439576	0.197477	0.352699	0.192704	-0.17625	0.322632	0.714991	-0.263506	0.232504	-0.137607	0.815852	0.452455	0.209854	0.358781	0.186089	0.134887	0.271951	-0.045556	-0.587781	-0.216422	-0.215131	-0.435659	0.1257	-0.0630826	-0.287446	0.315786
[truncated: 8,539 more rows]
