# Supplementary material for: Proteogenomics and Hi-C reveal transcriptional dysregulation in high hyperdiploid childhood acute lymphoblastic leukemia
Source: Nat Commun. 2019 Apr 3;10:1519. doi: 10.1038/s41467-019-09469-3 (PMC6447538; doi:10.1038/s41467-019-09469-3)
Supplement: Supplementary file 7 — Supplementary Data 4 [file 41467_2019_9469_MOESM7_ESM.xlsx]

## Sheet: ST4
Supplementary Data 4. Expression values of 8,480 proteins detected in 27 childhood acute lymphoblastic leukemias
Protein	log fold change (high hyperdiploid vs. ETV6/RUNX1-positive)	P.Value	adj.P.Value	overlapping differentially expressed between Ribozero RNAseq and HiRIEF LC-MS/MS	HeH_1	HeH_2	HeH_3	HeH_4	HeH_5	HeH_6	HeH_7	HeH_8	HeH_9	HeH_10	HeH_11	HeH_12	HeH_13	HeH_14	HeH_15	HeH_16	HeH_17	HeH_18	ETV6/RUNX1_1	ETV6/RUNX1_2	ETV6/RUNX1_3	ETV6/RUNX1_4	ETV6/RUNX1_5	ETV6/RUNX1_6	ETV6/RUNX1_7	ETV6/RUNX1_8	ETV6/RUNX1_9
EAF2	0.245418	0.126362	0.25048		0.150196	0.475487	0.0599676	0.23291	0.719872	-0.49993	0.0703349	-1.04681	-0.578574	-0.402239	0.098503	0.452975	0.588953	0.211917	0.689413	0.0112587	-0.0954028	0.333673	-0.0236998	-0.353189	-0.052824	-0.408683	-0.326138	-0.138269	-0.0969871	0.135471	-0.208186
GPATCH11	0.011225	0.87099	0.92253		0.308052	0.0445004	0.276704	-0.0636959	0.225101	-0.164855	-0.231009	-0.12279	-0.0250664	0.144633	-0.182341	-0.193298	0.0295097	-0.0289893	0.149395	-0.0426233	0.0771962	-0.133074	-0.0400023	-0.029834	-0.211868	0.0235041	-0.158183	0.280978	0.00256726	-0.0380564	0.103544
DEF6	0.0173708	0.834224	0.900257		-0.153564	0.150915	-0.300717	0.0893961	0.0319847	-0.0534242	0.20517	0.143932	-0.321891	-0.23588	-0.207224	0.150805	0.0759603	-0.191292	0.345653	0.128109	0.228681	0.0176126	0.162326	0.0246973	0.13202	0.0373698	-0.502359	0.0850249	0.0624866	-0.00185209	-0.103938
E2F3	0.30575	0.0280659	0.0833681		-0.00914	0.23332	1.15966	0.0393013	0.0632459	-0.248329	-0.50353	-0.157009	0.148576	0.13095	0.391215	-0.0442399	-0.0612122	-0.013518	-0.323217	0.143229	0.28352	0.601677	-0.258223	-0.00209252	-0.0666156	-0.267093	0.25019	-0.658586	-0.220061	-0.259297	-0.352724
GFER	-0.353761	0.00508407	0.0234858		-0.245981	0.413444	-0.326339	0.160379	0.0146221	-0.123787	-0.293756	0.20683	-0.115382	-0.34937	-0.584976	0.224711	-0.0498729	-0.42534	0.0385027	-0.144864	-0.251971	-0.269417	0.113184	0.364056	0.00867269	0.589275	-0.406772	0.556718	0.564996	0.475852	-0.143417
NUP50	0.0245287	0.652535	0.770436		0.15362	0.104208	0.115865	0.074111	0.0252243	-0.0400037	-0.212864	-0.0315108	0.105588	0.0633485	-0.119891	-0.109144	-0.0150497	-0.0170364	0.146864	-0.0530268	-0.00952607	-0.0336041	-0.0138173	0.0727415	-0.098114	-0.154358	0.30927	-0.0562756	-0.0296773	-0.110939	-0.0660021
MCAT	-0.421609	4.16609e-05	0.000615479		-0.167731	-0.0571639	-0.126478	0.067296	-0.383224	0.219308	-0.184112	-0.433841	-0.380821	-0.0621835	-0.113025	0.235792	0.157009	-0.243988	-0.244349	-0.287175	-0.242939	-0.282031	0.590823	0.165294	0.311369	0.395448	-0.229618	0.162584	0.297569	0.439744	0.396443
PPAPDC2	-0.220395	0.192062	0.335603		-0.126001	0.168081	0.804273	-0.545966	-0.913373	0.268565	-0.389203	0.161975	0.20192	0.126182	-0.144481	-0.2195	-0.637809	-0.0128686	-0.661494	0.201415	-0.285938	0.681855	0.419954	-0.168779	0.764591	0.476548	0.105732	-0.265487	-0.188464	-0.00583645	0.18411
CHMP6	0.230679	0.000414264	0.00355563	Yes	0.0821866	-0.0776414	0.346431	0.306041	0.0130967	-0.0600906	-0.0235331	-0.0648047	0.0882726	0.16602	0.0145695	0.112373	0.0845417	0.00417608	0.0656375	0.162144	0.107482	0.0571704	-0.263588	-0.0710786	-0.193181	-0.273811	-0.0436042	-0.246284	0.146955	-0.295628	-0.143853
CD3EAP	0.50272	6.1078e-06	0.000145082		0.435058	-0.165542	0.707493	0.219166	0.0327497	-0.0535219	-0.206327	-0.103259	0.402387	0.187874	0.181198	0.0642387	0.385313	0.292607	0.260111	0.0590435	0.112954	0.204778	-0.325132	-0.011454	-0.482557	-0.535012	-0.153774	-0.474354	-0.23163	-0.180999	-0.62141
PPP6C	0.0812807	0.135288	0.264219		-0.0181233	-0.0118035	-0.0314573	-0.0439953	-0.065914	0.0831997	0.18336	0.0158283	0.0200342	0.0771687	0.0119622	-0.0354484	0.181292	0.0812947	-0.0144841	0.100623	0.160791	-0.206644	-0.0499204	-0.0846635	-0.101401	-0.141138	0.241096	-0.208646	0.0458688	-0.14879	-0.0400904
AHCTF1	-0.141666	0.0986505	0.210613		-0.311588	-0.137943	0.0360207	-0.136461	-0.0132661	0.187381	-0.2527	-0.0995234	0.315853	0.111419	0.0435684	-0.40754	0.0674868	0.25379	-0.359347	-0.0775301	-0.142806	0.0731905	0.155874	0.00355692	0.182354	0.404003	0.148811	0.16425	-0.305783	0.00312942	0.0937998
PDS5A	-0.0555455	0.554371	0.692657		-0.480818	-0.134303	-0.0820385	-0.0919544	0.0181415	0.118482	-0.0821126	-0.08661	0.473119	0.191692	0.203449	-0.377324	-0.0423996	0.267274	-0.437704	-0.163742	0.0474824	0.326093	0.0541886	-0.10015	0.00402484	0.207593	0.238665	-0.0290114	-0.22587	0.0458358	0.137998
MSRA	-0.00529543	0.956865	0.974797		-0.10286	-0.0277416	-0.192336	0.251501	-0.0302662	0.218208	0.242328	0.164144	-0.374806	0.0605141	0.164088	0.593949	-0.314536	-0.165092	-0.407816	0.270458	-0.13064	-0.250868	-0.227841	-0.0832458	0.0877243	-0.0107483	-0.22626	0.173339	0.0383828	0.279469	0.000952901
PPP2R2A	0.0844027	0.280809	0.436627		-0.0685222	0.0548715	-0.276694	0.0235302	0.194409	0.593994	0.205593	-0.0418701	-0.138341	-0.109971	0.0802792	0.224991	-0.18974	0.0554639	0.0926528	-0.0189535	-0.209829	0.0345532	0.0747291	-0.120807	0.0240984	-0.256813	-0.274237	0.0777734	0.0194604	-0.0887192	0.0380981
KIAA0907	-0.130015	0.123289	0.246287		-0.0665491	-0.344929	-0.524078	0.239525	0.0842898	-0.100207	0.0509285	-0.192566	0.0888716	-0.0221119	0.0810451	0.0856065	0.0800606	-0.167769	0.105255	-0.0144335	-0.0171396	-0.145887	0.00201684	0.28313	-0.141507	-0.0520034	0.41939	0.29703	-0.116579	0.25664	-0.168032
ITGAV	0.00705152	0.979448	0.989248		0.887375	0.0303827	-1.06974	1.26976	0.279522	-0.0235311	0.395805	0.6347	-0.188394	-0.534127	-0.22096	0.736363	-0.883033	-1.20946	0.841524	0.0376645	-0.843499	-0.0980457	-0.674224	-0.783691	-0.348518	0.166554	0.133438	-0.286662	1.48054	-0.169432	0.439686
BOP1	-0.0194341	0.805262	0.880203		-0.0286683	-0.149897	0.0586987	0.20282	0.155226	-0.343161	-0.172246	-0.258689	0.287048	-0.108064	0.0687201	-0.0405096	0.0761901	0.236802	0.122613	-0.217355	-0.195919	0.189785	0.0555185	-0.134843	0.119613	0.142819	-0.326177	0.267431	-0.15187	0.0903094	0.0538035
NFIC	-0.257023	0.0605623	0.146734		-0.403718	-0.125177	-0.136631	0.182649	0.227848	0.250571	-0.32617	0.0516948	0.277411	0.0306001	0.357834	0.116179	-0.456859	-0.123362	-0.738116	0.206016	-0.604674	-0.328231	0.148964	0.389834	-0.675803	0.152531	0.486145	0.400512	0.136183	0.398183	0.105586
CCDC102A	0.00527131	0.9599	0.977128		0.116033	0.128036	-0.181381	-0.114276	0.329947	0.247923	-0.0202846	-0.228645	-0.107838	0.347724	-0.297531	-0.0945063	-0.370987	-0.0683889	0.250974	-0.302479	0.334928	0.0623801	-0.0910413	-0.112657	0.0733643	-0.435419	-0.14525	0.702285	-0.0834342	0.0270963	0.0334274
C14orf159	0.219574	0.297731	0.453863		-0.376387	-0.128564	0.406479	0.576258	-0.406237	0.815516	-0.336201	-0.424449	-0.0336209	0.601881	0.692194	0.373734	0.394977	0.572907	-0.410686	-1.48264	0.386704	0.0955813	-0.519628	-0.0434971	0.135812	-0.201445	-0.489308	-0.0336984	0.337525	0.422074	-0.925275
STON2	-0.0583162	0.767099	0.853562		0.575987	-0.0925091	0.041088	0.456976	-0.530434	-0.541589	-0.193817	0.853307	0.504653	0.277146	0.490274	0.143659	-1.10553	-0.556298	0.253021	-0.486703	-0.14301	-0.296113	-0.342178	-0.255156	-0.0799948	-0.497233	-0.321958	0.722456	0.281084	0.90685	-0.0639733
SYNGR2	-0.0292179	0.724138	0.823259		0.0790939	0.219346	0.0502914	-0.162899	0.0548751	-0.411632	-0.17364	0.0648289	0.0521916	0.523239	0.0247622	0.00631367	0.0725288	-0.0351869	-0.350681	-0.247188	-0.0256704	0.0841187	-0.0870455	0.182864	-0.125737	-0.200969	0.328885	0.0113337	-0.0481595	0.0185456	0.0955899
PICALM	0.10419	0.171555	0.310057		0.00423456	0.124759	-0.0151114	-0.0944321	-0.0538313	-0.231085	0.0719054	0.184839	0.0531029	-0.213162	-0.115243	0.0855009	0.0679412	0.0771861	0.221565	0.24256	0.019157	0.195251	0.142793	0.0529274	-0.0885886	-0.194095	0.252285	-0.226624	0.0529296	-0.0701462	-0.546621
SRGN	0.336603	0.135695	0.264536		1.10413	0.60013	-0.458273	0.260744	0.187697	-0.5672	0.274247	1.27421	0.180094	0.424487	-0.261961	0.951425	-0.398304	-0.0505916	0.0793548	-0.517979	-0.511666	-0.550925	-0.361676	-0.340014	-0.548836	-1.11777	-0.588558	-0.21841	0.522043	0.398927	0.234675
PCBD2	0.0903037	0.518032	0.659889		0.0695331	-0.11316	-0.995362	0.290379	-0.166488	0.140692	0.509645	-0.154265	-0.222784	0.146	0.187558	0.440173	0.262967	0.0530043	0.359673	0.166313	-0.455838	0.0237812	0.302722	-0.0663166	-0.597132	-0.240378	-0.330186	-0.033353	-0.233205	0.548211	0.107815
BTK	0.0675521	0.430054	0.58303		0.0227847	-0.15329	0.135361	-0.127415	0.0598895	0.157193	0.0364307	-0.116366	0.264487	0.165908	-0.103191	-0.132083	0.172128	0.0802286	-0.0863024	-0.00627406	0.0890605	-0.0532341	-0.178772	-0.389414	0.677869	-0.107583	-0.0511845	0.188542	-0.154066	-0.200936	-0.189769
IFIH1	0.296429	0.0112736	0.0420035		0.12253	0.195215	0.214315	-0.228699	0.0722647	0.192291	0.131224	-0.0687049	0.764095	-0.25746	-0.358857	-0.243918	-0.0840263	0.119321	0.372891	0.298723	0.232373	0.304995	-0.19863	-0.331903	0.210642	-0.364612	0.216294	-0.344066	-0.523993	-0.43974	-0.00256388
IGKV1-5	-0.165989	0.3368	0.493499		0.542585	-0.314351	-1.00888	0.867416	0.716014	0.405284	-0.184733	0.131627	-0.510744	0.262337	-0.446927	0.230336	-0.453863	-0.492824	0.0540004	-0.376438	-0.119349	-0.29742	-0.121303	-0.237282	-0.0368765	0.312304	-0.116421	0.411807	0.0234057	0.111424	0.648874
ZNF362	-0.198584	0.0751973	0.172718		-0.0931204	-0.323276	0.00430965	0.0689101	-0.367919	-0.256129	0.134864	-0.827164	0.0549486	-0.160336	0.0163325	0.234152	0.459226	-0.166149	-0.0584723	0.264425	-0.0934571	-0.0826497	-0.102126	0.0621618	-0.0350039	0.293663	0.25	0.0128412	0.13455	0.654379	-0.0789606
MUT	-0.0334472	0.571881	0.708119		-0.0244628	-0.0819577	0.0764462	0.0345391	-0.180306	0.0510434	-0.0728159	-0.155601	-0.172802	0.0241545	0.133565	0.0456689	-0.156129	0.126053	-0.0406477	-0.139747	0.0580901	0.274225	0.146205	0.110866	-0.10764	0.0522177	0.273164	-0.129521	-0.0367669	-0.0363516	-0.0714891
MRPS25	0.206774	0.0149608	0.0520541		0.0657329	-0.200304	0.153219	-0.0223947	0.177277	0.330745	0.0116988	-0.0439083	-0.111888	0.535608	0.214462	0.00390061	0.181185	0.0848368	-0.232196	0.0390906	0.108385	-0.0548044	-0.14768	0.00605719	-0.514414	-0.113541	-0.388239	0.175904	-0.0535611	-0.0585575	-0.146614
ZNF200	-0.348774	0.00216882	0.012624		0.191598	-0.00984166	0.256732	-0.0136974	-0.0872038	-0.298385	-0.323759	-0.414926	-0.30989	-0.0123823	-0.0399785	0.0388188	0.0445279	-0.765949	-0.103181	0.268907	-0.0752091	-0.438822	-0.255801	0.42305	0.233882	0.172772	0.478319	0.358654	0.106756	0.497	0.0780111
PRKAR1B	-0.0924152	0.287053	0.443309		0.156446	0.438608	0.0298697	-0.14766	-0.147612	-0.18552	-0.0908936	0.0723799	-0.152781	-0.132854	-0.0107714	0.287851	0.196973	0.0468178	0.0538535	-0.176255	-0.337849	-0.455095	0.205834	0.201464	0.0888753	-0.253145	0.296119	-0.0266078	0.135369	0.0678758	-0.161292
RTF1	0.134524	0.251476	0.403393		0.40851	-0.0317503	0.651687	-0.395316	0.452532	-0.483624	-0.26495	0.193706	-0.188167	-0.0832866	0.175423	-0.0290804	0.290938	-0.245744	-0.109747	-0.145893	0.248931	0.362974	-0.0690623	0.179126	-0.0183794	0.209046	-0.426232	-0.172897	0.0668505	-0.276577	-0.29902
CCDC23	0.010633	0.940305	0.965584		0.238125	-0.500889	0.432626	0.0736161	-0.434368	0.142367	0.0759912	-0.61996	-0.223655	0.564848	-0.248914	0.319433	0.380177	-0.00672552	-0.211826	-0.151343	0.387096	-0.152801	-0.0999289	-0.210869	-0.0650081	-0.278803	-0.434691	0.0214544	0.709348	0.561065	-0.266366
CEP170	-0.0379848	0.577076	0.711888		-0.0717953	-0.0607689	0.0300168	-0.00765794	0.254416	0.377656	-0.171162	0.0147654	0.0454647	-0.250214	-0.0446959	-0.19122	-0.140157	0.3413	-0.063127	-0.0474587	-0.224484	-0.0187865	0.100518	-0.0721636	0.0809023	0.178462	-0.0761941	0.0286111	-0.0675711	0.00855621	0.0467885
MMAB	0.732276	1.23782e-06	4.429e-05	Yes	0.316113	0.447031	0.0543283	0.375077	0.186051	-0.202089	0.176004	0.6669	0.224835	-0.000751407	0.0845071	0.560284	0.60872	0.256413	0.643844	0.34777	-0.216308	-0.135073	-0.321924	0.0365838	-0.641618	-0.789917	-0.826623	-0.33062	-0.261031	-0.231199	-1.02731
LMAN2L	-0.453121	0.00269211	0.0148433		0.280031	-0.637264	-0.725732	-0.122585	-0.924221	-0.312517	0.46478	-0.275901	-0.0509449	-0.0168867	0.026665	0.210559	-0.303567	-0.629209	0.24735	0.100752	0.0118489	-0.0618817	0.0616671	0.366645	0.0956264	0.393597	0.578471	0.575355	-0.215432	0.606308	0.256486
SNRNP40	-0.143742	0.00639819	0.0275454		-0.0211501	-0.039987	0.0679652	-0.00983424	-0.206683	-0.118652	-0.153249	0.0446441	0.142171	-0.103586	0.0281511	-0.0723271	-0.0847497	-0.0823186	-0.123519	-0.00788969	-0.111813	-0.00962702	0.049547	0.0907318	0.0634544	0.344855	0.17318	0.0451049	-0.0745343	0.119275	0.0508412
SCAF8	0.060045	0.301444	0.457862		-0.0962798	-0.0846267	0.247784	0.0162684	0.0150606	-0.0806073	0.0235643	-0.182856	0.0641859	-0.16204	0.0359522	0.114487	0.198475	0.199892	-0.170858	0.181361	0.0100513	0.0304557	-0.0327627	-0.0792748	0.0897298	0.0656713	-0.094068	-0.228114	-0.0901948	0.0683403	-0.0595966
FCN3	0.156757	0.52593	0.666849		0.378146	-0.181116	-0.940898	-0.0773498	0.888366	0.027513	-0.0410028	-0.483117	0.0173263	0.506179	-0.219711	-0.386855	1.181	0.0285411	1.19	-0.18724	-0.656007	-0.103232	-0.254682	0.645736	-0.465853	-1.20938	-0.624298	0.766413	0.0925	0.843327	-0.734304
MTHFD1L	0.474924	6.59043e-05	0.000887093	Yes	-0.180442	0.141054	0.0387491	0.0727177	-0.0582401	0.398409	0.0969077	0.0957474	0.409741	0.54189	0.565793	-0.180681	0.175386	0.292261	-0.160504	0.114382	-0.191484	0.677856	-0.380938	-0.209689	-0.495491	-0.267287	0.0284271	-0.647845	-0.505388	-0.224582	-0.14675
C21orf2	0.211017	0.0333042	0.094963		0.127824	-0.237179	-0.128078	0.375403	0.304308	-0.245072	-0.0151299	-0.303858	-0.0785717	0.234413	0.0466499	-0.0070445	0.720141	0.152395	0.278173	0.233025	-0.00448116	-0.186813	-0.200092	-0.0324442	-0.0711677	-0.18569	0.0570118	0.0166956	-0.334719	-0.107041	-0.408658
UBE2F	0.000661476	0.99425	0.997057		0.309914	-0.219022	-0.0708207	0.278835	0.428805	-0.28896	-0.18681	0.324983	-0.145969	0.00548483	0.0507519	-0.0789261	0.077361	0.0225686	0.106172	-0.0387819	-0.161004	-0.410613	-0.282257	0.0850155	0.0326275	-0.236813	0.175365	0.0964991	0.264866	0.158212	-0.297483
ACTL6A	-0.231007	0.00509839	0.0235097		-0.112741	-0.160055	-0.344811	0.258842	-0.140261	0.0900823	-0.0852429	0.0315594	-0.0333835	-0.210751	-0.0877449	0.121268	-0.0219932	-0.0563347	-0.073717	-0.177929	-0.103153	-0.279679	0.267943	0.0996374	0.0108538	0.30344	-0.28818	0.127145	0.071781	0.607695	0.185729
LIN52	0.0214496	0.800853	0.877678		-0.0750992	0.0810957	-0.405656	0.145895	-0.0957961	-0.00995213	0.146728	-0.118987	0.140638	0.458968	-0.156274	0.107352	-0.238907	0.000809128	0.0416626	-0.00589501	-0.023657	0.135771	-0.0584078	-0.155823	-0.255053	-0.400625	0.048039	0.289205	0.00493292	0.340307	0.0587267
SNRPF	0.0262277	0.856197	0.913851		0.314631	-0.193139	-0.703804	0.508438	0.643527	0.354132	-0.0351071	0.085405	-0.227333	0.0756936	-0.335405	0.295583	-0.177018	-0.0979342	0.254063	-0.402722	-0.0833943	-0.118252	-0.0111472	-0.0440827	-0.186363	-0.113399	-0.938145	0.455284	-0.0181018	0.379469	0.31912
NIPA1	-0.266739	0.121112	0.243085		-0.300246	-0.544166	0.197336	0.58225	0.345368	-0.227892	-0.501217	-1.27768	0.135201	0.186088	-0.0922143	-0.141808	-0.0574425	-0.0411727	-0.0657349	-0.259155	0.267864	0.194183	-0.320019	0.472486	0.140137	-0.325133	1.18607	0.297351	0.116018	-0.0108888	0.0444145
SAMD9L	0.252883	0.0354612	0.0990039		-0.420588	0.351772	0.157096	-0.0838966	0.215387	0.712061	-0.0212408	-0.105491	0.55215	-0.0872732	-0.385382	-0.18971	-0.0714411	0.254734	-0.0524329	0.249571	0.430362	0.0116218	0.124208	-0.231207	0.0904101	-0.3612	0.00757724	-0.210956	-0.56142	-0.424663	0.0499515
SLC30A9	0.163404	0.0910302	0.198347		-0.00540239	0.0645155	0.29335	0.439118	0.102304	0.299506	-0.174898	-0.428384	0.141335	-0.370295	0.0294442	0.309848	0.0398667	-0.197887	0.358041	-0.159522	0.238825	0.000658427	0.0746565	-0.00371164	-0.376321	-0.00913333	-0.453553	-0.0182717	0.037594	-0.109991	-0.121693
SDF2	0.020023	0.868608	0.921185		0.34949	-0.342487	-0.206167	0.541565	0.250875	-0.0671879	-0.0950492	-0.216319	-0.352512	0.0718621	0.262696	0.513689	0.237893	0.243537	-0.202398	-0.487636	0.224188	-0.6059	0.0620403	-0.125889	-0.257746	-0.0251448	0.106174	0.0416952	-0.177976	0.414442	-0.157733
SBF2	0.145007	0.210387	0.356745		-0.259303	0.138704	0.0932879	-0.45101	-0.0768813	-0.122962	0.236281	0.372724	0.21462	-0.172785	0.165894	-0.177779	0.311939	0.317964	-0.133455	0.360621	0.121404	-0.0692196	-0.00449214	-0.0371197	0.0699107	0.239058	0.486963	-0.115473	-0.296117	-0.591123	-0.621649
HBG2	-0.0663514	0.86162	0.917319		1.78469	-1.00879	0.424399	-2.08147	1.59186	-0.403818	0.541042	-1.28443	-0.681564	-0.75751	0.947863	0.533749	0.535354	-0.42077	-0.0743682	0.39454	-0.0129457	-0.425934	1.57833	0.122623	-0.292039	-1.78421	1.39416	-0.375357	-0.262727	-0.132583	0.149917
FAM104A	-0.0191712	0.797391	0.875778		0.150551	0.0892215	0.0573388	0.177455	0.386171	-0.0100424	-0.146378	-0.143225	-0.135857	0.118656	-0.0923981	-0.102236	-0.0269858	-0.139253	0.0316605	0.0603978	-0.107669	-0.282434	-0.413462	-0.00943336	-0.106093	0.0559359	-0.0215504	0.265021	0.0697165	-0.00829544	0.283188
YWHAE	0.279736	0.000210108	0.00213379		0.304357	-0.0401144	0.279801	-0.195359	0.219043	0.122744	0.172019	-0.270021	0.184127	0.114236	-0.00211705	-0.0342965	0.0551881	-0.0505312	0.255764	0.154767	0.166795	0.242018	-0.270687	-0.326547	-0.20591	-0.333809	-0.220192	-0.000385132	-0.00739512	-0.18706	-0.126432
CWC22	-0.00242673	0.980878	0.989866		-0.0716064	0.00358555	-0.0123254	-0.130838	0.602762	-0.0372161	-0.0427402	0.11142	-0.228044	-0.295793	-0.0584929	-0.00160372	-0.0592405	-0.242494	-0.125088	-0.0517405	0.109605	0.51529	0.0888861	-0.044531	0.141457	0.376858	-0.626551	-0.100807	0.135328	-0.149765	0.193686
EEF2	-0.115106	0.0504656	0.128282		-0.101587	-0.165084	-0.0321097	-0.201741	-0.0855123	0.0813774	0.00275397	0.133332	0.212219	-0.0210962	0.112702	-0.242132	-0.0077949	0.0950784	-0.201265	0.0433553	-0.212031	-0.101101	0.170866	-0.0739391	0.168043	0.0835067	0.184395	-0.00131442	0.0654722	0.031589	0.062017
LOR	0.423265	0.01344	0.0477978		0.721833	-0.480003	0.556321	-0.233702	-0.30239	-0.15734	0.238171	-0.355872	0.479106	0.35351	-0.061025	0.380165	0.603159	0.487218	0.0800751	0.0581677	-0.464681	0.636876	-0.869954	0.217884	-0.320282	0.181604	0.128648	-0.200711	-0.180035	-0.891384	-0.605358
FUS	-0.199735	0.0241447	0.0743723		-0.0327075	-0.0205311	-0.170412	0.140414	0.180602	0.0743921	-0.0662161	0.183522	-0.149047	-0.330214	-0.223375	0.067608	-0.173425	-0.0931334	0.0158057	-0.199533	-0.100451	-0.30171	-0.329751	0.295086	0.130795	0.36862	-0.345465	0.350088	0.29844	0.276703	0.153897
IRAK3	-0.108412	0.42558	0.579141		-0.251106	0.392162	0.0184124	-0.265209	-0.169231	-0.26053	-0.10721	0.545301	0.419115	-0.113907	0.225821	-0.208984	0.420773	-0.133472	-0.0998058	0.0617745	-0.530369	-0.594007	0.0956542	0.038998	0.261165	0.468617	0.336141	0.388866	0.128866	-0.635255	-0.432578
FAM193A	0.0812021	0.37103	0.52544		-0.308642	-0.205344	0.346589	0.147642	0.168467	0.163036	-0.148038	-0.131794	0.224334	-0.0824547	-0.0195785	-0.200534	-0.121055	0.39191	-0.00422663	-0.083626	0.0966138	0.253914	-0.101663	-0.0882046	0.256158	-0.0298924	-0.631806	0.170175	-0.0392771	-0.0169458	-0.00575709
BLOC1S4	-0.0558217	0.513902	0.656506		0.164679	-0.15296	0.410089	0.219545	0.058603	-0.355185	-0.34358	-0.304353	-0.12474	0.120511	-0.00620201	-0.162835	0.181828	-0.161662	0.166873	0.148762	-0.109157	-0.0851458	-0.05881	0.00214497	0.0712857	-0.0197774	-0.319257	0.215237	0.139093	0.314339	-0.00932514
C1orf162	0.43672	0.106494	0.222064		0.661703	1.18585	-0.0866741	0.145909	-0.626098	-0.299207	0.0128959	1.90113	-0.896471	0.252059	-0.531068	0.15548	-0.680674	-0.723072	1.23438	-0.191319	0.9375	0.167996	0.147901	0.306514	-0.373827	-0.475764	-1.12477	-0.197307	0.00027976	-0.442635	-0.460706
STK25	0.522146	1.67123e-06	5.60159e-05		0.50032	0.0840337	0.597789	0.0842759	-0.019835	0.108828	-0.0559684	0.181893	0.0119238	0.207623	-0.135419	-0.0166446	0.118197	0.125262	0.577036	0.334803	0.107715	0.321044	-0.192236	-0.211032	-0.0183661	-0.44113	-0.505024	-0.231988	-0.337194	-0.712004	-0.483902
CLIP2	0.293208	0.013419	0.0477978	Yes	-0.135398	0.0644817	0.222279	-0.0495931	0.186702	0.552132	-0.117383	0.0770131	0.255577	0.0110057	-0.197813	-0.106835	0.435178	0.366983	-0.266308	0.127105	-0.155271	0.489395	-0.209389	-0.401627	0.265604	0.0612488	-0.139956	-0.711253	0.100887	-0.0740768	-0.650688
SDAD1	0.289176	0.000365066	0.00323548		0.0536884	0.151367	-0.0859464	0.294211	0.380324	0.23011	-0.113821	-0.0574831	0.205933	0.16437	0.295221	-0.00346904	-0.00728213	0.107547	0.243831	-0.293961	-0.0300616	0.200476	-0.211507	-0.175911	-0.111263	-0.388647	-0.263233	0.0480207	-0.429744	-0.113861	-0.0889086
HEATR1	-0.104002	0.281271	0.437086		-0.246839	-0.212872	-0.000822806	-0.245001	-0.0399642	0.124695	-0.116211	0.00551367	0.341116	0.210835	0.317926	-0.367286	-0.0231182	0.225191	-0.553134	-0.0268194	-0.193715	0.176494	0.0260213	-0.0353867	-0.0491942	0.391678	0.413902	0.014496	-0.267894	0.0559441	0.0744439
WDR41	0.0108423	0.925853	0.958053		-0.157862	-0.366333	0.129853	-0.172489	-0.400122	0.0738371	0.333738	0.0205937	0.180912	-0.10326	0.363183	-0.335701	-0.235128	0.297396	-0.177232	0.175672	0.0577539	0.380244	0.181811	-0.304914	-0.132784	0.121999	0.211552	-0.695528	0.0908018	-0.0778755	0.539884
NOL12	0.16117	0.0994636	0.211763		0.351798	0.197049	0.0209136	-0.170304	0.406067	0.171796	-0.16796	0.599469	0.00581814	0.135396	-0.10427	-0.0768772	-0.383835	0.00164736	0.00393107	-0.103609	-0.240028	0.320021	0.0371988	-0.108605	-0.149003	-0.335199	-0.469519	-0.106245	0.0976417	0.057137	0.00957248
MICAL3	-0.458366	0.000465163	0.00387104		-0.468048	0.143333	-0.144034	-0.36868	-0.0787144	0.0860578	-0.0190267	0.283132	-0.161917	-0.166064	-0.0652665	-0.360061	-0.144706	-0.236475	-0.453215	-0.153038	-0.372707	-0.0707673	0.108491	-0.146784	1.19137	0.346822	-0.133487	0.0502204	0.603119	0.208845	0.521606
RELL1	0.297672	0.0109179	0.0410982	Yes	0.0265044	0.000151451	-0.225008	0.210271	0.163804	-0.0899794	0.295904	0.369073	0.238444	-0.203593	-0.191257	0.0344533	-0.301734	0.475582	0.736331	0.134506	-0.0620075	0.174583	-0.0723075	0.0291166	-0.202971	-0.396328	-0.582397	0.323729	-0.253367	-0.536874	-0.0946324
SAFB2	-0.153844	0.034329	0.0968753		-0.127946	-0.102642	0.014308	0.00455933	0.348893	0.149782	-0.223612	-0.183955	0.0117758	-0.180107	-0.108511	-0.216252	-0.0589471	0.108313	-0.0909544	-0.128878	-0.0890155	-0.0498741	0.100151	0.0438348	0.0625308	0.305829	-0.300268	0.273281	-0.01521	0.141709	0.311205
C1GALT1	0.359176	0.00293112	0.0158016		0.045637	-0.0979173	0.202253	0.376618	0.295479	-0.100644	-0.0561132	-0.0234266	0.131928	0.430109	0.0285048	-0.185078	-0.337899	0.0953989	0.370478	0.0720347	0.424089	0.483606	-0.188774	-0.179205	-0.110583	-0.314237	-0.253709	0.289037	-0.573293	-0.906264	0.0819706
DPYSL2	-0.216088	0.000918415	0.00653918		-0.144023	-0.227991	-0.171298	-0.0342943	-0.00981828	0.0783817	-0.0619684	-0.0445922	0.217339	-0.145094	0.0378036	-0.0667911	-0.0541219	-0.0203411	-0.292707	-0.034409	-0.297833	-0.0247685	0.292597	-0.108827	0.234333	0.251638	0.104658	0.0213906	0.0878458	0.190604	0.222286
HMGXB3	-0.0823065	0.368111	0.522702		-0.117442	0.185481	-0.256336	0.019977	0.0298048	-0.209933	0.0950161	-0.510504	-0.124917	-0.376998	-0.0113207	0.169682	0.333702	0.0305498	0.399811	0.027038	-0.177461	1.21847e-05	0.105161	0.0273804	-0.0268133	0.300845	-0.142449	0.339154	-0.170002	0.213805	-0.153243
EEF1B2	0.162147	0.0628645	0.150718		0.175225	0.0381417	-0.210359	0.0175406	0.0398536	0.0472984	0.155286	0.321353	-0.0173212	0.254767	-0.140093	0.048128	-0.419377	-0.129546	0.328886	0.0329241	0.000109799	0.430066	-0.0701077	-0.15342	-0.0738401	-0.260043	-0.350222	0.299008	0.0468253	-0.255605	-0.15548
EPB41	0.37887	0.0378137	0.10405		0.0907355	-0.180965	-0.298582	-0.54197	0.281166	0.0191995	1.22388	-0.573117	-0.340857	-0.424385	-0.0781447	0.427466	0.2392	0.0199466	0.535452	1.20795	0.0259608	0.640286	-0.415195	-0.0675527	-0.350553	-0.441753	-0.342686	-0.392053	-0.170731	-0.228477	0.13578
CAMP	-0.0930557	0.748171	0.840921		-0.281702	1.72652	-0.531714	0.934099	-0.172537	0.14749	-0.48787	1.66389	-0.508756	-0.211698	-0.676029	0.45505	-1.01765	-0.657069	0.528829	0.256323	-0.824842	-0.90067	0.332104	0.626026	-0.912642	-0.297	-0.401667	0.138155	0.915954	-0.0972294	0.254632
C12orf43	0.193698	0.0262101	0.0792376		0.385271	0.103947	-0.038451	0.0246882	0.292507	0.0839541	0.0239465	0.142229	-0.186868	0.138728	-0.0120296	0.0767077	-0.241835	-0.1281	0.374212	-0.159266	0.0923479	0.190203	-0.182368	0.0821733	-0.366914	-0.31969	-0.529799	0.159281	-0.0799247	-0.0314415	0.106492
ROGDI	-0.471678	0.0133989	0.0477606	Yes	0.0645104	-0.0897213	-0.801777	0.644674	-0.472651	-0.0633195	-0.130024	0.293698	0.0377503	-0.0709099	0.348756	0.335584	-0.357033	-0.454922	-0.0872265	-0.53656	-0.64754	-0.843358	-0.146296	0.705506	0.401769	-0.11015	1.5479	0.0614516	0.0466879	-0.0840752	0.407274
ELMSAN1	-0.189216	0.00920705	0.0362132		-0.258561	-0.275779	-0.143599	0.111353	-0.042424	-0.0533907	-0.0534454	-0.163509	0.178562	-0.107124	0.0114972	-0.0663218	0.14374	0.312036	-0.290799	-0.194548	-0.141258	-0.101728	0.128949	-0.0593358	0.0706908	0.253313	0.143194	-0.0388173	0.2311	0.361216	0.0449868
EMC8	0.0770425	0.326836	0.483357		-0.0453943	0.11142	-0.290719	0.381959	0.100555	0.096143	-0.10083	-0.133076	0.0515793	0.448907	-0.160542	0.0486435	-0.0107972	-0.0451177	0.100208	-0.179309	0.0811815	0.00744428	-0.0753563	-0.143617	-0.217861	-0.0830364	-0.242687	0.365884	-0.17022	0.0597873	0.044851
HERC2	-0.0374842	0.517623	0.659472		-0.140537	-0.0381338	0.000670429	-0.123876	-0.0453047	0.150392	0.0742422	-0.069699	0.15233	-0.0414046	0.142195	-0.124808	-0.0914111	0.213197	-0.166926	0.0827512	-0.175635	-0.0229485	0.0613776	-0.206076	0.0845154	0.148876	0.117068	0.060202	-0.140689	-0.0576576	0.157289
CLPTM1L	0.509162	3.11263e-06	8.79837e-05	Yes	0.133995	0.482167	-0.0440587	0.312513	0.133918	0.516795	0.0257846	-0.0039863	-0.0304309	0.139595	0.151003	-0.12884	-0.0245166	0.217904	0.758189	0.0968757	0.00676516	0.3113	-0.296815	-0.316206	-0.275791	-0.380164	-0.450291	-0.0958828	-0.732493	-0.309521	-0.197809
CLSTN1	-0.156374	0.181611	0.322796		0.0439763	0.222353	0.104798	0.28032	0.0386779	-0.205862	-0.170309	0.202889	-0.128045	-0.770325	-0.440372	0.364858	-0.541241	-0.243012	0.370327	0.00694208	-0.134691	0.0604715	0.108725	0.161482	0.516403	-0.0257819	-0.24563	0.0473878	0.37834	0.00813343	-0.0108152
RSL1D1	0.303499	0.000450446	0.00378196		0.490802	-0.101185	0.453659	0.2358	0.134064	0.223324	-0.26007	0.0742414	0.205591	0.178372	0.145778	0.18151	0.283441	-0.0891303	0.0067506	-0.0962918	-0.0520674	-0.193596	-0.195673	0.0345185	-0.29052	-0.218815	-0.347185	-0.268627	-0.196995	-0.214472	-0.123222
APLF	0.191692	0.152218	0.285767		0.367858	0.105082	-0.598468	0.103889	0.193889	0.387727	0.206316	0.168908	0.0721772	0.269831	-0.0767742	-0.0619278	0.295035	0.163881	0.629493	-0.395924	0.0679627	-0.748802	-0.0769974	0.0687438	-0.390834	-0.398177	-0.190355	0.49664	-0.393003	-0.329176	0.0630033
WDR75	-0.0757547	0.316545	0.473874		-0.107586	-0.187108	-0.0192406	-0.0893807	0.00940318	0.180001	-0.157484	0.0231521	0.267375	0.0763267	0.219308	-0.498533	-0.101832	0.251413	-0.106803	-0.0936926	-0.159955	0.0401081	0.107502	-0.149318	0.0278783	0.219419	0.128355	0.121671	-0.234035	0.081373	0.151684
ANKRD54	0.323601	0.0027991	0.0152801	Yes	-0.0936725	0.0800164	0.519653	0.382774	0.320047	0.00152796	-0.322815	-0.175627	0.294368	0.198919	-0.13697	-0.330292	0.333847	0.267122	0.160298	-0.0487127	0.375356	0.115764	-0.148989	-0.272647	0.0481386	-0.206379	-0.0169743	-0.332793	-0.139372	-0.748291	-0.124296
RAVER1	-0.134358	0.0280679	0.0833681		-0.191625	-0.226531	-0.217761	0.0609085	0.035936	-0.129389	-0.00950322	0.043779	0.260318	-0.0875677	0.0273435	-0.067027	0.237112	-0.0399005	-0.134398	-0.0520762	-0.163636	-0.152131	-0.0156429	0.222067	-0.00557782	0.198905	-0.0138575	0.078516	0.125065	0.166773	0.0499015
TPM2	0.461082	0.0696147	0.16285		1.31408	-0.215044	-0.0133066	1.45949	-0.0587452	-0.0132257	0.287889	0.462778	-0.116541	-0.0369581	-0.366249	1.02319	-1.04151	-0.590768	0.854287	0.532099	-0.535093	-0.17988	-0.796503	-0.986353	-0.587022	-0.412648	-0.446751	-0.152782	0.855655	-0.373877	0.13379
DLG1	0.00474377	0.952551	0.971687		0.0401126	-0.0990903	-0.0843813	0.102291	-0.304132	0.0474768	0.206927	0.328613	-0.184003	-0.22579	-0.00687768	0.180485	-0.231893	0.234457	0.0871506	0.121562	-0.0519667	-0.132478	-0.0137272	0.111762	0.182781	-0.322927	0.0133678	-0.342228	0.0752707	0.281654	-0.014415
LYRM4	0.134892	0.234372	0.38309		0.272118	0.0599338	0.244561	-0.295624	0.00578283	-0.22058	0.0160674	0.306174	0.176908	0.47211	-0.0211463	0.16687	-0.435105	-0.0673558	-0.237249	-0.0181485	-0.113129	0.497163	0.012655	0.174759	-0.115135	-0.733929	0.243618	-0.216252	0.111262	-0.417655	0.131327
NT5C	0.152803	0.0954911	0.205472		0.0501035	0.427567	-0.100022	-0.00374122	-0.142688	-0.146809	0.135971	0.382365	-0.194783	-0.18498	0.122265	0.242221	0.210224	0.0719574	0.0717016	-0.14348	0.2256	-0.10665	0.338173	-0.118681	-0.28376	0.173052	0.0554762	-0.480099	-0.125406	-0.354689	-0.120888
P4HA1	-0.0688385	0.592653	0.723746		-0.347998	-0.16258	-0.0144346	0.169854	-0.160872	-0.180706	-0.027262	0.0352132	0.636314	-0.412509	0.305596	-0.157277	-0.419962	-0.0697968	0.361662	0.176736	-0.584155	0.439145	-0.11151	-0.0798147	0.262654	0.3364	-0.0360239	0.6404	0.0515831	-0.292119	-0.358539
IGLV3-10	0.0392124	0.882351	0.929787		-0.426395	-0.247775	1.08062	0.864204	0.532572	0.427443	-0.805968	-1.50137	0.0274441	0.720928	-0.139943	-0.217628	-0.209252	-0.315383	-0.084373	0.352411	-0.0629205	0.240663	-0.766114	1.23333	-1.01308	-0.858029	0.251532	0.0658416	0.364188	-0.485985	0.973043
CNTLN	-0.0500584	0.560625	0.697798		0.0948731	-0.298994	-0.118934	-0.153273	0.162688	-0.128968	0.212656	-0.303349	-0.253145	0.00189349	0.433767	0.00996954	0.244101	-0.115543	-0.074257	0.203063	0.0493327	-0.266231	0.254081	0.0349916	-0.295698	-0.0223271	0.0984556	0.0276488	-0.216655	0.111114	0.30874
HP	0.376119	0.115501	0.234767		0.931683	-0.0707758	-0.966525	-0.283129	1.21748	0.359857	0.682942	1.05286	-0.883667	-0.406598	-0.0850669	0.281629	-0.294579	-0.490976	0.897492	0.358867	-0.368609	0.32383	-0.683617	0.508892	-0.467006	-0.823607	-0.328615	-0.2934	0.508069	-0.311537	-0.365891
NACC1	-0.34991	2.77834e-05	0.000452683		-0.111112	-0.185188	0.0290317	-0.343819	-0.322389	-0.311687	0.0262221	-0.179134	0.0598752	0.181417	-0.202205	-0.157711	-0.0328687	0.00419985	-0.396915	-0.14662	0.158206	-0.168766	0.149294	0.110838	0.336846	0.31138	0.439423	0.277556	0.0949328	-0.0041626	0.383356
C19orf53	0.0213258	0.807455	0.881919		0.369456	-0.137296	0.0479241	0.159515	0.0504707	-0.0390736	-0.29886	0.19755	-0.0153318	0.541595	-0.149611	0.0524901	0.234192	-0.234405	-0.261406	-0.207318	-0.0417269	-0.140211	-0.0747248	0.16413	-0.132866	-0.241262	-0.0446321	-0.214076	0.179292	0.229547	0.00663652
ANAPC2	-0.186988	0.0533015	0.133207		-0.100613	0.0407593	0.2344	-0.576757	-0.318641	-0.466349	0.166161	-0.0599524	0.146645	-0.138464	0.103373	0.0292517	-0.0410919	0.0504766	-0.340776	0.170855	0.0105592	-0.0317687	0.110471	-0.172157	0.0462846	0.469274	0.263237	0.357141	0.103188	0.180629	-0.236137
PLCB2	0.00990385	0.906376	0.945512		0.0914874	0.280639	-0.0937626	0.171356	-0.0776394	0.137189	-0.137531	0.52659	-0.0497199	0.0133572	-0.287824	0.125216	-0.178634	0.10351	0.0876568	-0.0746697	-0.0941424	-0.483656	0.195841	0.113506	-0.200173	-0.16117	-0.0774317	0.105449	0.149931	-0.0737935	-0.111582
KBTBD7	-0.414007	0.001054	0.00726663		-0.374819	0.222894	-0.644678	-0.0472494	-0.579455	0.184844	0.0526216	-0.0632263	-0.182837	0.153947	-0.193928	-0.291568	-0.338248	-0.604766	0.148359	0.109221	-0.307405	0.272248	0.376019	0.0453432	0.308888	0.533328	-0.105104	0.382758	-0.0116798	0.267161	0.68733
VAPB	-0.17482	0.0396901	0.107668		0.186311	-0.0904375	0.263583	0.179584	-0.155423	-0.144933	-0.205911	-0.448907	-0.0969253	0.043008	-0.124866	-0.0282713	0.0120678	-0.313823	-0.0183011	0.139139	-0.016654	-0.228162	-0.0767222	0.0231554	0.02009	0.0438812	0.607416	-0.103949	0.258279	0.061728	0.215042
CBLB	-0.143698	0.0644504	0.153704		-0.250663	0.0133377	0.184319	-0.0993228	-0.250501	-0.0797467	-0.0938152	-0.287916	-0.315672	0.130084	-0.0826325	-0.0481116	0.204738	-0.212853	0.040153	0.00183665	0.295442	-0.0108638	0.080851	0.329576	0.252332	-0.0639513	-9.81984e-05	0.198992	0.191959	0.121997	-0.249471
ARHGEF12	-0.757086	6.2807e-08	4.49691e-06	Yes	0.0686117	-0.811943	-0.0367259	0.159483	-0.187394	-0.0857255	-0.240586	-0.691734	-0.35135	-0.444061	-0.304078	-0.076338	-0.638474	-0.315566	-0.325978	-0.13678	0.0656824	-0.189562	0.277611	0.0647308	0.760178	0.744663	0.662878	0.399397	0.344449	0.526431	0.762181
ITCH	0.0501445	0.453853	0.603619		-0.0497361	-0.0746463	0.202909	-0.0521486	-0.135187	-0.0359858	0.047261	0.070116	-0.060035	-0.035509	-0.0721103	0.134717	0.349184	0.0878751	-0.211788	0.0871432	0.180196	-0.131388	0.0492159	0.0788582	0.080536	0.149999	-0.375323	-0.247857	-0.0625979	0.057107	-0.0308057
MRPL20	0.131444	0.155757	0.29026		0.234032	0.0586261	-0.148269	0.0892756	0.011273	0.142838	0.144444	0.167802	-0.0912982	0.595164	0.0746548	0.258795	-0.187163	-0.0329738	-0.340756	-0.101614	-0.0707533	-0.0154145	-0.319334	-0.166723	-0.342897	-0.0820067	0.373346	-0.00932523	0.0682992	-0.397308	0.0872855
FAM63B	-0.166616	0.435465	0.587735		-0.212944	0.0571103	0.19666	0.438199	0.17868	-0.555873	-0.545716	-0.12655	-0.394441	0.302544	-0.178543	-0.0066859	0.858818	-0.100628	-0.00414159	0.42793	-0.181421	-1.15269	0.0886603	0.0704906	0.314511	0.333604	-1.10331	1.26533	-0.188675	0.824255	-0.605162
RPL23	0.165049	0.0242202	0.0745778		0.150924	0.0813272	0.253699	0.0165897	-0.272655	0.0657488	-0.06251	-0.00266572	0.220178	0.377425	0.0974271	0.0157559	0.0179716	-0.163753	-0.0678628	0.238152	-0.0881588	0.112699	-0.208992	-0.0691669	-0.117553	-0.166444	0.31149	-0.141059	-0.199868	-0.210014	-0.188684
SLC25A52	-0.289832	0.0790594	0.17897		-0.343416	-0.101897	-0.109674	-0.916493	-0.232917	-0.586281	0.118371	0.404974	-0.162117	0.243533	0.0048329	-0.366256	0.047746	-0.258979	-0.68553	0.531632	-0.280804	0.954282	0.166178	0.457023	-0.132124	0.675452	0.344908	-0.218875	0.362241	0.251456	-0.167266
SEMA4D	0.130082	0.247071	0.398015		0.233258	0.210004	0.185723	-0.0973646	-0.00260533	-0.10018	0.0024164	0.50736	-0.490957	-0.146336	-0.205341	0.0824042	0.126715	-0.352457	0.451217	0.0656265	0.407726	-0.0967152	0.00294303	0.376419	-0.065422	-0.0574766	-0.618614	-0.00715247	0.193207	-0.224481	-0.379919
CHPF2	0.0251966	0.810834	0.884015		-0.225681	0.345518	0.00736043	0.217556	0.486065	0.239517	-0.312989	-0.299836	-0.0968443	-0.213711	0.0253517	-0.226903	0.215305	0.145934	0.289357	0.0434193	-0.504086	0.015846	-0.489785	0.202826	0.146767	0.168244	-0.175026	0.271191	-0.187789	0.0259383	-0.113546
HRSP12	0.478061	0.00107021	0.00735446	Yes	0.67071	0.0408356	-0.262903	0.423734	0.547787	0.395791	-0.0147256	0.158349	-0.166217	0.852076	0.346373	0.413011	-0.177883	-0.359669	-0.0497923	-0.251887	-0.0613034	0.364083	-0.503044	-0.296028	-0.725302	-0.663346	0.196296	-0.247873	-0.0598778	-0.324765	-0.244429
RNH1	-0.113506	0.136704	0.265785		-0.16515	0.137965	0.190608	-0.208871	-0.0657722	-0.0788518	-0.0842036	0.0868922	0.121885	-0.0858236	-0.0310638	-0.181909	-0.229754	0.205617	-0.0289459	-0.236528	-0.0861096	0.0589811	0.0493129	-0.0121574	0.309879	0.248974	-0.0161991	0.362811	0.0676875	-0.412268	0.0829956
UBA3	-0.344653	1.56795e-05	0.000289678		0.0178524	-0.0508058	-0.116698	-0.273248	-0.461037	-0.191989	0.123323	0.0492693	-0.138338	-0.317986	0.0641943	0.017165	-0.0269749	-0.113214	-0.0374354	-0.107066	-0.0482326	-0.456699	0.214535	0.174157	0.116303	0.487955	0.273346	0.250936	0.17192	0.250723	0.128045
AKAP10	0.182738	0.0503219	0.12807		0.0305065	-0.111846	0.231978	-0.0132154	0.267736	-0.00248766	0.126322	-0.249544	-0.0221603	0.00635233	0.115459	0.13384	0.332232	-0.232764	0.0858074	0.00468658	0.314016	0.0795116	-0.021303	-0.13865	-0.00128254	-0.0752687	-0.901885	0.0455536	-0.0457747	-0.0988556	0.141037
KIF13B	-0.0336408	0.616793	0.742111		-0.265391	-0.0465477	0.0601048	-0.196432	0.0360964	0.148599	-0.0262622	-0.0148358	0.193057	-0.0105285	0.190766	-0.192119	0.0880316	0.1946	-0.195474	0.0819681	-0.317625	0.0701475	0.0385251	-0.102746	0.186018	0.168947	-0.118009	0.189283	-0.0285487	-0.0010729	-0.130552
PARVG	0.047583	0.575065	0.710867		0.216154	0.109125	0.209928	-0.206058	-0.151548	-0.379083	0.0158852	0.328759	0.0354165	0.0885831	-0.0112143	-0.0566275	0.132058	-0.152113	0.107551	0.160468	-0.0220548	-0.139729	-0.185519	0.0951165	0.14149	-0.216128	0.372469	-0.0551446	0.204	-0.229827	-0.411957
UBE2I	-0.0747091	0.3316	0.488274		0.181377	-0.0707561	-0.355642	-0.0977871	-0.229869	-0.0635201	0.274709	-0.0357682	-0.110429	0.218305	-0.023215	0.273703	-0.092004	-0.19526	-0.0645329	-0.0448975	0.182318	-0.194987	0.0275698	-0.0728986	-0.118335	-0.0553892	0.41061	0.236726	-0.00893023	0.124856	-0.0959549
ZCCHC7	0.238082	0.0749492	0.172241		0.3294	-0.0977943	-0.455548	0.531466	0.322495	0.527841	0.102259	0.235983	-0.0891699	0.128094	0.126856	0.205197	0.0150812	-0.0394879	0.477895	-0.0962747	-0.290868	-0.504931	-0.372386	0.1085	-0.330792	-0.420983	-0.80259	0.329612	-0.250206	0.161784	0.148567
YWHAZ	0.20943	0.0277587	0.0827503		0.45518	0.100366	-0.131053	-0.116973	0.385508	0.462709	0.0126086	0.240609	-0.258587	0.314691	-0.243094	0.15715	-0.170071	-0.147371	0.0411916	-0.262582	0.208449	0.207848	0.0616937	-0.169284	-0.132202	-0.397014	-0.255996	-0.134582	0.0668263	-0.255181	-0.0408391
TXNL4A	-0.0116623	0.843725	0.906587		0.199608	0.0304826	-0.268058	0.0185575	-0.0339345	-0.107901	0.0763997	0.334917	-0.0704193	0.113745	-0.0630452	0.0708818	-0.0318176	-0.0598852	0.0509665	-0.0408042	-0.161521	-0.128145	0.0050156	-0.0423506	-0.00658229	-0.0036214	-0.22155	0.0953267	0.00604772	0.157678	0.0800102
GALK2	0.104209	0.241668	0.391796		0.374153	-0.233461	0.203869	-0.32234	-0.210187	0.0416255	0.178232	0.615242	0.249007	-0.103815	0.164996	-0.174927	-0.19393	0.105119	0.0925111	-0.041707	-0.0195732	-0.0995632	0.00164146	-0.0809459	0.158709	-0.227858	-0.164075	-0.230639	0.0397601	-0.173539	0.051693
PPT1	0.196729	0.0157357	0.0540019		0.39173	0.165259	0.132737	-0.188038	0.310891	-0.0119936	-0.0568828	0.320134	-0.0753355	0.073351	-0.202794	-0.157546	-0.0176322	-0.00796427	0.32404	0.137932	-0.0935334	0.136019	-0.166095	0.0134802	-0.137161	-0.348593	-0.466961	-0.0507384	0.020186	0.0450517	-0.0895419
LACTB	-0.347887	0.00996783	0.0383343		0.287037	-0.071658	-0.229766	-0.117629	-0.362465	0.383846	-0.0464129	0.161778	-0.33553	0.0275383	-0.402164	0.0513735	-0.841429	-0.070648	0.258331	-0.435185	-0.0225797	-0.321761	0.109916	0.370159	-0.0287905	-0.177818	0.64416	0.660443	0.65217	-0.0343282	-0.108589
MYC	0.614492	0.00189731	0.0114841	Yes	0.578968	0.4339	1.44316	-0.173055	-0.264974	0.0901987	0.3282	-0.294142	-0.804891	-0.140481	0.554473	0.829342	-0.00608801	0.194752	-0.0992315	0.941938	0.237109	-0.162228	-0.595436	-0.404316	-0.27271	-0.592932	-0.501253	-0.782882	-0.360756	0.137567	-0.314233
RPUSD3	0.321416	0.00717784	0.0300435	Yes	0.18102	-0.358248	0.257354	-0.203758	-0.445369	0.215088	0.332691	0.0610078	0.196594	0.377387	0.743278	0.0635345	-0.252452	0.130514	-0.111741	0.16913	0.173433	0.399032	0.150073	-0.201903	-0.354031	-0.351885	-0.0955928	-0.251864	-0.666669	-0.228341	0.0717168
KIF26B	-1.71364	2.39846e-09	3.98802e-07	Yes	-0.434393	0.00573081	0.0508337	-0.715961	-0.197911	-0.461709	-0.602412	-0.60251	-1.19647	-0.950276	-1.14716	-0.428484	-0.755487	-1.36597	-0.51969	0.00975241	-0.925008	-0.044708	0.617206	0.707483	2.15524	1.30787	0.258396	0.701716	2.07211	0.907518	1.5543
DTNBP1	0.280361	0.00189674	0.0114841		0.217536	0.12765	0.694226	-0.194289	-0.00376547	0.1666	-0.0473331	-0.26945	0.088017	0.0512087	-0.0874125	-0.169501	0.0144583	0.0971951	0.302556	0.249134	0.160658	0.284676	-0.125064	-0.235975	-0.110297	-0.170031	-0.24313	-0.098512	-0.0860321	-0.493692	-0.11943
SOS1	-0.170189	0.00811783	0.0329605	Yes	-0.282829	-0.0468667	0.0921422	0.0244311	-0.103235	-0.0226634	-0.124528	-0.0840762	-0.0965853	-0.0630868	0.0521705	-0.136378	0.198111	0.139597	-0.223614	0.0398926	-0.116943	-0.266675	0.0128829	0.0708381	0.262973	0.360618	-0.0401072	0.143299	0.0225575	0.169641	0.0184325
RTN4RL2	-0.736794	0.00042766	0.00363248		-0.609691	-0.767148	0.0587168	-0.301594	0.229909	-0.189639	-0.28543	-0.540335	-0.288859	-0.511266	-0.308099	-1.13324	0.451667	0.465712	0.150364	-0.232549	-0.472826	-0.136453	-0.136326	0.258381	1.16602	0.578306	0.414058	0.551871	1.56614	0.390452	-0.368135
CDCA5	-0.203976	0.183779	0.325314		-0.371795	0.280255	0.485493	-0.444377	-0.257319	-0.864541	-0.0432582	-0.166498	0.069608	-0.0688658	0.494606	-0.0373942	0.224208	0.0598331	-0.606476	0.125197	0.0862763	-0.18881	-0.226114	-0.0843078	0.304155	0.120672	-0.0150998	0.095632	-0.066553	1.22732	-0.131846
RRP8	0.137429	0.073396	0.169683		0.13035	0.0997611	0.351305	0.22377	0.144488	0.1158	-0.399617	0.307741	0.283013	0.146973	0.0813563	-0.265393	-0.0708851	0.0897199	-0.0585467	-0.160008	-0.0986471	-0.0966079	-0.133995	-0.0309656	-0.11663	-0.0771137	-0.051	-0.203482	-0.0838729	-0.220299	0.092787
NAP1L4	-0.0791736	0.342494	0.498596		0.186619	0.286653	0.0164749	-0.198305	-0.0272949	-0.050673	0.0263202	0.248347	-0.277297	-0.226961	-0.181911	-0.164159	-0.296097	-0.199926	0.463442	-0.0188008	-0.0684952	0.00702216	0.00794903	0.0318901	0.0790012	0.0451132	-0.291893	0.213542	0.313598	-0.0549686	0.130809
AP3D1	-0.166862	0.0236022	0.0729929		-0.0848958	-0.064694	-0.276994	-0.140491	-0.0792455	0.110014	0.0517044	0.291086	0.154598	-0.169773	0.0745004	-0.201221	-0.0823924	0.120515	-0.145905	-0.0130353	-0.432962	-0.11198	0.191801	-0.101655	0.273101	0.252216	0.134091	-0.0493234	0.0268858	0.0199537	0.254101
PCNA	0.0546165	0.564722	0.70197		-0.111987	0.248432	0.494893	-0.309384	-0.169952	-0.382668	0.0143197	-0.406849	0.0107886	-0.0494659	0.280539	-0.0778111	-0.0693699	0.310329	0.0332668	0.0873465	0.0546984	0.370573	-0.093305	-0.0333842	-0.0557319	-0.0997902	0.415597	-0.0532705	-0.177351	-0.0830866	-0.147376
SRP14	-0.157276	0.0388645	0.106074		0.338186	-0.17886	-0.116111	0.15093	0.0424502	0.0909865	-0.204458	0.0342179	-0.207446	-0.0965772	-0.190892	-0.0156183	-0.11205	-0.374284	0.165608	-0.04932	0.015077	-0.235495	0.228837	0.107764	-0.149719	-0.0141439	0.23013	-0.0328344	0.343369	0.237741	-0.00748885
PPP1R11	0.411344	4.57856e-05	0.000664832		0.515224	0.080564	0.344787	-0.0453586	-0.323543	0.0242311	0.158717	0.193653	0.339199	0.379713	0.0342638	0.288671	0.443436	0.1041	0.0750075	-0.229802	0.365711	-0.280512	-0.178807	-0.204726	-0.262249	-0.414463	-0.277914	-0.357948	-0.269009	-0.274076	-0.228871
NLRC3	0.132465	0.284207	0.440599		0.287286	0.0944523	0.663997	-0.461963	0.0465129	-0.649023	0.0643432	-0.127891	-0.410958	0.0971597	0.0612931	0.178894	-0.172895	0.029061	-0.0199838	0.305119	0.638853	0.170532	-0.116171	0.112418	-0.19708	-0.362677	-0.0896787	0.180684	-0.244115	0.275426	-0.353594
CA13	0.0955104	0.663366	0.778379		1.30109	-0.0491986	-0.314151	0.719331	-0.034187	0.410051	0.274111	0.292916	-0.302391	-0.280651	-0.525575	0.722056	-0.307885	-0.21411	0.375848	0.421815	-0.651829	-1.26418	-0.65218	-0.214753	-0.470653	0.21816	0.570221	-0.252265	0.0489697	-0.524878	0.704315
GLIPR2	0.0549188	0.717455	0.818075		0.0844484	0.0365695	-0.990866	0.323908	-0.0910764	0.193237	0.556662	0.369995	-0.173007	0.14378	-0.564695	0.533681	-0.315959	-0.350307	0.444699	0.166312	0.0358056	-0.0736726	-0.209287	0.272365	-0.334752	-0.51066	-0.525293	0.240409	0.191215	0.374159	0.172331
SEPT11	0.418448	0.000144652	0.00162255		-0.0537724	0.191729	0.273003	0.131148	0.403289	-0.153805	0.0428099	-0.154525	0.934031	0.185489	0.0657647	0.225945	0.0965581	0.0650942	-0.17758	0.0714551	0.0390592	0.324996	-0.438486	-0.255417	-0.571804	-0.516685	-0.125756	-0.252726	-0.134707	-0.173316	-0.0417902
SRGAP3	-0.913004	1.63844e-07	9.32479e-06	Yes	-0.331199	-0.291329	-0.223467	-0.769836	-0.31521	-0.449645	0.0923302	-0.520294	-0.157462	-0.702206	-0.397502	-0.315887	-0.191099	-0.0564987	-0.0144257	-0.124446	-0.489756	-0.220096	0.0994725	0.378759	1.32567	0.49654	1.17763	0.862829	0.974068	0.285975	-0.122916
FAM129A	-0.464732	0.0194378	0.0629854		-0.448906	0.145141	-0.309073	-0.0560681	-0.215033	-0.339479	-0.153719	1.06354	-0.470581	-0.154417	0.209242	-0.0875758	-1.3544	-0.697103	-0.100247	0.154851	0.180856	-0.155418	0.45134	0.612116	0.0405073	0.174665	0.893311	0.942763	0.471168	-0.395537	-0.401941
GZMB	0.329306	0.282749	0.43874		0.387195	0.180232	-0.532027	0.862358	-0.635542	0.350829	-0.405305	-0.383368	-0.796844	0.689868	-0.669224	0.66032	0.0468793	-1.05349	1.42945	-0.686753	0.884925	1.64634	0.301069	1.4699	-0.114219	-0.810955	-0.78132	-0.315685	-0.995732	-0.342437	-0.386464
FDXR	0.0825341	0.309631	0.466619		0.177617	-0.424113	0.00742549	0.0311273	0.404664	0.182689	-0.0394699	-0.220741	0.0770469	0.093433	-0.159125	-0.118271	0.200945	0.479035	-0.016442	-0.0860907	-0.040537	-0.0539894	-0.0129075	-0.0991424	-0.036704	-0.120647	-0.319893	0.102259	-0.127574	0.0602806	0.0591241
TSSC4	-0.0724388	0.354885	0.510332		0.128152	-0.201368	0.0913669	0.462699	0.375001	-0.0789517	-0.32752	-0.207873	-0.19019	-0.175377	-0.00979745	-0.0552296	0.0486206	-0.182263	0.120946	0.00996471	-0.0766079	-0.166205	-0.260651	0.0906755	0.122557	0.130212	0.0945067	0.0444872	0.116395	0.10366	-0.00720991
NCF1	0.546839	7.12744e-06	0.00016032	Yes	0.0742204	0.306369	0.299704	0.162661	-0.101571	0.21738	0.0805667	0.290512	0.740338	0.138675	-0.0969644	0.473797	-0.246612	0.321755	0.0613087	0.0289844	0.438831	0.0910772	0.104336	-0.290556	-0.635856	-0.744038	-0.510948	-0.159003	-0.536337	-0.104774	-0.403855
TMC6	0.159147	0.274575	0.429627		0.281228	-0.147909	0.4905	-0.630328	-0.651442	-0.100965	0.602901	-0.0486561	-0.200999	-0.562881	0.307999	0.170637	0.323742	-0.00372074	0.484044	0.144036	0.449318	0.0473805	0.0903662	0.174531	0.405626	0.00973255	-0.45398	-0.395572	-0.357941	-0.456529	0.0288824
MANBA	0.139034	0.250365	0.402026		-0.0771597	-0.0105912	-0.71629	0.344838	-0.151092	0.201574	0.189804	0.642482	-0.00628259	0.272782	-0.264582	-0.0467268	-0.317863	0.423257	0.469641	-0.19535	0.0136304	0.0621302	0.0425293	0.0750128	-0.175397	-0.429846	-0.397313	0.243542	-0.0984734	0.127224	-0.22148
AGPAT5	0.13443	0.148439	0.280974		0.226054	-0.119856	-0.381236	0.529647	0.0774012	0.404185	-0.129049	0.182283	0.14084	0.189119	0.177464	0.306502	-0.124545	-0.0672535	0.0439964	-0.315361	-0.263927	-0.0696833	0.0239303	0.0157252	-0.361873	-0.241421	0.143889	-0.0918679	-0.0835293	-0.0605287	-0.150904
CDKN2AIP	-0.154349	0.157349	0.292146		-0.199777	-0.116312	0.365759	-0.122671	0.249369	0.248752	-0.366681	-0.370919	0.270447	-0.423883	0.0450732	-0.807785	0.0601057	0.154972	0.219215	-0.221985	0.164614	-0.0743896	0.0852837	-0.00619092	0.0687663	0.322714	-0.0587321	0.0277898	0.0402537	0.112446	0.333763
ARHGEF10	0.610525	0.00235726	0.0134792	Yes	-0.211428	0.15458	0.584501	-0.0102239	-0.0883704	1.21547	0.109236	-0.548575	0.799259	0.239745	0.893449	-0.218958	-0.172396	1.03158	0.259957	-0.373706	-0.135334	0.134366	-0.137157	-0.308354	-0.54589	-1.02824	0.0177239	-0.215103	-0.78258	-0.771402	0.107856
AGGF1	0.0953049	0.144728	0.276212		0.0238392	0.175339	0.292461	-0.0441156	0.0233989	0.0472693	-0.103125	-0.111639	-0.0961337	0.0326065	0.0819601	-0.0533129	-0.170712	0.169471	0.188327	-0.16258	0.00621823	0.272556	0.0843082	-0.134073	-0.0384847	-0.210628	-0.367325	0.0492416	0.062444	-0.00233471	-0.0149776
THOC1	-0.0718267	0.227367	0.375623		-0.0219298	-0.0620452	0.128677	-0.0246048	-0.0652636	0.00587686	-0.246058	-0.0239786	0.214423	0.0655475	0.0273427	-0.315114	-0.069149	0.171574	-0.0314972	-0.173851	-0.121521	0.110612	0.0960844	0.025725	-0.17171	0.216415	0.0355343	0.0697312	-0.00364953	0.0715696	0.0912604
E2F8	-0.0381232	0.791605	0.871906		-0.565211	0.261246	0.349902	-0.847521	-0.0811814	-0.616657	0.497671	-0.145107	0.377314	-0.148875	0.258157	-0.169576	0.284031	0.246399	-0.47804	0.152245	0.166311	0.230151	-0.33647	-0.249213	0.421875	-0.18863	0.0942735	-0.257811	0.405374	0.317775	0.0215649
CARM1	0.0296766	0.726615	0.824859		-0.12247	-0.155944	-0.290837	-0.210208	-0.0454044	0.0570971	0.335436	-0.095135	0.200109	-0.267056	0.175068	-0.142219	0.262535	0.106583	0.235642	0.0796105	0.270407	-0.215155	0.182775	0.0523778	-0.0493112	-0.0042805	0.273581	0.000631236	-0.411378	-0.201531	-0.0209243
KLHL36	-0.370023	0.000267004	0.00256421	Yes	-0.303051	-0.110838	0.113865	-0.0443181	-0.29161	-0.018189	-0.130324	-0.188448	0.131153	-0.283496	-0.262372	-0.203008	-0.126413	0.128522	0.0284285	-0.26246	-0.226438	-0.171144	0.0011088	0.127329	0.152694	0.555642	-0.311804	0.564374	0.689453	0.330743	0.1106
RGMA	-1.01476	2.09817e-10	5.73951e-08	Yes	-0.316301	-0.480832	-0.504469	-0.230941	0.0932787	-0.354187	-0.210898	-0.67533	-0.0868344	-0.460343	-0.355154	-0.000862787	0.0906602	-0.305467	-0.486168	-0.691195	-0.714459	-0.399034	0.451457	0.549828	1.2303	0.539323	0.738354	0.593184	0.953802	0.206709	0.825577
P2RY8	-0.0874005	0.589873	0.72139		-0.0499278	-0.0583274	-1.12157	0.499537	0.517401	0.422128	-0.0739983	0.0607203	0.28629	-0.327754	0.184343	0.188118	0.384804	-0.523825	0.166552	-0.367218	-0.30138	-0.41029	0.0550958	0.0341239	0.109399	0.451379	-0.424041	0.401407	-0.661863	0.461338	0.097565
BRWD3	-0.242527	0.026847	0.0807028		0.00723614	0.134749	-0.265446	0.474974	0.28297	0.126291	-0.331407	-0.131059	-0.255819	-0.572189	-0.425606	0.181099	-0.0325729	-0.0979179	0.187411	-0.0331817	-0.341676	-0.363015	0.16202	0.140859	0.327647	0.436893	-0.247083	0.160105	-0.0805328	0.241027	0.314224
MDH2	0.078571	0.297348	0.453509		0.0459212	-0.187151	-0.100602	0.325516	-0.105069	0.345512	-0.0336822	-0.285179	0.315619	0.200492	-0.0961647	0.19965	0.0335611	-0.106344	-0.0544162	-0.172009	0.115777	0.0299955	-0.209828	-0.0193842	-0.148813	-0.0235488	0.284638	-0.0216532	-0.081841	-0.135624	-0.115371
SAMD4B	-0.286069	0.000272696	0.00260081		-0.171676	-0.18446	-0.365256	-0.0156758	-0.254169	0.082899	0.087246	0.0367137	-0.000376821	-0.277196	-0.178076	0.244521	0.0301886	-0.181785	-0.19618	-0.0100853	-0.140337	-0.222707	0.360707	0.0490605	0.393234	0.252769	0.0432469	0.106884	0.225435	0.35197	-0.0668951
EIF1AX	0.347627	0.0130055	0.046797		0.472358	0.0234889	0.710765	-0.269738	-0.370917	-0.129621	0.130949	0.302292	0.551128	0.0829912	-0.0824177	-0.354268	-0.322179	0.451754	0.482322	0.234902	0.043365	0.128589	-0.295298	-0.318871	0.323732	-0.649196	0.095734	-0.224903	-0.347207	-0.703206	0.0334518
BTN3A3	0.193677	0.271067	0.425991		0.163727	-0.419128	-0.52141	0.491846	0.606589	0.447527	0.215909	0.477955	0.0266657	-0.0332812	-0.183155	0.470362	-0.7032	0.0884658	-0.361232	-0.153315	0.257596	0.290144	-0.031754	0.0687445	-0.0441028	-0.701137	0.780254	-0.851141	0.03154	-0.769354	0.354887
SP3	-0.131998	0.0190244	0.0620726		0.0671785	-0.11831	-0.122242	0.0733819	0.157299	0.0408469	-0.225057	-0.128257	0.0407801	-0.112618	-0.137092	-0.123162	0.0627621	0.0122991	0.052561	-0.267475	-0.0443308	-0.0205525	0.205708	0.0910387	-0.0625581	0.232343	-0.0299108	0.0863529	0.0140656	0.128407	0.126543
GCN1L1	-0.18637	0.0498316	0.127128		-0.378373	0.0519375	-0.163631	-0.327204	-0.146528	0.24138	-0.0137102	-0.0833062	0.381312	-0.00362427	0.215678	-0.387385	0.0788863	0.148414	-0.358593	-0.0867278	-0.210131	-0.0766166	0.193217	-0.0723028	0.119426	0.307572	0.560131	-0.014146	-0.164898	-0.0101859	0.199407
KSR1	-0.00557083	0.949981	0.970744		-0.242744	0.0966528	0.137628	0.328795	0.0670106	0.396716	-0.134855	-0.572172	0.174714	-0.0554235	-0.0244626	0.0157043	-0.1037	0.116489	-0.0794401	0.0208683	-0.122688	-0.0525196	-0.120219	-0.0988121	-0.270933	0.222518	0.0679765	0.0515695	-0.107065	-0.140251	0.428641
DIAPH2	0.61994	0.000106291	0.00128764	Yes	0.138548	0.25104	0.50028	0.0380159	0.350292	0.14161	-0.150592	0.84508	0.652093	0.394497	0.290471	0.469935	-0.292209	0.357018	-0.533077	0.46804	-0.643307	0.441903	-0.146205	0.0351638	-0.61766	-0.606414	-0.486564	-0.315459	-0.549189	-0.657777	-0.375534
NISCH	-0.0744373	0.409561	0.563354		-0.157162	-0.152108	0.0268509	-0.405765	-0.034513	0.0998601	0.26151	-0.118238	-0.0459666	-0.07413	0.209169	-0.123636	-0.139602	-0.0772737	0.0909951	-0.00827166	-0.0236714	0.225329	-0.105669	-0.00510908	-0.0398705	0.113961	0.1717	0.414127	0.555728	-0.277129	-0.381115
RALGAPA2	-0.261716	0.00337816	0.0174039		-0.407648	0.063757	-0.293611	-0.0733889	-0.145356	0.210501	-0.0513384	0.419869	0.219856	-0.317699	-0.179477	-0.165387	-0.202844	0.135203	-0.307963	0.0220104	-0.250617	-0.246164	0.276312	0.176476	0.102633	0.418183	0.172122	-0.0135932	0.119288	0.107512	0.211365
TSPAN31	-0.117517	0.640422	0.760826		0.343854	0.229289	0.32251	-0.38542	-1.07593	-0.919057	-0.264209	0.586317	-0.190404	1.01021	0.39549	0.129966	0.206878	-1.23972	-0.160687	-1.06644	0.83262	0.539629	0.0257792	0.157152	0.179533	1.05006	-0.663786	0.820326	0.067235	-0.286527	-0.64467
NADK2	0.00848512	0.9015	0.941816		-0.254999	-0.0324154	-0.0418632	0.0766853	0.0973313	0.220718	-0.0642735	-0.200822	0.187676	-0.0171571	0.204791	-0.0376506	0.227912	0.17522	-0.187337	-0.106934	-0.2239	0.0279292	-0.0932668	-0.0335741	-0.200335	0.142571	-0.0950371	-0.0411743	0.0998749	0.279332	-0.109301
SCCPDH	-0.0711778	0.415395	0.569163		0.0538973	0.0432137	-0.00388577	0.143652	-0.0952053	0.284175	-0.0924527	0.207931	-0.475805	0.0632307	0.0312089	-0.0479749	-0.264022	-0.0243814	-0.161592	0.107977	-0.111626	-0.0854074	0.0255212	-0.115709	-0.000733517	0.276481	0.551995	-0.211004	0.260744	-0.29716	-0.0630681
MIEN1	0.379134	0.000751898	0.00564195	Yes	0.0956562	-0.177596	-0.498798	0.0418263	0.518618	0.286648	0.476019	0.173616	0.0315362	0.386871	-0.0831085	0.215307	0.363687	0.131513	-0.0673179	0.032402	0.46268	-0.114754	-0.0596613	-0.362929	-0.571319	-0.448377	-0.481482	-0.140978	-0.0270523	-0.0341382	-0.148869
POM121C	-0.150433	0.231538	0.380217		-0.376773	0.128618	-0.416365	0.20072	-0.12406	0.0929352	-0.0723291	-0.345509	0.685946	-0.29713	-0.184503	-0.00123366	0.534184	-0.203608	-0.126402	-0.0198249	0.0107506	-0.388014	-0.142038	0.224071	-0.214138	0.618045	0.50498	-0.0263581	-0.366551	0.258403	0.0461857
PFKM	-0.382242	0.00166519	0.0103507		-0.119288	-0.309529	0.0587662	-0.645569	-0.166751	-0.218779	0.200551	0.0603435	-0.171651	-0.556107	0.403065	-0.192596	0.166288	0.0694717	-0.381469	-0.237898	-0.181429	-0.0708696	0.182306	-0.0721981	0.45357	0.836155	0.181132	-0.0223743	0.562959	0.180264	-0.00836398
CEP44	0.521544	0.000182619	0.00193093	Yes	-0.328889	0.0637398	-0.468767	0.53418	-0.0586006	0.398974	0.577202	-0.0272812	0.188	0.246907	0.410987	0.372409	-0.420425	0.317869	0.219606	-0.0938309	0.339045	0.85814	-0.243071	-0.587292	-0.36578	-0.435115	-0.17408	-0.37	-0.42707	-0.455983	-0.0708732
TRAPPC2L	0.288806	8.22958e-05	0.00106059		0.244979	-0.0528521	-0.0113974	0.174918	-0.0490082	0.162623	0.154072	-0.00819695	-0.0208585	0.286101	0.11806	0.162317	-0.0688517	0.098487	0.141934	-0.0740992	0.300931	0.173677	-0.0809	-0.17497	-0.242445	-0.414529	0.169406	-0.301739	-0.274529	-0.322789	-0.0903432
PIGN	0.557495	2.28114e-05	0.000391579		-0.0459946	0.0277195	0.495799	0.351163	0.0800479	-0.404628	0.131065	0.164072	0.0778351	0.278089	0.557264	0.539465	-0.0194347	0.650915	-0.284245	0.463603	0.242144	0.040092	-0.107362	-0.445826	-0.336637	-0.52645	-0.216876	-0.106996	-0.774508	-0.159576	-0.67074
ZNF490	-0.0216257	0.882918	0.929849		0.602899	-0.316777	0.564688	-0.642048	-0.396978	-0.270625	0.218138	-0.730676	0.091151	0.429953	-0.0960352	-0.0647347	-0.0755389	0.0203134	-0.0849287	0.172642	0.0955632	0.353239	0.399103	-0.659152	-0.489379	0.101713	0.165393	0.102921	0.29696	-0.103375	0.315569
ACACA	0.166281	0.0218764	0.068989		-0.272078	-0.115825	0.164245	0.0298092	0.0344308	0.141047	0.0350758	0.0832879	0.391785	-0.0849651	0.148234	-0.176445	0.061492	0.30689	-0.102506	0.256876	-0.0560954	0.152425	-0.0713325	-0.186331	0.155053	-0.0213243	-0.168894	-0.161293	-0.29711	-0.12746	-0.118993
DERL2	-0.116867	0.448717	0.599232		0.135491	-0.30723	-0.798947	0.840998	0.362926	0.28083	-0.355504	0.116967	-0.0923563	0.217793	-0.0881448	0.255876	-0.0210524	-0.669695	0.0217869	-0.561526	0.310853	-0.350267	-0.249337	0.603614	0.255588	-0.249511	0.268024	0.137381	-0.465804	0.311417	0.0898295
COPB1	-0.162193	0.0164661	0.0557862		-0.273816	0.0347245	-0.111733	-0.320326	-0.181423	0.0480454	0.0639665	0.274769	0.0736968	-0.0484469	-0.0306372	-0.205245	-0.078097	0.121494	-0.293242	0.0478703	-0.0524527	-0.0423052	0.181784	0.0188725	0.202099	0.310993	0.173397	0.0588439	0.0123756	-0.0155365	0.0303292
TOX	-0.22813	0.176662	0.316454		-0.656768	-0.200898	0.66888	-0.479832	-0.28617	-0.408137	-0.0247533	-0.47437	-0.133731	-0.198686	0.204103	-0.421431	0.742653	-0.286673	0.0123458	0.186655	0.401036	-0.013002	0.0958068	0.447546	0.402953	0.337024	0.350977	0.184476	0.798329	-0.539794	-0.708539
RBBP7	0.0760713	0.177517	0.317584		-0.11399	0.0989278	0.140422	0.0333376	-0.176733	-0.0924819	-0.0376298	-0.123063	0.133345	0.180746	0.0190298	0.0462222	0.00997271	0.147091	-0.0481844	0.0327616	-0.0690023	0.275656	0.0286045	-0.127742	0.152016	-0.047882	-0.0170366	0.00222867	-0.213337	-0.152295	-0.0809854
GLG1	-0.293446	0.00751374	0.0311725	Yes	0.0768648	0.292241	-0.0925112	-0.224003	-0.0712061	-0.0721397	-0.15434	0.0189254	-0.389876	0.0411015	-0.297576	-0.0509897	-0.261029	-0.665029	0.190015	-0.183499	0.177865	-0.09549	0.0424542	0.143926	0.249562	0.269449	-0.386886	0.74273	0.275204	0.378088	0.0461469
PRDX4	0.269813	0.00128214	0.00838476	Yes	0.0719248	0.126205	0.343174	0.245153	-0.0599742	0.6339	-0.113384	-0.0557038	0.124957	-0.063991	0.0679419	0.188621	-0.0225074	-0.0933749	0.0987179	0.130817	-0.00701348	0.0034186	-0.011195	-0.313259	-0.0682357	-0.123871	-0.559877	-0.188038	-0.142512	-0.019266	-0.192628
RNF181	0.0496267	0.546507	0.68566		-0.0133282	-0.0216675	0.209343	-0.0371227	0.0598876	-0.0552868	-0.00960525	0.351724	0.00347369	-0.204257	0.00898937	-0.0688812	0.127685	-0.0563691	-0.0196843	0.0451136	0.0107857	-0.0330398	0.124483	0.00850125	0.42242	-0.0645798	-0.0132347	-0.416231	0.186021	-0.567126	0.0219858
ABCD3	-0.0833858	0.376724	0.531639		-0.166411	-0.0412654	-0.499813	0.153633	-0.130258	0.129029	0.0526649	0.36773	-0.00272778	-0.0532044	-0.353523	0.111138	-0.0573915	-0.2206	0.320648	-0.119965	-0.0833126	0.0933134	0.269467	0.359267	0.275316	-0.153759	-0.349153	0.203256	0.196429	-0.15596	-0.144549
RPL28	0.343752	0.000635132	0.00491865	Yes	0.575597	-0.179056	0.392926	0.141625	-0.0594957	0.00629388	0.0133886	0.171941	0.0800934	0.428202	0.00284978	0.366712	0.192303	-0.270286	-0.107581	0.184753	0.192871	-0.0706234	-0.273952	-0.00105358	-0.39834	-0.496363	-0.0035087	-0.472029	0.0572729	-0.206491	-0.26805
GPD2	-0.0530421	0.435928	0.588157		0.0793871	-0.279589	-0.146527	0.364053	-0.00011428	-0.105877	-0.028236	-0.128624	0.132966	-0.00763704	-0.075241	-0.0686817	-0.123326	0.164805	0.182453	0.0857469	-0.197978	-0.165832	-0.0812168	-0.0959246	-0.122899	0.0147964	-0.0259182	0.22054	-0.00738537	0.236514	0.179746
NAGPA	0.341448	0.00159237	0.00999506	Yes	0.24357	-0.102389	0.455229	-0.520382	-0.113706	-0.0510294	0.393272	-0.0252106	0.276559	0.14006	-0.0795556	-0.0369193	-0.0139836	0.214991	0.0365108	0.153808	0.389285	0.68858	-0.253125	-0.363666	-0.120573	-0.110759	-0.18038	-0.330224	-0.00746246	-0.505402	-0.1771
ZCCHC17	0.13833	0.234142	0.382936		0.366832	-0.0541661	0.238783	-0.328093	0.0215853	-0.387413	-0.00529894	0.432209	-0.0390518	0.112392	0.00257425	0.0552075	0.0743275	-0.454472	0.170544	-0.320363	0.426989	0.517396	-0.124781	0.319897	-0.0250932	0.151597	-0.510548	0.0549965	0.0706994	-0.459334	-0.307416
ANKRD52	-0.02123	0.843269	0.906296		-0.475367	0.151995	0.183089	-0.109748	0.167626	-0.279624	0.107692	-0.00955249	-0.2761	-0.0769286	0.308361	-0.344908	0.109816	0.0140302	-0.183249	-0.180428	0.680375	0.085541	-0.32037	-0.185441	0.321036	0.390917	-0.293443	-0.0279426	0.00666102	0.0546885	0.181274
ZNRF2	0.0402131	0.710395	0.812646		-0.0894722	0.133655	-0.706087	0.590488	0.0596633	-0.251225	0.0611898	0.346558	0.408914	0.0392939	-0.276023	0.170679	0.0526257	-0.258957	0.312091	-0.088813	-0.207571	-0.0557317	0.0805364	-0.249655	0.0458459	-0.219139	-0.283045	0.0251318	0.162945	0.151381	0.0447192
FAM195B	0.209298	0.0294793	0.0869208		0.155607	-0.172111	-0.347441	0.174885	0.11007	0.145214	0.312954	-0.0789239	-0.0627196	0.454842	-0.108611	0.579086	0.232676	-0.133804	-0.272664	0.195644	0.117672	-0.0465915	-0.0812205	-0.0614385	-0.390621	-0.409369	-0.158331	-0.153209	-0.0893563	0.162585	-0.0748257
TTC4	0.101567	0.189965	0.333244		0.00802707	0.0177151	0.714766	-0.129155	-0.0711124	-0.179584	-0.123634	-0.12524	0.248431	-0.0155363	0.14709	-0.0189131	-0.0685108	0.049294	-0.102196	0.143913	-0.00444164	0.118487	-0.0899147	-0.0588145	0.0511382	-0.236211	-0.214066	-0.082667	0.091797	-0.0682296	-0.00243352
H6PD	0.126131	0.179345	0.319977		0.130059	0.112419	0.160057	0.486205	-0.175209	0.0890475	-0.26431	0.011299	0.0603368	0.158323	-0.22905	0.282677	0.00835879	-0.0462493	0.228604	-0.119139	0.181525	-0.318165	0.232524	0.2602	-0.50797	-0.328358	-0.322267	0.00984189	-0.0761605	-0.0263281	0.00173088
WHSC1L1	0.00764899	0.907565	0.946054		-0.0549029	-0.174752	-0.0844295	0.221455	0.383024	0.0559425	-0.134505	-0.195077	-0.13866	-0.0800305	0.1792	-0.0993464	0.103955	0.0828077	0.0717409	-0.142516	0.14344	-0.0914524	0.0868612	-0.0274674	-0.0746739	-0.0768544	-0.157162	0.0655144	-0.103026	0.245915	-0.00500089
LRRC47	-0.0345902	0.563066	0.700425		-0.177671	-0.241894	0.0133774	-0.158795	-0.037518	0.0365115	0.149144	0.0995289	0.212496	-0.15282	-0.119618	-0.143718	-0.138338	0.175801	-0.0827967	0.193129	0.0657449	0.0998953	0.152743	-0.105435	0.094633	0.0436383	-0.0460476	0.000847989	0.128278	-0.059483	-0.00163383
HNRNPD	0.0439268	0.450339	0.600535		0.216953	-0.128337	0.0686561	0.223426	0.166685	0.0588878	-0.133387	-0.156074	0.0207893	-0.0770019	-0.130434	0.0790966	-0.106544	0.13601	0.0940303	-0.150421	0.132025	-0.0508005	-0.0283422	-2.74749e-06	-0.213011	-0.108216	0.180356	-0.0799344	-0.00211475	0.00321545	-0.0155106
MEAF6	0.0689963	0.501243	0.644965		0.0522465	-0.0730349	-0.107832	0.283495	0.273764	-0.0644584	-0.24907	0.0685067	-0.09824	0.550792	0.105338	0.0125302	0.532148	-0.347886	-0.343818	0.162187	-0.119911	-0.222777	-0.169596	0.0777412	-0.263264	0.0175498	-0.340063	-0.0314287	-0.0949059	0.447062	-0.0570727
HNRNPH3	0.0723243	0.392371	0.547524		-0.00391103	-0.0414278	-0.290957	0.547901	0.365897	0.139265	-0.101517	-0.0307851	0.0836129	-0.161806	-0.107104	0.216491	-0.0194559	-0.136215	0.127152	0.0619678	0.0277525	-0.242915	-0.0812309	-0.0403688	-0.306157	-0.123775	-0.206914	0.0417136	-0.0334652	0.372747	-0.0564953
PSMB2	0.0976851	0.178881	0.31935		0.148612	-0.0566431	-0.0844311	0.0498491	0.0198886	-0.0489303	0.313744	-0.224626	-0.196509	-0.00432167	-0.0937991	0.319975	0.0118401	-0.100895	0.282124	0.0925289	0.148404	0.00930083	-0.0273106	-0.0640235	-0.291927	-0.205031	-0.285117	0.127286	0.227396	-0.0713016	0.00391829
MTM1	0.255923	0.00174844	0.0107674		0.101758	-0.0291744	0.110715	0.058699	-0.13315	0.0856304	0.0649259	0.334779	-0.06303	0.325212	-0.0411921	0.0304862	0.229713	0.159263	0.0126621	0.272192	0.168905	-0.152857	-0.166005	-0.24773	0.200268	-0.176751	-0.240428	0.0336797	-0.261116	-0.0570338	-0.620422
BTF3	0.235725	0.0145361	0.0509285		0.471082	0.203008	0.490129	-0.0376287	0.00679852	0.234657	-0.0469599	0.241278	-0.0720598	0.0397478	0.0429619	0.333057	-0.629574	-0.134075	0.0612086	0.164955	-0.0258167	0.0715831	-0.138968	-0.109308	-0.13859	-0.489854	-0.187741	-0.025384	-0.106453	-0.198318	-0.0197353
VMP1	0.239027	0.00925947	0.0363352	Yes	0.316666	-0.00151359	0.56694	0.207593	0.204795	-0.0394218	-0.355035	-0.0986297	0.00942224	0.255912	0.0436652	-0.0560418	0.135134	0.175635	-0.0983492	-0.144537	0.328419	-0.0164904	-0.271213	0.00113716	-0.355257	-0.245078	0.217455	-0.40781	-0.109374	-0.0852857	-0.178737
FUCA1	-0.801206	4.89595e-07	2.17808e-05	Yes	-0.1193	0.246589	-0.323947	-0.15944	-0.290987	-0.310169	-0.435659	-0.212971	0.23893	-0.656354	-0.601946	-0.1743	-0.53352	-0.525186	0.140816	-0.0540709	-0.852096	-0.183626	0.348588	0.460809	1.01652	0.577423	0.166781	0.771452	-0.0407806	0.64428	0.862165
GCSAM	-0.593886	0.000131956	0.00152244	Yes	0.0790133	-0.35017	-0.632146	0.105831	-0.16714	0.0211163	-0.257327	-0.138441	-0.535788	-0.307269	0.0468269	0.221574	-0.158345	-0.665495	-0.368417	-0.0931995	-0.0550728	-0.308871	0.720754	0.194678	-0.200145	1.15103	0.115402	0.459205	-0.0902914	1.03639	0.1763
ENPP4	-1.24634	9.2198e-07	3.53773e-05	Yes	0.130568	0.13292	-0.879473	-0.260857	-0.803144	-0.556239	-0.334531	1.20993	-1.10175	-0.254572	-0.460067	0.0748481	-1.50981	-1.09926	-0.337464	-0.654611	-0.62836	-0.146139	0.766887	1.04032	1.06567	0.76083	0.367916	0.615615	0.956865	0.744171	1.15975
ELANE	-0.164735	0.187943	0.330724		-0.346981	0.882151	-0.0162634	-0.166906	0.0300649	-0.0930571	-0.382677	0.114677	-0.075674	0.294032	-0.296723	-0.194817	-0.0288889	-0.401228	-0.0964598	-0.324613	-0.118591	0.233546	-0.226841	0.439753	0.271416	-0.29856	0.524959	-0.125775	0.439361	-0.0250378	-0.010867
CMTM5	0.281797	0.394432	0.549014		1.20344	-1.88806	-0.698038	1.06812	0.640034	0.157435	0.303784	1.40746	0.700417	0.752586	0.369629	1.20274	-0.846391	0.274087	-1.23789	-0.792034	-0.126163	-0.800371	-0.560229	-0.531772	-0.248511	-1.25881	0.0761282	-0.217126	0.702564	0.587172	-0.240201
EVI5	0.146152	0.141664	0.272654		-0.0180256	-0.228203	0.466926	-0.129268	0.206568	-0.0274434	0.0259617	-0.71865	0.297825	0.147578	-0.197	-0.0578065	0.250654	0.197994	-0.0259528	0.181217	0.23537	0.269168	-0.145783	-0.286822	0.195713	-0.244385	-0.220032	0.0997892	-0.137538	-0.129442	-0.00841446
HAT1	-0.481553	1.23074e-05	0.00024215	Yes	-0.224329	-0.0551907	0.123963	-0.372532	-0.383477	-0.310618	-0.214255	-0.314047	0.0898992	0.157584	-0.0415858	-0.189275	-0.344719	-0.00336553	-0.619283	-0.0700433	-0.22374	0.105695	0.350262	0.157437	0.0500354	0.540152	0.80912	0.285754	0.127399	0.113726	0.455434
C7	0.206386	0.276932	0.431609		0.0926122	-0.496658	-1.05755	0.282444	0.503248	-0.19835	0.710038	-0.352781	0.35548	0.373495	-0.390193	0.287672	0.689884	0.513706	0.105094	0.0210934	-0.310906	0.109983	-0.922917	-0.178164	-0.609466	-0.120095	-0.592416	0.187356	0.169288	0.791336	0.0367594
C1orf131	0.234795	0.000205618	0.00211494		0.308991	-0.0221373	0.0950218	0.238467	0.104718	0.268102	0.0821562	0.0111602	-0.0687487	-0.0647414	-0.0397723	0.200125	-0.0462723	0.0545476	0.256039	0.128638	-0.0402419	-0.0572818	-0.211985	-0.103877	-0.263419	-0.122208	-0.230468	-0.150085	-0.0779858	-0.246993	-0.0017496
CXorf23	0.271922	0.00489389	0.0227523		0.176251	-0.3982	0.0252923	0.169589	0.414308	0.265849	-0.0258107	0.0986013	0.371517	0.0256631	-0.244992	0.122411	0.228276	0.170548	-0.228184	-0.119391	0.263661	0.316142	-0.0776662	-0.100693	-0.0558118	-0.220618	-0.40119	-0.622197	-0.121485	-0.0169846	-0.0148846
SEMA6A	-0.66033	0.000250551	0.00244215	Yes	-0.646042	0.404753	-0.020392	-0.323786	0.06598	-0.45272	-0.646507	-0.579296	-0.528305	-0.226297	-0.303192	0.285533	-0.112061	-0.409881	-0.266727	0.154614	-0.719899	0.362243	0.597454	1.07256	0.276625	0.200568	0.0945487	0.96206	0.365859	0.863711	-0.4714
TP53INP1	-1.29127	3.93505e-11	1.45083e-08	Yes	-0.22732	-1.11798	-0.0821636	-0.435198	0.204851	-0.308784	-0.809481	0.076792	-0.236698	-0.533652	-0.439503	-0.998556	-0.504388	-0.497728	-0.756468	-0.411888	-0.0324734	-0.636985	0.824506	1.0369	0.879661	0.916233	1.1845	0.573213	1.0523	0.506559	0.773758
OASL	0.210637	0.0796509	0.179829		-0.0948465	0.697454	-0.0115481	-0.298351	0.0348302	0.10312	0.0238738	-0.0297553	-0.0185127	-0.0550656	-0.224715	-0.41654	0.255742	0.120923	0.88132	0.0127593	0.25765	0.0254825	0.15164	0.169886	-0.170878	-0.643346	-0.211288	0.00695816	-0.234438	-0.138802	-0.193552
SLC1A4	0.155434	0.367759	0.522396		-0.200777	0.559251	0.91763	-0.0165832	0.0320598	-0.867653	-0.5303	0.747415	-0.014197	0.195018	-0.155469	-0.322861	0.0169809	-0.397214	-0.120806	0.456036	0.107752	0.526323	-0.457646	0.0855528	0.593401	0.0416395	-0.659351	-0.178212	0.184126	-0.0585431	-0.483572
ENO1	0.186652	0.0188838	0.0617803		0.276743	-0.00956426	0.290926	-0.0103883	-0.149265	0.188177	0.0318338	0.321572	0.178042	-0.169813	0.150386	0.220786	-0.0279989	0.0673979	-0.0565236	0.109489	-0.0164734	-0.275411	-0.0335872	-0.0181683	-0.120145	0.0195573	0.203052	-0.242656	-0.215355	-0.478203	-0.23441
API5	-0.0541414	0.255327	0.407754		-0.00128339	0.00918392	-0.208359	-0.160545	0.0158979	-0.0524694	0.0746385	0.182362	0.102788	-0.0535271	-0.0342083	-0.0926647	0.00419715	-0.0117745	-0.0441381	0.0196922	-0.00321857	-0.0714201	0.104104	0.0374257	-0.0757196	-0.0122049	0.112221	-0.0643153	-0.01975	0.17764	0.0654471
POTEI	0.0494601	0.650653	0.769073		-0.0137161	0.250697	-0.395072	0.19741	-0.554519	0.0452362	0.0748403	0.495904	0.21534	0.24318	-0.0786215	0.247123	0.0375051	-0.0360494	-0.095104	-0.336593	0.122491	-0.12329	0.150157	-0.0346969	0.108283	-0.208328	0.578725	-0.448432	-0.0532944	-0.139851	-0.249323
MAT2A	-0.0316978	0.533061	0.672988		-0.0184355	0.0046428	0.254398	-0.289446	-0.0617334	-0.0357984	-0.0141767	-0.121847	0.00170902	-0.0234521	0.0363748	-0.12087	0.0883929	-0.038689	-0.0486675	0.000659048	0.0453563	0.151396	0.0509349	0.0259612	0.104116	0.0413148	0.00343174	-0.0592146	0.119671	-0.069652	-0.0263759
TMOD3	0.125489	0.0749154	0.17221		0.342618	0.0510124	0.0414028	0.185452	0.0363759	0.122046	-0.0723776	0.217693	-0.0613519	0.119681	-0.187036	0.169438	0.00990942	-0.142521	0.100288	0.0876396	-0.00352091	-0.263816	0.0413349	-0.0375379	-0.295947	-0.208095	0.134828	-0.161921	0.177443	-0.243435	-0.159604
MIS18BP1	0.19176	0.18318	0.324768		-0.379315	0.324754	0.834597	-0.200574	0.129506	-0.639215	-0.194623	-0.478469	0.0171659	0.0603616	0.434751	-0.298513	0.353821	0.488048	-0.244753	0.364587	0.0284509	0.549977	-0.155383	-0.333708	-0.0107519	0.0566894	-0.346223	-0.292936	-0.351535	0.383147	-0.0998604
ACSF3	-0.160514	0.041362	0.111398		-0.0989815	-0.0556846	0.16662	-0.0509568	0.012685	-0.0625769	-0.0377869	-0.327543	-0.174428	0.0170003	0.165472	0.152039	-0.00502221	-0.215217	-0.250028	-0.118588	-0.0614101	-0.0186794	0.0530218	-0.0944126	-0.180877	0.225014	0.0368084	0.216234	0.640982	0.150136	-0.0838208
JAGN1	0.224671	0.108284	0.22473		0.430008	-0.373397	-0.0168317	0.941544	0.1709	0.140525	-0.113509	-0.624166	-0.194483	0.189225	-0.0939451	0.821244	0.0319544	-0.00398367	0.252499	-0.21421	0.184895	-0.180247	-0.143807	-0.0127783	-0.260205	-0.606352	-0.317739	0.0894833	-0.201307	0.250748	-0.146066
TAF7	0.00917091	0.895323	0.937441		0.266925	0.0425088	0.17157	-0.101927	0.365063	-0.0154609	-0.164006	0.0274064	-0.0534473	-0.00781307	-0.134413	-0.127429	-0.0802004	-0.259959	0.173039	0.0743703	-0.0884639	-0.0327383	-0.13047	-0.0475358	0.0918289	-0.0220847	-0.170651	0.324507	0.131074	-0.17425	-0.0574451
CPNE3	0.253033	0.00164355	0.0102632		-0.243943	0.141993	-0.252977	-0.0613496	0.0386201	0.256791	0.1531	0.234238	0.363538	0.27971	0.133729	-0.0354372	0.133342	0.158025	-0.0787264	0.0744652	-0.135816	0.358896	-0.0144008	-0.12243	-0.0318108	-0.214996	-0.0422025	-0.154675	-0.358396	-0.356692	-0.222595
TAF9	-0.0125861	0.888249	0.932684		0.0867085	0.338515	-0.201661	0.0906286	-0.0140294	0.294374	-0.00677733	0.223333	-0.259535	-0.117819	-0.271986	0.0631685	-0.337947	0.0129499	0.224484	-0.121175	-0.165355	0.0866071	0.169968	0.0423403	-0.24874	0.0185304	-0.394767	-0.153768	0.151001	0.0432763	0.447676
POLM	-0.0850569	0.550758	0.689753		-0.257121	-0.570179	0.425842	-0.500804	0.0753977	-0.886667	0.186168	-0.199635	-0.177689	-0.0477547	0.346335	-0.174658	0.509378	-0.073431	-0.296862	0.605266	0.165082	0.36099	0.133419	0.20495	-0.0413133	0.455996	-0.140587	0.162713	0.223682	-0.0930461	-0.395472
APH1A	0.157055	0.366492	0.521365		0.542575	-0.21493	-0.178816	-0.00337078	0.745523	0.583507	0.0774956	0.820972	-0.00678765	-0.331071	-0.191071	0.199488	-0.658559	0.0423656	-0.074389	-0.488935	0.277114	-0.19878	-0.34995	0.566677	0.0539282	-0.793466	0.221443	-0.620048	-0.00180469	-0.544515	0.525405
GMFB	0.365792	7.69247e-05	0.00100357		0.330594	0.0156713	0.236558	-0.101545	0.0938654	0.0220146	0.265155	-0.0160916	-0.0876534	0.387479	0.097539	0.229341	0.148678	0.181243	-0.0874764	0.129682	0.393718	-0.0440201	-0.254183	-0.245583	-0.430371	-0.458376	0.320381	-0.312292	-0.0907029	-0.417157	-0.306469
ANO1	-1.44479	8.76731e-06	0.000190145	Yes	-0.82998	0.34932	-1.76467	0.38243	-0.149122	-0.202371	-0.573959	0.0446791	-0.325481	-0.620931	-1.26262	-0.295317	0.00375048	-0.275014	-0.126359	-0.101752	-1.529	-1.39232	1.81925	0.455418	-0.357271	2.17192	0.835982	1.49571	1.25001	0.0965931	0.901108
EXOC6B	0.58791	2.19293e-05	0.00037951	Yes	0.174859	-0.697122	0.0116329	0.166488	0.0975298	0.187166	0.648831	-0.369213	0.3599	0.251859	0.176448	0.434406	0.402184	0.442611	0.188837	0.227835	0.364648	0.458561	-0.157346	-0.105224	-0.848277	-0.578289	-0.536908	-0.430134	-0.246776	-0.471088	-0.153419
APPL2	0.208635	0.113118	0.231478		0.674742	-0.0060289	-0.120239	0.75208	-0.190397	-0.0842308	-0.0117819	0.616883	0.0139579	-0.00176605	0.0659199	0.441631	-0.430657	-0.284859	0.397773	-0.00798126	-0.161	-0.412235	-0.253076	-0.184781	-0.220601	-0.445673	0.318269	-0.297261	0.147952	-0.182006	-0.134633
LCN2	-0.272839	0.485889	0.632245		0.0916301	1.98304	-0.709213	0.904524	-0.905607	0.332782	-0.566747	2.46302	-0.421354	-0.325101	-0.996577	0.437535	-1.6336	-1.05048	1.11025	0.163012	-1.0827	-1.43145	0.46467	1.02363	-0.615784	-0.400419	-0.775415	0.702978	0.764069	0.0258088	0.447503
B4GALT7	-0.242046	0.0338684	0.0960548		-0.354241	0.0728698	-0.32924	-0.0134627	0.119876	-0.254455	-0.206737	0.173421	-0.0315711	0.216252	0.290228	-0.556954	0.241238	0.0520634	-0.0836375	-0.267763	-0.355143	-0.165021	-0.250754	0.25983	0.535615	0.388246	0.472544	0.431975	-0.157726	-0.270184	0.0427332
GPRASP2	0.469604	0.0473711	0.122812		0.00552265	-0.241887	0.345825	-0.108929	0.182508	-0.398221	0.671685	-1.30518	0.658348	0.100914	-0.678125	1.45268	0.506426	1.17691	-0.508071	0.411551	-0.346	0.891668	-0.770698	-0.156805	-0.0295157	-0.354449	-0.48988	0.0767594	-0.5322	-0.170745	-0.390092
IQGAP1	-0.0380995	0.543551	0.682922		0.0847197	0.0260122	-0.013752	-0.386753	-0.0646896	0.0487317	-0.0148468	0.279735	0.0280208	0.0904775	-0.180196	-0.169107	0.0247466	-0.0245679	-0.085847	0.114116	-0.0660705	0.0806737	0.244084	0.103554	0.0041193	0.169371	-0.054788	0.0515842	-0.102186	-0.174149	-0.0129934
GBF1	-0.0907463	0.265703	0.419661		-0.471376	0.0582119	0.141621	-0.121778	-0.106043	0.0530936	-0.0399125	-0.0288406	0.152752	-0.00336942	0.236484	-0.413555	-0.126922	0.252666	-0.277584	0.177714	0.00421227	-0.0318531	0.108604	-0.183671	0.0886045	0.270068	0.254214	0.059786	-0.15989	-0.0647238	0.171485
CCDC51	-0.141439	0.0961254	0.206418		0.0960453	-0.026263	0.0451496	0.110772	0.385743	-0.200054	-0.282996	-0.0841254	-0.296735	0.155492	0.0755763	0.0184615	-0.177806	-0.465374	-0.0962395	-0.0173481	-0.0844437	-0.00448876	0.016598	0.087509	-0.158992	0.0887467	0.210586	0.401936	0.394579	-0.0952236	-0.0971058
EXOC1	0.231652	4.66951e-05	0.00067688		-0.162532	0.04335	0.0965936	0.0820847	0.0679064	0.192554	0.114991	0.0858978	0.209766	0.0441688	0.0226133	-0.041806	0.0862881	0.2648	0.0262289	0.139809	0.122217	-0.00502023	-0.0358471	-0.189007	-0.175357	-0.120203	-0.294415	-0.110485	-0.149835	-0.268993	-0.0457672
GEMIN4	-0.0719098	0.377452	0.532401		-0.315479	0.138138	-0.0221856	-0.230291	-0.104447	0.034366	-0.0389218	0.0555648	0.178332	-0.166417	0.335349	-0.248912	0.311007	0.110266	-0.104456	0.0946434	-0.444462	-0.0135529	0.0923127	0.00169545	0.100084	0.392949	0.000678487	0.0342657	-0.0869288	0.0563104	-0.159908
SPOCK2	0.541427	0.0170657	0.0573419		0.221151	0.420908	0.34618	-0.0145816	-0.181136	-0.554511	-0.0781418	-0.108644	-0.620583	1.5722	0.000219764	0.134572	-0.179016	0.119254	0.102085	-0.489472	1.37296	1.18512	-0.100801	0.0945029	-0.492842	-1.10805	-0.186289	-0.122258	-0.753218	-0.216546	-0.363054
C9orf89	0.0503305	0.636077	0.757201		0.0268985	0.428153	0.325305	-0.109205	-0.256496	-0.252172	-0.401846	0.145878	0.172824	0.466879	0.0542561	-0.189963	0.239352	0.0975993	-0.207646	0.0571145	-0.426568	0.131619	-0.162534	0.0209154	0.376587	0.0895037	0.154986	0.028733	-0.53046	-0.0789291	-0.200785
IER2	0.142707	0.317627	0.474565		0.0578045	-0.0758556	0.297627	0.175696	0.789499	-0.375139	-0.433034	-0.253026	-0.207462	0.712636	0.153499	-0.383632	0.414308	0.828036	-0.261811	-0.144543	-0.300323	-0.138036	-0.254583	-0.157059	-0.301627	-0.205906	-0.16638	0.379238	-0.0997926	0.0282771	-0.0784121
DCAF15	-0.187576	0.0934844	0.202283		-0.113889	-0.113464	-0.21593	0.0388145	0.59244	-0.18928	-0.0933038	-0.254018	-0.566568	-0.357643	-0.0257615	-0.150602	0.377962	-0.464937	0.15282	0.447655	0.0702204	-0.259973	-0.025097	0.18282	0.261914	0.274131	0.0825277	0.253567	0.0655693	0.269394	-0.239368
SUPT5H	-0.020376	0.782538	0.864953		-0.156453	0.0305044	0.121473	0.0904893	0.161998	0.0416032	-0.201898	-0.0503289	0.12287	-0.532868	-0.0365549	-0.183529	-0.00622975	0.20754	0.222374	-0.111553	0.00453611	0.153771	0.176063	-0.0377327	0.197924	0.0826091	-0.0743245	-0.217377	0.0414672	0.0947511	-0.141124
UFD1L	0.213204	0.00107819	0.00740326		0.00310959	-0.0368351	-0.0378955	0.210194	0.0938427	-0.0463159	0.20595	-0.0448029	0.0382844	0.157478	0.0726092	0.128984	0.386404	0.110881	-0.0653857	0.16591	0.185828	-0.249015	-0.208055	-0.232553	-0.24895	-0.0484279	-0.141261	-0.209223	-0.126669	-0.0617183	-0.00236842
PSMD7	0.212649	0.00343646	0.0176293		0.119468	-0.0520635	-0.0765635	-0.00323135	0.31921	0.0874207	0.161968	0.15767	-0.0797255	-0.0588214	-0.0752031	0.0388249	0.305922	-0.0842102	0.222261	0.0663995	0.197213	0.0293562	-0.0231907	-0.12667	-0.190196	-0.119945	-0.513307	-0.150596	0.198178	-0.108138	-0.242031
TUBB6	-0.0961179	0.796368	0.875107		-0.216396	0.478357	-1.34224	0.243968	0.957659	0.160743	0.286992	0.487139	-1.38931	-0.645843	-0.832855	0.7352	0.628407	-2.33336	0.540362	1.60204	-0.224316	0.286739	-0.392975	1.75283	1.57086	-0.316205	-0.00030537	-0.607456	-0.758719	-0.859714	0.188392
PRKG1	0.305585	0.16087	0.296818		1.26094	-0.0757785	-0.376339	0.875544	0.0228557	-0.485756	0.510138	0.026166	-0.269853	-0.179642	0.0892312	1.14395	-0.57383	-0.109668	1.00813	-0.181539	-0.330277	-0.520767	-0.708517	-0.337929	-0.670277	-0.694343	-0.36589	0.393214	0.165777	0.266099	0.118356
ZNF689	0.0388823	0.697982	0.803243		-0.115458	0.0367739	0.0329342	0.0415213	-0.0235999	-0.0804903	-0.028988	-0.335553	0.213013	0.0168393	0.255481	-0.278001	0.515834	0.215463	0.0344317	-0.172459	0.27266	-0.367108	-0.10062	-0.391307	-0.117351	0.087483	-0.00153692	-0.014991	-0.142273	0.636154	-0.188852
TAF11	0.136447	0.34981	0.505089		0.0109744	0.212206	0.176638	-0.108894	0.663852	-0.281392	-0.205909	-0.644321	-0.148795	0.229284	-0.187831	-0.103465	0.615257	0.0879508	0.353491	0.146882	-0.22934	0.232095	-0.413428	-0.0629164	-0.0953199	-0.00701233	-0.586014	0.784251	0.0635803	0.18668	-0.688504
MED27	-0.139034	0.179589	0.320171		-0.033174	0.00989959	0.531937	-0.435042	-0.109399	-0.511908	-0.0857068	-0.0366875	0.017347	0.053802	-0.289071	-0.146895	0.0360083	-0.0959672	-0.12791	0.0842802	0.172234	0.132046	-0.0791826	0.114304	0.113653	0.310386	0.083063	0.356657	0.547642	-0.313517	-0.298798
CDC37L1	0.269643	0.000686327	0.00524761		0.176978	-0.208041	0.0581863	-0.0776882	0.0484076	0.112325	0.194678	0.480584	0.149987	0.223586	-0.125801	0.105967	-0.0453872	0.14636	-0.145131	0.378715	0.114805	0.0293273	-0.0444547	-0.137778	-0.0899906	-0.317399	0.00195297	-0.190636	-0.0950451	-0.368633	-0.375875
ZNF552	-0.0815452	0.446011	0.5975		-0.289947	-0.219914	-0.47733	0.262753	0.180887	0.137925	0.112956	-0.58258	-0.0817938	-0.200603	0.322125	0.112689	0.508809	0.202395	0.180135	-0.293758	-0.300108	-0.0639126	0.181354	-0.111515	0.0979857	0.0492098	-0.209621	0.153482	0.0865411	0.352579	-0.110744
GOLGA2	-0.453951	3.67887e-07	1.78798e-05	Yes	-0.394796	-0.060972	0.00957473	-0.0483049	-0.151948	-0.0894401	-0.299312	0.000106208	-0.0837403	-0.257247	-0.146078	-0.290732	-0.221685	-0.0931525	-0.223353	-0.255013	-0.0145564	-0.103059	0.23877	0.171012	0.507889	0.639426	-0.158352	0.428464	0.263598	0.369595	0.263307
LYZ	-0.170368	0.519093	0.660947		0.0610764	1.71103	-0.735373	0.767211	-0.563986	0.480895	-0.516835	0.684417	-0.820289	0.242337	-0.826041	0.531805	-0.410292	-0.896238	0.699775	-0.229463	-0.792853	-0.409382	-0.0827285	1.02918	-0.523097	-0.525058	0.324009	-0.33091	0.653476	0.238127	0.239206
DSC3	-1.38875	6.7528e-11	2.04513e-08	Yes	-0.331289	-0.550174	-0.440852	-0.679665	-0.133042	-0.458737	-0.353082	-0.337291	-0.58933	-0.806172	-0.456785	-0.629674	-0.319795	-0.512534	-0.671368	-0.304139	-0.818295	0.0596986	1.00559	0.226162	1.85474	1.21856	0.810382	0.14446	1.15641	0.70331	1.21291
ELK4	-0.0978078	0.482982	0.630591		0.307341	-0.0790467	0.67804	-0.148972	0.0158397	0.245294	-0.308125	-0.103881	-0.276905	-0.290303	-0.108523	-0.00633945	-0.492983	-0.519251	-0.135592	0.237893	0.430953	-0.0322854	0.236219	0.208265	-0.146984	-0.264809	0.844933	-0.547799	0.455738	-0.172364	-0.026351
RBMX	0.0541615	0.511295	0.65459		0.0534717	-0.222552	-0.129436	0.504418	0.22939	0.00303082	-0.146365	-0.187671	-0.0469842	-0.0799099	-0.0410682	0.160804	0.223596	-0.177667	0.191504	-0.0712326	0.261139	-0.1995	0.00361154	0.0593114	-0.299603	0.00055246	-0.235978	0.0599802	0.0155023	0.285338	-0.213684
CTDSP2	0.11073	0.275709	0.430335		0.384992	-0.178784	0.293231	0.0532036	-0.129979	-0.228157	-0.0609409	0.259799	0.146229	0.354599	0.145609	-0.127542	0.190376	0.269521	-0.250561	-0.212947	-0.113913	-0.130352	-0.371946	-0.428628	0.240347	-0.0131541	0.374951	-0.354552	0.236955	-0.161884	-0.186473
ZNF296	-0.0305742	0.781074	0.863785		0.0238791	0.148088	-0.312063	0.374231	-0.0206326	0.318041	-0.30584	0.0558882	-0.0528387	0.165962	0.20438	-0.236593	0.378303	0.0263912	-0.0822589	-0.460993	0.113984	-0.521373	-0.00584857	-0.0569152	0.0767135	0.271503	0.224175	-0.244143	-0.569831	0.264837	0.222955
IKZF2	-0.499811	0.000135095	0.00154394	Yes	0.0766544	0.223787	-0.903781	-0.0630232	0.0692929	0.0243509	-0.0641696	0.105651	-0.594989	0.0454711	-0.448042	0.104463	-0.411611	-0.280888	0.0959509	-0.247428	-0.410881	-0.319674	0.306417	0.51624	-0.064018	-0.0339158	0.330808	0.570743	0.341544	0.645989	0.385059
ZEB1	-0.629668	8.7361e-05	0.00111234	Yes	-0.73405	0.104408	0.0459944	-0.238427	-0.396129	-0.561342	-0.19246	0.47842	-0.720162	0.168613	0.338447	-0.18259	-0.788082	-0.39905	-0.73089	-0.223927	0.286132	-0.0329106	0.398568	0.351592	0.489903	0.669305	0.00264837	0.781734	0.468838	0.300942	0.314476
KIDINS220	-0.34772	2.23505e-05	0.000385228	Yes	-0.136664	-0.176999	-0.140817	-0.0866249	0.01369	0.0319999	-0.186816	-0.259764	-0.142732	-0.024862	-0.179986	-0.343275	-0.176564	0.071248	-0.170375	-0.153766	-0.25006	0.226045	-0.0336876	0.221291	0.392603	0.4424	0.455307	0.108053	0.0722837	0.0014984	0.426572
RBX1	0.134653	0.123138	0.246047		-0.0357846	-0.0480007	0.32903	-0.315373	0.000818273	-0.347929	0.265583	-0.095314	-0.0210835	0.180988	0.0743555	-0.177974	0.213844	-0.0346687	0.0972405	0.21758	0.277247	0.227359	-0.345639	-0.188281	0.0367561	0.0387681	-0.426244	0.193658	0.177873	-0.154841	-0.139968
LCK	-0.273753	0.0761622	0.174273		-0.156683	0.453489	-0.0937925	0.144579	-0.65982	0.215916	-0.335305	-0.211306	-0.703638	-0.263001	-0.0562665	0.0693023	-0.0969637	-0.372626	0.512896	-0.176738	-0.080033	0.167471	0.880187	0.787288	0.10553	-0.351297	0.0702053	-0.551189	-0.0627974	0.370378	0.394213
EIF2B1	-0.0343232	0.627557	0.750422		0.00294108	0.369832	0.0776316	-0.218342	-0.141698	0.0208702	-0.0485577	-0.1133	0.0703066	0.029062	-0.0208995	-0.0314766	0.0917482	0.0508854	0.00824189	-0.20228	0.0177621	-0.168666	0.0109537	0.0754712	-0.10545	-0.0980363	0.546373	-0.069653	0.055399	-0.137445	-0.0716736
NAE1	-0.236124	0.00446165	0.0213635	Yes	0.189852	-0.0843587	-0.162024	-0.255755	-0.316361	0.161669	0.209939	0.0366544	-0.211139	-0.262366	-0.0148967	0.105749	-0.0874632	-0.056661	0.031095	-0.175524	0.0875577	-0.612715	0.255579	0.121487	0.0756242	0.135086	0.349253	0.130491	0.131173	0.00354087	0.21451
TXNL4B	0.150132	0.125343	0.249157		0.222824	0.409242	0.0952341	-0.00266565	0.146826	-0.266093	-0.199866	-0.0610798	0.0563155	0.323917	0.0708577	0.00504932	0.445952	-0.0740683	-0.0372098	0.0677285	-0.112383	-0.189786	-0.313554	0.0486538	-0.425461	-0.160861	0.538569	-0.171921	-0.141832	0.079241	-0.353629
SMAD4	0.141251	0.100734	0.2137		-0.141922	-0.148497	0.212704	0.0323208	0.0210658	-0.054009	-0.0436115	0.267442	0.4798	0.0224105	0.382372	-0.286836	-0.0852326	0.434453	-0.241907	-0.0738045	0.0221608	0.0485986	-0.0890539	-0.267648	0.0736485	-0.118345	0.0754541	-0.266645	-0.267805	-0.000746733	0.0136339
BLK	0.498005	6.92301e-06	0.000156552	Yes	-0.0131501	0.0322596	0.0956632	-0.0374777	0.41744	0.261192	0.130586	-0.140543	0.465175	0.471432	0.204572	-0.0849971	0.120518	0.0423238	0.0483837	-0.00985482	0.455364	0.529141	-0.17934	-0.377777	-0.127989	-0.84859	-0.0344999	-0.311631	-0.449107	-0.423434	-0.235661
SLC39A11	-0.0135167	0.923461	0.956693		0.231697	-0.0899132	-0.312733	0.230907	0.45555	0.355592	-0.0140575	0.140069	-0.362219	-0.174597	-0.188828	-0.103208	-0.414855	0.0964597	0.290775	-0.208382	0.0926564	-0.106014	-0.365384	0.224561	0.169533	-0.702125	1.00158	-0.384552	0.413016	-0.164993	-0.110537
CLGN	-0.686984	0.0028109	0.0152994	Yes	-0.982726	-0.421886	0.0765814	-0.116155	0.290267	0.241412	-0.149732	-0.693337	-0.0966596	-0.205576	-0.462072	-0.759404	0.175644	-0.0445273	-0.314933	0.06008	-0.230355	-0.488528	-0.702241	0.0994967	1.89229	0.522108	-0.625574	1.17773	0.676148	0.598629	0.483317
CBX1	-0.153875	0.325909	0.482491		-0.148914	-0.279299	0.087558	-0.0837236	0.769076	0.314315	-0.360225	-0.719715	-0.154383	0.671717	-0.404808	-0.0983701	0.122535	0.189934	-0.944748	0.133774	-0.0357529	0.017777	-0.00482609	-0.158953	-0.076476	0.240813	-0.338876	0.496847	-0.216234	0.47307	0.507887
PPARD	0.048844	0.832671	0.899154		0.392135	0.00571693	-0.653996	-0.543887	1.37157	-0.161307	0.646997	-0.293951	-0.711987	-0.93944	0.266362	1.15585	0.421863	-0.475743	-0.315095	0.201103	0.255949	-0.329082	0.0450277	0.795137	-0.241564	-0.33944	0.681673	-0.459165	-0.590633	-0.422832	0.238734
GATM	-0.050453	0.780709	0.863495		0.109783	-0.0105605	0.0558503	0.438906	-0.140327	-0.618891	0.214942	0.173278	-0.0124642	0.00979094	0.16848	1.07425	-0.175032	-0.820391	-0.098675	0.39861	-0.713822	-0.356442	-0.149873	0.268033	-0.34284	-0.51459	-0.214847	0.320865	1.15976	-0.0351707	-0.188616
PGM2	-0.0449544	0.558624	0.696125		0.0529065	-0.0283634	-0.209602	-0.206714	-0.154457	0.234039	0.163347	0.0613624	0.185197	-0.165962	-0.205248	0.0382185	-0.178105	0.197877	0.0529027	-0.270622	0.168517	-0.0050203	0.148003	0.00507605	0.00695911	0.00187096	0.488704	-0.0413696	0.0300622	-0.270321	-0.0992587
PRPSAP2	0.260192	0.000189876	0.00199522		0.0863399	0.0532248	0.246077	-0.152522	0.108646	0.143641	0.118079	0.037789	0.0376185	0.0534943	-0.100044	0.0773139	0.274785	0.0512318	-0.0174077	0.525328	0.097158	-0.0795976	-0.0730778	-0.0407132	-0.14673	-0.223004	-0.093557	-0.211512	-0.257864	-0.241715	-0.272982
SYNJ2	0.769347	0.000254935	0.00247628	Yes	-0.312988	-0.93449	0.354915	-0.00299505	0.626119	-0.431609	0.709675	-0.14557	0.663966	0.223441	-0.121194	0.281219	0.893956	0.60449	-0.369598	1.17924	0.903818	0.493691	-0.209027	-0.184459	-0.540638	-0.706655	-0.733211	-0.6711	-0.532756	-0.441505	-0.596733
CXXC1	-0.281991	0.00100391	0.00697799	Yes	-0.344959	0.0672456	-0.12082	-0.0281996	-0.022815	-0.0145393	-0.174335	-0.157189	0.033292	-0.00540144	-0.0786851	-0.376391	0.0429203	0.066831	-0.0291266	-0.4853	-0.00898534	-0.0554859	-0.00962149	-0.010239	0.388178	0.489463	-0.157821	0.447266	0.196546	0.0888253	0.259346
XPNPEP3	0.208525	0.0200897	0.0645269		-0.0651907	0.0712417	-0.0248812	0.0361619	0.210412	-0.209451	0.0781631	-0.231006	0.126043	0.502609	0.0146633	0.16546	0.497922	0.0780416	-0.192573	-0.162926	0.333529	0.0229293	-0.157825	-0.192799	-0.296825	-0.0429406	-0.413882	0.20191	-0.209413	0.0175977	-0.156971
NCKAP5L	-0.112959	0.164501	0.301513		-0.0881036	0.128029	-0.163024	-0.0191662	0.208131	0.228918	-0.284476	0.145666	-0.0745149	0.170264	-0.16378	-0.345713	-0.106011	0.0840078	-0.15418	-0.00422988	-0.0704931	-0.169076	0.295877	-0.0257523	0.0637417	-0.00415562	0.576319	0.0216178	-0.0737708	-0.201171	0.0250474
RPRD1A	0.262109	0.00491648	0.0228448		0.144437	-0.287837	-0.451169	0.0505251	0.0872103	-0.250244	0.427606	0.24982	0.050126	0.106796	0.284925	0.0218052	0.476505	0.352156	0.293331	0.00424829	-0.0419384	0.0543531	-0.0811172	-0.158982	-0.134599	-0.287156	-0.139687	-0.219257	-0.161541	-0.0506508	-0.339664
ZNF644	-0.34469	0.000361033	0.00320919	Yes	-0.23626	-0.191199	0.151915	-0.0431851	-0.0165393	-0.283856	-0.417059	-0.194657	0.264057	0.00978626	0.0688826	-0.436938	-0.00543202	0.127757	-0.406621	-0.012853	-0.27159	-0.17435	0.148191	-0.00340994	0.170873	0.431398	0.177977	0.317945	-0.0297382	0.636195	0.218712
PREP	0.0810267	0.378458	0.533553		-0.0629455	-0.154621	0.110259	-0.304871	-0.159339	0.0269408	0.129538	-0.0628526	0.232515	0.102543	0.0925811	-0.132361	0.395663	0.320697	-0.375628	0.0844422	0.229952	0.0136467	0.112726	-0.223338	0.171126	0.161283	0.257846	-0.381993	-0.449758	-0.0710349	-0.0630174
TTC14	0.0971328	0.182326	0.323525		0.061946	0.124704	0.251672	0.0348485	-0.0196809	0.281652	-0.200853	-0.0802177	0.204265	-0.190339	-0.180588	-0.158138	0.039566	0.235641	0.315409	-0.189927	-0.0300787	0.0829142	-0.0280496	0.0434249	-0.0158876	-0.0597134	-0.417923	-0.0892271	-0.0779762	0.0730026	-0.0104474
MRTO4	0.137313	0.167758	0.305059		0.322395	0.135605	-0.214822	0.0476818	-0.0111012	0.228212	0.0211543	0.0603655	-0.0354816	0.232778	-0.235697	0.00670518	-0.207716	-0.00595666	0.532336	-0.133787	-0.233608	0.314812	0.0845201	-0.0271817	-0.273312	-0.204675	-0.677555	0.278412	-0.120695	-0.076098	0.192708
MLH3	0.349535	0.0227856	0.071326		-0.290013	0.181678	1.05236	-0.0688806	-0.395401	-0.0436825	-0.0333808	-0.0375295	0.197217	-0.0371027	0.356698	-0.0479452	-0.558086	0.648726	-0.168704	0.327586	0.0836803	0.929985	0.0849875	-0.357293	-0.174879	-0.236978	-0.180935	-0.670773	-0.122214	-0.408544	-0.0305794
KIAA0355	0.0601248	0.723983	0.823259		-0.22909	-0.624099	0.566717	0.256257	0.1994	-0.489498	-0.0200067	-1.16928	0.548816	0.218553	-0.295457	-0.0564113	0.171854	0.260515	-0.333158	0.435243	0.23686	0.683536	-1.04122e-05	-0.345919	0.0149601	0.0955767	0.135192	-0.199668	-0.192548	-0.511836	0.643503
SECISBP2	0.134772	0.0821239	0.183992		-0.0533896	-0.240651	0.272968	-0.0731586	0.149291	-0.0249192	-0.143502	-0.0375707	0.506665	0.124492	0.0867034	-0.150089	0.180436	0.143998	-0.293608	-0.0198368	0.176415	0.204385	0.0978109	-0.144024	-0.0396674	-0.0597076	0.102148	-0.208729	-0.190939	-0.182257	-0.183265
TTF2	-0.0918453	0.448241	0.59869		-0.513657	-0.034258	0.0805514	-0.391292	-0.286608	-0.332289	0.182129	-0.262302	0.280376	0.0462811	0.0853083	-0.409996	-0.0867674	0.636736	-0.256603	0.456645	-0.0805434	0.335218	0.239855	-0.269763	-0.252457	0.261842	0.138915	0.120904	-0.221261	0.438644	0.0943945
AKR7A2	-0.00450437	0.945027	0.968114		-0.047646	-0.201128	-0.0459101	-0.199743	-0.0660964	-0.11774	0.261186	0.114909	0.318683	0.00301266	0.0166271	-0.0558971	0.207436	-0.00720981	-0.0733553	0.204667	-0.134393	-0.204427	-0.114727	-0.0574802	-0.00903644	0.0572612	-0.0570797	0.143419	0.214876	-0.108554	-0.0416528
CCAR1	0.152179	0.0376118	0.103723		-0.0288761	0.0416603	0.301298	-0.0610834	0.0956347	0.0689521	-0.183556	0.117596	0.129314	-0.00792475	-0.0238846	-0.321423	0.141329	0.220813	0.0142637	-0.0141741	0.0682866	0.354847	0.00884056	-0.126812	0.154108	0.00769426	-0.286718	-0.412008	-0.143816	-0.0765939	-0.0377685
ZNF518A	-0.196233	0.0369985	0.102331		-0.32781	-0.320475	0.26232	-0.141136	0.0985769	-0.32502	-0.290127	-0.134189	0.190844	0.0071532	-0.0471226	-0.403381	-0.00537425	0.260293	-0.373259	0.0647057	0.161185	0.14542	0.0411883	0.132212	0.100708	0.45861	0.0619677	0.339879	-0.11469	0.274356	-0.116836
ABHD17B	0.111558	0.280765	0.436627		-0.00113348	-0.343148	-0.117541	0.131176	-0.146086	-0.269257	0.363972	-0.0835259	0.143741	0.174127	0.464918	-0.00394308	0.372449	-0.138047	0.0718656	0.573794	-0.326331	-0.19768	-0.443556	-0.0939648	-0.115885	0.184166	0.0461966	0.215183	-0.212518	-0.169916	-0.0790544
ZW10	-0.282288	0.000139016	0.00157181		-0.361823	-0.0525651	-0.0993426	-0.118507	-0.160215	-0.130768	-0.16876	-0.189493	0.0157083	0.0483227	0.0294345	-0.355287	0.0586908	0.0157514	-0.1773	0.0299002	-0.199201	0.121726	0.296323	-0.0381009	0.139369	0.457382	0.0667417	0.262589	0.0875205	0.346893	0.0750094
CKAP5	-0.188384	0.0142842	0.0501575		-0.436163	0.0215723	-0.17304	-0.213217	-0.0536251	0.0425089	-0.0741869	0.0663224	0.243219	0.0579723	0.068595	-0.34985	-0.059496	0.0888622	-0.372802	-0.0722346	-0.0519012	0.137162	0.198525	-0.112654	0.244404	0.25937	0.200444	0.0637001	-0.0422011	0.223934	0.0947808
BCOR	-0.294667	0.00121552	0.00807901		-0.411045	-0.0277156	0.0639846	-0.0601167	0.0159035	-0.0442486	-0.259603	-0.237465	0.096149	-0.183963	0.0943737	-0.364511	0.175563	0.0429573	-0.265135	0.0488506	-0.431776	-0.0202068	0.0212906	0.0474708	0.423279	0.511415	-0.11168	0.148969	0.050463	0.414869	0.261929
VPS52	0.269526	0.00024504	0.00239947		0.126235	0.194953	0.177261	-0.0418944	0.168078	-0.0533075	0.0410631	-0.0361297	0.230683	0.0840289	-0.0278374	0.012403	0.472408	-0.091231	0.218991	0.146151	0.201204	-0.205903	-0.243073	-0.110537	-0.166866	-0.128587	-0.188496	0.0651664	-0.218056	-0.263192	-0.363514
BLVRB	0.0188295	0.905707	0.945164		0.0662686	-0.340442	-0.179041	-0.0160472	1.3389	-0.120194	-0.16047	-0.0905533	-0.386537	-0.426582	-0.145481	-0.00433952	0.20722	0.0744111	0.260365	0.477766	-0.390294	-0.05197	0.353722	0.56239	-0.355297	-0.578299	0.0402651	0.167305	0.338258	-0.316601	-0.324721
SNX14	-0.20164	0.01531	0.0528833		-0.243922	0.0847337	-0.182513	0.0516612	-0.274071	-0.49162	-0.0632646	0.00214663	0.0211505	0.0267065	-0.121387	-0.0498516	-0.0757495	-0.223132	0.0736579	-0.0614331	0.0374526	0.279595	0.154617	-0.0257844	0.243757	0.343828	-0.253541	0.366169	0.0553662	0.355794	-0.0303644
TMEM222	-0.236014	0.0392295	0.106795		0.143481	-0.206221	-0.167043	0.0837168	-0.278202	0.200481	0.0409623	-0.120624	-0.263991	-0.0780037	-0.366025	0.22168	-0.644653	-0.331248	-0.290728	-0.00580104	0.376325	0.269813	-0.084576	0.142633	-0.0806946	0.210225	0.481102	-0.33785	0.145337	0.534014	0.40589
NENF	0.559565	9.51919e-07	3.6037e-05	Yes	0.454481	0.0761526	-0.16397	0.626924	0.30969	0.378323	0.0398576	0.312113	-0.042234	0.451168	-0.0874018	0.315162	-0.11975	0.177985	0.284968	0.116001	-0.118297	0.34622	-0.372602	-0.170574	-0.651766	-0.516515	-0.19403	-0.494298	-0.30606	-0.544155	-0.107393
SUV39H2	0.041792	0.669497	0.783189		-0.480843	-0.368549	-0.13281	0.32826	0.170953	0.124416	-0.0804841	-0.128325	0.255316	0.187397	0.458759	-0.307023	-0.0425342	0.259044	-0.163057	0.0831643	0.0967887	-0.00972078	0.0989476	-0.0187113	-0.362565	0.0760359	0.00924051	0.288009	-0.374168	0.0272216	0.00523828
TWISTNB	0.340939	0.00476805	0.0224254		0.226949	0.00179947	1.09177	-0.14363	0.122027	-0.468004	-0.209912	-0.106493	0.268506	-0.146261	0.156	-0.036798	0.0404625	0.182112	0.117189	0.307328	0.178421	0.464172	-0.181338	0.0152122	-0.211128	-0.265021	-0.240166	-0.347893	-0.104977	-0.396522	-0.313802
UBA6	-0.111414	0.185019	0.326934		-0.322059	-0.143903	-0.310903	-0.376425	0.00399259	0.195172	0.140304	0.0232249	0.285444	0.0822417	0.109316	-0.383607	0.0502374	0.259158	-0.24825	-0.189069	0.065251	0.0913888	0.164688	-0.0751548	0.0775287	0.18454	0.329096	0.106428	-0.102212	-0.0462581	0.0298313
DIP2B	0.00348221	0.959959	0.977128		-0.12629	0.0164446	0.218038	-0.214227	-0.0785854	0.0721669	-0.00480561	0.11249	0.219501	-0.127801	-0.130508	-0.23894	-0.0506137	0.195792	-0.17314	0.241415	0.10197	-0.0120122	0.0603037	-0.198724	0.287821	0.0277782	0.183186	-0.219056	-0.115915	-0.0237236	-0.0225636
THEMIS2	-0.082178	0.323115	0.480199		-0.201964	0.00282305	-0.0528309	-0.160829	-0.0301357	0.190637	-0.0521631	0.00840725	0.252846	0.143113	-0.067625	-0.334604	0.0146368	0.199514	-0.267522	-0.132113	0.236502	-0.24176	-0.0611482	-0.194819	0.0638712	0.018173	0.576005	0.0455566	0.0840723	0.167795	-0.206437
IFT20	0.258634	0.0216588	0.0684449		0.109552	0.0896904	-0.694705	0.285484	0.281285	0.218989	0.244629	0.38012	-0.343672	0.554066	0.0881521	0.468958	0.395424	-0.18559	-0.186309	-0.00265158	0.0388214	-0.190439	-0.0626009	-0.074207	-0.258828	-0.297288	-0.188691	-0.135652	-0.219074	-0.0423221	-0.273142
LRRC8A	-0.0287411	0.768819	0.854467		0.0316413	-0.0283849	0.37208	-0.527292	-0.59747	-0.224792	0.226059	0.0390141	0.123993	-0.00346223	-0.0150189	-0.00139324	-0.0419944	0.140739	0.0118285	0.0862701	-0.147023	0.382759	-0.0473667	0.29535	0.275574	0.0815994	-0.257769	-0.0391567	-0.102649	-0.238839	0.205703
CTSB	0.246269	0.0276346	0.0824854		0.20547	-0.044799	0.449141	-0.245596	-0.0841449	-0.380805	0.210371	-0.219053	0.50139	0.116135	0.210113	0.0281039	0.0116872	-0.331647	0.242134	0.0872769	0.179641	0.542193	-0.368711	-0.306161	-0.215352	-0.413743	-0.0780708	-0.0609771	0.401034	-0.0624147	-0.373216
CBL	-0.305144	0.0045003	0.0215	Yes	-0.149227	0.54698	0.207063	-0.468517	-0.182298	-0.24902	-0.185219	0.37084	-0.240105	-0.248424	-0.301058	-0.109289	-0.400748	-0.166099	-0.258454	-0.114096	0.0981438	0.0186635	0.252063	0.0968434	0.452009	0.320372	0.441141	-0.000524595	0.351566	-0.125815	0.0432087
ZNF236	-0.134012	0.162201	0.29869		-0.26016	-0.116844	0.125105	-0.112033	0.137003	-0.410901	-0.325171	-0.0321868	0.349207	0.0292812	0.144794	-0.514554	0.190385	0.066785	-0.199444	-0.162619	-0.0397307	0.327009	-0.00511355	0.0089597	0.343728	0.449913	0.175103	0.112415	-0.185893	-0.0429317	-0.0521061
PURB	0.0988368	0.356298	0.511514		-0.0532779	0.362244	-0.112614	0.0523461	0.319369	-0.240127	-0.0770761	-0.160498	0.263437	0.0355638	-0.145939	-0.112475	-0.2569	-0.132214	0.48848	3.92634e-05	0.00174351	0.360919	-0.134095	-0.397976	-0.0519281	-0.125732	-0.171796	0.705457	-0.00142142	0.00048323	-0.416014
LRRK1	0.159148	0.00704951	0.0295793	Yes	-0.0246242	-0.0469825	0.0900614	-0.0838274	0.162636	-0.012081	0.155452	0.0399369	0.0414971	0.0214208	-0.032917	-0.0421972	-0.118562	0.151669	-0.0136322	0.37159	-0.00158797	0.297035	-0.0142926	-0.229245	-0.0623305	-0.137381	-0.178508	-0.125166	-0.0990324	-0.134544	0.0256118
ALG5	-0.0846858	0.292163	0.448669		0.137564	-0.1268	-0.162311	0.290798	0.11607	-0.226977	-0.13106	-0.182113	-0.144716	0.0614339	0.208071	0.186146	-0.0317867	-0.300357	0.116932	0.0307876	-0.220802	-0.128995	-0.0918387	0.285542	-0.232554	-0.17402	0.305389	0.242762	0.0497039	0.24101	-0.117879
C1R	-0.00711551	0.969402	0.983346		0.544905	-0.148321	-0.913874	0.570252	0.453622	-0.332372	-0.160531	0.106923	0.339365	0.529503	-0.416	-0.119235	0.662099	0.202884	0.105975	-0.195844	-0.833861	-0.438183	-0.899475	0.117502	-0.606574	0.230737	0.318389	0.146601	0.0431023	0.664953	0.027458
ZNF567	-0.327086	0.000655948	0.00506137	Yes	-0.188367	-0.279179	0.243528	-0.105568	0.224409	-0.207638	-0.17741	-0.645062	0.12085	-0.523181	0.108073	-0.174221	-0.0658578	-0.0746323	-0.111941	0.112794	-0.18313	-0.0359831	0.129891	0.216664	0.00441843	0.204494	0.504749	0.0733182	0.308251	0.227201	0.293529
BCL2L15	0.101169	0.611849	0.737629		0.0889612	0.711375	-0.463324	0.498552	-0.0968918	-0.0581745	0.0110162	1.4396	-0.579981	-0.112121	-0.199917	0.349762	-0.358345	-0.852935	0.545825	0.489094	-0.232682	-0.572798	-0.283356	0.706633	0.241222	-0.532217	-0.541466	-0.0370454	2.54078e-06	-0.0889128	-0.0718747
PLS3	0.180535	0.185138	0.327008		0.47444	0.273469	-0.171398	0.292248	-0.756957	-0.0547035	0.0816053	0.339113	0.0541113	0.268953	-0.0482606	0.267499	0.41866	0.12638	0.662555	-0.220575	-0.72025	-0.203677	-0.0433805	0.0853956	-0.0600255	-0.305111	0.0801256	-0.255685	0.224549	-0.453629	-0.355451
ITPA	-0.0934999	0.473035	0.622202		0.094102	0.17515	-0.447553	-0.178976	-0.698545	0.172915	0.32045	0.141269	-0.0298511	0.30502	0.102448	0.268678	-0.533407	0.058282	0.162747	-0.302583	-0.223677	0.0525327	0.406672	0.158397	-0.765911	0.122102	0.115501	0.484558	-0.00675132	-0.232953	0.279385
LRRC8C	-0.556469	1.47649e-07	8.7557e-06	Yes	-0.1652	-0.232173	-0.333259	-0.0672184	-0.127669	-0.135199	-0.320849	-0.0581655	-0.36837	-0.159519	-0.164397	-0.301079	-0.169289	-0.010838	-0.224413	-0.120713	-0.314034	-0.06643	0.344127	0.192855	0.395043	1.01685	0.180565	0.618301	-0.00713694	0.450475	0.147733
PPM1K	0.193708	0.154762	0.289261		0.140401	-0.205323	-0.389277	0.58785	-0.132506	0.798099	-0.0868493	0.00294092	0.467797	0.214976	-0.232823	0.240893	-0.117195	-0.0406527	0.207673	-0.925154	0.483244	0.14815	-0.282587	0.0496587	-0.123856	-0.188714	-0.338585	-0.0902106	-0.189747	0.0739627	-0.0721677
NDUFA6	-0.0737628	0.583881	0.716543		0.229027	-0.291038	0.154974	0.249379	-0.145729	0.392996	-0.0733594	-0.358696	0.10989	0.313321	-0.324926	0.665295	-0.0642338	-0.338576	-0.516375	0.10174	-0.00609055	-0.540175	-0.086788	0.100597	-0.102053	0.0900665	-0.625831	0.49432	-0.213501	0.377658	0.408108
KIFC1	-0.199435	0.199341	0.343162		-1.07517	0.0985552	0.110572	-0.419773	-0.0872686	-0.594284	0.255802	0.0587632	0.405093	-0.317221	0.117817	-0.285043	0.248889	0.161369	-0.664886	0.19112	0.176828	0.422226	-0.11741	-0.182215	0.622524	0.3785	-0.0723819	-0.274366	0.522502	0.410117	-0.0906608
LARP1B	0.422857	0.00488063	0.0227155		0.16692	-0.183671	0.423091	0.0424157	0.286973	0.340182	0.0819609	-0.215243	0.470332	0.122421	-0.245677	0.127034	-0.627294	0.70916	-0.0172083	-0.101548	0.150985	1.00631	-0.156151	-0.42144	-0.392104	-0.767131	0.0568813	-0.567968	0.176136	-0.381941	-0.0834258
MTA1	0.107472	0.195142	0.338821		-0.184444	-0.198473	0.168323	0.0933813	-0.123479	-0.2052	0.0926907	-0.0288713	0.355588	-0.0151804	0.331049	-0.00331232	0.00320004	0.418858	-0.260271	0.104256	0.0578776	0.0388423	0.030353	-0.184487	-0.192443	-0.0954512	0.371996	-0.310349	-0.159374	-0.0281794	-0.0768992
HLA-E	0.262308	0.00441444	0.0211973	Yes	0.316366	-0.0823282	0.316492	-0.0345971	0.337232	-0.0797365	0.0483971	0.170881	-0.0272557	0.172297	-0.279563	-0.0529431	-0.152469	0.00667946	0.088955	0.00121385	0.514269	0.309959	-0.355705	-0.27718	-0.076343	-0.296335	-0.0974401	-0.196695	0.308315	-0.316539	-0.265925
EPN2	-1.71361	3.68769e-11	1.45083e-08	Yes	-0.478304	-0.164723	-0.959794	-0.623789	-0.298813	-0.312112	-0.315351	-0.325619	-0.730295	-1.06645	-1.39101	-0.0363392	-1.44588	-0.98651	-0.184214	0.0826532	-0.691803	-0.353327	1.18019	1.25655	0.711702	0.609773	1.38508	1.2797	1.8138	1.28203	0.762836
TIMM22	0.126819	0.472688	0.621842		0.164004	-0.238312	-0.749828	1.36033	0.369039	0.588783	-0.189889	-0.369888	-0.276847	0.435419	-0.150061	0.57393	0.0790963	-0.186796	-0.0381035	-0.162254	0.0417886	-0.489499	-0.0836581	-0.347182	-0.471943	-0.393429	-0.0489902	-0.197816	-0.0677653	0.702203	0.147667
COX7A2	0.0169054	0.907803	0.94607		0.168812	0.0165053	0.397129	-0.0298564	0.0202801	0.144928	-0.208929	-0.421548	0.0134058	0.707248	-0.147826	0.551188	-0.0358443	-0.259307	-0.985855	0.102596	0.4027	-0.334196	-0.191293	0.0187411	-0.419139	-0.01994	0.732964	0.162185	-0.231118	-0.0293997	-0.124433
RBM41	0.141218	0.11717	0.237137		0.0395909	-0.273855	-0.249194	0.273523	0.327918	0.162338	0.0870845	-0.499777	-0.0176668	0.190126	0.0436591	0.259808	0.271742	0.0505445	0.0911723	-0.0296968	-0.0402128	0.160206	-0.258034	-0.0948579	0.0968046	-0.0648603	-0.202801	0.337734	-0.366987	-0.0746033	-0.219706
TBC1D23	-0.0777165	0.300974	0.457482		-0.108865	0.0951673	-0.471366	-0.0328427	-0.00467406	0.175722	0.153798	0.394978	6.98088e-05	-0.0114681	0.208844	0.00167144	-0.171937	-0.191124	-0.0700173	-0.158479	-0.107671	-0.168107	0.168876	-0.147148	0.109832	0.104447	-0.147319	0.174364	-0.0333072	0.0656957	0.170859
TDRD3	0.059123	0.287322	0.443644		-0.0164044	-0.320063	0.11219	0.0299967	-0.00897984	0.272229	0.0587134	-0.0856306	0.184556	-0.00994331	0.0976381	0.028082	0.0855836	0.0704812	-0.200281	0.102258	0.0033946	-0.0490823	-0.0729298	-0.091286	0.0491379	-0.0217957	-0.0189461	-0.148924	-0.00927564	0.0175398	-0.0582588
BACH2	-0.328147	0.00306469	0.016304	Yes	0.222326	-0.0676181	0.048956	-0.226156	-0.0459624	0.494371	-0.32659	-0.223176	-0.308464	0.015969	-0.359585	-0.360875	0.121877	-0.149128	-0.273583	0.0323866	-0.0742621	-0.489371	0.218395	-0.198428	0.170024	0.678024	0.0231677	0.156834	0.0649519	0.57737	0.278547
BCAT1	0.273514	0.292067	0.448669		0.031742	1.62922	-0.738516	0.409266	-0.562402	0.657468	0.348979	-0.168423	-0.355949	0.416395	0.797951	0.7598	-0.606783	-0.79629	0.337707	-0.147408	-0.258583	-0.113082	-0.603878	-0.106756	-1.20181	0.384822	0.678394	0.301519	-1.15056	-0.522384	0.579569
CDK11B	0.0607892	0.552897	0.691631		0.0954564	-0.087206	0.716331	-0.274719	0.237994	-0.0747262	-0.116288	0.0393473	-0.16296	-0.305897	0.0617308	-0.237254	0.0200972	0.029156	-0.142886	0.0650149	0.491155	0.0103882	-0.0588438	-0.128279	-0.0280191	0.036735	-0.336036	-0.401612	0.354707	0.23255	-0.0359377
LSS	0.163052	0.222006	0.369822		-0.269214	0.92661	0.439326	-0.0406551	0.580337	-0.0412499	-0.390666	-0.27222	-0.391843	-0.0237828	0.184728	-0.146043	0.203217	0.0718538	-0.193229	-0.165764	0.524046	-0.0171374	-0.397755	-0.119782	-0.329801	0.270797	0.305966	-0.130557	-0.283428	-0.00117242	-0.29258
MSN	0.463564	4.26936e-07	1.97837e-05	Yes	0.245516	0.0365816	0.128996	-0.0274864	0.291548	0.124691	0.256049	0.225946	0.0514806	-0.0776299	-0.0757454	0.214089	0.16141	0.158401	0.335196	0.215074	0.265505	0.251763	-0.108064	-0.241683	0.178533	-0.557581	-0.399613	-0.343513	-0.340854	-0.553429	-0.415182
NDUFB10	-0.0995138	0.324246	0.481037		0.185652	-0.0955237	-0.525461	0.269189	0.161024	0.156517	-0.059676	0.0973459	-0.0675245	0.369415	-0.266786	0.198068	-0.109219	-0.146909	-0.0429755	-0.292685	-0.16088	-0.266654	-0.0990602	0.0724003	-0.0676483	0.0913787	-0.369223	0.622707	-0.0810981	0.216596	0.21103
HMGB2	0.561338	6.61054e-07	2.78893e-05		0.334304	0.117067	0.467263	-0.0297999	0.375771	0.316153	-0.0515868	0.211014	0.238011	0.38872	-0.0198176	-0.175014	0.0734031	0.156093	0.201406	-0.0507445	0.337839	0.477948	-0.202469	-0.366201	-0.432599	-0.541052	-0.90966	-0.428356	-0.171465	-0.278264	-0.0379639
DPM3	0.0900596	0.559819	0.697204		0.111298	-0.395954	0.710411	0.147554	0.0961852	-0.450019	-0.408942	-0.640608	-0.229386	0.497679	-0.190063	-0.370859	0.512499	-0.0696274	0.155786	0.0884864	0.384278	0.591639	-0.256093	-0.181032	-0.0905613	0.160463	-0.451113	0.132645	0.506516	0.293812	-0.654995
WHSC1	-0.268171	0.0232267	0.0720946		-0.900218	0.230811	0.0536041	-0.0642274	-0.0535775	-0.250647	-0.265901	-0.377119	0.351165	0.0367048	0.145709	-0.487537	0.13187	0.148016	-0.388401	-0.1479	0.04364	0.184983	-0.122247	0.0432877	0.288167	0.415873	0.218305	0.298354	-0.00983606	0.463867	0.0132544
EHHADH	0.0766301	0.662439	0.777937		-0.202009	0.357203	-0.0184326	0.498484	-0.401765	-0.452217	0.347724	0.464516	-0.563778	-0.18539	-0.513053	0.600714	-1.00363	0.658031	0.210562	-0.287358	0.784743	0.165439	-0.310065	0.365765	-0.352424	-0.358209	-0.239798	-0.194639	0.246936	0.0611364	0.321516
DDX50	0.153179	0.0103729	0.0393745		-0.135182	-0.0755672	0.129174	0.15566	0.166777	0.0671347	0.0551569	0.0572555	0.159066	-0.128294	0.289897	0.0426269	-0.0962364	0.0681067	-0.0217994	0.0746754	0.0410601	0.0695612	-0.129263	-0.0405834	-0.0948981	-0.0580987	-0.379357	-0.0418431	-0.209085	-0.0831946	0.117251
SPTBN1	-0.478969	3.43898e-08	2.91626e-06	Yes	-0.149197	-0.053391	-0.216441	-0.25115	-0.107788	0.0303141	-0.154343	0.183967	-0.214705	-0.211127	-0.194274	-0.181159	-0.318739	-0.285509	-0.158152	-0.0581782	-0.3254	-0.208543	0.499667	0.323285	0.0596432	0.464768	0.120418	0.398561	0.563007	0.129354	0.315115
FAM134A	0.0134328	0.902743	0.942999		-0.147272	0.175231	0.100878	0.405526	0.0698454	0.0301901	-0.258408	-0.362317	0.328367	0.0017503	-0.410792	-0.18474	-0.367217	-0.0408363	0.371464	0.0306977	-0.0151535	0.353383	-0.279371	-0.0318181	-0.0946435	-0.173195	0.604627	0.0808624	0.287155	-0.376662	-0.0975523
LGALS9	0.35742	0.00135542	0.00878074	Yes	-0.0360222	-0.0421159	0.410897	0.288092	-0.0982202	0.0544471	0.0196965	-0.180634	-0.130683	0.57668	0.00832476	-0.0714259	-0.0943277	0.266874	-0.0742764	0.486699	0.622148	0.138364	-0.0324068	-0.286008	-0.337566	-0.308094	-0.0185621	-0.21621	-0.686764	-0.35972	0.100812
CSDE1	0.0256761	0.66578	0.780423		-0.127881	-0.0941849	0.0648563	-0.122074	-0.0670942	-0.137629	0.093937	-0.150257	0.164693	-0.0512406	0.00419129	0.0143045	0.196337	0.254985	-0.134252	-0.0161449	0.0464045	0.215105	0.141155	-0.129368	0.119285	0.0469591	0.0817953	-0.217165	-0.0387187	-0.090972	-0.0670276
PEX12	0.2352	0.156368	0.290789		-0.0570798	-0.713357	-0.0313428	-0.561032	0.0322949	-0.286824	0.78942	-0.264836	-0.277186	0.42451	0.704025	0.428323	0.0826968	-0.223312	-0.0817363	0.449135	0.351815	0.645688	0.0202855	0.253066	0.0549364	-0.699198	-0.520284	0.418154	-0.378752	-0.26803	-0.29138
EPN1	-0.0226995	0.793122	0.872897		0.0116346	-0.178121	-0.250876	0.266687	-0.0736691	-0.148787	0.15641	0.152552	-0.0574506	-0.424031	-0.0374196	0.16523	-0.118255	0.211194	0.324205	-0.127712	0.102037	-0.109826	0.241336	0.0565654	0.0130337	-0.340034	0.211407	-0.319327	0.286862	0.111892	-0.125537
TMEM123	0.0130435	0.928492	0.959027		0.223247	0.237493	-0.943053	-0.17225	0.521818	-0.1702	0.103005	0.746889	-0.201028	0.137072	-0.3271	0.212625	-0.0379436	-0.250378	0.0736506	-0.484018	0.22593	0.1825	0.28461	0.275128	-0.712927	-0.0273778	-0.0807702	0.121237	0.275654	0.133403	-0.347218
TRPT1	-0.262884	0.0112509	0.0419557		-0.290405	0.110488	-0.412639	-0.0647018	0.421452	-0.328741	-0.23992	0.100526	0.158494	-0.0506042	-0.432891	-0.0260046	0.360266	-0.1251	-0.436429	-0.244768	-0.0401424	-0.0361802	0.022814	0.280814	-0.0495256	0.524644	0.14499	0.146221	0.318799	0.316534	-0.127988
IST1	-0.113623	0.124845	0.248343		0.12125	0.101235	-0.209352	-0.0762996	0.0799101	0.0187463	0.0700172	-0.101882	-0.0812496	-0.0346114	-0.242968	0.133097	0.0629081	-0.305076	0.0747979	0.0577416	0.0432389	-0.393242	0.217595	-0.11364	-0.0810547	-0.0731575	0.323653	0.213332	0.333497	-0.0505452	-0.08794
F13A1	0.0951649	0.653607	0.770609		0.674526	-0.439937	-0.147235	0.753462	-0.228632	0.170026	-0.199254	0.095389	0.769494	0.0581111	-0.338127	0.252662	-0.165253	-0.0628023	0.0758397	0.747998	-0.711329	-0.733948	0.0572042	-0.650222	-0.812381	-0.379104	-0.217778	-0.0827761	0.088547	1.53952	-0.114001
MED21	0.0474595	0.398157	0.552392		0.114681	0.00103466	0.00945239	0.221915	0.148919	-0.190093	-0.0666398	0.0581824	-0.0952237	-0.00286603	-0.124902	0.186772	0.0796002	-0.0570178	0.0425811	-0.0539804	0.0793961	-0.0670543	-0.103442	-0.0014059	-0.152207	-0.00397989	-0.0687937	-0.00209484	0.242453	0.0281945	-0.223482
PIK3C2A	-0.00507556	0.961999	0.978334		0.106241	-0.0408855	0.14475	-0.308102	-0.248594	0.157472	0.0391786	0.589283	0.315448	-0.187358	0.106245	-0.195404	-0.357371	-0.107667	-0.157508	0.00517966	0.0220469	0.0865931	0.237433	0.111295	0.0692462	0.00529519	0.370908	-0.513018	-0.0550765	-0.500402	0.304772
BPI	-0.358857	0.343683	0.499002		0.0384535	1.48661	-0.378859	1.56203	-1.10831	0.170374	-1.19356	1.58972	0.139619	0.127182	-1.00653	0.976432	-2.11479	-0.865482	0.647682	-0.0423585	-1.39092	-0.79045	0.156785	1.1619	0.517847	-0.545221	-0.164766	1.45155	-0.455593	-0.0907419	0.121392
MTIF3	0.112507	0.213425	0.360025		0.268676	-0.0756254	0.145319	0.328467	0.0883272	0.323021	-0.32665	0.245658	-0.048004	0.0023942	-0.216374	-0.0619915	-0.109866	-0.211254	0.218699	0.0294258	0.0875852	-0.0127666	0.0399938	0.381679	-0.365468	-0.0593706	-0.408712	-0.250796	-0.161225	-0.0653755	0.214232
SIAH1	-0.0462867	0.645699	0.764846		0.108531	-0.222487	-0.218628	0.176365	-0.133054	-0.254455	0.166421	0.0497523	-0.046175	-0.00894849	0.104856	-0.102933	0.149302	-0.069914	-0.122888	0.00164612	0.210133	-0.0652432	-0.134153	-0.521343	0.268071	0.451171	0.678473	-0.349935	0.0774031	-0.132596	-0.0593707
PF4	0.458832	0.0902715	0.197091		0.986057	0.152625	-0.303353	0.264722	0.743433	-0.909455	-0.26956	1.32495	0.0889552	1.16447	0.55726	0.384526	0.25795	-0.0200568	-0.172866	-0.827928	-0.202848	-0.465894	-0.342695	-0.296315	-0.344837	-1.73488	-0.508454	0.0190195	0.316441	1.05638	-0.917649
CTSA	-0.0106886	0.944826	0.968114		0.380324	0.147494	-0.74131	0.714316	0.0471538	-0.0545621	-0.0513772	0.665974	0.0340313	0.0183745	-0.141402	0.13974	-0.328814	-0.579328	0.752756	-0.275486	-0.182709	-0.609305	-0.22893	0.145202	-0.0285625	-0.241792	-0.373815	0.587445	-0.0295253	0.0842748	0.149835
SDCBP	-0.0878953	0.348626	0.504244		-0.285535	0.225486	-0.547363	0.303722	0.160379	-0.336733	0.0350643	0.388489	-0.273544	-0.0493788	-0.00961018	0.114467	-0.255343	-0.200871	0.204925	-0.133	0.13979	-0.00831517	0.0351387	0.297379	0.0726553	-0.26035	-0.012843	0.20729	0.0751199	0.165081	-0.0520996
MCM6	-0.100544	0.227985	0.376058		-0.418945	-0.0104155	0.256834	-0.23324	-0.2551	-0.316386	0.0995666	-0.0647741	-0.0103882	-0.219126	0.313439	-0.341557	-0.128198	0.343268	0.0180116	0.237512	0.0440184	0.0822139	0.205898	-0.0199365	-0.034272	0.141665	0.121271	0.0777036	0.0447656	0.0598157	0.00635522
ARIH2	-0.0043035	0.946803	0.969087		0.125439	-0.0430599	0.222849	-0.301405	-0.097098	0.0763612	0.0822241	-0.158265	0.0288216	-0.0686076	0.188538	-0.0827312	-0.151665	-0.0109769	-0.0170893	-0.180909	0.188705	0.173046	-0.001914	-0.0312906	-0.0106665	0.0733376	0.210023	-0.0837898	-0.0689128	-0.237533	0.176566
GK	0.0554719	0.548489	0.687842		-0.158998	-0.136409	-0.143537	0.701223	0.0849964	0.384353	-0.29419	0.0690072	-0.10406	-0.0373548	0.0450702	-0.0511455	0.0531354	0.201121	0.00903986	-0.087254	-0.109932	-0.0922364	0.159109	-0.299104	0.344509	-0.0201872	-0.0615619	-0.338487	-0.0865148	0.0969078	-0.127502
ACAA1	0.260246	0.0172085	0.0577167		0.324407	-0.0743961	0.620383	0.327826	-0.43966	0.0712483	-0.045913	0.0521777	0.20198	0.0337667	0.114927	0.535758	-0.40293	-0.0720489	0.14971	-0.0046015	0.301093	-0.132251	-0.0505069	0.0476146	-0.0487901	-0.47119	-0.065456	0.0196324	-0.281251	-0.493695	-0.217833
SRCAP	-0.388605	0.000106868	0.00129095		-0.540811	-0.100297	-0.467983	0.0482036	-0.0723893	0.0544854	-0.105414	-0.118206	0.0593106	-0.0823328	-0.0438386	-0.354363	-0.0561565	0.0739972	-0.125459	-0.132638	-0.134548	-0.23319	0.17884	0.0158602	0.314307	0.573893	-0.0409156	0.686811	-0.0444783	0.500769	0.146543
NSD1	-0.225116	0.00832237	0.0336065		-0.408058	-0.0909204	0.0282023	-0.202788	-0.134083	-0.0121614	-0.157677	-0.290037	-0.00406288	0.0758674	0.383375	-0.533685	0.120556	0.0530658	-0.15441	-0.123391	-0.0443732	0.143886	0.0509756	0.0930611	0.184466	0.345427	0.209039	0.172313	-0.100364	0.307907	0.0878683
CCDC117	0.00699186	0.929018	0.959103		0.218949	-0.123258	0.181717	-0.340247	0.27619	-0.205364	-0.0130377	-0.333375	0.0756116	0.0252147	0.0628734	-0.194887	0.458414	-0.0885148	0.106809	-0.00801329	-0.024039	-0.0330917	-0.173774	0.0744474	0.124369	-0.230712	0.111807	0.0112462	0.0781006	0.0771921	-0.114627
KDM5D	-0.266587	0.3051	0.461761		0.212549	-0.191105	0.650751	0.0472581	-0.0402441	0.0412726	-0.0174976	-0.990788	-0.509089	-0.246777	-0.020348	-0.336609	-0.838983	0.168595	0.0192114	0.403104	0.698154	-0.648979	-0.84745	-1.10819	-0.457694	0.8389	1.39555	1.04645	0.795566	0.743589	-0.807194
ZNF330	0.18952	0.0623015	0.149792		0.0476251	0.18114	-0.198803	-0.144345	-0.0440322	0.341414	0.191158	-0.103486	0.224079	-0.186345	-0.0866548	-0.0848337	-0.0785295	0.229635	0.6441	-0.4222	0.187624	0.439573	0.0244879	-0.000635789	-0.171169	-0.124444	-0.520362	0.0844601	-0.299082	-0.15871	0.0283361
TCEB1	0.094288	0.183118	0.324726		0.266416	0.137864	0.0476193	-0.0230424	-0.22437	-0.0329099	-0.0477992	0.0942163	-0.0431048	0.385906	0.0227105	-0.0133892	0.0379286	-0.107595	0.0852662	-0.249915	0.0453675	0.18456	-0.0838434	-0.0738099	-0.064747	-0.11582	0.304549	-0.164338	0.0894054	-0.294289	-0.162836
ZNF800	-0.178719	0.0129452	0.0466732		0.0599213	0.0742085	-0.0727904	-0.0227482	0.0172421	0.285954	-0.270645	-0.109592	0.306538	-0.0802114	-0.206745	-0.0922234	-0.0539163	-0.173661	-0.0825521	-0.299445	-0.26848	-0.0831653	0.141907	0.0613325	0.0560582	0.19951	-0.0651439	0.0765713	0.0439456	0.183384	0.374746
FKBP1A	-0.126109	0.165908	0.302951		0.32388	-0.171554	-0.564835	-0.128059	-0.119729	-0.213449	0.211758	0.286181	-0.0927556	0.19454	-0.150882	0.045083	0.330657	-0.26229	0.135375	-0.255129	-0.0778779	-0.247565	-0.0668649	0.0929502	0.317677	0.0806224	0.164088	0.18308	0.137488	-0.0372136	-0.115177
NPM1	0.283865	0.00204052	0.0121004		0.504506	0.0923288	0.366984	0.0117585	0.253495	0.364107	-0.179089	0.0772579	-0.132791	0.121373	0.20306	0.0392158	-0.132429	-0.144567	0.290368	-0.130717	-0.147427	0.245759	-0.128537	-0.027261	-0.267862	-0.273498	-0.569926	-0.0864347	-0.100484	-0.271261	0.022071
PSMD11	0.0726375	0.191222	0.334619		0.0382762	0.0240812	-0.188867	-0.213083	0.0312933	-0.0742611	0.346421	0.044988	-0.0503052	-0.0838192	-0.0541916	0.120478	-0.014304	0.0615325	0.15472	0.119548	0.0733261	0.0999919	0.0474095	-0.0650801	-0.0975152	-0.166745	-0.0402891	-0.00806017	0.0489878	-0.118344	-0.0361888
RPS29	0.395609	4.53239e-05	0.000660108	Yes	0.457644	-0.0758106	0.130797	0.198434	-0.0523721	0.18959	0.118663	0.205131	0.124559	0.582908	0.0378278	0.281908	0.265571	-0.0934199	-0.13991	0.124308	0.0954	-0.077575	-0.315257	-0.194096	-0.349241	-0.5689	0.0482175	-0.586835	-0.0501618	-0.207827	-0.149554
RBM14	0.0215048	0.747239	0.840388		-0.0169553	-0.182781	0.145293	0.235268	0.216831	-0.120197	-0.186408	-0.192061	0.151937	-0.203538	-0.00698674	-0.0520667	0.257626	-0.0477581	0.0582216	0.176585	0.0344577	-0.13844	-0.142838	0.145223	-0.123456	0.0514331	-0.0118719	-0.0646004	-0.0603583	0.227282	-0.149842
SH2D1A	0.00477322	0.986686	0.993481		0.242232	0.323634	-1.33208	0.138918	-1.11345	0.880709	0.342667	1.07315	-0.959717	0.306721	-0.782551	0.535543	-0.0342208	-0.308103	0.748183	-0.482518	0.162224	0.287303	0.784527	1.54043	-0.0640338	-0.940444	0.116358	-1.21654	-0.157624	-0.28204	0.190725
EIF2S3	0.124585	0.0151453	0.0524296		0.000632097	-0.064083	-0.110335	-0.0025629	-0.0441161	0.227365	0.112411	-0.0264148	0.258621	0.0778154	0.0907183	-0.00970983	0.157963	0.02718	0.00248783	-0.0498562	0.0324444	0.0669475	-0.0452675	-0.098535	-0.0476939	-0.116665	0.0800872	-0.210476	-0.157111	-0.102864	-0.0489831
MPP6	-0.383765	0.0503113	0.12807		0.187255	-0.101335	-0.163199	-0.644897	-0.956135	-0.179809	0.730501	-0.46263	-1.24921	-0.117202	0.445464	0.846695	0.161244	-0.549026	-0.364815	-0.0322772	0.316903	-0.17012	0.239442	0.723922	0.224573	0.249572	0.349302	-0.382297	-0.0939877	0.333076	0.658988
CSK	0.21967	0.00251595	0.0141574	Yes	0.285766	-0.00893388	-0.0102112	-0.215806	-0.224095	-0.0506248	0.297286	0.267858	-0.0314691	0.215386	0.0611869	0.118961	0.19768	-5.7495e-05	0.0752715	0.0224952	0.296202	0.0211262	-0.176103	-0.0355177	0.0982133	-0.240073	-0.130096	-0.233152	-0.353959	-0.0968887	-0.150445
PECAM1	0.455768	0.00323309	0.0168916		0.620781	0.168155	0.088819	0.163508	-0.115725	-0.749611	0.0849595	0.977128	0.33979	-0.0509814	-0.261599	0.363195	0.371608	0.376475	0.190293	0.138367	-0.31124	0.340683	-0.461168	-0.251411	-0.0522855	0.409576	-0.640942	-0.43755	-0.356452	-0.302449	-0.641925
FAM76A	0.00456995	0.956314	0.97447		0.0922979	0.175748	0.12781	-0.0161784	-0.0435089	-0.0662353	-0.311082	-0.0640083	0.0476865	0.308445	-0.191643	-0.229741	0.510262	-0.0110593	-0.0464817	-0.338025	0.296333	-0.213201	0.0974929	0.149929	-0.173306	0.0632577	-0.0322981	-0.197081	-0.119956	0.113424	0.0711167
UFSP2	-0.0951541	0.179472	0.320135		-0.169406	-0.0523568	-0.0167132	0.0120305	-0.0737133	-0.0718202	-0.03947	-0.160444	-0.0253804	0.0553992	-0.0493179	0.0279981	0.386002	0.0381805	-0.0761315	0.0205613	-0.139312	-0.237031	-0.112696	0.285824	-0.130731	0.356669	-0.13418	0.319789	0.0864602	0.0450193	-0.14523
BTF3L4	0.114352	0.0945072	0.204184		0.445605	-0.0348674	-0.0137164	-0.250953	0.213711	0.0248955	0.093383	0.160946	-0.0259802	0.231165	-0.280352	0.0527968	0.0933687	-0.0640111	-0.0333779	0.180101	-0.0194468	-0.0871525	-0.029183	-0.137319	-0.0843037	-0.231024	0.0544846	-0.0540786	0.0251928	-0.16655	-0.0633335
CPPED1	-0.214071	0.079633	0.179829		-0.0132299	0.31083	-0.183218	-0.0855167	-0.103395	0.175652	0.00987755	-0.277472	-1.1178	0.229296	-0.180068	0.246387	0.261337	0.0573121	-0.167057	0.109982	-0.0115408	-0.5458	0.317053	0.156062	-0.114828	0.294743	-0.0980604	0.262721	0.00801482	0.31622	0.142498
EBF1	-0.28914	0.00128941	0.00841741	Yes	-0.222327	-0.0561333	-0.0245429	-0.0609851	-0.15636	0.164395	-0.132986	-0.0628471	-0.0651132	-0.250572	0.0384387	0.047591	0.0574923	-0.316402	-0.481957	-0.0375688	-0.0403552	-0.134608	0.214622	0.0816948	0.216118	0.593309	-0.159111	-0.14448	0.0638525	0.525563	0.343273
ZNF706	0.556856	1.67001e-06	5.60159e-05		0.399088	0.0447166	0.197391	0.391575	0.414806	0.32111	-0.117152	0.317648	0.162443	0.589019	0.00365359	0.507118	0.166834	-0.288551	-0.261806	0.153478	0.134792	0.204975	-0.238254	-0.250587	-0.549418	-0.636364	-0.350335	-0.527355	-0.049397	-0.257407	-0.482021
DHX38	-0.16399	0.0132743	0.0474963		-0.227121	-0.0491939	0.179778	-0.204339	0.0183346	-0.116447	-0.153484	-0.291364	0.180084	-0.0852983	0.00836568	-0.119034	0.156683	0.109622	-0.224657	-0.143682	0.0274632	-0.0496509	0.222438	0.0786997	0.0916644	0.294238	-0.0321669	0.262501	-0.0538615	0.0421099	0.0783174
STMN2	-0.0544885	0.576901	0.711888		0.0284268	0.131604	0.476423	-0.526345	0.105127	-0.275723	0.00864966	0.0550382	-0.227722	0.236397	-0.0419472	-0.0239036	0.0640696	0.0637361	-0.449236	0.240514	-0.0646256	-0.127412	0.0989376	-0.0739789	0.0133403	-0.216854	-0.344048	0.0380368	0.391536	0.278188	0.141774
VNN2	0.0341217	0.898773	0.939893		-0.220809	1.1351	-0.703305	0.621286	-0.534319	0.332816	-0.340366	2.12276	-0.699371	0.168934	-0.119758	0.422927	-0.979017	-0.568892	0.431253	0.00686816	-0.190112	-0.681256	0.554709	0.592195	0.0628589	-0.463218	-0.579072	0.562966	-0.138214	-0.0688332	-0.728121
HSPA13	0.243994	0.0240995	0.074314		0.352018	0.331277	0.568354	0.083939	0.509349	-0.115919	-0.227241	0.012571	-0.156454	-0.324355	0.137606	0.0436366	0.0215658	-0.405582	0.353148	0.300174	0.237141	-0.257266	-0.190837	-0.1568	0.19201	-0.319653	-0.266487	-0.0418217	-0.316237	-0.232631	-0.131507
SNRNP200	-0.298116	0.00034263	0.00310749		-0.386856	-0.117901	-0.0691438	-0.150904	-0.127238	-0.065544	-0.160324	-0.0361599	0.143537	-0.0273315	0.0340789	-0.35623	-0.0164867	0.195856	-0.405146	0.00601832	-0.203711	-0.0452133	0.206813	0.012022	0.2858	0.553762	0.135992	0.22442	-0.136263	0.257148	0.249005
IQGAP2	0.729882	2.61919e-11	1.12403e-08	Yes	0.285554	0.10287	0.307649	0.10468	0.150585	0.372957	0.17848	0.260149	0.496573	0.105665	0.415421	0.092916	0.0867531	0.312881	0.537608	0.156288	0.0414947	0.370769	-0.282813	-0.318584	-0.393682	-0.792338	-0.39453	-0.331383	-0.556818	-0.62619	-0.682955
CMTR1	0.146886	0.0270095	0.0810478		-0.126304	-0.0186324	-0.0578793	-0.0377212	0.00302838	0.11885	0.157109	-0.0340283	0.221842	0.0516783	-0.0127805	-0.213422	0.120067	0.237702	0.18299	0.00821171	0.292192	-0.0115864	-0.0278793	-0.204956	-0.110341	-0.0273166	-0.35888	0.113022	-0.29606	0.0212205	0.00987656
PITPNM1	0.0581151	0.664178	0.779116		-0.0780655	0.641341	0.504441	-0.154307	-0.398129	-0.150906	-0.40564	0.73528	0.024049	0.1669	0.0692566	-0.238364	-0.0883039	0.0598801	-0.162513	-0.459864	0.29251	-0.0088736	0.210561	0.309619	-0.206978	0.304927	0.116968	-0.330383	-0.077073	-0.671558	-0.00477264
TBC1D10B	-0.0563956	0.513456	0.656226		-0.331767	0.100762	0.356035	0.174995	-0.0275054	-0.268182	-0.13207	-0.113481	0.10704	-0.332877	-0.143463	0.204194	-0.0375745	-0.0450223	-0.120559	0.0283386	0.0859319	0.156832	-0.069236	-0.027699	0.341625	0.251257	-0.465998	0.0636659	0.221752	0.108221	-0.0852145
IRF1	-0.0886613	0.145813	0.277676		-0.0163213	0.0316744	0.0161511	-0.0345474	0.0077277	0.00677559	-0.0704808	-0.151867	-0.0399418	-0.310312	0.100464	0.100251	-0.194205	-0.103972	0.00208654	-0.0659362	-0.0317252	0.222211	0.190271	0.205764	-0.0958109	0.159399	0.0858583	-0.130067	-0.159538	0.0372572	0.238834
RAG2	-1.19875	3.01044e-05	0.000480764	Yes	-0.0158619	0.279287	-0.668578	-0.0926887	0.584715	-0.111831	-0.717733	0.856083	-1.11286	-0.735633	0.0747317	0.0021461	-1.17352	-1.41695	-0.57109	0.105982	-1.01885	-1.45982	0.562741	1.02717	0.0208234	1.24044	0.161932	1.59586	0.725208	0.906006	0.952301
SEC13	-0.0161993	0.846624	0.908717		-0.0802884	-0.0607891	0.104885	0.0594092	0.0408001	-0.0853556	-0.137403	-0.340139	0.12121	0.104963	0.18134	-0.161768	0.424298	-0.0430262	0.0887296	-0.154491	0.150493	-0.310063	-0.0927146	-0.103101	0.0824766	0.020816	0.290462	0.311307	0.0530241	-0.00416106	-0.460913
UBE2J2	-0.256863	0.0354482	0.0990039		0.316175	-0.262081	-0.340282	0.149586	0.0618996	0.108594	-0.131217	-0.266998	-0.262712	-0.309644	-0.227368	0.0279015	0.0891895	-0.875088	0.233318	0.141062	0.275867	-0.26938	0.343739	0.253858	0.110965	-0.0852349	0.696985	-0.329284	0.118516	0.315074	0.116558
NOMO1	-0.282417	0.122538	0.245133		0.00952028	0.0852294	0.775363	-0.649499	0.481583	-0.437327	-0.568134	-0.844688	-0.450563	-0.3015	-0.597821	-0.227168	0.492181	0.159683	0.122729	-0.0741824	-0.0414107	0.371502	0.335976	0.258473	0.401689	0.537862	-0.711682	0.759009	0.365897	0.208608	-0.461332
DPY19L4	-0.115882	0.334754	0.491552		0.284894	-0.0851284	0.164853	-0.279945	-0.00720094	0.241613	-0.0587198	0.36313	0.0535194	-0.94437	-0.0549336	-0.108677	-0.305393	-0.225198	0.26634	0.0137298	0.192786	-0.206595	0.295675	0.232246	0.238896	0.302254	0.420576	-0.322058	-0.0767263	-0.366506	-0.0290624
DAZAP1	-0.0865796	0.235778	0.384943		-0.0692381	-0.0613526	-0.0701106	0.0953427	-0.319988	-0.283822	-0.0145522	0.129713	0.258296	-0.040987	0.213581	0.0997241	0.0672805	-0.103152	-0.122989	0.0303373	-0.247175	-0.0803865	-0.0623336	0.119745	0.220107	0.122785	0.426792	-0.0293814	-0.113568	-0.0139081	-0.150761
PHKA2	0.130833	0.116448	0.236014		-0.380574	0.0827779	-0.138083	-0.0929075	-0.0278391	-0.0669302	0.245833	0.37809	0.264093	0.0931482	0.0703802	-0.0807421	0.00944801	0.272018	-0.137565	0.256127	-0.0090321	0.046754	-0.0455426	-0.301704	0.350562	-0.116234	-0.146309	0.117476	-0.193081	-0.169483	-0.28068
TM9SF3	-0.142093	0.0809364	0.182198		-0.0429171	0.0176609	0.222577	0.0649277	-0.0804169	-0.121447	-0.177147	-0.221293	-0.0147711	-0.324739	-0.0541003	-0.18476	-0.329698	0.0172969	0.323125	-0.125763	0.0114516	0.167455	0.021098	0.127324	0.24551	0.274443	-0.223621	0.303323	-0.16411	-0.0770628	0.345653
CENPJ	-0.352667	9.12117e-05	0.00114929	Yes	0.0486363	-0.167832	-0.35853	-0.0435961	-0.233418	-0.362768	-0.0525407	-0.180576	-0.303203	0.0570189	-0.126727	-0.320138	0.134181	-0.0326559	0.299127	0.0237386	-0.215757	-0.280961	0.314257	0.369406	0.0629918	0.214452	0.105689	0.396928	-0.117618	0.320631	0.449265
OLFM4	-0.50655	0.104692	0.219207		0.0926273	1.46548	-0.554092	-0.00236311	-0.518394	-0.684725	-0.241114	1.63742	-0.0275399	0.407116	-0.828115	-0.0577831	-0.823343	-1.10635	0.260352	-0.0625669	-1.50461	-0.491293	0.104691	0.466462	0.85507	-0.171444	-0.886668	0.544863	0.773528	-0.381352	1.73415
ZSWIM8	0.10763	0.332139	0.488897		-0.375477	-0.228876	-0.132048	-0.144982	0.102722	0.154569	0.216883	-0.0175477	0.182926	0.167272	0.35649	-0.219081	-0.262126	0.429951	-0.423629	0.176179	0.162353	0.5002	0.184956	-0.495998	0.0700524	-0.015073	0.383771	-0.192281	-0.393942	-0.152021	-0.0352429
CD247	0.134654	0.531899	0.672106		0.36477	0.451139	-0.44717	0.841466	-0.537933	0.468481	-0.210399	0.244541	-0.85944	0.0926209	-0.318861	0.939523	0.00340001	-0.656799	0.82074	-0.339208	0.203289	-0.252235	0.517448	1.092	-0.306647	-0.865728	-0.467107	-0.411481	-0.348571	-0.0147261	-0.0031084
LILRA2	-0.147099	0.405245	0.559232		-0.410703	1.05754	-0.486542	0.574207	0.297118	0.573964	-0.673605	0.84921	-0.0859823	-0.0502032	-0.560631	0.173186	-0.528357	-0.688717	-0.237098	-0.151693	-0.044059	-0.490229	0.446541	0.0571615	0.211389	-0.102787	0.150122	-0.00932918	0.107504	0.0567971	-0.0348054
ATP6V1C1	-0.0898596	0.29272	0.449031		-0.134998	0.318571	-0.355056	0.0663009	-0.378839	0.178568	0.122259	0.187296	-0.282065	0.211402	-0.146501	0.172076	-0.262183	-0.1815	0.156442	-0.177552	0.0529346	-0.0863151	0.252687	0.0627751	-0.100009	-0.0782365	-0.23135	0.269726	0.177038	0.0647993	0.121728
RPS24	0.297882	0.00019878	0.00205068	Yes	0.349216	-0.0549625	-0.100581	0.172627	0.039768	0.0716842	0.0847308	0.395776	-0.00199499	0.345777	-0.0411493	0.333033	0.00853596	-0.172379	0.0248778	0.11562	-0.00657652	0.223288	-0.0277662	-0.0340034	-0.308678	-0.406091	-0.356776	-0.300698	-0.0693638	-0.0791833	-0.204731
CNOT6	-0.162293	0.112881	0.231104		-0.167874	-0.2102	-0.488799	0.0469282	0.607058	0.00652295	0.0381393	-0.0545761	0.0617662	-0.218659	0.426677	0.0714211	-0.0145559	-0.18131	-0.395001	-0.202817	-0.166292	-0.132184	-0.0422183	0.229969	-0.054391	-0.0418975	0.510592	-0.106839	-0.0245263	0.164541	0.338524
CNOT8	-0.111206	0.142784	0.273935		-0.00485153	0.263841	0.38589	-0.068167	-0.0835279	-0.163173	-0.324618	-0.118591	-0.2295	-0.198204	-0.116401	-0.0504498	0.214445	-0.0357672	-0.00151943	0.0211841	-0.0339429	-0.123882	0.153119	0.0179922	0.184812	0.232045	0.0960175	-0.0783823	0.214547	0.146505	-0.299422
SCAF1	-0.184879	0.0686549	0.161228		-0.018741	-0.0981131	0.437364	-0.110626	-0.019905	0.0813033	-0.430148	-0.061564	0.183988	-0.330048	-0.0913402	-0.475118	-0.340082	0.0439947	-0.0281005	-0.223381	-0.0348856	0.40613	0.212656	0.066301	0.245969	0.426786	-0.116901	-0.189953	0.0128243	-0.00398692	0.455577
KIAA0922	-0.202358	0.102189	0.215559		-0.297015	0.203221	-0.00954699	0.0119523	0.408072	0.456775	-0.374701	-0.224268	-0.369979	-0.373856	-0.119536	-0.161615	0.205274	-0.547555	-0.120265	-0.171145	0.406529	-0.13649	0.102811	0.154254	0.23163	0.59099	-0.5107	0.101185	-0.0189738	0.494327	0.068626
COQ10A	-0.0372483	0.71516	0.816007		0.0729959	-0.0224	0.150971	-0.134762	-0.101629	0.197762	0.127975	-0.407422	-0.00281002	-0.0404603	0.245555	0.514138	-0.00930603	-0.13816	-0.403834	-0.330212	0.117788	-0.0596814	-0.0495004	0.192896	0.318694	-0.201501	0.358659	-0.251269	-0.279475	-0.259135	0.39412
DTX3L	0.122279	0.250873	0.402764		-0.0424755	0.0625407	-0.14637	0.149006	-0.0312864	0.463311	0.105216	-0.0918211	0.098952	-0.211147	-0.435253	-0.100876	-0.0328268	-0.115063	0.261983	0.145467	0.572537	0.0817803	0.267028	-0.281203	0.24823	-0.0868483	-0.0213359	-0.493737	-0.413281	-0.269805	0.317278
RNF214	-0.149218	0.0221793	0.0698406		-0.199938	0.0553975	-0.0201433	-0.263906	-0.0466224	-0.077351	0.0700262	0.208061	0.0450058	-0.250684	0.0454462	-0.22463	0.0270432	-0.0213964	-0.142175	0.146419	-0.00917124	-0.236691	-0.00802071	0.145251	0.0435515	0.253511	0.333262	-0.05225	0.14734	-0.00409232	0.0367568
GBP4	-0.0586474	0.497811	0.642043		0.075891	-0.183223	0.0351126	-0.377203	-0.193992	-0.0100635	0.0464609	-0.251814	0.119431	-0.0526676	0.0393531	-0.282589	0.400726	0.218663	-0.00211658	0.121728	-0.136662	0.0810812	0.248478	-0.0171415	0.0251986	0.0622541	0.504835	-0.345267	-0.0726631	0.065483	-0.119293
FBXO18	-0.326624	0.00583403	0.0258208		-0.290637	-0.177426	-0.186336	-0.271062	-0.427263	0.0569853	0.246914	0.389718	-0.472833	-0.139069	0.283372	-0.069813	-0.42196	0.131606	-0.487204	-0.112328	0.102028	-0.114436	0.362659	0.127577	0.0715343	0.717459	0.417187	-0.0250171	0.183706	-0.286667	0.391304
MORC2	-0.209496	0.00323639	0.0168916		-0.298722	-0.176258	-0.0993504	0.00642124	0.0815806	-0.0494618	-0.0864848	-0.0773677	0.181339	-0.122376	-0.09929	-0.197562	-0.132414	0.146894	-0.13232	-0.271528	-0.175944	0.245867	0.0707626	0.0556786	0.0985952	0.260701	0.00726753	0.113188	0.466699	0.0162078	0.167876
WDR55	0.121908	0.110799	0.228162		0.0267766	0.0105032	-0.283949	-0.245223	0.0864153	0.14488	0.382823	0.170857	0.14722	-0.0187938	-0.0140487	-0.0607887	-0.234707	0.0613876	0.336955	0.0571069	-0.0403233	0.204356	-0.152837	-0.06036	-0.0210684	-0.336873	-0.20625	0.225029	-0.00870227	-0.173664	0.0032808
TIFA	0.209161	0.155992	0.290345		0.344467	0.0742068	0.113816	-0.257389	-0.247293	0.11533	0.527783	0.201747	-0.846196	-0.583335	-0.0260776	0.34124	-0.258385	0.173595	0.743128	0.113706	0.188719	0.535905	-0.0603603	-0.0240634	-0.0671707	0.193019	-0.585072	-0.189715	0.315119	-0.37946	-0.457264
PFKFB2	-0.997761	2.94165e-05	0.000473424	Yes	-0.542795	-0.123584	-0.390238	-0.311811	-0.566221	-0.468356	-0.236683	1.13218	-1.0356	-0.898415	-0.645477	-0.22371	-0.637025	-0.439466	-0.372587	-0.247703	0.415234	-0.394308	1.54101	0.463284	0.621454	1.25878	-0.00168502	0.123318	1.4421	0.4458	0.0925031
OSBPL11	-0.0579539	0.393477	0.548346		-0.247639	0.0574928	0.268298	-0.0724087	-0.0200566	0.0184486	-0.0519563	-0.271141	0.162412	-0.279298	0.18327	-0.0653282	-0.0138754	0.152007	-0.128363	0.0491643	0.062696	-0.151445	0.0823849	-0.00255514	0.104515	0.0657964	0.33023	-0.0381705	-0.159281	-0.124197	0.0890008
HGSNAT	-0.278566	0.0309836	0.0901959		-0.163819	-0.146085	-0.288999	0.269441	-0.123004	0.168054	-0.299918	-0.157586	-0.453791	0.32621	-0.128489	-0.686441	0.0101545	0.0848465	0.512768	-0.188353	-0.240096	-0.166287	-0.186849	0.266343	0.764892	-0.40012	0.121572	0.402471	0.20577	0.50829	-0.0109747
HBD	0.0732716	0.808457	0.882606		0.506764	-0.13997	-0.858151	-1.01371	1.55234	0.256766	0.820441	-0.341124	-1.06513	-0.552185	-0.528958	0.391829	0.0357629	-0.279698	0.5831	1.36607	-0.707743	0.413233	0.348478	1.16059	-1.10263	-1.36326	0.349671	-0.359119	0.432929	-0.248491	0.342199
GIMAP7	-0.179361	0.323195	0.480234		-0.00694843	0.179402	-0.650139	-0.122585	-0.490741	0.365475	0.0552972	-0.0297708	-0.534225	-0.0131059	-0.383477	-0.00273187	0.1889	-0.798986	0.885091	-0.127992	0.543495	-0.133126	0.946049	0.879874	0.229637	-0.509926	0.305147	0.0685447	-0.319897	-0.495009	-0.0282531
MAGI3	-0.056121	0.763374	0.850757		-0.68947	0.131673	0.0905159	-0.0132016	0.384181	0.409546	-0.212966	-1.10501	0.602611	0.315216	0.192985	0.0105737	0.885146	0.220626	-0.89867	0.0245454	-0.0354716	-0.649553	-0.243383	-0.112108	-0.0141712	0.250252	0.197882	0.383066	-0.729886	0.420821	0.184253
ARG1	-0.431625	0.0832766	0.185887		-0.137508	1.00002	-1.06051	0.585499	-0.000993375	0.0983127	-0.31894	1.02359	-0.749617	-0.30738	-0.597215	0.461142	-0.624107	-0.853897	0.707714	-0.122386	-0.630527	-1.06295	0.587264	1.0715	-0.198842	-0.549108	-0.0932149	0.688533	0.682248	0.246211	0.155162
FAM172A	-0.0284927	0.733474	0.829535		0.283214	-0.142448	0.262286	-0.226558	-0.327145	0.485625	0.0645203	-0.288488	-0.27573	0.0679683	0.0378754	0.052465	0.051401	-0.000686978	0.0520503	-0.089242	-0.00637252	-0.171692	-0.0238561	0.0603348	-0.136322	-0.00281587	0.258268	-0.0540934	0.322554	-0.104739	-0.148374
DAP3	-0.0056042	0.942272	0.966316		-0.144134	-0.170986	-0.267176	0.236232	-0.0680784	0.107733	-0.0746717	-0.0618638	-0.22864	0.451549	0.0408586	0.146338	0.14794	0.0276515	-0.248584	-0.0577587	0.012361	0.117605	0.0196539	0.115774	-0.122518	0.226497	-0.0151274	0.233107	-0.191745	0.0454091	-0.277426
PLXNC1	0.28097	0.064964	0.154746		-0.103694	0.595386	-0.588587	0.051601	-0.0864915	-0.346523	0.308764	0.647785	0.269853	0.0222953	-0.354551	0.211356	0.0204871	-0.0617768	0.753062	0.167942	-0.198319	0.377229	-0.0837295	0.364027	-0.231169	-0.113484	-0.79115	0.402484	-0.525286	-0.558069	-0.14944
SRP19	0.375417	8.34021e-05	0.00107159		0.214954	-0.0301806	-0.238455	0.318157	-0.118079	0.360806	0.254384	0.116041	0.0816744	0.628365	0.0356353	0.244945	0.213151	-0.0636554	-0.0173793	-0.0842384	0.344498	-0.00812401	-0.248189	-0.380209	-0.472679	-0.361921	-0.251065	-0.322283	-0.109089	0.0267644	-0.133829
KIAA0513	0.417476	0.036797	0.10184		0.150791	1.02969	-0.524974	0.805758	-0.0703489	0.137085	0.0882225	1.04761	-0.140683	-0.0939747	-0.193668	0.461056	-0.55506	0.0175935	1.10987	-0.280516	-0.0761544	-0.407447	-0.0349732	-0.186832	-0.310842	-1.00378	-0.787865	0.128335	0.113126	-0.0742468	-0.347782
OSBPL9	-0.0889787	0.132749	0.260099		-0.105368	-0.0724206	0.0664576	-0.317461	-0.113664	-0.122178	0.111474	-0.150512	0.0196325	0.0419564	0.137418	-0.0701876	0.0983294	0.145199	-0.242356	0.00698222	-0.0250839	0.0579097	0.149001	-0.126253	0.185073	0.16499	0.14767	0.0549083	-0.0631117	-0.0394871	0.0610818
SCPEP1	0.757139	1.83203e-06	5.95234e-05	Yes	0.658206	-0.194733	0.719947	0.282339	0.25396	0.261793	-0.124292	-0.221742	-0.264237	0.645905	0.0900441	-0.462509	0.408799	0.404449	0.865072	0.33657	0.400729	0.482535	-0.354902	-0.449649	-0.382266	-0.606772	-0.742256	-0.302166	-0.603351	-0.647013	-0.45446
CHMP4A	0.146868	0.161101	0.297115		0.249378	-0.111845	0.558215	-0.233133	-0.0197718	0.073514	-0.184495	0.0582651	0.163222	0.311157	-0.167976	0.0163611	-0.418335	0.320988	-0.324319	0.0141656	-0.00153932	0.577353	-0.138275	0.148857	-0.39954	-0.294745	0.0926659	-0.284635	0.0956541	-0.0317543	-0.0694335
PWP2	0.0719047	0.499474	0.643602		-0.0908158	-0.107526	0.494619	-0.406066	-0.0371542	-0.0673895	-0.148089	0.0807186	0.356821	0.0058187	0.247668	-0.601839	0.136411	0.328608	-0.0307603	-0.00294094	-0.0936604	0.367004	-0.0745522	0.046683	-0.0273652	0.262519	-0.555704	-0.0411139	-0.241179	0.0598292	0.139455
NT5C2	-0.140394	0.0692931	0.162322		-0.264107	-0.0484409	-0.423219	-0.123903	-0.181175	-0.12409	0.343436	0.378884	-0.174207	-0.0492326	0.104914	-0.186963	-0.22071	-0.0548343	0.0305136	0.144794	-0.00674875	0.0127275	0.0392202	-0.0511186	0.0847932	0.132258	-0.0501638	0.0948881	0.256533	0.184513	0.15144
DPCD	0.721552	0.000786935	0.00582813	Yes	0.0966979	-0.0924481	-0.532232	0.227307	0.306264	-0.486391	1.48117	0.212173	-0.174385	-0.460873	0.861325	1.45006	0.403117	0.660141	0.100645	0.22498	0.445809	-0.394054	-0.489932	-0.540036	-0.612242	-0.567817	-0.72318	-0.289056	-0.51439	-0.230766	-0.361896
BLNK	0.640167	0.000117454	0.00138334	Yes	-0.212897	-0.637441	0.307645	0.646457	0.378183	-0.285329	0.336146	-0.184246	0.20583	0.684385	0.535739	-0.118513	0.427994	0.63042	0.135869	0.870444	0.0472954	0.0730179	-0.531667	-0.685899	-0.107592	-0.873928	-0.312209	0.0411513	-0.25618	-0.487129	-0.627547
TM9SF4	-0.320601	6.06928e-05	0.000831462		-0.109198	-0.191316	-0.24261	0.302352	-0.0890338	-0.0811157	-0.160995	-0.0154813	-0.138438	-0.221804	0.121738	-0.0334706	-0.383227	-0.145655	0.0957893	-0.414637	-0.0333738	-0.183134	0.152893	0.273211	0.11247	0.176473	-0.00561787	0.330606	0.179018	0.323015	0.38154
PCGF3	-0.523985	4.79982e-06	0.00012223		-0.0157739	-0.220407	-0.183212	0.117588	-0.339077	-0.148659	-0.252181	-0.7431	-0.0112695	-0.131367	-0.637026	0.0273678	-0.0838048	0.0737452	0.00497467	-0.595412	-0.0615506	0.0552559	0.526206	0.104928	0.409034	0.284819	0.271634	0.144199	0.393176	0.389683	0.620228
FGD2	0.275582	0.131308	0.257991		0.355295	0.56927	0.279554	0.181644	-0.271297	-0.111481	-0.199568	0.506868	-0.770089	0.501898	-0.463768	0.110479	-0.292611	-0.490664	0.188964	-0.110959	1.37726	0.292695	0.0428188	0.182626	-0.0819624	-0.104278	0.272604	-0.552271	-0.552708	-0.758179	-0.102141
CPT2	-0.00679821	0.889117	0.933017		0.083915	0.0143335	-0.00258283	0.09059	-0.0939244	-0.11139	0.00529503	0.109166	-0.0861133	0.104063	0.0994048	-0.0681831	-0.0425521	0.0131431	-0.0212092	-0.0845686	0.0982433	-0.14842	-0.126437	-0.0321781	-0.0839849	0.126467	0.184605	-0.0389031	-0.04446	-0.0754499	0.13113
MYO18A	-0.0865118	0.410871	0.564332		-0.550233	-0.331577	-0.0983235	-0.164211	0.0969025	0.0489094	0.166429	-0.212563	0.335254	0.019889	0.0924555	-0.30711	0.0582066	0.373753	-0.367558	0.355857	-0.293211	0.258058	0.0894377	-0.310642	0.260294	0.320361	-0.203472	0.249119	-0.0833547	0.0526748	0.144653
RBM45	-0.162015	0.0473726	0.122812		0.0318473	-0.152174	-0.482135	0.0582608	0.0687335	0.203862	0.0487866	0.0963362	0.110944	-0.0640816	-0.107286	-0.0650203	0.0019586	-0.0129855	-0.0553758	-0.380188	-0.142176	-0.131399	0.0696627	0.0365783	-0.104124	0.366412	-0.239998	0.0816114	0.078744	0.199067	0.484138
ERCC6L	0.18233	0.119566	0.240607		-0.491276	0.273952	0.229137	-0.397521	-0.0972902	-0.0921982	0.111281	-0.0252743	0.290807	0.274675	0.146498	-0.256547	0.159216	-0.118363	-0.233322	0.351035	0.149408	0.81976	-0.0808295	-0.182066	0.422646	-0.118361	-0.173421	-0.297145	-0.35357	-0.195294	-0.115937
MKI67	0.0254209	0.871562	0.92253		-0.882307	0.184526	0.650162	-0.129811	0.167941	-0.116921	-0.374743	-0.132874	0.429738	0.0635144	0.702775	-0.728533	-0.0970772	0.11083	-0.571408	0.186742	-0.0164177	0.706387	-0.177211	-0.17618	0.0970219	0.134927	-0.199095	-0.326637	-0.0974368	0.432496	0.159589
GTF3C1	-0.344552	0.000111114	0.00133085		-0.364358	-0.10648	0.077979	-0.199568	-0.0176674	-0.0908333	-0.225793	-0.148038	0.18231	-0.12415	-0.00245513	-0.378888	-0.0625883	0.094802	-0.434254	-0.117613	-0.169683	0.0199664	0.141303	0.0431034	0.274774	0.624722	-0.0382053	0.219718	0.0317005	0.311317	0.458878
PNPO	0.463176	2.75233e-06	7.99524e-05	Yes	0.223238	-0.339383	0.158239	0.0628223	0.363209	0.196785	0.404987	-0.298021	0.145567	0.0475457	0.284587	0.232037	0.322266	0.154775	0.157676	0.345997	0.316567	0.000158058	-0.27316	-0.256377	-0.473803	-0.593493	-0.0505007	-0.321798	-0.189807	-0.326017	-0.294099
SUCLG2	-0.673439	0.00117796	0.00791531	Yes	0.123753	-0.0780039	-0.313305	0.110491	-0.56644	-0.252582	-0.145157	-0.253589	-0.14493	-0.413471	0.439803	0.996957	-1.03025	-1.56552	-0.568543	-0.537937	0.12449	0.0336014	0.637349	0.49594	0.15509	0.229964	1.00789	0.150177	0.271919	0.527287	0.565022
OGFRL1	0.733496	1.75339e-07	9.84687e-06		0.242366	0.138371	0.523873	-0.154786	0.0731481	-0.0790186	0.406498	0.0393702	0.475797	0.359699	0.469073	0.214612	0.328896	0.610713	0.0841745	0.310023	0.0673556	0.290809	-0.208177	-0.858779	0.199904	-0.807088	-0.609427	-0.333956	-0.883428	-0.593557	-0.306466
ZNF681	-0.272489	0.0551965	0.136861		-0.0839129	0.28536	0.388578	-0.517395	-0.33278	-0.0454139	-0.179672	-0.634819	-0.171739	-0.284048	0.391225	-0.222692	-0.00175686	-0.441504	0.212151	0.290025	-0.214217	-0.0723205	0.231053	0.370701	0.583205	0.252329	0.422852	0.492296	-0.778499	-0.192899	0.253895
TIMM17B	0.123334	0.209604	0.355773		0.208688	0.131265	0.0574716	0.549105	-0.0263287	-0.226397	-0.208247	-0.00452399	-0.0347753	0.235659	0.0720538	0.379428	0.0221237	0.117782	-0.188613	-0.0040145	-0.103744	-0.236928	-0.292067	-0.0609171	-0.259602	-0.124701	0.629492	-0.236995	-0.160891	0.0254185	-0.259743
SVIP	-0.0331102	0.838149	0.90254		-0.291353	-0.147819	-1.21988	0.151604	0.0879316	-0.243246	0.983824	0.0878995	-0.250118	-0.0555018	-0.345134	0.336925	-0.0960964	0.0311238	0.34506	0.643595	-0.191636	-0.0258434	-0.17409	-0.132085	-0.449199	-0.13566	-0.162846	0.319383	0.468407	0.29085	0.1739
PRC1	-0.126915	0.352514	0.507696		-0.391163	-0.0494132	0.42558	-0.211112	0.0468638	-0.601672	0.0749047	-0.68248	0.176159	-0.572352	0.0314064	-0.174401	0.351678	0.140133	0.396214	0.128455	-0.131973	0.281684	-0.167572	-0.100861	0.531477	0.269203	-0.302237	0.45116	0.440016	-0.0125815	-0.347113
PTPN2	0.412099	5.73496e-08	4.22891e-06	Yes	0.186986	0.00445089	0.294248	-0.0580184	0.0835196	-0.0704315	0.196948	0.0178908	0.199409	0.109627	0.246677	0.0677129	0.268668	0.266675	0.180823	0.0606535	0.321341	0.0954114	-0.150346	-0.0766019	-0.471771	-0.335937	-0.245454	-0.28841	-0.380034	-0.362384	-0.161654
SLC25A1	-0.135408	0.112626	0.230797		0.0212643	-0.0568894	-0.179637	0.106826	-0.05915	0.00233516	0.0372295	-0.352438	-0.282766	0.175137	-0.22955	0.506117	0.107143	-0.0136932	-0.37988	0.0450593	-0.129491	-0.130066	-0.169479	0.156585	0.0886634	0.00488987	0.261942	0.081618	0.0570121	0.417849	-0.0866315
MAP4K2	-0.462601	5.09938e-05	0.000726769	Yes	-0.180862	0.280285	-0.529304	-0.030977	-0.31529	-0.181889	-0.225469	0.543118	-0.26674	-0.214285	-0.349336	-0.410514	-0.0419225	-0.132342	-0.0433944	-0.198736	-0.0940006	-0.383951	0.331706	0.159175	0.554235	0.531632	0.491473	-0.103744	0.159665	0.432186	0.21928
SF3B3	-0.288748	6.94174e-05	0.000918346		-0.345563	-0.0714589	-0.0990245	-0.243552	-0.025925	-0.0594819	-0.112313	0.00645502	0.0672434	-0.153811	-0.0111102	-0.302918	-0.0199257	0.172953	-0.337581	-0.0325539	-0.127231	-0.0366924	0.242988	0.0702095	0.25479	0.480067	0.161835	0.175875	-0.0362257	0.220939	0.162011
FBXL15	0.216199	0.0354686	0.0990039		-0.0270492	-0.171103	0.00901772	-0.227374	0.0705014	0.100377	0.449991	0.535764	0.0414357	-0.217836	-0.0511666	0.102384	-0.343884	0.458828	0.0704132	0.18525	0.11782	0.193824	0.213906	-0.265962	-0.138626	-0.255833	-0.452461	-0.113134	0.281696	-0.398946	-0.167835
ARSA	-0.347074	0.0286359	0.0848028		-0.0313793	0.529249	-0.0651829	-0.355027	-1.06542	-0.100432	-0.00422008	0.0867316	-0.228026	-0.0220435	-0.757006	-0.338997	-0.275481	-0.133395	0.84284	-0.0299351	-0.269877	0.135158	-0.00912309	0.698715	0.504494	0.271758	-0.0380876	0.550009	0.0873482	-0.236652	0.253982
TAF13	0.287478	0.00189525	0.0114841		0.373233	-0.15935	0.661259	-0.094474	0.156437	-0.20846	-0.0777401	0.0493542	0.0638548	0.149253	0.000893223	-0.164074	-0.0925946	-0.0139769	0.234039	0.304395	0.341672	0.201146	-0.32148	-0.0707172	-0.0759802	-0.349383	-0.151686	0.00909508	-0.126519	-0.32227	-0.315927
FGD3	-0.0633786	0.321837	0.478971		0.011492	-0.0873565	0.133021	-0.253162	-0.178492	-0.0148838	0.0581083	0.190209	0.17148	-0.035975	-0.0610252	-0.224233	0.0219775	0.105259	-0.140733	0.00821632	0.137804	-0.221979	-0.0534112	-0.106845	0.284934	0.0139209	0.245283	-0.092332	0.101457	0.0443365	-0.057071
ABCC1	-0.328047	0.0132112	0.0473703		-0.173062	-0.325522	-0.358114	-0.322216	-0.124282	-0.295091	0.430124	-0.126336	-0.472482	-0.270781	-0.00884128	0.174809	-0.0653295	-0.109378	0.1472	0.186118	-0.201671	-0.0534297	-0.0793507	0.0409058	0.663882	0.384642	-0.280553	0.978645	0.392783	0.258317	-0.390989
ELP5	0.0941399	0.450482	0.600548		0.192075	0.112069	-0.0873491	0.494084	0.736352	0.39088	-0.317206	0.0304844	-0.0999956	0.0137645	0.0727072	0.0255621	0.147729	0.0151678	0.0677392	-0.270394	-0.211399	-0.747432	-0.595423	-0.0279769	-0.0199162	-0.251221	-0.217858	0.307476	0.0558365	0.295978	-0.111735
MAPKAP1	-0.116599	0.0957576	0.205836		0.0975513	-0.255551	0.126664	-0.134596	-0.282985	0.0640957	0.0341179	0.0700065	-0.185251	-0.200664	0.0040329	-0.179093	0.00246181	-0.0441511	0.0641265	0.0929974	0.0310921	-0.00444701	0.255419	0.0268034	0.289749	0.140958	0.200504	-0.320834	0.171309	-0.144942	0.0806262
BPHL	0.256338	0.0587495	0.143696		-0.0388614	-0.0756694	-0.494636	0.669282	0.189407	0.646163	0.0862155	-0.218541	0.298427	0.446232	-0.00894377	0.405999	0.138895	0.166363	0.089014	-0.499132	-0.0223817	-0.239804	-0.386042	-0.101185	-0.694255	-0.280181	-0.481979	0.346065	0.0516239	0.140023	-0.132097
SLAIN2	0.071934	0.450402	0.600535		-0.149425	-0.0221899	-0.52822	0.456123	0.224726	0.496765	-0.0423277	-0.130032	0.0970944	0.0141076	-0.145375	0.219996	0.0769031	-0.0365956	0.142143	-0.412598	0.212763	-0.0422543	0.164003	-0.0685291	-0.0806934	-0.256429	-0.232453	0.00824205	-0.0615926	0.217259	-0.121411
CPNE2	-0.712591	3.10276e-06	8.79837e-05	Yes	-0.546341	0.109301	-0.962492	-0.347139	-0.247818	-0.445976	0.22543	0.195061	0.0378718	-0.277127	-0.383881	0.00763268	-0.103869	-0.353969	-0.311018	0.156206	-0.44684	-0.580576	0.613981	0.0440036	0.370665	0.681179	0.110876	0.944268	0.450623	0.772136	0.287814
LRIF1	-0.0721173	0.366051	0.520999		0.0419493	-0.158804	0.353424	0.0906066	0.0634276	-0.243716	-0.221603	-0.136216	0.158412	-0.0387803	-0.27951	-0.0963476	-0.149257	-0.0748392	-0.0440413	0.184374	0.377268	-0.259051	-0.0671048	0.183101	-0.189381	-0.13973	0.282996	0.130882	0.103111	0.1776	-0.0487694
CTDSPL2	-0.418592	1.01785e-05	0.000209563	Yes	-0.2576	-0.0394715	-0.2747	0.0609415	-0.175125	-0.118898	-0.174067	-0.279804	-0.179682	-0.250266	-0.0187831	-0.231062	-0.0742602	0.0158991	0.152977	-0.121828	-0.347573	-0.198248	0.361653	0.157686	0.213869	0.434372	-0.237651	0.52792	0.0275382	0.623454	0.40271
APOBEC3F	0.262394	0.0208716	0.0665129		0.196439	0.236547	-0.220017	-0.190807	0.534234	0.39331	0.211982	0.500471	-0.516681	0.216711	0.0199487	-0.042121	0.213072	0.00128024	0.192038	0.146661	0.147272	-0.465979	0.0537986	-0.013275	-0.265663	-0.417585	-0.45615	0.0860616	-0.0518888	-0.408977	-0.100683
TGIF1	0.123335	0.453127	0.602984		1.04246	0.294602	0.162923	-0.274704	0.292264	0.173422	0.0414515	0.241978	-0.565296	-0.616403	0.0456946	0.380352	0.302879	-0.17038	0.279873	0.139573	-0.422418	-0.608259	-0.257571	0.342189	-0.363086	-0.010657	0.60376	-0.786597	0.019338	-0.276354	-0.0110285
COQ4	0.368812	0.00388641	0.0193068		0.397214	-0.0970395	-0.125103	0.842152	-0.117318	0.326335	-0.150585	-0.200349	-0.0589511	0.384534	-0.454096	0.489327	-0.0835957	0.315119	0.296845	0.315314	-0.0347019	0.167775	-0.0518331	-0.327263	-0.245697	-0.411313	-0.17169	-0.165568	-0.64628	0.206123	-0.399354
C14orf119	0.429631	0.0141715	0.0498509		-0.248927	-0.0953405	-0.912025	0.0111722	0.682048	0.660537	0.979508	-0.302173	-0.0971596	0.0777223	0.326593	0.704826	0.0051661	0.0172305	-0.156994	-0.0401267	0.565349	0.400378	0.0118725	-0.640043	-0.538457	-0.828622	-0.1379	-0.442285	0.0525436	-0.0034368	-0.0514586
LEPROTL1	0.0494533	0.726984	0.825167		0.095467	0.0562287	0.0591597	0.663207	-0.231916	0.323982	-0.303625	-0.419168	-0.270702	0.206732	-0.267425	0.128374	0.0995913	0.120076	0.758473	-0.819758	0.174272	-0.0762479	-0.193758	0.209954	0.23279	-0.321575	-0.513104	0.420971	0.253678	-0.120447	-0.265229
RAB7A	0.0672713	0.38181	0.537207		0.225759	0.0598499	-0.147243	0.287702	-0.0895668	-0.101341	0.0623072	0.279815	-0.179354	0.0141927	0.109669	0.415185	-0.254635	-0.114328	0.0791238	-0.0402768	-0.0363585	-0.166871	-0.0299428	0.0284776	-0.17494	-0.179618	0.297776	0.00879182	0.0590007	-0.173181	-0.239992
ETS2	0.3841	0.0146438	0.0511869		-0.240544	-0.456027	-0.062231	0.203086	0.67623	-0.196821	0.389616	-0.250106	0.183427	0.133813	0.589685	-0.282314	0.460661	0.844122	0.105161	0.661165	-0.427619	-0.0267053	-0.193189	-0.584703	0.216332	-0.438068	-0.230716	0.0858172	-0.647129	-0.559848	0.0469057
RNF169	-0.190677	0.00249487	0.0140762	Yes	-0.256775	0.0337675	-0.301633	0.151264	-0.0132559	0.023523	-0.167981	-0.151187	0.0710767	-0.132759	-0.102172	-0.167313	0.0675437	-0.165095	0.0135741	-0.061038	-0.0322365	0.0466325	0.110976	0.103414	0.0553284	0.300096	0.15604	0.0253919	-0.0381226	0.357934	0.0730059
CALML4	0.667767	0.000463949	0.00387074		0.724934	-0.00788176	-0.75984	-0.00359083	0.829871	0.222786	0.708152	0.283363	-0.0227417	0.125018	-0.0434054	0.167386	0.603842	-0.247789	0.799016	0.960856	-0.60714	0.273768	-0.517229	-0.343749	-0.591336	-0.981618	-0.0289598	-0.684061	-0.0287615	-0.385884	-0.445005
ABHD10	-0.64567	5.40915e-10	1.25112e-07	Yes	0.0288862	-0.315646	-0.249619	0.0563115	-0.384929	-0.18215	-0.246225	-0.414908	-0.389297	0.100432	-0.0478328	0.0710808	-0.31691	-0.526083	-0.268709	-0.263436	-0.230039	-0.294944	0.465268	0.314107	0.210151	0.456595	0.549808	0.571015	0.390842	0.405414	0.510817
ADI1	-0.311881	0.0268688	0.0807397		0.230625	-0.138409	-0.41627	0.168303	-0.679489	-0.10673	0.323245	0.00599331	-0.74621	-0.627223	-0.401651	0.105319	-0.229996	0.0237526	0.7918	-0.165845	0.0759094	-0.084413	0.303405	0.0649128	0.280172	0.598811	0.0307595	0.00619699	0.470544	-0.0510767	0.167563
SNTB2	-0.375525	1.21132e-05	0.000239999	Yes	-0.198126	-0.208164	0.0768617	-0.30701	-0.205738	-0.122475	-0.0858279	0.0614513	-0.0733163	-0.275175	-0.339468	-0.220688	0.0120281	-0.293183	-0.278774	0.108637	0.234975	-0.139155	0.274871	0.27955	0.559166	0.425617	0.0881521	-0.0112201	0.202564	0.188927	0.24552
FHIT	-0.0449765	0.865884	0.919538		0.289657	0.0483909	-0.0226288	0.22226	-0.363143	0.206206	0.688002	-0.00786378	-1.17487	-0.465646	-0.515073	1.88977	-1.14204	0.383919	-0.538232	-0.53833	1.22403	-0.45427	-0.194868	0.703829	-0.596666	-0.193167	0.78996	-0.200956	0.326309	-0.416761	0.0521776
ATP8B4	0.0134915	0.933372	0.96157		0.163568	0.387045	-0.0090222	0.720108	0.3814	0.322434	-0.380999	0.57904	-0.286121	-0.0501591	-0.0561268	0.179878	-0.350885	-0.271377	0.191337	-0.211711	-0.557554	-0.669904	-0.707721	0.582636	0.103304	-0.11906	-0.541907	0.247966	0.0773663	-0.298057	0.574523
BET1L	-0.232973	0.0593214	0.14472		0.273722	0.0576321	-0.164704	0.0643988	0.183118	0.24771	-0.448086	0.434372	-0.406594	0.279415	-0.255413	-0.0046938	-0.455925	-0.865285	-0.229416	-0.284568	0.00673012	0.16975	-0.174498	0.373743	0.0654745	0.214962	0.0516398	0.173955	0.466522	0.273835	-0.0477963
ANKMY2	-0.24541	0.0224524	0.0705172		-0.207521	0.2134	-0.0720943	-0.143698	-0.339541	-0.635625	-0.0341565	0.229738	0.588412	-0.0744597	-0.182624	-0.250062	-0.144979	0.061261	-0.0571106	-0.11095	-0.216568	-0.0958846	0.0179613	-0.0566822	0.571107	0.170309	0.463003	0.225416	-0.0395072	-0.161933	0.28279
FMNL3	0.657693	8.29603e-06	0.000182728	Yes	-0.0933727	0.399016	0.368932	-0.284636	0.139335	-0.121014	0.268557	-0.00310448	0.464308	-0.00936491	0.446961	0.172818	0.560837	0.344029	0.09529	0.367274	-0.149064	0.979357	-0.213718	-0.0898309	-0.25339	-0.253332	-0.272494	-0.831813	-0.822783	-0.835206	-0.373592
ATAT1	0.169233	0.153887	0.287867		-0.121902	-0.341016	-0.427755	0.115578	0.16046	0.615934	0.408906	0.0466484	0.134115	-0.0907494	0.253782	0.503004	0.00608212	-0.193237	-0.194027	-0.229424	0.599994	-0.230996	-0.0698378	0.19432	-0.350153	-0.374282	-0.289701	-0.0950182	-0.192718	0.248639	-0.0866468
KDM3B	-0.278338	0.008689	0.0347724		-0.4396	-0.0337576	0.119781	-0.481496	-0.272409	0.174799	-0.0482106	0.121344	0.155539	-0.21035	0.298535	-0.35713	-0.162054	0.0719992	-0.561178	-0.101893	-0.159795	0.21585	0.318766	0.0128971	0.309981	0.526015	0.268337	-0.223618	0.117667	0.0637433	0.276238
TRMT61A	0.0850855	0.674462	0.78726		-0.262023	-0.101719	1.56512	0.0420172	-0.157997	-0.942546	-0.482205	-1.19109	-0.0278119	0.0176382	0.332398	-0.0888113	0.50244	0.291102	0.0792971	0.160947	0.322945	0.450815	-0.0559695	-0.162852	0.0263903	0.0406338	-0.432672	0.272725	0.313027	0.175528	-0.687324
LYRM5	-0.0920486	0.275872	0.430432		0.303021	0.0537355	0.037848	0.0646466	-0.0366874	0.0454168	-0.199759	-0.0586993	-0.317702	0.372159	-0.434803	0.302194	-0.247188	-0.258782	-0.133465	-0.0895835	-0.0617987	0.107155	-0.0435046	0.135626	-0.0743235	-0.0508172	-0.127575	0.245146	0.274134	0.19481	-0.00120371
C17orf62	-0.113582	0.0906309	0.197723		0.259056	-0.0170273	0.0503164	0.0603872	0.046599	-0.14221	-0.228301	-0.0501543	-0.259027	-0.0278671	-0.191043	-0.235614	0.0721991	-0.094382	0.285535	-0.154818	0.176323	-0.231463	0.0530064	-0.0174656	0.125695	0.172089	0.00488236	0.20188	0.0462716	0.124765	-0.0296323
RPS15A	0.226984	0.00408817	0.0200218		0.208488	-0.080751	-0.35683	0.250983	0.0192553	0.185001	0.293024	0.217143	0.0674807	0.234317	0.0345305	0.273832	0.022605	-0.152764	0.131242	0.150636	0.0436319	-0.179919	-0.16845	-0.0888929	-0.314296	-0.366912	-0.276432	-0.069198	-0.200751	0.0468832	0.0761436
UBE2D3	0.116212	0.2716	0.426671		-0.232862	-0.147575	-0.15735	0.153026	0.565632	-0.331683	0.147736	-0.211688	0.0125762	0.0498859	-0.0504813	0.0545468	0.313668	0.301838	0.115515	-0.220907	0.355252	-0.0198561	-0.242184	-0.0918761	-0.216066	-0.168763	-0.428453	0.424328	0.298884	0.100863	-0.374007
LIMD1	0.289763	0.00777271	0.0319112		-0.240482	-0.263842	-0.161556	0.32888	0.0607325	0.477633	0.267915	-0.0623725	0.630381	-0.158962	0.293606	0.340313	0.166725	0.225066	-0.118685	-0.0194132	0.000903015	-0.0282643	-0.132262	-0.400244	0.192726	-0.405824	-0.41955	-0.246348	-0.297382	0.20481	-0.234503
ZRANB3	-0.185776	0.107523	0.223478		-0.238941	-0.31701	-0.00473751	-0.236493	-0.457602	-0.0720121	0.208343	-0.363886	-0.28085	0.281351	0.260355	-0.291663	0.459389	0.570285	-0.286114	0.111447	0.0128348	-0.469352	0.0649363	-0.00590338	0.234725	0.0890916	0.390091	0.0331992	-0.178531	0.39169	0.095357
ZNF813	-0.0118819	0.926819	0.958271		-0.202947	-0.170317	0.391261	-0.166906	0.0259014	0.224611	0.102896	-0.402964	-0.196076	-0.651172	-0.243403	-0.250619	-0.344553	0.575131	0.323389	0.50692	-0.0286832	0.436239	0.10655	-0.0951738	-0.414919	0.322829	-0.318999	-0.0531029	0.357911	0.237722	-0.0715259
SYPL1	0.225077	0.0132642	0.04748		0.354358	0.20895	0.280538	-0.109457	-0.17259	0.107327	-0.0557785	0.429803	-0.065755	0.0473989	-0.156577	0.10375	-0.176222	-0.27022	0.250167	0.190689	-0.0600746	0.444154	-0.157982	-0.0277524	0.0731265	-0.151938	-0.356194	-0.235533	0.0644278	-0.129664	-0.428951
ACSF2	-0.399061	0.000283474	0.00267096		-0.414531	-0.497553	-0.053871	-0.110603	-0.154157	0.0616149	-0.00645217	-0.501848	-0.137037	0.153352	0.330502	-0.248206	-0.0936219	0.117596	-0.588156	-0.232249	0.180152	-0.199294	0.217745	0.112514	-0.0276662	0.324819	0.710325	0.207954	0.273903	0.232979	0.34179
DDX20	-0.0992517	0.130369	0.256682		-0.142503	0.0782613	0.291965	-0.0234461	-0.134438	-0.00838089	-0.238963	-0.106831	0.169198	-0.0397208	0.208175	-0.221716	-0.183166	0.13724	-0.0936863	-0.0820851	-0.26548	0.0600672	0.0622078	-0.0660477	0.042886	0.236087	0.0187014	0.166211	-0.0286246	0.0201631	0.143927
UQCRQ	0.0898375	0.451834	0.601783		0.32945	0.0331118	0.248201	0.112478	-0.171235	0.354546	-0.197581	0.201002	0.0891931	0.651048	-0.138922	0.374033	-0.306223	-0.0512692	-0.662489	-0.00593145	-0.114896	-0.205492	-0.273676	0.104221	-0.310531	-0.0856204	0.552645	-0.0612212	-0.121246	-0.378242	0.0346456
ATP5C1	-0.0102483	0.898921	0.939932		0.3978	0.0613236	0.0359714	0.207453	0.075387	0.204177	-0.274691	-0.205296	-0.26201	0.00527519	-0.105364	-0.0407468	-0.158419	1.69838e-05	0.373124	-0.0544246	-0.385848	0.0647812	0.11422	0.0109736	-0.154582	-0.159765	0.248747	-0.0772754	0.0988157	-0.0769625	0.0573183
RIC8A	-0.0603511	0.434033	0.586643		0.0102787	0.510384	0.0639806	-0.300694	-0.0688087	-0.316734	-0.0888307	0.136449	0.00269076	0.0565842	-0.143066	0.104904	-0.00750548	-0.0719095	-0.121692	0.0628399	-0.244465	0.0534858	0.259285	0.0741929	0.0964684	0.0570004	-0.0878159	0.0759239	-0.245375	-0.111392	0.243819
DOPEY1	0.15184	0.212312	0.35879		0.136784	-0.283304	0.690677	-0.681697	-0.15982	-0.393086	0.312152	-0.195573	-0.00901865	-0.153005	0.18694	0.0313918	0.283569	0.375865	-0.244689	0.356152	0.23824	0.419466	-0.13914	-0.128112	0.226361	0.0930921	-0.10024	-0.32998	-0.155704	-0.0628894	-0.314431
MRFAP1	0.109078	0.272061	0.426892		0.106573	-0.0410907	0.108328	0.268817	0.448291	-0.108214	-0.393977	-0.288415	0.0835945	0.141781	0.257463	-0.195092	0.331672	-0.00302575	0.163268	-0.195556	-0.0712783	0.0413279	-0.388828	-0.00677061	0.200743	-0.265742	0.153995	0.120441	-0.255959	0.265349	-0.477693
GPS1	-0.0692875	0.136716	0.265785		-0.060852	-0.0312672	-0.00213368	-0.167664	-0.0282588	0.0854946	0.0746106	-0.118565	-0.208876	-0.0624262	0.0477894	-0.133428	0.0394101	0.0723715	0.0752741	0.0251114	0.0388006	-0.0611169	0.131505	-0.0197843	-0.0244506	0.108202	-0.0240288	0.117548	0.104756	0.0193232	0.00265485
MARCKS	0.527559	0.0773003	0.176123		-0.315556	1.04259	0.341041	0.360319	0.572832	-0.1787	0.139675	0.577959	-0.720187	1.19756	-0.348079	0.890781	-0.661917	1.33846	-1.47208	-0.811591	0.734328	0.477916	-1.08534	-0.432017	-1.35412	0.0609077	-1.06908	-0.366926	0.385321	0.178295	0.517606
ASF1B	-0.085574	0.61623	0.741808		-0.91617	-0.0788337	0.321663	-0.146883	-0.124512	-0.59485	0.434507	0.134276	-0.542409	-0.553964	0.163437	-0.182191	0.0903184	0.336909	0.121327	0.70998	0.124872	0.18908	0.0296173	-0.0450641	0.194745	0.521267	-0.694595	0.274931	0.867252	-0.156296	-0.478413
TMED1	-0.152791	0.112856	0.231104		0.136982	0.059985	-0.0575833	-0.19991	0.180998	-0.214812	-0.0393874	-0.232475	-0.593087	0.262768	-0.0166822	0.0287604	0.0293717	-0.344981	0.0876574	-0.0996698	0.164459	-0.0691413	-0.05681	0.161529	-0.0678925	0.154614	-0.208378	0.709942	0.151843	0.179531	-0.107629
RAD23A	0.047737	0.612952	0.738538		0.228953	-0.437373	-0.401007	-0.313733	0.24561	0.126608	0.585786	0.0112856	0.00852524	-0.175721	-0.0302083	0.324218	0.0262116	-0.0764369	0.0238585	0.0128034	0.110364	0.0166776	-0.0344691	0.136894	-0.203897	-0.296189	-0.160749	-0.0679829	0.216497	-0.0407969	0.164271
TLR1	0.450235	0.000316065	0.00291646		-0.125308	0.186944	0.00117631	0.121271	-0.0464051	0.315231	0.188514	-0.00515622	0.45947	0.170277	-0.198952	0.123724	-0.089866	0.46366	0.268233	-0.229486	0.589903	0.508179	-0.256892	-0.392344	0.369204	-0.681828	-0.436072	-0.160898	-0.688888	-0.0606777	-0.393014
TNIP2	0.25986	0.00494615	0.0229701	Yes	0.269127	-0.227293	0.568596	-0.0288921	0.196773	0.084132	-0.0444906	0.18845	0.280345	0.0871123	0.0631991	-0.219666	-0.153184	0.0955472	-0.0221855	0.0895286	0.472996	-0.140938	-0.352014	-0.205338	-0.114388	-0.193388	0.12686	-0.0694395	-0.0694988	-0.499819	-0.182131
CCDC43	0.466124	1.12726e-07	6.98554e-06		0.331809	-0.0530517	0.431567	-0.127461	0.292311	0.187651	0.120775	0.0953741	0.216106	0.209106	0.0178736	-0.0320066	0.280355	0.0548875	0.17669	0.174016	0.290531	0.130215	-0.178291	-0.36816	-0.297127	-0.490013	-0.526642	-0.290804	0.0360907	-0.338733	-0.343067
NCOR1	-0.0520602	0.485359	0.631968		-0.283079	-0.238951	0.00272633	-0.0314342	0.0646544	0.170098	-0.0256311	0.0990878	0.213302	-0.0196628	0.0839064	-0.319834	-0.0217999	0.168915	-0.252192	0.0778121	-0.136557	0.136279	0.0055967	-0.0156926	0.162274	0.307674	-0.235805	-0.0397707	-0.113765	-0.0758789	0.317728
FGFR1OP2	0.181624	0.0138727	0.0490584	Yes	0.337979	-0.190835	-0.157753	0.347516	0.0675824	0.276308	0.0408141	-0.0985804	-0.172277	0.253517	-0.222137	-0.00760947	0.155474	-0.00543984	0.308201	-0.000147683	0.137025	0.0201027	-0.267641	-0.143543	-0.093965	-0.116378	-0.13481	-0.173232	-0.0861979	-0.0703706	-0.00360381
DDX26B	-0.0957143	0.229643	0.37807		-0.124249	-0.21959	-0.0402738	0.00164672	-0.122747	-0.275689	-0.0905364	0.0991207	0.133928	0.0965495	-0.216022	-0.375498	0.239435	0.13681	-0.0330236	0.289319	0.00163394	-0.0751007	-0.116918	0.0474594	0.352313	0.296538	0.163341	0.141096	-0.231267	0.0948144	-0.173091
FAM8A1	0.0491094	0.81819	0.889178		0.197399	-0.256398	-0.737292	0.757969	-0.0143675	0.778916	0.392992	-0.848259	-0.668867	-0.278196	-0.585871	0.783469	0.186011	-0.304032	1.03134	-0.0383709	-0.0705927	-0.0311879	-0.230277	0.0236405	0.218103	-0.0113705	-1.2454	0.642681	0.0750234	0.302541	-0.0696019
SORBS1	-0.200713	0.0845632	0.187924		-0.213475	0.0286499	-0.529187	0.136488	0.209448	-0.197468	0.191288	-0.145832	-0.0664368	-0.384794	0.0317859	0.423104	-0.375903	-0.143913	0.156289	-0.151711	-0.527661	0.355052	0.304795	0.0485476	0.143523	-0.423018	0.0538233	0.0633269	0.658246	0.228816	0.126217
ZC3H11A	-0.186644	0.0042668	0.0206757	Yes	-0.0673983	-0.179011	0.148819	0.0769945	0.1369	0.0477085	-0.344683	-0.0411456	0.148498	-0.239359	-0.0942194	-0.299927	-0.210687	0.158413	-0.0867272	-0.114035	-0.113377	-0.0466268	0.0955529	0.11196	0.127729	0.218336	0.191791	0.0610263	0.0564938	0.110619	0.146355
UFL1	0.167936	0.0115363	0.042757		0.15213	0.006085	0.300031	0.118263	-0.00976994	0.0528359	-0.180331	-0.150927	0.131265	0.0211725	0.0114961	0.0761032	0.101918	0.0741316	-0.100855	0.153151	0.124712	0.126204	0.0168643	-0.182012	-0.124923	0.0817761	-0.0467796	-0.270504	-0.460712	0.0970143	-0.118341
E2F4	-0.084012	0.431028	0.583824		0.132247	0.416073	0.278674	-0.34212	-0.100405	0.204152	-0.284822	0.530906	-0.082506	-0.0784018	-0.267148	0.160804	-0.031468	-0.307353	-0.306554	-0.0305939	-0.343405	-0.0521512	0.019523	0.415199	0.339054	0.216416	0.0217926	-0.146943	0.154344	-0.387528	-0.127785
RBM7	-0.0837134	0.506082	0.64955		-0.00838134	-0.132651	-0.476952	0.590451	0.20824	0.0293294	-0.272145	-0.258905	-0.0988678	0.202485	-0.268475	0.33036	0.378448	-0.329928	-0.104321	-0.166244	-0.0047437	-0.119982	0.0161951	0.174098	-0.061713	-0.034523	-0.496125	0.0332357	-0.101571	0.956189	0.0164936
LIAS	0.343559	0.00458907	0.0217669		-0.105725	-0.247096	0.362425	0.115331	-0.00383992	0.128866	0.0559371	-0.47983	0.346712	0.743776	0.0927379	0.357456	0.141585	0.36812	-0.438946	-0.205996	0.286692	0.54315	-0.244718	-0.112751	-0.344244	-0.536682	-0.251344	-0.0905554	-0.119736	-0.136824	-0.224499
DENND5A	0.255122	0.01148	0.0426041	Yes	-0.250287	0.323257	0.191581	-0.225275	0.526324	0.225471	-0.0548451	-0.0590013	0.214994	0.0863372	0.00329106	-0.378768	0.484409	0.26592	-0.147184	0.309732	0.196905	-0.182129	-0.157442	-0.400924	-0.0433807	-0.0801659	0.0886529	-0.098938	-0.269118	-0.183095	-0.386321
PARP14	-0.0779655	0.449322	0.599733		-0.152028	0.0275627	-0.111293	-0.0956008	-0.0708021	0.211617	0.164482	-0.0852045	-0.152223	-0.271693	-0.277039	-0.0429739	0.128745	-0.314143	-0.0653644	0.341376	0.496859	-0.200069	0.294161	-0.110216	0.480929	0.18258	0.0026906	-0.328041	-0.396473	-0.0753668	0.417529
RPL10	0.0260698	0.748378	0.841008		0.242713	-0.00237266	0.442086	-0.399813	-0.27258	0.0100563	0.0844957	0.153533	0.161194	0.117148	0.027816	-0.0691667	-0.313629	0.0369468	-0.21206	0.0851181	0.0423365	0.0225976	-0.0954874	-0.0976675	-0.0941798	-0.112611	0.290957	-0.149494	0.170523	-0.180788	0.112329
NCAPH2	-0.12387	0.13999	0.270598		-0.54172	0.372638	-0.189944	-0.110344	-0.0284558	-0.146709	0.128203	-0.171704	0.0546614	-0.156442	0.0861296	-0.254098	0.128502	0.0766498	0.0114194	0.161933	0.00971919	-0.173658	-0.0846995	-0.176229	0.0540754	0.136356	0.0708142	0.186299	0.0627651	0.478158	0.0156796
SUFU	0.300643	0.0585423	0.143355		0.0318788	-0.149612	0.78964	0.229854	0.154028	0.203322	-0.0499563	-0.796978	0.155001	-0.170966	0.481146	-0.0256282	0.415742	-0.087447	0.149748	0.642967	0.455576	-0.624455	-0.599154	-0.399216	-0.114704	-0.147694	0.409464	0.173429	-0.412245	0.0274207	-0.741159
UBE2L6	0.281515	0.000226681	0.00225089	Yes	0.120139	0.0372674	-0.00174201	-0.147387	0.101743	0.156805	0.353966	-0.216395	0.10553	-0.000291369	-0.131673	0.034907	0.110411	0.0670247	0.298844	0.195926	0.419272	0.184741	-0.252948	-0.118088	-0.27849	-0.348874	0.0636278	-0.237124	-0.193408	-0.227725	-0.0960579
CARS2	0.0381241	0.67198	0.784903		0.296931	-0.304745	-0.102535	0.0760668	0.00464729	0.0303975	-0.0229281	0.350352	0.160134	0.00825307	-0.194176	-0.164316	0.198623	0.00638857	0.0653836	-0.0476073	-0.0477466	-0.0843766	-0.122341	0.125421	0.146653	-0.11295	0.491749	-0.498237	0.206836	-0.340473	-0.125403
PADI2	-0.343681	0.0996846	0.212124		-0.2385	1.46219	-0.677237	0.261463	-0.0847269	0.130105	-0.560611	0.710507	-0.364636	-0.139777	-0.820963	0.1281	-0.435497	-0.562375	0.491966	0.0446984	-0.634202	-0.772594	0.730488	0.532398	-0.146	-0.254175	-0.0666512	0.549276	0.183183	0.348554	0.185013
CR1	0.32313	0.109965	0.22712		0.433269	0.498797	0.0835832	-0.249157	0.110918	-0.181862	-0.0207663	1.02888	-0.838938	0.722319	-0.377159	-0.126698	-0.347933	-0.755318	0.0216585	0.00278005	1.57222	0.362189	-0.112895	0.00653519	-0.28283	-0.469061	-0.0888142	-0.505335	-0.0429062	-0.00925404	-0.434218
PACS2	0.0201823	0.813911	0.886344		-0.251594	0.100912	0.231202	-0.149509	0.0357198	-0.106383	0.0306559	-0.0989543	0.0534239	-0.101521	0.223943	-0.0224217	-0.0480972	0.549509	-0.223486	0.159834	-0.310181	0.048041	-0.133079	-0.145462	-0.0324623	0.351249	0.0900182	0.286918	-0.156008	-0.182946	-0.199322
NEK7	-0.156828	0.00701618	0.0295007	Yes	-0.0513407	-0.238035	-0.212757	0.131684	-0.1731	0.138733	-0.0719533	-0.0505235	0.00508415	0.019787	-0.176031	-0.201896	-0.17871	0.100934	0.125677	-0.0673042	0.0225289	-0.0637472	0.189757	0.0719319	0.10188	0.0999728	0.175121	0.201608	-0.065497	0.0559437	0.110254
MRPS24	0.122953	0.326742	0.483357		0.102529	-0.273371	-0.612465	-0.123816	0.298157	0.281187	0.181317	0.196372	-0.0784759	0.700629	-0.0800527	0.0974235	0.313919	0.0555878	-0.274038	-0.202579	0.113956	0.0414428	0.0787807	0.203825	-0.367491	-0.360643	-0.665874	0.131671	-0.310034	0.423814	0.128232
GTF3C6	0.0525154	0.504511	0.647925		0.195084	-0.018814	0.367365	-0.212761	-0.272042	0.0421203	-0.0175496	-0.00392594	0.155944	-0.0702534	-0.00198308	0.090839	-0.248151	0.118266	0.227431	-0.283303	0.0152904	0.231536	-0.0351225	0.13892	0.0895837	-0.099162	-0.379046	0.255163	-0.0241695	-0.155193	-0.106065
POGK	-0.0989945	0.214971	0.361985		-0.191881	-0.0989833	0.0643036	0.120416	0.102956	0.344162	-0.203197	-0.0553085	-0.181396	-0.123079	-0.0521823	-0.222468	-0.121188	0.343736	-0.157411	-0.0879481	-0.149907	0.0754089	0.135537	0.14901	0.0120488	0.163186	-0.209206	-0.258447	0.00669234	0.153552	0.441593
RNF2	-0.125856	0.135939	0.26484		0.0204829	-0.0955005	0.403696	0.145127	0.190707	-0.135806	-0.476849	-0.214506	-0.105493	-0.119203	-0.208234	-0.264619	0.00698604	-0.0408808	0.156585	0.0993279	-0.157245	0.0402869	-0.0218382	0.123674	0.234367	0.1419	-0.2741	0.28512	0.181417	0.226489	-0.141892
URI1	-0.138508	0.0894074	0.195557		-0.0387188	0.0673554	-0.253848	0.0326841	-0.428357	0.129085	0.0115127	0.376112	0.0926795	0.00338367	-0.130239	0.0455761	-0.264604	-0.0457878	0.0800314	-0.0889228	-0.379013	-0.0399787	0.195447	0.0617666	0.198528	0.17661	-0.345514	0.261124	0.0436587	0.0940447	0.145385
PPP1R35	0.18995	0.191981	0.335601		-0.228335	0.207832	0.860438	0.799083	0.45316	-0.00876119	-0.598198	-0.712826	0.00804839	-0.40916	0.0140086	0.392603	-0.274428	-0.124509	0.12713	0.153972	0.0889344	0.39071	-0.00376212	-0.146271	-0.256357	-0.0472146	-0.414017	-0.0411304	0.150651	-0.179897	-0.201704
ACADVL	0.180579	0.00463866	0.0219696	Yes	0.100872	-0.121733	-0.0436781	0.324372	0.0793173	0.219965	-0.141813	0.0338177	0.171727	0.106595	0.281555	-0.0121907	0.112466	-0.0977994	0.128165	-0.0506742	-0.188655	0.181169	0.00688691	-0.0735321	-0.218256	-0.110442	-0.12332	-0.231125	-0.136983	-0.0671556	-0.12955
WRNIP1	0.40234	3.10901e-06	8.79837e-05	Yes	0.00411185	-0.229732	0.133988	-0.0263242	0.179034	0.0992111	0.233994	0.104866	0.361451	0.243298	0.236906	-0.237409	0.269044	0.423748	0.12439	0.160639	0.239395	0.0934316	-0.209904	-0.304849	-0.115657	-0.325135	-0.168947	-0.11825	-0.40809	-0.50806	-0.255148
MYO1B	-0.452196	0.0057084	0.025406	Yes	-0.567715	-0.519851	-0.17875	-0.321015	-0.0588093	-0.422291	-0.121116	-0.652968	0.62963	-0.245219	0.305879	-0.231861	-0.237969	-0.0856944	-0.624318	0.136028	-0.363142	0.846009	0.177731	0.37071	0.230623	0.559139	0.776641	0.140347	-0.410886	0.519222	0.349646
KDM6B	-0.421918	1.51961e-05	0.000282093		-0.176524	0.138899	-0.103473	-0.10021	-0.0370897	-0.413577	-0.267445	-0.279337	-0.14848	-0.103877	-0.022787	-0.24634	0.236209	0.0284349	-0.277597	-0.164879	-0.215314	-0.37812	-0.055829	0.253117	0.0809602	0.64425	0.616832	0.235127	0.086191	0.458391	0.212468
GSTCD	-0.102355	0.317419	0.474562		-0.342559	-0.0906168	-0.177495	-0.246409	-0.184036	-0.285667	0.213066	-0.0599932	0.0681754	0.24124	0.269128	-0.205024	-0.134033	0.529573	-0.39779	-0.30595	0.154042	0.340223	0.13017	-0.248518	-0.0208135	0.242028	0.46189	-0.0069507	-0.0494246	-0.0408677	0.146614
HDAC9	0.313352	0.0129154	0.046645		0.27578	0.215957	0.163529	-0.285332	-0.0183746	-0.124111	0.34317	-0.63429	0.422276	-0.307579	0.1315	0.639048	0.421696	0.294496	0.37504	-0.499492	0.0507529	0.416043	7.72581e-05	-0.259832	-0.0994682	-0.28174	-0.271703	-0.0734837	-0.207162	-0.294762	-0.392037
UBE3B	0.0549885	0.538565	0.678004		-0.181601	-0.136141	-0.487101	-0.115863	0.225268	-0.12949	0.2087	0.366891	0.340886	0.111102	0.0837195	-0.0723788	0.0419647	0.167725	-0.28601	-0.00630487	-0.0137162	0.21228	0.12843	-0.197429	0.193544	0.0370778	0.2129	-0.0614474	-0.348397	-0.267456	-0.0271536
ATP6V1D	0.0768481	0.377072	0.531953		-0.00838382	0.199429	-0.249979	-0.113195	-0.241796	-0.00962061	0.442158	-0.214657	-0.0851964	0.10594	-0.153049	0.390277	-0.0537727	-0.250958	0.243835	0.0725838	0.161992	0.225481	0.105357	-0.171385	-0.192434	-0.130484	-0.382803	0.193954	0.0920865	-0.073548	0.0981669
RC3H1	-0.068843	0.317645	0.474565		-0.276392	-0.127402	-0.171987	0.0653223	-0.00411983	0.0323556	0.0535165	-0.254629	0.0790053	-0.0174925	0.135726	-0.0588182	0.311386	0.153075	-0.0105693	0.0363164	-0.144641	-0.21371	0.00909387	0.0157771	0.139657	0.220386	0.00589374	0.3371	-0.18509	-0.0390746	-0.0906844
TOMM40	-0.133145	0.117252	0.237188		0.098071	-0.20682	-0.157905	0.237676	-0.228798	-0.268895	-0.0464583	0.124974	0.0683068	0.106508	0.0133646	0.254849	-0.226589	-0.144081	-0.259078	-0.0150865	-0.0516628	-0.097243	-0.0785687	0.284021	-0.1444	0.0297189	0.686619	-0.0654434	0.0206955	0.0607669	0.00545865
CRIPT	-0.323115	0.00421075	0.0204954	Yes	0.353677	-0.190453	-0.141968	-0.124912	-0.2541	0.0392836	-0.303946	-0.0498116	-0.0737972	0.435227	0.0872499	-0.0727733	0.374897	-0.435135	-0.24364	-0.437201	-0.360115	-0.541173	0.0121849	0.262341	0.22779	0.0244478	0.208076	0.262998	0.287527	0.649231	0.0040941
GCC2	-0.387196	1.77787e-06	5.8533e-05	Yes	-0.106953	-0.150685	0.212557	-0.310626	-0.177549	-0.167198	-0.162975	-0.395193	-0.0102281	-0.0605656	-0.195398	-0.331881	-0.118913	-0.168028	-0.118411	-0.153527	0.0765269	0.0158725	0.208674	0.138554	0.228075	0.438519	0.0158528	0.361789	0.263491	0.166341	0.501879
TMEM209	0.0981794	0.327237	0.483782		-0.0349464	-0.116892	-0.210281	0.480719	0.0416775	0.375241	-0.248933	0.0311882	0.269441	0.269614	0.0381598	-0.0069304	0.434965	-0.154406	-0.0441604	-0.278598	0.165807	-0.42259	0.0830814	-0.0529497	-0.00577305	0.0444494	-0.436231	0.0552937	-0.425922	0.147243	0.0017316
LIMD2	0.907036	6.67348e-07	2.80154e-05	Yes	0.649878	0.199181	0.53712	-0.0439603	0.275962	0.530267	0.189856	0.0182635	-0.142791	0.81319	0.0472696	0.627673	0.904765	0.126498	-0.211421	-0.193179	1.16504	-0.0513897	-0.368394	-0.153054	-0.789591	-0.817771	-0.622708	-0.926771	-0.758355	-0.444565	-0.561009
GMPR	0.519568	0.0496567	0.126834		0.71032	-0.344225	-0.691072	0.401186	0.462873	0.0761095	1.04067	-0.76252	-0.35344	-0.488936	-0.335684	0.406034	-0.150077	-0.00403826	1.9313	0.927877	-0.246135	0.537162	-0.346244	-0.0363703	-1.00933	-1.49761	-0.420016	-0.263438	0.321845	-0.0215699	0.15532
GPN1	-0.067553	0.443764	0.595619		0.312914	0.0253555	0.294434	0.0234574	-0.192984	0.0402856	-0.0433954	0.102251	-0.0530158	-0.309365	-0.160789	0.110682	-0.690987	0.024091	0.195925	-0.0278997	0.132536	-0.188813	0.226263	-0.120452	-0.165307	-0.0969993	0.0397259	0.0849217	0.184644	0.00417058	0.248352
ECM1	0.748871	0.00245126	0.0138486	Yes	1.68914	-1.00118	0.537268	1.14894	0.413033	-0.0634999	-0.0535889	-0.326638	0.247199	0.294182	0.103724	0.705883	0.345671	0.0375876	0.87822	0.226759	-0.404095	-0.285383	-0.914745	-0.665637	-0.645655	-0.940103	-1.133	-0.0951166	0.0252169	0.420175	-0.544357
IL2RG	0.605003	3.61744e-05	0.000551725	Yes	0.571088	0.0203195	-0.288329	0.00175281	0.416477	0.150833	0.374671	0.678196	-0.24464	0.121711	0.221756	0.134835	0.102308	-0.395851	0.617356	0.10266	0.59143	0.453444	-0.398612	0.145402	-0.0577714	-0.770389	-0.282017	-0.620533	-0.688761	-0.591567	-0.365768
TTC27	-0.10513	0.184005	0.325619		-0.277524	0.212148	0.0757536	-0.113774	-0.0289461	0.120169	-0.108675	-0.361821	0.0400018	0.0984794	0.133485	-0.0848731	-0.00506273	0.284477	-0.247863	-0.390171	-0.209457	0.232871	0.0964016	-0.189243	0.0682566	0.141058	-0.0719152	0.0286039	0.137172	0.169214	0.251234
VLDLR	0.221981	0.382738	0.538216		-0.0996903	0.559902	-0.0355373	-0.664468	0.834886	-0.705314	0.357476	-0.530223	-0.642405	-0.339125	1.49484	0.592619	0.0186827	-0.128556	-0.294839	-0.428778	-0.132079	1.4745	0.873706	-0.223066	-0.224168	-0.192193	-0.0605198	-0.786382	-0.693196	-0.701546	0.675478
TMCO1	0.00600193	0.945334	0.968285		0.276393	-0.0652914	-0.0718337	0.311158	0.0235921	-0.0111423	-0.144209	0.0229135	-0.0330344	0.257684	-0.758047	0.122262	0.0657781	-0.170502	0.0883756	0.13346	0.15955	-0.171095	-0.176793	0.150222	-0.0685767	-0.164461	0.091971	-0.0599311	0.207844	0.0140346	-0.0303207
XPO6	0.0451487	0.699519	0.80412		0.0012737	0.498453	0.110925	-0.459993	-0.128355	-0.367829	0.150304	0.301119	0.405748	-0.166413	0.114572	-0.0658266	0.0297035	0.240702	-0.0933343	0.0808025	-0.130139	-0.250821	-0.236324	0.142329	-0.162875	0.0471601	0.805633	-0.101299	-0.288643	-0.438416	-0.0384572
MAP3K7	0.190243	0.017563	0.0585595		-0.156136	-0.0999685	-0.25752	-0.01141	0.16812	0.129833	0.297424	-0.0907858	0.127332	-0.151901	0.0687331	0.0664269	0.457484	0.0733726	0.0335034	0.0321747	0.286887	0.167891	0.123461	-0.231021	0.0864438	0.0191089	-0.218606	-0.399102	-0.287897	-0.176639	-0.0572082
QSER1	-0.159643	0.0672403	0.158785		-0.349254	-0.00628679	0.0212371	-0.174558	-0.0656957	-0.0672293	-0.132434	-0.124929	0.122834	-0.0671574	0.057872	-0.398805	0.24267	0.178021	-0.0673398	0.159632	-0.458454	0.172019	-0.0460346	0.0556469	0.30177	0.319782	-0.229339	0.139711	0.012343	0.422121	-0.0181415
SMIM24	0.85257	6.58839e-06	0.000150654	Yes	0.647113	-0.0644246	0.908837	0.037896	-0.108536	0.196422	0.365525	0.439814	-0.689967	0.17535	0.463238	0.368502	0.666797	0.317239	0.414807	0.831496	-0.0538364	0.199147	-0.523834	-0.422396	-0.351165	-0.39841	-1.41048	-0.779909	-0.00301604	-0.224098	-1.00211
TAGLN3	-2.1	9.37873e-14	1.13617e-10	Yes	-0.538687	-0.567512	-0.621331	-0.876441	-0.589308	-0.563703	-0.630557	-0.0499177	-0.725547	-0.450164	-0.839654	-0.73397	-1.58411	-1.04303	-0.739818	-0.671135	-0.628121	-0.747003	1.42582	1.7014	1.29669	0.581582	0.540243	1.50972	1.5137	1.61403	2.41683
SRSF11	0.157457	0.204153	0.348895		0.463178	-0.0671144	0.679494	-0.169146	0.438858	-0.311843	-0.267131	-0.0356958	-0.309199	6.7297e-06	0.128941	0.0992769	0.0880425	-0.597029	-0.0550037	-0.0164004	0.471612	0.403893	-0.0960171	0.0546514	-0.289644	-0.0023269	-0.111023	-0.296079	0.398485	-0.216612	-0.386174
FDX1	0.211871	0.0347209	0.097559		0.567766	0.23613	-0.145617	0.112109	0.00210763	-0.103438	-0.0393021	0.576196	-0.276848	0.282148	-0.182043	-0.156117	0.197681	-0.225534	0.445277	0.0868221	-0.207433	0.101321	-0.116289	-0.160119	-0.0307137	0.00288436	-0.31352	-0.342495	-0.0341024	-0.294567	0.0176968
MZT1	0.0316128	0.831432	0.898387		0.0229306	0.161952	0.59655	-0.0607466	-0.362921	-0.849645	-0.400954	0.192863	0.0767217	0.74267	-0.119636	-0.674958	0.521345	-0.0432162	0.0792999	0.224917	-0.0281229	0.110629	-0.357781	-0.137057	0.104919	0.112905	0.0369415	0.130598	0.421973	0.105234	-0.607408
AHCY	-0.0629352	0.253304	0.405531		-0.066966	-0.236306	-0.21751	-0.138453	-0.0962941	0.0251908	0.265589	0.0218264	0.156822	-0.0670783	-0.00207388	0.047917	-0.0409123	0.0191111	-0.087809	0.0181483	0.0462374	-0.0250504	0.0256931	-0.0157358	0.124028	-0.0117033	0.248955	0.0270379	0.0730819	-0.0993674	0.00562194
ZNF22	0.187188	0.0137104	0.0486259		0.0382199	-0.143466	0.208148	0.148271	0.260453	-0.018682	-0.184754	-0.119575	0.371535	0.21214	0.187569	-0.220934	0.0934338	0.235316	-0.0935576	0.0232575	0.0596898	0.0660616	-0.224386	-0.0761484	-0.413434	-0.119149	0.136771	-0.078153	-0.283614	0.0172821	-0.0822961
MGRN1	-0.20353	0.48706	0.633283		-0.450344	0.0192352	1.56172	0.0385287	0.181682	-1.53683	-0.956111	-1.60851	0.0156093	-0.141497	0.296762	-0.153622	1.1898	0.247342	-0.111673	0.34232	-0.14618	-0.00940999	-0.274097	0.0383414	0.715119	0.586169	-0.245938	1.05877	-0.177912	0.734669	-1.21394
ATP5I	0.0572288	0.571923	0.708119		0.452185	-0.27466	-0.538988	0.24758	0.343063	-0.187607	0.0218081	0.06881	-0.14704	0.587521	-0.121787	0.116673	0.122904	-0.0574992	0.0154608	0.00284117	-0.303469	-0.00442353	-0.0924308	-0.0306047	-0.320226	-0.318503	0.0740283	0.127102	-0.0164921	0.1752	0.0585533
PHF10	0.0603606	0.514822	0.657546		0.104574	0.302178	0.398428	-0.0999889	0.228167	-0.0228926	-0.462294	-0.136044	0.162804	-0.00620411	-0.255692	-0.288489	0.157004	-0.0234512	0.236392	-0.0389146	-0.108983	0.215569	-0.0572765	0.0626418	-0.0965882	0.00795704	-0.501291	0.13473	-0.0313414	0.303338	-0.184333
TBKBP1	0.323037	0.0140953	0.0496381	Yes	-0.101775	-0.342859	0.467847	-0.214854	0.0306242	-0.252536	0.234325	-0.452154	0.319612	0.0284514	0.321942	0.202564	0.125113	0.171786	-0.101288	0.611392	0.0207067	0.869323	-0.113632	-0.351223	-0.0589932	0.106248	-0.286172	0.116801	-0.443334	-0.265861	-0.642054
LYPLA2	-0.147647	0.150135	0.283047		0.154688	-0.00977908	-0.0333378	-0.111089	-0.124192	-0.0364596	-0.0146289	0.0125905	-0.0993841	-0.0360964	-0.0224427	-0.121522	0.193506	-0.112336	-0.219141	-0.198647	0.380844	-0.488455	-0.104708	0.00949808	0.0325121	0.248792	0.942611	-0.301193	0.10806	-0.0215712	-0.0281202
FAM117B	0.506287	7.0617e-05	0.00093276		0.353936	-0.0237222	0.61163	-0.0342096	0.455325	-0.0829234	0.10825	-0.0947702	-0.487111	0.19368	0.4741	0.130662	0.111503	-0.117394	-0.0727745	0.544534	0.678152	0.288853	-0.210231	-0.503629	-0.413494	-0.316614	0.0301187	-0.515276	-0.319258	-0.259384	-0.529952
NFKBIE	0.144702	0.063474	0.151965		0.202973	0.172324	0.0145179	-0.161999	-0.17492	-0.04059	0.126437	0.35018	0.0285477	0.348979	-0.328749	-0.0972494	0.160826	0.174183	-0.0118413	0.0161855	0.182363	-0.0939536	-0.0962942	-0.215737	-0.0842516	0.0139049	0.159238	-0.169048	0.0770727	-0.400602	-0.152497
C7orf55	-0.139468	0.334861	0.491624		0.0594715	0.0152385	-0.051568	0.41421	-0.275427	0.0428626	-0.42799	0.222578	0.402662	0.449778	-0.629297	0.203734	-0.647153	-0.235536	-0.226325	0.105432	-0.268522	0.00904472	0.210741	0.111015	-0.588128	-0.370416	0.51301	0.191678	0.682822	0.366936	-0.280852
CMC4	1.07574	3.95939e-07	1.88627e-05	Yes	0.361667	-0.110348	0.165355	0.717937	-0.301761	0.0672902	0.32674	0.120463	0.431609	1.59709	0.466679	0.812524	0.520117	0.24042	-0.0543524	-0.305012	0.576604	0.821448	-0.574959	-0.679479	-0.487184	-1.09479	-1.30508	-0.394179	-0.909823	-0.32447	-0.684503
SLC25A37	0.509856	0.0103962	0.0394099		0.363544	-0.240024	-0.999537	0.398702	0.973522	0.221878	0.405602	-0.161605	0.393861	0.469874	0.0114322	-0.0507473	-0.145997	-0.453097	0.558748	0.731271	-0.497332	1.07904	-0.601272	-0.424277	-0.958133	-0.362073	-0.17851	0.0152762	-0.504057	-0.189698	0.143611
SH3BGRL3	-0.0563039	0.472569	0.621842		0.353938	-0.101239	-0.0935516	0.245291	0.255357	0.112613	-0.188615	-0.21115	-0.123253	0.0619955	-0.411764	0.182429	0.0939688	-0.222027	0.106678	-0.251888	0.0180258	-0.164631	-0.0435331	0.132034	0.0190823	-0.157044	-0.00102798	-0.0235051	0.227575	0.0160585	0.168184
CCDC69	0.519958	0.00423411	0.0205553	Yes	0.259535	0.144247	-0.562949	-0.125692	0.718897	1.29847	0.449725	0.31435	-0.442245	0.134552	-0.187812	0.525928	0.180367	-0.339653	0.106416	-0.245284	0.535655	0.355241	-0.0507346	-0.272035	0.374641	-0.841447	-0.505646	-0.622692	-0.125976	-0.637325	-0.438533
TMEM177	-0.33377	0.12552	0.249288		-0.286939	-0.266122	-0.997867	-0.880264	-0.53418	-0.806648	0.862899	1.40258	-0.334036	-0.0745786	-0.180035	0.0819931	0.394712	0.156329	-0.166393	0.343603	-0.542062	-0.175614	0.454949	0.686503	0.349454	0.534854	-0.310326	0.377841	0.538614	-0.307901	-0.32137
C17orf49	0.0790805	0.462983	0.613164		0.40611	-0.255482	-0.204457	-0.351264	-0.19612	0.100865	0.380503	-0.190815	-0.113475	0.30246	0.130122	0.385723	0.263088	0.0277246	-0.0766222	-0.0655122	-0.153948	0.085583	0.180012	-0.0129575	-0.203911	-0.310228	-0.562844	-0.0516806	-0.198343	0.472179	0.21329
LETMD1	-0.207163	0.0174448	0.0583098		0.0312192	0.134386	-0.013115	-0.315211	-0.54277	-0.137322	-0.0462869	0.208852	0.21871	0.0387866	-0.237361	0.00467912	0.133116	-0.193835	-0.215707	-0.00297593	-0.348424	0.0402831	0.0480662	0.328143	0.261507	0.393164	0.237032	-0.120011	0.0103578	-0.0664377	0.151155
ARID5A	0.0544195	0.750525	0.84275		0.126321	-0.566905	-0.0339667	0.185949	0.491324	-0.0234306	-0.204055	-0.710274	0.348004	0.14911	-0.0352597	-0.351913	0.811939	0.248735	-0.15965	-0.208303	0.588474	-0.329583	0.12811	-0.0398448	-0.279877	-0.478359	1.09403	-0.733424	-0.130487	0.176916	-0.0635832
TMEM194B	-0.222827	0.0758441	0.17378		0.0350541	-0.0730154	0.130438	-0.471403	-0.0490173	-0.313508	0.015425	-0.326996	-0.290588	-0.311418	-0.374818	-0.530578	0.118181	-0.338105	0.481351	0.368273	0.216179	0.377587	0.0929675	0.258431	0.309371	0.33619	0.599326	-0.00210223	0.256008	-0.424004	-0.089228
GOT1	0.14909	0.0244355	0.0750473		-0.128795	0.0837817	-0.250441	-0.0708823	-0.00854474	0.15006	0.338311	0.126358	0.0911599	0.0270731	0.283721	0.125593	0.0543948	-0.140304	0.0724193	0.095697	0.110348	-0.0654082	-0.0524924	-0.08302	-0.239665	-0.301928	-0.199204	-0.0207465	-0.0378899	0.139897	-0.0994927
ATOX1	0.185883	0.0624319	0.149893		0.256682	0.00921592	-0.30338	-0.39379	-0.00437113	0.241378	0.495471	0.124147	-0.275843	0.356722	0.425307	0.25602	0.184274	-0.113911	-0.204354	-0.122797	0.188556	-0.00402863	0.00445113	-0.30296	-0.190939	-0.385529	0.0165604	-0.290954	-0.0168728	0.139983	-0.0890373
MLST8	-0.0416044	0.526774	0.66752		-0.00460035	-0.184613	-0.143779	-0.0288723	0.188587	0.169349	0.0341885	0.0484115	0.171851	-0.0175063	-0.283603	-0.293724	-0.0285433	0.111149	-0.0300957	-0.0686657	0.263817	-0.152976	-0.194361	-0.13126	0.0421471	0.0364866	0.0976187	0.0117827	0.137804	0.186011	0.063398
PPAT	0.156408	0.0602711	0.146279		-0.45313	0.0930294	0.080556	-0.0422613	-0.01702	0.142259	0.149252	-0.233348	0.368781	0.0416951	0.336521	0.0177268	-0.0625958	0.390771	-0.230793	0.010191	0.0453249	0.301491	-0.0494924	-0.251953	-0.246935	-0.0270884	0.0353887	-0.00225925	-0.217302	-0.0524001	-0.126407
RRP7A	0.140588	0.0342674	0.0967543		0.33541	0.0565412	0.113287	0.159962	-0.0875774	0.129942	-0.176194	-0.0258876	0.199784	0.255742	-0.113012	0.0722982	0.0744592	-0.225237	0.11974	-0.0764656	-0.0296812	0.0604158	-0.217625	0.0486286	-0.10601	-0.234459	-0.137747	-0.155103	-0.190002	0.13471	0.0140806
CHKA	-0.27029	0.0259223	0.0786197		-0.306541	0.439596	-0.484005	-0.444263	-0.477379	-0.427057	0.353283	0.294358	0.118095	-0.267646	-0.192902	0.065596	-0.00347437	0.460006	0.165086	-0.128401	-0.566769	-0.219322	0.196267	0.287395	0.0343293	0.142271	0.25586	0.377692	0.30658	0.0384076	-0.0170619
GSTT1	0.825149	0.00156632	0.00988272		0.417009	-0.324173	0.40657	-0.515161	-0.312346	1.10369	0.976951	0.272463	1.3655	-0.229219	0.126434	0.229722	-1.06455	0.0715902	0.435622	0.289498	0.927535	0.773761	0.305618	-0.794013	-0.74457	-1.47773	-0.263753	-0.931674	-0.369054	-0.984903	0.30918
PDZRN3	0.572902	0.00304137	0.016242		0.0598864	-0.949736	0.453794	-0.216112	-0.199736	-0.30737	1.0088	-0.09016	0.526821	0.0214243	0.592854	0.232612	0.0385735	0.409364	-0.165486	1.32292	0.545421	0.153543	-0.387334	-0.726821	-0.794714	-0.249946	-0.269861	-0.132872	-0.350756	0.0454867	-0.570595
KHDRBS3	-0.73363	5.24361e-09	7.41097e-07	Yes	-0.422291	-0.388459	-0.426348	-0.333646	0.175113	-0.0927378	-0.171899	-0.238834	-0.294199	-0.433811	-0.152814	-0.187122	0.0809169	-0.387957	-0.413949	0.00874869	-0.549141	-0.17335	0.36135	0.556176	0.522575	0.451637	0.182098	0.381418	0.837188	0.925516	0.183821
SLC4A1AP	0.0637555	0.302647	0.459278		-0.041786	-0.0325428	0.339375	-0.0962278	0.0742308	-0.0640042	-0.139881	0.0751897	0.248059	0.0282717	-0.0141388	-0.171915	0.0739077	-0.0424759	-0.125637	-0.0993261	0.288677	0.0827573	-0.0183722	-0.012076	0.118645	0.0310827	-0.199511	-0.0919407	-0.0655955	-0.183269	0.0385037
PUS3	-0.0440753	0.567755	0.705017		0.0809953	-0.229409	0.140712	-0.457079	-0.0723663	0.0907333	0.166346	-0.24137	0.0770288	0.0687189	-0.0686342	-0.169193	0.132731	0.206218	-0.0806904	-0.225943	0.334939	-0.0181884	-0.000925385	0.121604	0.0365921	-0.228144	-0.0473478	-0.0776459	0.0244776	0.217555	0.218286
USP42	-0.281199	0.00471391	0.0222247		-0.265151	0.108681	0.00210473	-0.0722055	0.0748387	-0.43336	-0.456908	-0.223658	0.377553	-0.242926	0.0140463	-0.465513	0.0267445	-0.0411943	0.0572729	-0.243857	-0.284869	0.381206	0.204904	0.122018	0.292495	0.281137	0.154305	0.115371	-0.0520579	0.474893	0.094131
SRFBP1	0.166477	0.206514	0.351795		0.407667	0.0597222	0.69416	0.0864467	0.469774	0.0483475	-0.5355	-0.0770813	0.166151	-0.273017	0.193028	-0.223025	-0.289919	-0.14284	0.572138	-0.169599	-0.321318	0.333726	-0.126186	0.164516	-0.184469	-0.254451	-0.770036	0.243202	0.0243587	-0.10121	0.00541258
DENND2D	0.00823861	0.92517	0.957812		0.140088	0.296758	-0.177151	-0.170207	-0.322392	-0.0480982	0.168082	0.203818	-0.467165	0.0324241	-0.0384075	0.255108	0.208728	-0.224644	0.0894803	0.106495	0.146003	-0.149489	0.142853	0.238528	0.143776	-0.0571674	0.263529	-0.257126	-0.245259	-0.130433	-0.148132
C11orf57	0.191949	0.159203	0.294448		0.30659	0.371538	0.739862	-0.164463	0.557988	-0.347761	-0.425571	0.312751	-0.409476	0.105042	0.0434845	0.167133	-0.0968301	-0.497765	-0.26651	-0.1019	0.393888	0.463691	-0.266473	0.108376	-0.222111	0.102761	-0.511485	-0.147746	0.269401	-0.124103	-0.360312
NEIL1	0.168348	0.356138	0.511514		0.821295	-0.138021	0.517469	-0.462554	0.0512934	-0.505148	-0.140737	0.240643	-0.932307	0.853441	0.518719	0.0181334	0.633004	-0.446942	-0.508218	-0.175984	0.820414	-0.154413	-0.274464	0.0702372	-0.0372475	0.0984251	0.0090451	-0.277464	-0.458094	0.234845	-0.375371
TCEAL3	0.871322	2.53421e-05	0.000423868	Yes	0.763967	-0.305242	1.32129	-0.272449	0.630721	-0.136258	0.0321154	-0.154203	0.127594	0.472835	0.0247133	-0.0964037	0.123303	0.35612	0.501084	0.301571	0.677039	0.860136	-0.727298	-0.643392	0.0212325	-0.928024	-1.33755	0.0653867	-0.287704	-0.512764	-0.877823
LNX2	-0.0312699	0.825213	0.893946		-0.376603	0.200312	-0.523369	-0.475449	0.483705	-0.241842	0.443811	0.631187	-0.368364	-0.218101	-0.111776	-0.0124095	-0.432479	-0.215392	-0.211624	0.677688	0.236835	0.326251	0.276491	-0.0820753	0.438506	-0.237161	0.334624	-0.0437294	-0.0959105	-0.286427	-0.116699
PSMG2	0.038912	0.712438	0.814049		0.282434	-0.154309	0.601186	-0.142858	-0.411508	-0.298372	0.0215615	0.145709	0.0836262	-0.160602	0.0883943	0.145573	-0.389091	0.0775182	0.113476	0.0453027	0.118714	0.0667166	0.189384	0.281073	-0.419128	-0.0250447	0.179435	-0.0769166	0.166762	-0.577639	0.0486019
C7orf43	-0.0994491	0.23429	0.38309		0.231996	0.004592	0.141021	-0.358811	0.0437173	-0.0824159	0.0147966	-0.315543	-0.0771409	-0.115588	0.120175	-0.189453	0.341057	-0.0754864	0.123228	-0.127448	-0.00490666	-0.270484	-0.165928	0.188003	0.146297	0.163847	0.463547	0.0738636	-0.106319	-0.270254	0.103638
LRRK2	-0.0572904	0.804606	0.879771		-0.0986538	1.50905	-1.14888	0.489563	0.0452187	0.431408	-0.309028	0.897425	-0.321632	0.248213	-0.646252	0.482312	-0.499615	-0.689029	0.447541	-0.058457	-0.456479	-0.66645	0.370487	0.462717	-0.751506	-0.126198	-0.110615	0.73783	-0.28884	0.0396683	0.0101996
CCNB1	-0.311564	0.0438749	0.116356		-0.804544	0.337798	0.240986	-0.291896	-0.286439	-0.997001	0.0704523	-0.107027	-0.107382	-0.431196	0.5094	-0.196501	-0.357152	-0.186596	-0.254456	0.215915	0.158115	0.618141	0.114121	-0.137269	0.323511	0.465828	-0.0623977	0.0828339	0.241421	0.747928	0.0934082
XPO1	-0.0891113	0.213066	0.359574		-0.16358	-0.0893693	0.038459	-0.383922	-0.038719	0.0026358	0.0822239	-0.0367498	0.225227	-0.035266	0.108543	-0.286411	0.129605	0.200874	-0.309265	0.0315461	-0.00634025	-0.00416086	0.0373247	-0.0556311	0.110431	0.233133	0.330575	-0.104388	-0.107906	-0.0306613	0.121791
TRBV20-1	0.382737	0.0324901	0.0931409		0.624435	0.59314	0.199687	0.393915	-0.4863	0.0544095	-0.0639876	-0.0143215	-0.196094	-0.318515	-0.324002	1.08093	-0.14748	-0.338365	0.760417	-0.0999163	-0.150683	0.729157	0.16887	0.431492	-0.0743214	-0.531999	-0.129071	-0.766129	-0.396877	-0.671045	-0.327344
PCID2	-0.0611376	0.358594	0.513846		-0.115421	-0.0795305	-0.116336	0.0138038	-0.20722	0.137205	0.0517332	0.309181	0.20115	0.0698132	0.0278676	-0.0853832	-0.324023	0.215264	-0.141842	-0.157307	-0.0641093	-0.101673	0.0191778	-0.0462886	0.0238801	0.165628	-0.0668149	0.228883	-0.0553563	-0.0733032	0.17102
PSPH	0.00185602	0.985056	0.992665		0.177652	0.106889	0.153631	0.110732	-0.0623773	-0.304768	-0.0871829	-0.161346	0.597549	-0.0657326	0.179072	-0.193626	-0.120309	-0.205551	0.269186	-0.320563	0.131232	-0.193352	-0.364126	-0.0557305	-0.133168	-0.162453	0.556986	0.0610874	-0.0139883	-0.117837	0.218093
RABEPK	0.0688777	0.415968	0.569591		-0.0404584	0.0315531	0.0577531	0.0590151	-0.285717	0.583169	0.00413467	0.166628	-0.0584591	0.0436013	0.0553374	-0.0034036	0.117085	0.198738	-0.0304446	-0.0979611	0.107374	-0.494677	0.10157	-0.108108	0.262099	-0.173732	0.144827	-0.141458	-0.0804489	-0.15754	-0.260475
TRMT10A	0.242608	0.0124128	0.045254		0.0592942	0.0585775	0.290055	-0.518231	0.31562	0.00498598	0.155951	-0.205084	0.0499195	0.255908	0.0335266	0.00596539	0.246819	0.107997	-0.201868	-0.0581033	0.188673	0.665641	-0.232275	-0.0301809	-0.180564	-0.142912	-0.494735	-0.205088	-0.0671341	-0.0899875	-0.0127713
LBR	0.025806	0.697964	0.803243		0.163133	-0.206741	-0.0156632	0.312368	-0.0528654	0.317903	-0.144059	-0.142856	0.0718661	0.0444482	-0.190231	0.113742	-0.0459093	0.16422	0.0250307	-0.120774	0.0732334	-0.21201	-0.00986266	0.0637596	-0.195586	-0.0881927	0.0363756	-0.027833	-0.12295	0.201036	-0.0115826
HEXDC	-0.119814	0.436992	0.58891		-0.196271	-0.154794	0.606711	0.0783831	-0.879458	-0.0218148	-0.167105	-0.360403	0.599455	0.189548	-0.408452	0.0598471	-0.975184	0.355129	-0.179739	0.0506622	0.101154	0.583449	0.0668784	-0.208345	-0.0835008	-0.114717	-0.00803732	0.295326	0.189407	0.543408	0.0384657
C2CD2L	0.199566	0.0160174	0.0546541		0.184302	0.327374	-0.107732	0.110961	-0.0623226	0.11834	0.247166	0.0443528	-0.247426	-0.127523	-0.00365408	0.12398	-0.054974	-0.0649005	0.375313	0.222308	-0.000760818	0.112592	-0.218653	-0.0261285	-0.367421	-0.117392	0.161929	-0.494152	-0.058405	-0.242638	0.165467
GALNT3	1.09841	6.92989e-08	4.81684e-06	Yes	0.805833	0.512225	0.751232	0.488887	-0.0261699	-0.102171	0.1507	0.936321	0.393839	0.219992	-0.343639	0.20138	-0.404968	0.82967	1.1341	0.29981	0.418143	0.325297	-0.627576	-0.27751	-0.729086	-1.11698	-0.889278	-0.486132	-0.788944	-1.21271	-0.462261
TUBGCP3	0.0276326	0.715132	0.816007		-0.283796	-0.0351171	0.436923	-0.137559	0.0256152	0.0379728	-0.0860158	-0.0847371	0.330699	-0.144624	0.0528791	-0.151978	0.0841805	0.164313	-0.259857	0.264719	-0.0619397	0.014118	-0.0217215	-0.179934	0.172251	0.153581	-0.0146137	-0.000647104	0.0708941	-0.14299	-0.202614
H1FX	0.0309029	0.781963	0.864517		0.416101	-0.357189	0.173051	0.366508	0.119007	-0.0603822	-0.37053	0.206437	0.0398128	0.395396	-0.179939	-0.00970758	0.431039	-0.166668	-0.209451	0.0891616	-0.0934035	-0.603825	-0.0944083	0.122658	-0.364062	-0.05709	-0.222737	-0.0845123	0.244084	0.389065	-0.118415
CSGALNACT1	0.550077	0.00116073	0.00785014		0.0493257	0.166618	-0.273607	0.326039	0.2657	0.301672	0.00498032	0.576508	-0.0356017	0.74846	-0.150205	-0.000503099	0.277583	0.0892025	0.630852	-0.177583	0.136487	0.364535	-0.0682271	0.0236495	-0.237805	-0.744062	-1.58978	0.355778	-0.264037	-0.238922	-0.537061
RBM10	0.0117311	0.889919	0.933281		0.161575	-0.0714694	-0.271864	0.218975	0.541666	0.101686	-0.0899673	-0.0270779	0.00904392	-0.39375	-0.213399	-0.0503231	-0.0316507	-0.0330999	0.402332	-0.0848527	-0.0615134	-0.0359239	0.067811	-0.0453351	0.0881554	-0.0644084	-0.360767	0.0886587	-0.0782684	0.0880089	0.145758
ICMT	0.0207386	0.848366	0.909845		0.0553248	-0.190973	-0.128589	-0.385306	-0.0623585	-0.0397654	0.489669	-0.219195	-0.473555	-0.101459	0.159124	0.0887093	0.147969	-0.318269	-0.0112519	0.631795	0.30692	0.175644	-0.245088	0.204856	-0.261753	0.114987	0.258991	-0.239745	-0.139375	0.257469	-0.0747731
CBFA2T3	-0.706162	5.97359e-08	4.3669e-06	Yes	-0.270503	-0.208812	-0.241884	-0.0638265	0.147839	-0.342176	-0.433892	-0.207254	0.0518781	-0.131026	-0.216354	-0.477	0.153077	-0.137372	-0.524508	-0.441933	-0.325614	-0.567613	-0.220382	0.369855	0.675361	0.662872	0.680448	0.417668	0.511583	0.701457	0.438111
MTERF3	0.171723	0.160568	0.29652		0.118389	0.140945	0.869202	0.100329	0.0227729	0.194436	-0.261435	-0.344208	-0.039334	0.0454183	-0.180071	0.405215	-0.509925	-0.0483752	-0.067547	0.0487062	0.0258586	0.509965	-0.116778	0.0631496	-0.321509	-0.327738	-0.161917	-0.0672368	0.482754	-0.411013	-0.170052
AXIN1	-0.0786305	0.499459	0.643602		0.108971	-0.0962817	0.696187	-0.256189	-0.188482	-0.644381	-0.232236	0.400445	-0.0680809	0.0189925	-0.000767291	-0.453149	-0.0137798	-0.280624	-0.129748	0.496154	0.155146	0.0160394	-0.0156379	0.0147852	0.319447	0.408272	-0.078886	-0.0324422	0.0496206	-0.202867	0.00949116
SLC12A6	0.324572	0.00430652	0.0208087		0.467619	-0.137481	0.484252	0.00921491	0.613617	-0.166411	-0.158772	-0.0970512	0.0997691	0.160198	0.0130314	0.171016	0.0859703	0.290727	-0.000631311	-0.313804	0.0192576	0.406912	-0.346199	-0.159648	0.0101597	-0.0483161	-0.688496	0.14199	-0.273788	-0.537434	-0.0457033
SMYD5	-0.0827501	0.532733	0.672759		-0.318286	0.365793	-0.0768802	-0.317226	0.124058	-0.351375	-0.0153915	-0.25937	0.154179	0.0653716	0.289409	-0.274487	0.823828	0.221024	0.0125865	-0.0530749	-0.450332	-0.436327	-0.00143162	-0.255629	0.178388	0.203728	-0.436247	0.558906	-0.0235777	0.510915	-0.238551
ARMC1	-0.0075491	0.910079	0.947627		0.112185	0.0472087	0.157923	-0.00155551	0.0683356	0.279544	-0.222318	-0.108268	-0.17073	0.140272	0.0383131	-0.108634	-0.156438	-0.286628	-0.0397577	0.118731	0.016811	0.0697096	-0.0960038	0.0935357	-0.303897	0.0863374	0.256355	0.0356641	0.0589058	0.0339999	-0.119602
COMMD10	0.228917	0.0485845	0.125111		0.401815	0.162585	0.170352	-0.21879	0.0880644	0.0134128	0.218764	0.389589	-0.487644	0.362248	0.269757	0.371085	-0.241501	-0.202711	-0.162748	0.1018	0.298146	-0.160723	-0.0184858	-0.0240953	-0.37691	-0.487915	0.395545	-0.117087	0.097462	-0.568844	-0.273172
ARHGAP24	-1.50939	3.10046e-09	4.61542e-07	Yes	-0.0768278	-0.369676	-0.322332	-0.668695	-0.640965	-0.172607	-0.411063	0.0234612	-0.871076	-0.195304	-0.726822	-0.299389	-1.04266	-1.0965	-0.84537	-0.216612	-0.450016	-0.673865	1.4579	0.955997	0.882193	0.853483	1.75073	0.47381	1.40663	-0.356981	1.63255
KATNAL2	-0.194362	0.365665	0.520799		-0.266146	0.382181	1.16575	-0.516016	-0.372475	-1.30782	-0.360825	0.160254	0.090184	-0.116218	0.4237	0.150977	0.13754	-0.222796	-0.986419	0.791952	-0.619012	0.29902	-0.099708	0.229791	0.755901	0.73763	0.35469	-0.162324	-0.31937	-0.318108	-0.0123315
ALDH16A1	0.0304726	0.617913	0.743143		-0.0628805	-0.0428763	0.316816	-0.111028	0.0129255	-0.0818925	0.045415	-0.0657625	0.0118577	-0.07821	-0.0249212	-0.121814	-0.118219	0.134231	-0.0503416	0.165102	0.147934	0.106499	0.0350967	-0.355574	0.178149	0.0528562	-0.0778644	-0.00240935	0.14887	-0.119943	-0.0420182
EIF6	0.207825	0.00159155	0.00999506	Yes	-0.0121208	0.00564836	-0.301704	0.114433	0.139785	0.0509109	0.272151	0.0933367	0.141093	-0.0560445	-0.0283826	0.020421	0.157268	0.130365	0.261373	-0.115164	0.151757	0.221824	-0.0621217	-0.264898	-0.0336279	-0.165899	-0.189101	-0.290298	-0.000731772	-0.19364	-0.0466336
GSPT2	0.109718	0.194913	0.338632		-0.0312964	-0.106985	-0.0125714	-0.130288	0.0112792	-0.390733	0.249401	0.166656	0.20653	-0.0576785	0.151925	-0.0597784	-0.100567	0.262717	-0.0183639	0.452387	-0.140206	0.205879	-0.0223921	-0.411387	0.252766	-0.0271987	0.0243416	0.06086	-0.339639	-0.0455836	-0.150075
MYH14	-0.0611364	0.402602	0.55649		-0.111683	0.303996	-0.246644	0.0757185	-0.226181	0.0799301	-0.0870754	0.398396	0.0215458	0.171939	-0.083472	0.087013	-0.163372	-0.169852	-0.0743137	-0.118281	-0.123345	-0.101138	0.259423	0.0625808	0.102129	0.0427848	-0.20049	0.143292	-0.160336	-0.0353272	0.152762
CDK3	0.0873991	0.430824	0.583701		0.271895	0.409898	0.142218	0.153005	0.146641	0.183388	-0.120365	0.0662772	-0.456322	-0.258628	-0.504662	0.159411	0.0423825	-0.145576	0.345824	-0.0285582	0.476933	-0.359368	0.165819	0.176099	-0.119926	-0.126574	0.10726	-0.393129	0.00852949	-0.485922	0.143449
SDC1	-1.40633	6.34608e-10	1.35947e-07	Yes	0.245369	-0.59982	0.0906789	-0.699915	-0.466669	-0.380438	-0.915178	-0.86777	-0.451264	-0.276858	-0.703105	-0.979248	-0.907117	-0.592391	0.0839155	-0.39049	-0.498889	-0.128803	0.418498	0.823074	1.24603	0.728547	0.6495	1.55837	0.536047	1.72899	0.748934
ALMS1	-0.232829	0.000827503	0.00607026	Yes	-0.17684	-0.232516	-0.0587594	-0.0688543	0.088179	0.0689725	-0.184643	-0.145562	0.0628564	-0.0998926	0.00439571	-0.338583	0.198959	0.160603	-0.217334	-0.0627845	-0.293758	-0.101414	0.0671391	0.108127	0.291199	0.33212	0.136002	0.0183715	0.0439563	0.200257	0.199802
SPCS3	0.151802	0.0650676	0.154905		0.453416	-0.0132149	-0.166812	0.300989	0.181248	0.0133859	-0.0944394	0.0562514	-0.173798	0.430472	-0.308479	0.0924825	-0.0628092	-0.158558	0.276951	-0.0182883	0.08943	0.0125838	-0.112865	-0.0633817	-0.195492	-0.332352	-0.188659	0.107714	-0.141037	-0.0223883	0.0376505
ACD	0.0245677	0.700073	0.804311		-0.106303	0.109533	-0.0471636	-0.210917	0.136969	0.0903085	0.0725629	0.251499	0.115843	-0.119346	0.035656	0.043293	-0.121572	0.0232547	-0.246763	-0.0519288	0.197402	-0.024921	0.104204	0.0834388	0.0696171	-0.0719117	0.178643	-0.168024	-0.222287	-0.220753	0.0996663
TOR1A	0.0216049	0.838798	0.903012		0.239616	-0.0259305	-0.170412	0.206522	0.468298	-0.124217	-0.201701	0.251937	-0.17421	0.206641	-0.329348	-0.270059	-0.226346	-0.0654661	0.308305	-0.169394	0.158664	0.0467314	0.0514681	-0.112046	-0.0671766	-0.30858	-0.659359	0.223722	0.14615	0.330859	0.265333
NSMCE4A	0.0532481	0.629021	0.751281		0.0669509	-0.113267	-0.722364	0.208936	0.292821	0.133423	0.211193	-0.036838	-0.0664394	-0.132494	-0.361668	-0.0335744	-0.0172914	-0.0131905	0.555111	0.0188752	0.14103	0.188275	0.192118	-0.0793864	-0.283941	0.0151353	-0.565496	0.199082	-0.23118	0.257765	0.176414
SS18L1	0.18599	0.0234707	0.0726128		0.156358	-0.174888	0.456726	0.121724	0.00367906	0.205048	-0.0663646	-0.285247	0.0374114	-0.0957433	0.115139	0.0280836	0.348851	0.102274	-0.0654895	0.104454	0.182139	-0.0582183	-0.258992	-0.0988618	-0.341337	0.27434	-0.170195	-0.369202	-0.0607105	0.0310803	-0.12206
CRLF3	0.0628978	0.383312	0.538695		-0.0544859	0.110359	0.326309	-0.0422138	-0.102765	0.138143	-0.0346943	0.0867631	-0.0427161	-0.0393853	-0.0549878	-0.0485379	-0.107839	0.130999	-0.0718819	0.0278699	0.108321	0.0481284	0.214235	-0.0412625	0.02722	0.0146638	-0.333196	-0.271826	-0.0732851	-0.311661	0.397725
MTG2	0.00989377	0.932881	0.961476		0.486677	0.148845	0.0868713	0.152595	-0.0926432	-0.0181643	-0.00405048	-0.334568	-0.513853	-0.0469404	0.060724	0.927221	0.146552	-0.314918	-0.114424	-0.0849809	-0.190538	-0.235043	-0.119001	0.0922594	-0.05756	0.0594747	0.377375	0.0208982	0.0857257	-0.073267	-0.445268
TMUB2	0.115818	0.244988	0.395791		-0.0550334	-0.0185493	0.273236	0.106065	0.107528	0.00511055	-0.142767	-0.232079	0.0459646	0.313985	-0.0943231	-0.0742603	0.0320965	0.0153572	-0.0407466	0.115918	0.667018	-0.329615	0.12549	0.0798125	-0.316423	-0.489923	0.432779	0.0752514	-0.245279	-0.206307	-0.150305
ILVBL	-0.137649	0.107	0.222884		-0.369249	0.0847761	-0.242737	0.179904	-0.167783	-0.188579	-0.0673558	0.234433	0.158101	-0.139792	0.290373	-0.10112	0.126702	-0.0468824	-0.00766289	0.107226	-0.291371	-0.384878	-0.0111737	0.152538	0.200643	0.187093	0.292776	0.270766	-0.109604	0.10948	-0.266625
CSNK1G3	0.10998	0.535448	0.675283		-0.0925173	-0.493461	0.646717	-0.139957	-0.240958	-0.67638	-0.055641	-0.280475	-0.0629215	0.423031	1.08651	-0.212269	1.11426	-0.106752	-0.037064	0.394638	-0.360449	-0.246431	-0.152224	0.257904	0.161736	-0.143337	-0.0262836	0.215939	0.000930395	-0.146887	-0.827661
CEBPB	0.331757	0.0195342	0.0630807		0.0938698	0.897595	-0.324346	0.263831	0.282084	-0.0839059	-0.0933193	0.801827	-0.102748	0.452211	0.0571476	0.0428076	0.101448	-0.46555	0.317334	-0.367189	0.496643	-0.379201	-0.407508	0.112237	-0.228993	-0.471136	-0.286486	0.0735739	-0.403568	-0.22157	-0.15709
PTCD2	-0.0140311	0.915809	0.951024		-0.593441	0.173614	0.216025	0.325577	-0.721959	0.668772	0.126322	-0.243892	0.195994	0.149515	0.271977	0.403893	-0.146516	-0.101679	-0.377023	-0.239265	-0.0404214	-0.151681	0.0035924	-0.310275	0.0836708	0.144387	-0.580136	0.0672599	0.399846	0.0807092	0.195131
OLR1	-0.223416	0.535114	0.674962		-0.610735	1.90298	0.339728	0.650163	-1.36948	0.284371	-0.546324	1.69171	-0.612227	-0.172558	-0.983522	0.441347	-1.62969	-1.04427	0.586785	0.707218	-0.679311	-0.296702	0.226969	1.02378	-1.03312	0.312049	-1.01158	0.473461	1.42722	-0.13996	0.0616695
MAP4K4	-0.162937	0.00743642	0.0309273		-0.209073	0.0245959	-0.142836	-0.180845	-0.0746246	0.0867979	0.0484549	-0.100036	-0.0957647	-0.0554049	-0.06001	-0.186752	0.137025	0.0620852	-0.048723	-0.0471546	-0.114261	-0.0210972	0.150057	0.0154395	0.168532	0.308583	-0.243469	0.113836	0.0449069	0.146688	0.27305
TBC1D2B	-0.0970682	0.308222	0.465075		-0.0995405	0.314292	-0.28796	-0.197829	-0.104467	0.215573	-0.0373527	0.406757	0.165455	0.0339045	-0.350302	-0.0751422	-0.281066	-0.00827523	0.188258	-0.149833	-0.399374	0.0844947	0.178347	0.172244	0.376059	-0.176883	-0.233359	0.360047	0.0673986	-0.210244	0.0487994
PRDX2	0.355062	0.124092	0.24731		0.361453	-0.0510615	-0.674644	-0.281498	0.773515	0.0943042	0.985724	-0.545774	-0.784247	-0.687569	-0.42694	0.769447	0.1718	-0.235141	0.854655	1.43744	-0.368447	0.737359	-0.239985	0.408775	-0.750423	-0.434794	-0.149617	-0.319245	-0.149893	-0.325784	-0.169408
COQ9	0.385172	0.00015125	0.00168982		0.30916	-0.00918868	0.0352654	0.474747	0.546677	0.159257	-0.0625316	-0.255346	0.0985188	0.415967	-0.217385	0.464283	0.312419	0.253277	-0.110642	0.0273327	-0.0308086	-0.0999706	-0.231097	-0.385699	-0.386876	-0.405693	-0.300419	-0.0674179	-0.168995	-0.174896	-0.189939
NKIRAS1	0.29378	0.102861	0.216381		0.795152	-0.0333481	-0.204488	-0.325795	-0.00547434	0.0613546	0.535383	0.187721	-0.857461	0.101032	0.303318	0.988949	-0.499208	-0.259818	0.339895	-0.139999	0.305368	0.470095	0.504063	-0.0272086	-0.0522333	-1.15133	-0.0673728	-0.199604	-0.11214	-0.207623	-0.44923
TK1	0.0977077	0.472299	0.621842		-0.312068	-0.223075	0.152411	-0.556598	-0.345487	-0.721247	0.620238	0.0402236	0.309373	-0.0658372	0.754358	-0.0864193	0.147752	0.315581	-0.180823	0.495346	0.0792019	0.163317	0.022364	-0.128832	0.0761032	-0.271061	0.348244	-0.149417	-0.32346	-0.0342189	-0.125968
BRCA2	-0.243434	0.0364393	0.100949		-0.320405	-0.11341	0.111233	-0.509869	-0.0933714	-0.659264	0.186669	-0.445551	-0.186081	-0.067315	0.285188	-0.298089	0.136665	0.282596	-0.121706	0.392192	-0.152471	0.112383	0.120683	0.126879	-0.0140078	0.317315	-0.101634	0.431491	-0.220273	0.503201	0.296951
TMEM161B	-0.0336002	0.829047	0.896267		0.426902	-0.217581	0.144403	-0.0479518	-0.611204	-0.43608	0.287093	-0.807672	-0.316168	0.0635038	0.588266	0.218674	0.0174766	-0.348059	0.471905	0.166195	0.222867	-0.0241692	0.122787	0.0437674	0.0178351	-0.538686	0.975636	-0.130262	-0.406514	0.0263877	0.0906487
QTRTD1	0.0782722	0.286244	0.442382		-0.0522207	-0.187086	-0.0529545	-0.0673891	-0.335453	0.00125792	0.398169	0.074582	-0.0274031	0.130429	0.288432	0.128914	0.15492	0.197721	-0.131393	-0.0893146	0.0531537	-0.0147311	0.0133141	-0.141943	-0.096152	0.0670905	-0.0345374	-0.240605	0.140848	-0.30271	0.125062
LILRB1	0.329309	0.00416559	0.020313	Yes	-0.0604209	0.0417805	-0.356835	0.545403	0.359659	0.163825	0.0815635	0.116709	0.532747	-0.0236568	-0.166212	0.057826	-0.296575	0.127658	0.184364	0.187076	0.0954027	0.385538	-0.47728	-0.738421	0.0393581	-0.159292	-0.128447	-0.0146381	-0.332654	0.237117	-0.401595
ZNF302	-0.758332	0.00211824	0.0124327	Yes	0.338252	0.414153	0.206183	-0.350322	-0.122802	-0.370305	-0.445221	-0.426567	-0.448747	-1.26601	-0.557151	0.096228	0.174589	-1.73441	0.414554	1.05306	-0.836913	-0.688565	0.431075	0.675177	0.437549	0.449856	0.901204	-0.111465	1.00274	0.691774	0.0720836
FBLL1	-0.161584	0.247227	0.398042		0.000379483	0.0472127	0.659549	-0.632258	-0.26307	-0.42497	-0.0893117	0.0624333	0.0133685	0.152387	0.485007	-0.129229	0.236275	-0.302733	-0.401743	0.299339	-0.466566	-0.215574	-0.517749	0.456476	0.496656	0.286789	0.227695	0.467386	-0.0321501	-0.206074	-0.209527
SLC25A44	-0.0890478	0.617544	0.74291		0.317969	-0.246098	-0.668342	-0.0898	0.351167	0.526961	0.114957	0.399828	0.00840576	-0.171193	0.0245614	0.215806	-0.789308	0.342434	-0.305327	-0.508331	-0.176326	0.11835	-0.121311	0.563839	-0.197258	-0.530646	1.33064	-0.511796	-0.158679	-0.142138	0.301634
DBR1	-0.18256	0.0133401	0.0476281		0.0183403	-0.00913633	0.0594244	-0.164751	-0.207205	0.167909	-0.0335431	-0.272898	0.107539	-0.0825428	0.0242086	-0.0279567	-0.198402	0.254958	-0.0441581	-0.396939	-0.198232	-0.0919768	0.0938087	0.0402817	0.188284	0.0883431	-0.0454204	0.238741	-0.0792662	0.120041	0.450548
GTF3C3	-0.327373	1.72324e-05	0.000313586	Yes	-0.295259	-0.0681965	-0.154495	-0.161649	-0.134995	-0.0903523	-0.146905	-0.0684975	0.213939	-0.146832	-0.117064	-0.180618	0.0477271	-0.0892684	-0.278794	-0.0168603	-0.118565	-0.157551	0.334432	0.0355103	0.208733	0.479172	-0.0252615	0.314426	0.00673115	0.466915	0.143577
DNAJC7	0.199198	0.0392484	0.106812		0.0706884	0.0025128	0.691352	-0.374379	0.234626	-0.0114648	-0.232584	-0.0713458	0.30413	0.212634	0.171273	-0.398084	0.24628	0.24141	-0.285118	0.144022	0.087719	0.161518	-0.0541211	-0.158476	-0.114086	-0.0918463	-0.058016	-0.251639	-0.230267	-0.18147	-0.0552679
ADPRHL2	-0.173082	0.0191724	0.0623893		0.11671	-0.0211127	-0.218562	0.00990126	-0.132675	0.134526	0.0706461	0.0956602	-0.164705	-0.30301	-0.210879	0.0877907	-0.304003	-0.153953	0.281375	-0.152256	-0.0323002	-0.141644	0.187101	0.0909713	0.0746241	0.0601492	-0.256884	0.195397	0.259193	0.212856	0.215082
GNG11	-0.201813	0.323309	0.480319		0.6309	-0.913358	-0.492042	1.09307	-0.00710354	-0.579397	-0.0362002	0.291517	1.1213	-0.713926	-0.197436	0.235209	-0.267323	-0.499653	0.464764	-0.478977	-0.144916	-0.717306	-0.13503	-0.240703	0.178565	0.161814	0.0587679	-0.00818415	0.364337	0.152817	0.678495
PLS1	0.138748	0.149763	0.28266		0.0671835	0.421616	-0.0921444	-0.141029	-0.437691	0.219636	0.188267	0.408306	0.162047	0.242887	-0.0866512	0.11552	0.110166	0.025277	0.00613268	-0.282292	0.101018	-0.195761	0.0373073	0.0242535	-0.138631	-0.293675	0.250224	-0.439272	0.100997	-0.417849	0.0441593
SLC30A7	-0.24851	0.020418	0.0653131		-0.0395337	0.00985709	0.15489	-0.0214142	-0.244571	-0.36168	-0.000886847	0.0924871	-0.141804	-0.0729104	-0.0577248	-0.153345	-0.366195	-0.295095	-0.175256	-0.0421815	0.105112	0.119192	-0.253569	0.248715	0.274939	0.173476	0.676706	-0.367488	0.407005	-0.255395	0.586672
TDG	-0.122994	0.30613	0.462742		0.081805	-0.123631	-0.211753	0.351321	0.643054	-0.0139694	-0.358143	-0.291235	0.00308837	0.366174	-0.284839	-0.165204	0.391719	0.306577	-0.413441	-0.281712	-0.16761	-0.570163	-0.0418609	-0.192543	-0.063544	-0.0616612	0.207314	0.00345631	0.11968	0.351761	0.415359
ESCO1	-0.0328638	0.66304	0.778299		-0.0511818	-0.318702	0.288017	-0.207099	0.131229	-0.214238	-0.149062	0.23337	0.00180414	0.153526	0.23267	-0.227311	-0.00964882	0.154248	-0.356409	-0.0624086	0.173642	0.0303721	0.162549	0.156696	0.0681848	0.01094	-0.175385	0.0660229	-0.102581	-0.00107885	0.0118351
HABP4	0.099112	0.436033	0.588157		0.362565	0.187834	0.56851	-0.325344	0.323514	0.186576	-0.340242	0.122158	0.332431	-0.232292	-0.338883	-0.0363615	-0.274185	0.0971292	0.220027	-0.509222	0.0452343	0.205224	0.165985	0.44517	-0.181933	-0.571186	-0.299596	-0.19497	0.248922	-0.428224	0.22116
GLUD1	0.337834	3.89023e-05	0.000583879	Yes	0.0916689	-0.209615	-0.204054	0.413346	0.216374	0.395282	0.151998	0.0448589	0.073655	0.200552	0.0670368	0.174671	-0.121786	0.175663	0.220831	0.10233	0.164304	0.0698859	-0.053316	-0.155144	-0.419499	-0.39909	-0.232773	-0.0146721	-0.335914	-0.287777	-0.128816
TUBG2	-0.202649	0.361815	0.516792		-0.214446	-0.364137	-1.52187	0.446767	0.46392	0.544516	0.378452	-0.111515	0.18083	-0.540144	-0.419621	-0.893998	0.23442	0.0450543	1.32468	-0.177606	-0.593866	0.00267055	-0.111452	-0.253162	0.636675	0.242194	-0.505009	0.363183	0.15243	-0.0111773	0.702214
ZBTB43	-0.382424	0.0381353	0.10466		0.0488977	-0.430487	-0.910091	0.585853	0.794279	-0.0676806	-0.207612	-0.284343	-0.183019	-0.064723	-0.113819	-0.346774	0.526736	0.218095	0.267121	-0.530726	-0.402709	-1.19354	-0.400828	0.28466	0.166	0.119218	0.220496	0.810192	0.205381	0.599582	0.289843
ATXN3	0.302628	0.00341142	0.017522		0.0543655	-0.171713	-0.252264	-0.0543941	0.296354	0.577781	0.305295	-0.112169	0.0912272	0.174975	0.0900076	0.297532	0.333071	0.4908	-0.192039	-0.419892	0.202089	0.104739	0.0870668	-0.32551	-0.274653	-0.132127	-0.435199	-0.202608	-0.196428	-0.227081	-0.109226
PAAF1	-0.0309848	0.675669	0.788128		-0.43246	0.20858	0.0167262	0.0750225	0.0818274	-0.107986	0.0344353	0.032517	-0.0136763	0.0209003	-0.00577908	-0.22819	-0.0609133	0.427281	-0.0914393	0.0489014	-0.0191415	-0.172515	-0.005635	-0.229539	0.108	0.136341	-0.0182811	0.212463	0.0488352	-0.235347	0.169072
GMNN	-0.14054	0.179581	0.320171		-0.276774	0.191144	-0.103144	-0.421481	-0.286861	-0.532073	0.475355	-0.0423835	-0.137123	-0.236236	0.337448	0.112231	-0.0622106	0.102033	-0.0656502	-0.0121685	0.0592059	0.055447	-0.149021	-0.0412393	-0.087782	0.0963068	-0.134115	0.123208	0.300396	0.668357	0.0671291
UXT	-0.107394	0.489377	0.635515		0.0437499	-0.276371	0.695817	-0.600245	-0.943249	-0.416982	0.17903	-0.151919	0.252573	0.105101	0.0886323	-0.0927318	-0.390776	0.300209	-0.285728	0.408386	-0.212774	0.652911	0.555711	-0.0286385	0.0642892	0.0836364	0.14532	-0.343464	-0.111222	-0.26849	0.547225
LOH12CR1	0.24255	0.0495783	0.126694		0.145054	0.531192	-0.222673	0.505499	-0.20146	0.076528	0.104461	0.157026	-0.316393	0.50818	-0.0619045	0.422501	-0.470173	-0.293873	0.465418	-0.134512	0.121218	0.119213	-0.239987	0.0150066	-0.43388	-0.486237	-0.348587	0.261203	-0.0933894	-0.279526	0.150095
STT3A	-0.070463	0.507997	0.651306		0.0233175	0.0611714	-0.0628456	0.559091	-0.0120619	0.0943392	-0.375972	-0.0151723	0.0851612	-0.287463	-0.341312	-0.298761	-0.0393255	-0.0854453	0.630605	-0.145312	-0.124539	-0.0882533	-0.0574192	0.0907345	0.29847	0.273047	-0.478786	0.174374	-0.166813	0.0209368	0.268233
ITGA6	0.116018	0.553867	0.692333		0.235075	-0.728511	0.457904	0.178097	0.163245	-0.888457	0.0939298	0.244671	1.24481	0.027033	0.28633	0.827339	-0.148989	-0.441039	-0.609345	-0.531607	0.507663	-0.222043	-0.305256	-0.0919214	-0.023833	-0.501715	-0.471143	0.464245	0.461345	0.135172	-0.363001
CACUL1	0.219452	0.00975609	0.0377943		-0.13156	-0.0374743	-0.113488	0.0839738	-0.305295	0.0312473	0.28314	0.0323533	0.229925	0.0412579	0.156195	0.0699094	0.0284941	0.169419	0.114072	0.143871	0.217276	0.303397	-0.0209248	-0.0673921	-0.160373	-0.323966	0.401509	-0.506737	-0.227678	-0.182034	-0.229119
ZBTB39	-0.242978	0.0250124	0.0762935		-0.389152	-0.0403057	-0.298526	0.412691	0.113598	-0.284468	-0.090099	-0.356168	-0.0330294	-0.177215	-0.0300384	-0.252719	0.430974	-0.00970422	0.214757	-0.0313391	-0.0959529	-0.541173	-0.362654	0.153629	0.390371	0.339252	0.0877125	0.445564	0.0153617	0.279027	0.109608
ARID1A	-0.441759	1.39429e-06	4.88579e-05		-0.327754	-0.290394	-0.0315665	-0.130022	-0.000367893	-0.239378	-0.349077	-0.055953	0.131854	-0.147788	-0.0391881	-0.363608	0.129686	0.0691373	-0.529787	-0.131028	-0.141469	-0.203848	0.274001	0.286392	0.338301	0.504889	0.400038	0.0736826	0.113058	0.465935	0.194257
THOC7	0.131099	0.103206	0.216911		0.446992	-0.00942779	0.369794	0.115371	0.169734	-0.0232689	-0.346303	0.0369317	-0.0985432	0.157955	-0.173623	-0.094127	0.0983061	-0.0589833	0.162841	0.0251558	0.04976	-0.0419685	-0.0350798	0.0412507	-0.502719	-0.009126	-0.18958	-0.0776662	0.123485	0.0484472	-0.185608
HDAC10	-0.378076	0.00571035	0.025406		-0.0967041	0.27004	-0.0224349	-0.0996606	-0.138822	0.0848291	0.0295703	-0.00130153	-0.318674	-0.325594	-0.0244355	-0.303726	-0.00861406	0.0283192	0.0691713	-0.261678	-0.276784	-0.871957	-0.668312	0.0150663	0.716577	0.63878	-0.0705845	0.590176	0.303296	0.285889	0.457568
RRAGA	-0.384314	0.0336039	0.0954644		-0.0576067	-0.146196	-0.0374864	-0.601205	0.225707	-0.540983	0.0356629	-0.647443	-0.450418	-0.38812	-0.39691	-0.148853	0.300697	0.462328	0.277334	-0.0216266	-0.0989575	-0.0718095	0.257476	0.257796	-0.351469	0.310935	-0.663446	0.884995	0.620199	1.29499	-0.305594
MASTL	0.107347	0.404782	0.558865		-0.398906	0.00305848	0.416539	-0.308391	-0.317562	-0.45492	0.358014	0.00219398	-0.211434	-0.203588	0.463647	-0.379507	-0.413714	0.602251	0.207982	0.381111	0.550977	0.346334	0.00131321	-0.241169	0.0270368	-0.123998	-0.0494653	0.0293006	-0.317865	0.140078	-0.109316
GGH	0.173189	0.0695663	0.162827		0.0973452	0.132139	-0.206904	0.199533	0.127768	-0.173897	0.0318284	0.0932845	-0.101921	0.331873	0.0493017	-0.0340022	-0.142172	-0.217878	0.396617	0.382939	-0.327794	0.401075	-0.255285	0.0801127	-0.429363	-0.325482	-0.306133	0.187625	-0.0526571	0.150485	-0.0884369
IK	0.0747941	0.199903	0.34385		0.174816	-0.0169235	0.109263	0.0955614	0.19558	0.0532946	-0.0769298	-0.0257472	-0.00940805	-0.181134	-0.102818	0.00361735	0.0136954	-0.0942175	0.178379	0.0573933	0.0825959	-0.00825452	0.0474482	-0.0383408	-0.197443	-0.0689554	-0.333172	-0.16039	0.052238	0.153107	0.0967436
ARRB1	0.0877697	0.295672	0.451685		0.275376	0.0592778	-0.206673	0.423156	-0.0534076	-0.0462828	-0.013887	0.319902	0.155242	-0.00532658	-0.140901	0.156053	-0.218835	0.00702985	0.373515	-0.0732172	-0.288602	-0.195801	-0.265728	0.0461971	0.0142461	-0.2559	0.160225	0.0645827	0.0202988	-0.272969	-0.0375716
ARHGAP18	0.147228	0.395645	0.550192		0.800408	-0.0600723	-0.203326	0.986125	0.125428	0.174267	-0.174504	0.469509	-0.0982656	0.107468	-0.116815	0.783663	-0.768864	-0.396441	0.306996	-0.507329	-0.209717	-0.335162	-0.286037	-0.182139	-0.362181	-0.577412	-0.434985	0.0954424	0.507871	0.249745	0.106328
RPS14	0.184108	0.00635477	0.0274801	Yes	0.25532	-0.0797235	-0.329683	0.0738447	0.0781671	0.161723	0.260047	0.0888727	0.0577242	0.145477	-0.0165569	0.318769	0.0756142	-0.200605	0.126288	0.0470564	-0.0663108	0.108625	-0.0721536	-0.0183106	-0.192039	-0.264807	-0.184784	-0.113951	-0.126029	-0.146569	0.0139927
HMBOX1	-0.013575	0.894289	0.936706		-0.140619	0.095937	0.18173	-0.162854	0.245119	0.0601154	-0.0668763	-0.442398	-0.167766	0.116347	0.0737071	0.366014	0.307558	0.014452	-0.344868	0.10611	-0.383515	0.0603556	0.170732	0.0811011	-0.263168	0.233481	-0.602249	0.389735	0.0468746	0.0402752	-0.0153323
PXN	-0.356736	0.0215937	0.0683007		-0.114175	0.468727	-0.427666	0.12562	-0.240775	0.315564	-0.45176	0.563899	-0.33915	0.317063	0.186595	-0.0839111	0.218963	-0.913865	-0.134134	-0.755196	-0.0579372	-0.818279	0.241044	0.573711	0.0821664	0.262804	0.169505	0.314821	0.434957	0.0479277	0.0134817
CRIP2	0.348111	0.158988	0.294114		1.21486	0.0960328	0.16908	-0.051781	0.281212	0.412437	0.379667	0.493278	-0.546077	0.0233748	-0.182741	0.660377	-1.01276	-1.15181	0.690768	-0.121569	0.979499	-0.245179	-0.153525	0.214258	-0.605914	-0.916218	0.355134	-0.0223142	0.256303	-1.48362	0.267229
MGST1	-0.22978	0.292873	0.449031		0.175436	0.857486	-0.204401	0.324645	-0.650445	-0.106992	-0.0856384	1.11422	-0.306787	0.128644	-0.783869	0.527632	-1.35764	-0.844103	0.254724	0.245915	-0.517166	-0.150341	-0.224493	0.504098	-0.0496414	-0.369679	-0.124891	0.358883	0.875294	0.05149	0.357616
BDP1	-0.222965	0.00815794	0.0330843	Yes	-0.307699	0.0470911	0.37128	-0.215267	-0.0274889	0.0935724	-0.354074	-0.267356	0.0766692	-0.188256	0.161373	-0.419206	-0.116608	-0.0277402	-0.190242	-0.00782761	-0.11529	0.149276	0.222447	0.116643	0.126301	0.405452	-0.0185283	0.111685	-0.0626595	0.16192	0.274531
CEP83	0.0113276	0.862744	0.917951		0.206046	-0.0465214	-0.0571335	0.0634618	0.318643	-0.0119773	-0.0409519	-0.168661	0.0396616	-0.067785	-0.226535	0.00207533	0.0860429	-0.106257	0.282982	-0.173389	-0.0485146	0.0167795	-0.0857484	0.0775476	-0.0589141	-0.188314	-0.153389	0.0611364	0.259972	-0.107542	0.127286
SIAE	0.308648	0.109005	0.225729		0.899717	-0.0898185	-0.478654	0.570069	0.440079	0.052002	0.169067	0.64426	-0.501827	0.46753	-0.171123	0.281664	-0.405555	-0.443585	0.909411	-0.0244637	-0.449253	-0.0176288	-0.567841	0.0392707	-0.271283	-0.81018	-0.977373	0.426218	0.404757	-0.20022	0.10476
NUP133	-0.0389605	0.491784	0.637246		-0.128345	0.0865191	0.0571114	-0.0692662	-0.0880827	0.05985	-0.091158	-0.0464721	0.134716	0.00933816	0.0117328	-0.100174	0.0298781	0.132755	-0.0683065	0.00481966	-0.0798103	-0.0888678	0.0284945	-0.0415741	0.140924	0.24428	0.0621395	0.266636	-0.267775	-0.115125	-0.0842368
SOS2	0.178365	0.098023	0.20959		-0.296291	0.0570569	0.278124	-0.436532	0.10845	0.00943855	0.125111	0.00933578	0.166114	0.375184	0.231278	-0.353344	0.459344	0.519475	-0.447007	0.284207	-0.0321321	0.0123791	-0.131774	-0.148095	0.0476119	-0.00693659	0.164184	-0.161484	-0.326959	-0.42483	-0.0819089
ITFG2	-0.181793	0.11278	0.231009		-0.0749458	0.0491416	-0.3218	-0.0252346	-0.186923	0.175357	0.248617	0.291359	-0.235853	-0.185282	-0.104479	0.151209	-0.642447	0.329655	-0.265636	-0.0534466	-0.0837438	-0.156305	0.223176	-0.13466	0.0580218	0.0402916	0.841404	-0.221071	0.26531	-0.282783	0.301068
ZNF623	-0.0746533	0.31233	0.468938		0.297786	-0.357658	-0.0904826	-0.0776128	-0.0331777	-0.020169	0.188652	-0.138406	0.0843773	-0.0541958	0.111127	0.144546	-0.107109	-0.139461	0.0946302	-0.281646	0.0939251	-0.163044	-0.126343	0.22184	-0.134014	-0.253674	0.0766929	0.0903689	0.169969	0.152414	0.250666
POLR3D	0.171243	0.0854433	0.189229		0.364136	0.0267067	-0.287979	0.147991	0.221035	0.113506	0.273046	-0.138349	-0.123022	-0.0509107	0.0950902	0.645589	-0.048142	-0.0344257	0.11616	-0.200222	-0.0100595	-0.082695	-0.142014	-0.000884947	-0.507277	-0.419639	0.350795	-0.121009	0.163439	-0.115515	-0.23535
CWF19L2	0.0252275	0.728337	0.826482		-0.196193	0.198704	0.290676	-0.0672866	0.162716	-0.0476779	-0.295646	-0.212245	0.0922048	-0.127984	0.0561852	-0.165538	0.101969	0.17838	0.0421016	-0.112732	-0.134465	0.388196	0.0932241	-0.00645336	0.0671045	0.0408695	-0.174128	-0.0386969	0.00997478	0.0850635	-0.228323
CYP51A1	0.404137	0.0076156	0.0315026	Yes	-0.320779	1.32499	-0.166395	0.24604	-0.393947	0.0321134	0.306561	0.113136	-0.395574	0.411373	0.0832698	0.491877	-0.300515	0.0982484	0.239	-0.271035	0.426896	0.499562	-0.329376	-0.42183	-0.286699	-0.230297	-0.228293	-0.236737	-0.402144	-0.273863	-0.015582
DNAJB5	0.158164	0.116425	0.236014		0.442677	-0.227424	0.187362	-0.180519	0.076514	0.376891	0.233402	-0.147395	-0.181513	-0.363019	0.438626	0.460816	-0.192118	-0.0151521	0.110608	-0.348861	0.189817	0.0882754	0.0384863	0.026589	0.05427	-0.263952	-0.274863	-0.19052	-0.280781	-0.137494	0.079279
TMED4	-0.0510719	0.593019	0.72405		0.271396	0.233761	-0.300472	0.222455	-0.0814714	-0.153885	-0.0866811	0.113559	-0.266406	0.0797987	-0.353868	-0.139692	-0.267991	-0.334151	0.536178	-0.261587	0.159652	0.322973	-0.0194919	0.0769197	-0.0441554	0.0561268	0.0738155	-0.0925906	0.0912296	-0.15892	0.323498
SERPING1	0.215845	0.167246	0.304607		0.512792	-0.228868	-0.443318	-0.379665	0.158503	-0.098116	0.808965	-0.0478845	-0.573304	-0.0956217	0.139904	0.26354	-0.0319263	-0.00545419	0.323433	0.297275	-0.0525063	0.747324	-0.95378	0.182243	-0.588012	0.162787	-0.195084	-0.303343	0.0414148	0.344588	0.0141148
C9orf91	0.0360441	0.786593	0.868077		0.243286	-0.0131907	-0.378139	-0.47919	0.0124176	0.538841	0.691274	0.165186	-0.269226	-0.651714	-0.186628	0.204323	-0.609351	-0.0594108	0.41742	0.118809	0.175816	0.295741	0.00819909	-0.0879967	0.0259132	-0.298826	0.0659124	-0.340605	0.298486	-0.0605023	0.173155
NT5E	-0.372534	0.0604402	0.146561		0.210664	-0.364893	-0.500281	0.205049	0.530425	0.355219	-0.228514	-0.49419	-0.86968	-0.043072	-0.610868	-0.697364	-0.0506488	-0.503294	0.6947	-0.771501	0.731371	0.171669	0.31182	-0.3091	0.906392	0.384876	-0.523869	0.374171	0.413128	-0.00875354	0.686541
CABLES2	-0.145596	0.160248	0.295993		-0.208207	-0.512306	-0.23475	0.120473	0.0422371	0.170456	0.294753	-0.0637763	0.141203	-0.187727	0.0926643	0.303669	-0.102826	-0.109247	-0.164244	-0.0316083	0.0272059	-0.451548	0.0721131	0.408755	0.121387	-0.00438835	-0.0240907	0.385821	0.00799806	-0.524027	0.43001
LSMD1	0.204121	0.0618042	0.148807		0.635254	-0.394747	0.0207857	-0.131243	0.267365	-0.0996818	0.0950977	0.11328	0.0287442	0.529678	-0.0641048	0.0311623	0.198302	0.167702	-0.0647078	-0.19511	0.0800677	0.00688409	-0.0701706	-0.416531	-0.159636	-0.143816	-0.75773	0.213158	-0.106935	0.170677	0.0462556
TRAP1	0.149873	0.0925063	0.20073		0.180391	0.229408	-0.04247	-0.0665539	-0.0363268	0.18524	0.110907	0.104992	0.0700735	-0.145409	0.498683	0.164684	-0.198294	-0.296749	0.42525	-0.115785	-0.323569	0.154764	-0.00233128	-0.00631855	-0.316936	-0.127573	-0.122803	0.208728	0.00947132	-0.333269	-0.208204
CSNK1G2	-0.0309143	0.836842	0.902175		-0.0127529	0.100613	0.75983	0.0239675	0.0137177	-0.268096	-0.493818	0.0158509	0.077621	-0.555038	0.172347	0.0386256	-0.153666	-0.256725	-0.203608	0.928608	-0.52046	0.147497	0.210692	0.20473	0.316714	-0.236951	0.505189	-0.634557	-0.16746	0.28726	-0.300132
ARFGEF1	-0.211615	0.0226129	0.0709687		-0.394148	0.172424	-0.160485	-0.179733	-0.140096	0.311067	-0.078902	0.275988	-0.243195	0.276473	0.109063	-0.41173	-0.327849	0.100797	-0.327675	-0.130462	-0.220857	0.0996336	0.135353	-0.0606927	0.235466	0.332623	0.0838796	0.179966	0.167213	-0.105852	0.301731
APOF	-0.0471477	0.837126	0.902175		0.083473	-0.680594	-0.0751146	0.369582	0.641841	-0.35006	-0.225708	-0.4865	1.42817	0.282162	-0.182637	-0.205825	-0.469719	-0.683724	-0.518706	-0.480744	0.179771	1.09145	-0.743674	-0.195762	-0.294947	0.721335	-0.0509645	0.163095	-0.134867	-0.33421	1.15288
UBA5	0.177287	0.0202761	0.0649324		0.124829	-0.0344975	-0.0476878	-0.109499	-0.252117	-0.0792804	0.421538	0.250875	-0.0203891	-0.199943	0.182807	0.39813	0.109365	0.169746	0.124044	0.0514204	-0.0758051	0.0501835	0.0691742	-0.0253294	-0.00390979	-0.179555	-0.214972	-0.308742	0.000968174	-0.249424	-0.151929
USP12	-0.146734	0.212512	0.358912		0.0215525	-0.402587	-0.510965	0.358855	-0.302249	-0.286204	0.281875	-0.370877	-0.218384	0.100288	0.00420563	0.242289	0.195908	-0.229553	0.474446	0.0135417	0.0203983	-0.272944	-0.0506828	0.0592986	0.136991	-0.266864	0.0672781	0.519436	0.296125	0.456067	-0.337245
ARID1B	-0.0730658	0.372307	0.526808		-0.329876	-0.204512	0.133098	-0.0732654	0.0510263	0.0876215	-0.123596	0.038008	0.126838	0.00737646	0.053483	-0.22543	0.173789	0.397535	-0.521091	0.0989523	-0.106649	-0.0217039	0.04182	-0.0374197	0.0810443	0.391038	-0.0684854	-0.105896	-0.0619215	0.193629	0.00458576
PDK3	0.566036	5.55028e-07	2.37709e-05	Yes	0.300865	-0.118693	0.106256	0.475442	-0.109472	0.4219	0.15377	0.121485	0.371834	0.301549	0.339297	0.259823	-0.0955385	0.465413	0.320067	0.0739837	-0.109865	0.118096	-0.255068	-0.358122	-0.226513	-0.696543	0.0619823	-0.279357	-0.606553	-0.640923	-0.395117
PRDM4	0.0329148	0.755928	0.846129		-0.0374689	-0.421988	0.38594	-0.190466	0.192414	0.0234671	0.0356246	-0.586897	-0.0515468	-0.131058	-0.101303	0.0245576	0.220565	-0.0198823	-0.0478024	-0.0732615	0.578857	0.397736	0.208157	-0.118864	0.249889	0.142776	-0.100112	-0.0180093	0.07423	-0.449437	-0.186119
EPB41L2	-0.406317	0.0573037	0.141096		0.126805	-0.437507	0.0632114	-0.421619	-0.563502	0.362326	0.190584	-0.539082	-0.860201	-0.394383	-0.930238	-0.128172	0.657145	0.250042	-0.326859	0.3174	0.486918	-0.290774	0.68258	0.449029	-0.173268	1.04231	0.501347	-1.12708	0.297845	-0.0678011	0.832943
PELI2	-0.07431	0.345758	0.501201		-0.00940744	-0.0684116	-0.219739	0.00667158	0.378802	0.198212	-0.0724453	-0.427961	-0.0748699	-0.00027012	-0.0552079	0.00500594	0.0735351	0.199604	-0.123524	0.00602894	-0.0586047	-0.203278	0.168265	-0.0248264	-0.211162	0.069353	0.178798	0.250562	-0.338468	0.16591	0.187428
OMA1	-0.119964	0.389166	0.544306		0.397167	-0.251556	-0.60907	0.146551	0.176091	-0.0405932	0.199783	-0.150148	-0.122565	0.285414	-0.21573	0.360349	0.35543	-0.264882	-0.198645	-0.480021	0.145314	-0.45267	-0.555592	0.349652	0.0670264	-0.181081	0.958153	-0.168998	0.204119	-0.068227	0.114728
TCEA1	0.219357	0.000893281	0.00640865		0.29041	0.0617674	0.0870274	-0.13168	0.258513	0.186203	0.0142029	0.0387525	-0.0977745	0.223837	0.143227	0.130711	0.306167	-0.144616	-0.0483959	-0.0072386	-0.067534	0.0725649	-0.0224513	-0.0812522	-0.286074	-0.154922	-0.267823	-0.199937	0.00364671	-0.166988	-0.140344
SIKE1	0.0853346	0.296015	0.452032		0.244159	-0.174814	0.218816	0.0387498	0.039035	0.0431492	-0.0191205	0.0351493	-0.283896	0.116543	-0.031235	-0.188047	-0.370593	0.0659806	0.123031	-0.0603041	0.438263	0.277141	-0.102474	-0.0756171	-0.338584	-0.1076	0.144414	-0.236943	0.211737	-0.0384029	0.0314623
PUS10	-0.153029	0.136512	0.265509		0.32145	0.00434565	0.106169	-0.25277	-0.157692	0.167258	-0.0952804	0.251501	-0.379592	0.028026	0.145767	-0.0640763	0.245554	-0.153874	-0.260499	-0.0976852	0.00267757	-0.729452	0.161621	0.135215	0.183718	0.123957	0.582453	-0.237174	0.0698335	-0.131895	0.0304444
MKNK1	0.218738	0.0216562	0.0684449		0.379591	0.0636567	0.547008	-0.38004	-0.0636883	-0.163355	0.0539606	-0.0794261	0.327151	0.0865073	-0.0543738	-0.220244	0.258614	0.106044	0.103257	0.137638	0.03033	0.1798	-0.239183	-0.390237	0.232517	0.054594	-0.160105	-0.184589	-0.261206	-0.411276	0.0470534
PTDSS1	-0.100926	0.157611	0.292393		0.196981	-0.0699121	0.138529	-0.103171	-0.0247955	-0.0499987	-0.135132	0.153676	0.0349515	0.00268167	-0.0329642	0.040594	-0.212614	-0.0771659	-0.234222	-0.0778773	-0.169998	0.014881	-0.19877	0.17296	-0.0322415	-0.0824196	0.388894	-0.152068	0.357619	0.249253	-0.097669
SETD2	-0.195076	0.0538824	0.134271		-0.433186	-0.258489	0.018924	-0.128608	0.162106	-0.115957	-0.142145	-0.328747	0.050778	-0.113373	0.356202	-0.56205	0.262661	0.187065	-0.158771	-0.0239033	-0.185851	0.242889	0.0667738	-0.030186	0.264031	0.545078	-0.1671	0.147553	-0.126927	0.252345	0.218888
QTRT1	0.240781	0.00421096	0.0204954	Yes	0.191998	-0.167852	0.178397	0.0419348	0.0832766	-0.0285005	0.366587	0.113805	0.0819747	-0.0134684	0.171164	0.393303	-0.293968	0.0971196	0.0503429	-0.00280369	0.136308	0.0450693	-0.147811	-0.206659	-0.257104	-0.450508	-0.412166	-0.0127347	0.241674	-0.26674	0.0673605
SHF	0.140054	0.318809	0.475885		0.429202	-0.196016	0.387883	-0.175122	0.363058	-0.106184	0.106255	-0.801155	0.0100187	-0.103063	0.128415	0.476541	0.011922	-0.0351492	0.0311012	0.142854	0.0380191	0.131743	-0.30528	-0.0156608	-0.192518	-0.17769	0.879353	0.256265	-0.115307	-0.69849	-0.470997
FBXL6	-0.20335	0.140309	0.270844		-0.397194	0.536899	-0.174211	0.311567	0.182165	0.13989	-0.405644	-0.534117	-0.416807	0.000796444	0.562582	-0.0790355	0.483012	-0.0931467	-0.0821712	-0.717325	-0.214621	-0.322737	0.307049	-0.131561	0.168537	0.497615	-0.192534	0.173655	-0.181664	0.182219	0.396782
HSPA9	0.101851	0.24873	0.40031		0.0494158	0.0910368	0.0498037	0.0666872	-0.0638484	0.639723	-0.106502	0.0478599	-0.0106982	-0.0114631	0.279607	0.016882	-0.307591	-0.16785	0.226386	-0.266772	-0.158926	0.237357	0.0682908	0.0100581	-0.108845	0.021827	-0.469585	0.165395	-0.111285	-0.208966	0.0220025
PPOX	-0.0999842	0.167542	0.304897		-0.12974	-0.438566	0.0926447	-0.204795	0.0901943	-0.0709988	0.0590637	0.0254605	0.103541	-0.235453	-0.0855889	-0.139325	-0.03472	0.124021	-0.125748	0.122746	0.0269748	0.220385	0.101577	0.0869563	0.143459	0.0208505	0.0384935	-0.0715409	0.414581	0.0846751	-0.219146
TBC1D7	0.204642	0.0111729	0.0417567		0.0447524	-0.215172	0.261284	0.0820072	-0.149989	0.238886	0.212296	-0.263176	0.153291	0.0373159	-0.0610213	0.0524964	-0.161749	0.312825	0.172762	0.230857	0.179838	0.100348	-0.197877	-0.188486	-0.14365	-0.333072	0.260716	-0.0933243	0.0334365	-0.354088	-0.211507
SEPT2	0.145962	0.0254488	0.0773497		0.313804	-0.204684	0.0203651	0.0566128	0.111483	-0.193699	0.145763	0.103494	0.0888815	-0.0685947	-0.044446	0.149009	-0.0301465	0.0148512	0.219092	0.250074	0.0242358	-0.0803259	-0.0422	-0.0478495	-0.269994	-0.315943	0.031781	-0.0310862	0.0492305	-0.0382652	-0.211443
PELO	-0.018205	0.864777	0.919211		0.108853	0.139205	0.534342	-0.0121532	-0.345429	0.312935	-0.0344149	-0.457805	-0.275488	-0.417064	0.0431555	0.182155	-0.398083	0.120914	0.231321	-0.141183	0.0380885	0.261421	0.174636	-0.128548	0.231928	0.125025	-0.264545	-0.186706	-0.0659141	-0.170128	0.393481
MT-ND2	-0.267349	0.284554	0.440815		-0.281744	-0.604724	-1.23323	0.573338	-0.349755	0.213232	0.549584	-1.15001	0.45514	0.0981874	0.0551211	1.14241	-0.29724	-0.130041	-0.451891	0.194194	-0.0652888	-0.321377	-0.140856	0.298473	-0.110852	-0.416382	1.57739	0.533485	-0.94749	0.750319	0.0600089
GAS7	0.808045	6.63293e-09	8.32122e-07	Yes	0.308239	0.0667014	0.265094	0.311666	0.28826	0.887245	0.20652	0.10902	0.42912	0.553447	0.313802	0.455537	0.464014	0.213697	-0.331473	0.476558	-0.093919	-0.0752577	-0.572687	-0.494399	-0.854586	-0.335486	-0.381961	-0.625369	-0.671904	-0.577299	-0.334582
ABHD15	0.128081	0.0872971	0.192131		-0.0806441	-0.0287219	0.404262	-0.111915	0.162797	-0.199148	-0.100427	0.0323065	0.309788	-0.0276749	-0.0497819	-0.172643	-0.0306826	0.164436	0.00278547	0.351023	0.0925984	0.0501261	-0.116175	-0.008119	0.137223	-0.193067	-0.0773885	0.171702	-0.290982	-0.163727	-0.227949
DPH7	-0.217562	0.0494278	0.126465		0.0992874	-0.244128	-0.275995	0.0624928	0.0988569	0.166903	-0.0500742	-0.0924344	0.0576367	-0.0820099	-0.0226957	-0.137144	-0.378205	0.0630727	-0.130081	-0.494457	0.205995	-0.152394	0.283755	-0.0668186	0.127236	-0.0429847	0.952638	-0.145353	0.0873469	-0.328638	0.438194
DNAJC3	0.233282	0.0613126	0.148086		0.427806	0.136203	0.040726	0.583143	0.440621	-0.0733146	-0.128677	0.178756	-0.0666475	-0.119405	-0.23721	0.414209	-0.292483	-0.327559	0.494861	-0.138851	-0.0295378	0.0970505	-0.315855	0.047384	-0.117132	-0.35583	-0.886646	0.0770687	0.0482249	-0.136273	0.239367
NHLRC3	-0.119947	0.183654	0.325314		0.248632	0.169676	0.130164	0.0808409	-0.0763814	-0.215862	-0.196374	0.471083	-0.143107	0.0974208	-0.181823	-0.145977	-0.583491	-0.212633	0.0768246	0.0151347	0.0632729	-0.317083	-0.104039	0.0426704	-0.062979	0.00492402	0.219281	0.305592	0.218312	-0.0606192	0.15654
TTI2	-0.147026	0.23054	0.379166		0.0471313	0.0462618	-0.210185	-0.159083	0.0550619	0.158281	0.0120613	0.425579	0.279471	0.310061	0.00634855	-0.221251	-0.526522	0.193527	-0.586389	-0.103849	-0.0992582	-0.509407	-0.138742	-0.301201	-0.228223	-0.0514416	0.808171	0.130903	0.191645	0.195849	0.275199
KRT16	0.142506	0.415976	0.569591		0.267791	-0.412667	-0.975065	-0.658128	0.951644	-0.194236	0.709456	0.326129	-0.449878	-0.297974	0.0606547	0.153907	0.325313	0.177558	0.147041	0.266419	-0.0565312	0.513603	0.0892039	0.402445	-0.455827	-0.0634713	-0.663693	-0.054668	-0.422429	0.276114	0.0372902
CCDC53	0.190687	0.162301	0.298744		0.322185	0.371732	0.19782	0.370902	0.559707	0.494516	-0.399541	-0.0162817	-0.295286	0.0222688	-0.0778437	-0.122216	0.136631	-0.174161	0.447955	-0.123605	0.178979	-0.749643	0.206883	-0.316772	-0.316282	-0.474633	-0.671202	0.130725	0.0604498	0.191367	0.0453443
MFSD2B	0.289118	0.187103	0.329793		0.231699	-0.55546	-0.251649	0.24042	-0.500693	-0.458181	0.984205	-1.22932	0.161783	0.70068	0.290744	0.716258	0.659311	-0.417484	0.3476	0.798082	-0.587772	0.60449	-1.15192	-0.227995	-0.0950805	-0.205589	-0.0653393	0.295919	-0.051293	-0.24789	0.0144813
ATXN2	0.127919	0.100049	0.212743		-0.0324314	-0.232666	0.119431	0.0961928	0.197574	-0.031004	-0.0301453	-0.256798	0.128952	0.0795552	0.253978	-0.109642	0.273716	0.0878556	-0.143253	0.050153	0.239261	0.0767853	-0.136262	-0.0957117	-0.109564	-0.175514	0.419633	-0.372896	-0.137397	0.0280155	-0.187817
PHACTR2	0.115168	0.525493	0.666569		-0.132881	0.252161	-0.278603	0.095566	0.39682	0.0229719	0.197741	0.0707686	-1.00533	-0.293578	-0.355307	0.126286	-0.0931078	0.252971	0.701484	-0.122481	0.957456	-0.101934	0.439999	0.761847	-0.56434	-0.815302	-0.638291	-0.226168	-0.0695251	0.169051	0.251722
ZBTB24	0.45311	0.000220298	0.00220298	Yes	0.225851	0.118746	0.861013	0.0181331	0.00210942	0.116306	-0.0974845	-0.353903	-0.0790251	0.126789	0.259115	0.062839	0.427781	0.291627	-0.157994	0.265008	0.425642	0.206108	-0.222374	-0.285454	-0.168238	-0.0792043	-0.122596	-0.821617	-0.681884	-0.269533	-0.0677615
PLBD2	-0.245736	0.141962	0.273107		0.018417	0.35159	-0.323885	0.0858457	-0.287563	-0.370486	-0.197297	-0.0139931	-0.362431	-0.319476	-0.266922	-0.0830545	0.67997	0.259577	0.657833	-0.084902	-0.559146	-0.658497	0.0421991	1.01079	-0.755416	0.550292	0.261975	0.324701	0.220372	0.11498	-0.29548
EIF3K	0.215942	0.00441078	0.0211917		0.0748934	0.0136218	-0.314537	0.0925304	0.264886	0.107841	0.137721	0.370942	0.0630032	0.178406	0.00660697	-0.106683	0.105446	-0.0525629	0.250097	0.213968	-0.04144	-0.0690907	0.0207359	-0.255186	-0.289831	-0.279216	-0.309737	0.0685907	0.0574686	-0.0229033	-0.285572
PHF8	-0.0703215	0.323477	0.4804		-0.261864	-0.179503	-0.0428347	0.0272745	0.0389277	0.0339234	-0.143199	-0.190839	0.245719	-0.00601855	-0.00543182	-0.249577	0.18305	0.101918	-0.0778582	-0.0909799	-0.0619406	0.257305	0.0857561	-0.136317	0.445767	0.0904993	-0.0386849	-0.000798795	-0.0626493	0.162575	-0.12422
CYFIP2	-0.266654	0.00827138	0.0334165		-0.410723	0.432932	0.00564987	-0.404278	-0.390578	0.0167086	0.0541802	0.0869296	-0.63393	-0.0376257	0.115453	-0.238741	-0.0782603	0.0821824	-0.249801	0.198696	-0.0201	-0.128618	0.0726563	0.0919637	0.283921	0.465673	0.293795	0.0683036	0.0149963	0.277813	0.0308012
COMMD4	0.127622	0.215758	0.362805		0.327804	0.238448	0.307512	-0.0449887	-0.120898	-0.0709802	0.185701	0.198002	-0.55993	0.107653	0.0648407	0.400638	-0.0482889	-0.0450372	-0.114205	0.253838	0.309513	-0.623887	-0.0659527	-0.0285907	-0.271298	-0.25579	0.211204	-0.149202	0.0472922	-0.205453	-0.0479431
DAPK2	-0.77383	0.0144505	0.0506993		-0.201479	0.682991	-0.559288	-0.666534	0.0620444	-0.168998	0.66282	0.790298	-0.348144	-0.699019	-1.09732	0.224641	-1.12366	-0.76005	-0.458833	0.229689	-0.571138	-0.641005	-1.3053	0.518632	2.07461	-0.5587	0.958194	-0.116835	1.49269	0.25984	1.31984
ZMYM6NB	-0.114407	0.422513	0.576683		0.506566	-0.140441	-0.12536	0.0686662	0.315757	-0.0376815	-0.518411	0.264246	0.0969665	0.520837	-0.734861	-0.636151	-0.0416711	-0.542252	0.26078	-0.0653843	0.251375	-0.129423	-0.34918	0.118432	0.0159384	-0.25077	0.440789	0.254119	0.418171	0.379799	-0.340857
KPNA3	-0.167786	0.0577248	0.141804		0.0218353	0.222727	0.301982	-0.295433	-0.196414	-0.37017	-0.184631	-0.0965784	0.0897352	-0.115908	-0.0257052	-0.109839	0.108925	-0.0897516	-0.218314	0.151803	-0.0692232	-0.131753	0.0113916	-0.142035	0.269465	0.294454	0.572911	0.0177057	0.0278089	0.227914	-0.272902
KIF20B	-0.0841683	0.543334	0.682791		-0.706289	0.0119482	0.410248	-0.201457	-0.0859626	-0.613107	-0.0840607	-0.247216	0.160214	-0.0131154	0.48805	-0.452146	-0.205498	0.433804	-0.324998	0.208788	-0.0526375	0.768426	0.00974966	-0.228995	0.138534	0.410745	-0.227127	0.176273	-0.181718	0.357796	0.0497512
GALE	0.0896241	0.296729	0.452773		-0.0882634	0.212269	0.548224	0.0702506	0.0227426	0.0891675	-0.328665	-0.0637423	0.0860796	-0.0626037	0.204304	-0.247933	0.21139	0.282083	0.188016	-0.144625	-0.0762038	-0.364745	-0.0460416	0.0879377	-0.125419	-0.0804703	-0.136505	0.140809	0.0771052	-0.211232	-0.243928
MRRF	0.0591757	0.608303	0.735655		0.201004	0.00196977	-0.630329	0.36108	0.209333	0.570512	0.00802972	0.317972	-0.186159	0.586295	-0.173031	0.305952	-0.0210186	-0.0824446	-0.279916	-0.427822	-0.0907486	-0.315624	-0.113373	0.0422056	-0.235787	-0.180974	0.051496	-0.000879215	0.054696	-0.161288	0.188849
LHPP	-0.550935	0.000303026	0.00281761	Yes	0.122265	0.0171107	0.228835	-0.507344	-0.514229	-0.29949	0.135351	0.0308428	-0.495425	-0.162257	-0.300899	0.199571	-0.194572	-0.126527	-0.475953	-0.0834639	-0.259042	-0.620384	-0.0262607	0.536711	0.222051	0.196256	1.00476	-0.0944194	1.15055	-0.0975607	0.413524
MSANTD2	-0.526541	1.52024e-05	0.000282093	Yes	-0.488487	0.200228	-0.312831	0.0292279	-0.22046	-0.38678	-0.348374	-0.0544074	-0.0154465	-0.0284479	-0.256984	0.213453	0.0701057	-0.146712	-0.749673	-0.311118	-0.251789	-0.10075	0.141586	0.301617	0.304133	0.753224	0.422991	0.273552	0.300734	0.747901	-0.0864926
GMFG	0.0568503	0.474856	0.624088		0.316518	-0.0295573	0.181873	-0.29266	-0.0175488	-0.134017	0.0346844	-0.00718329	-0.0483956	0.328847	-0.0519417	0.0133722	0.303437	0.10592	-0.235694	0.0195838	0.0149397	-0.161077	0.00486942	-0.0521812	-0.0252381	-0.205901	0.443875	-0.252052	0.0438085	-0.222144	-0.076138
SND1	0.082031	0.138615	0.268737		-0.148114	-0.0088569	-0.175576	-0.0158028	0.11003	0.252545	0.0342722	0.220878	0.274986	0.0415005	-0.0328383	-0.0663522	0.000931682	0.108402	-0.165346	-0.0493977	0.0222361	0.088689	-0.0294936	-0.0834276	0.0139234	0.0117674	-0.00493292	-0.10304	-0.118289	-0.090171	-0.0885228
ARPP19	0.133021	0.130023	0.25618		0.372925	-0.12054	-0.285032	0.010897	0.0742113	0.115653	0.227749	0.0473673	-0.156328	0.502071	-0.143146	0.182789	0.249358	-0.272661	-0.0403017	0.105895	0.15162	-0.224399	-0.0494527	-0.161987	-0.29517	-0.391168	0.0754505	-0.142915	0.151472	0.0382522	-0.0226105
ZSWIM1	-0.445887	4.87309e-05	0.000701593		-0.267869	-0.399396	-0.252643	-0.169721	-0.501812	-0.185635	0.261317	-0.525341	0.0995671	-0.320381	-0.0250264	-0.181309	0.158086	-0.0640472	0.125728	-0.0398319	-0.0193611	-0.367642	0.27063	-0.0221316	0.183399	0.464468	0.625979	0.408344	0.575171	0.14226	0.0271992
TMEM135	-0.0928012	0.562699	0.700174		-0.183301	0.0844263	0.161401	-0.25868	-0.854903	-0.262487	-0.0353785	0.506266	-0.19025	0.167482	0.160563	0.335997	-0.424427	-0.275576	-0.0206049	0.35319	-0.0572259	0.2367	0.619209	0.475025	0.767261	-0.219634	-0.227791	0.532596	-0.723469	-0.201602	-0.464789
HLA-DQB1	-0.027845	0.849187	0.910035		0.915512	-0.30717	0.492121	-0.434802	0.194552	-0.186853	0.0310342	0.247643	-0.77999	0.1594	0.259064	0.0289831	-0.308236	-0.590978	-0.0963191	0.497367	-0.331251	0.0428532	-0.315233	0.159878	-0.221662	0.156282	0.0481919	-0.00728404	0.366608	-0.23673	0.217019
ANP32A	0.158296	0.15327	0.287043		0.427945	-0.126491	-0.164248	-0.32703	-0.152381	-0.0313262	0.460479	0.480503	-0.240503	-0.157941	-0.0247051	0.0152402	0.0721124	0.285184	0.403768	-0.370404	0.274928	0.124647	-0.00991932	-0.18507	0.0914341	-0.208971	-0.548972	-0.358351	0.278685	0.0971275	-0.105742
LRRC45	-0.13008	0.133151	0.260828		-0.161977	-0.317559	-0.131625	0.0313904	-0.197246	0.182919	0.183764	-0.0301632	-0.0622872	-0.209294	-0.0732767	-0.0476157	0.289029	0.112572	0.0349903	0.38326	-0.137325	-0.630036	-0.0131133	0.160783	0.258618	0.0186024	0.033844	0.122346	0.0732898	0.223176	-0.0970664
TRAM2	-0.0899934	0.49605	0.640844		0.519445	-0.318109	-0.421636	0.244978	0.542866	-0.243607	-0.145124	-0.109861	-0.300296	0.116101	-0.189266	0.325626	0.3582	-0.108254	0.229467	-0.481419	-0.0606686	-0.498402	-0.194429	0.254227	0.286489	-0.292122	-0.0359147	0.614314	0.0610051	0.255304	-0.408913
POLR3A	-0.113709	0.104655	0.219183		-0.270753	-0.152325	-0.103966	-0.2434	-0.126934	0.138188	0.0326495	0.21808	0.0758429	0.0470502	0.190354	-0.209929	-0.20444	0.211279	-0.297608	-0.0213224	-0.0921933	0.127171	0.140348	0.0960276	-0.0393451	0.256079	0.159325	0.156871	-0.0291854	0.014698	-0.0725619
TOMM20	-0.294392	0.00527398	0.0240169		0.0551043	0.146753	0.0767144	0.0781311	-0.361926	-0.198433	-0.299483	0.52122	-0.112816	0.228216	-0.394153	0.108264	-0.546734	-0.102443	-0.477509	0.0255359	-0.22711	-0.285685	0.0505764	0.307669	-0.0575512	0.202665	0.360112	0.120538	0.363966	0.194138	0.224241
TBC1D22B	0.113795	0.123625	0.246634		-0.106485	-0.0577059	0.118714	-0.102639	0.0368701	0.00193983	0.16089	0.24924	0.276196	-0.177397	0.26259	0.0726087	-0.066436	0.184477	-0.168171	0.0463671	-0.0194357	-0.0288522	0.0879241	-0.0185704	-0.149199	-0.305517	0.227663	-0.370202	0.162759	-0.243315	-0.074314
MTA2	-0.362424	9.88421e-07	3.72525e-05		-0.229745	-0.156673	-0.180395	-0.0535937	-0.0154138	-0.133021	-0.255049	0.187174	0.0714156	-0.0740523	-0.152021	-0.345594	-0.0471658	-0.0703212	-0.330729	-0.220489	-0.00536256	-0.163508	0.225478	0.291121	0.205981	0.417251	0.305431	0.0296219	0.173326	0.198533	0.327801
SEC24C	-0.0787116	0.329557	0.486024		-0.490324	0.0174438	0.308745	-0.17954	-0.101727	0.0792192	-0.0395282	-0.130947	0.21171	-0.229537	0.354951	-0.161567	-0.0840877	0.00278551	-0.304761	0.11767	0.119094	0.0381322	0.114705	-0.057785	0.0654575	0.340226	0.029834	0.119534	-0.0727459	-0.0195179	-0.0474381
MED12	-0.1114	0.188086	0.33084		-0.279461	-0.206734	-0.041683	-0.0843875	0.0650292	0.0804889	-0.0302816	-0.0032706	0.274314	-0.137882	0.103447	-0.338992	0.312053	0.278306	-0.290844	0.0637857	-0.219668	-0.212617	0.0800096	-0.130841	0.363939	0.358873	0.108944	-0.0841655	-0.135085	-0.0577519	0.164475
RAB29	0.107345	0.511321	0.65459		0.453514	-0.0641254	-0.232829	0.690054	-0.0202553	0.661683	-0.323574	0.156712	-0.711611	0.286393	-0.433676	0.0955772	-0.0613172	-0.226867	0.69047	-0.62164	0.726453	-0.420893	0.172669	0.383784	-0.0703982	-0.597318	-0.048481	-0.0890972	0.0642616	-0.218759	-0.24073
LBH	0.0209223	0.880524	0.928712		0.453351	-0.270878	0.218492	-0.162946	0.406386	-0.299345	-0.350531	-0.0205511	0.148704	0.373564	-0.424213	-0.0502277	-0.310663	0.0924296	-0.258157	-0.178714	0.0619272	0.696904	-0.0873057	0.232042	0.146536	-0.51314	0.86589	-0.292755	0.0394842	-0.346808	-0.169476
NCL	0.46289	2.01904e-05	0.00035819		0.08409	-0.0519582	0.646568	0.0906178	0.139246	0.195629	-0.0370784	0.227344	0.139237	-0.110431	0.190217	0.0569916	0.0516043	0.237925	0.196054	-0.0184475	0.304748	0.434982	-0.0876555	-0.206396	-0.104843	-0.426099	-0.911172	-0.491696	0.0555716	-0.17933	-0.425718
PDE4DIP	-0.0718404	0.479689	0.627644		-0.186615	0.0644741	-6.51906e-05	-0.354582	0.0465579	0.225504	0.149156	-0.621352	-0.130689	-0.154148	-0.320931	-0.106485	-0.0826761	0.0834558	0.22839	-0.0294422	0.12733	0.631075	0.142369	0.00536108	-0.16794	0.196331	-0.358723	0.147129	0.187061	0.067212	0.212243
TMEM181	0.731468	2.13788e-05	0.000372264	Yes	0.309898	0.0342368	0.898701	0.15519	0.119998	0.206346	-0.113177	-0.276483	-0.433419	0.423905	0.253007	0.0230037	0.414562	-0.00462595	0.43982	0.0450914	0.816097	1.07665	-0.239188	-0.0511398	-0.282318	-0.528505	-1.03936	-0.886778	-0.510184	-0.476025	-0.375305
ZNF304	-0.213986	0.0231987	0.0720603		-0.0486413	-0.409619	0.39927	0.0379016	0.151349	-0.223374	-0.32304	-0.341051	0.152995	-0.130093	0.143514	-0.292006	0.065373	-0.0466669	-0.406707	-0.022218	0.192477	-0.183378	0.048323	-0.046951	0.0205234	0.536873	0.267826	0.054392	0.00391967	0.149638	0.249371
CLP1	-0.0555238	0.403779	0.557679		-0.140128	0.00531154	-0.117039	0.120447	-0.0507649	-0.0248874	-0.191034	0.182962	0.164656	-0.00520489	-0.19967	-0.251904	0.0770935	0.0577816	0.0248861	-0.085201	-0.033565	0.133117	0.267839	0.057591	-0.160834	0.0389978	0.0116209	-0.316787	0.243038	0.168601	0.0230767
ALAS1	-0.108523	0.271754	0.426754		0.0524538	-0.11666	-0.400597	0.00650812	0.0976042	-0.033394	0.380331	0.0840598	-0.372131	-0.437838	0.168736	0.0492854	0.00194072	-0.200198	0.337968	-0.280404	0.0684811	-0.0572829	-0.277816	0.214665	0.144745	0.196551	-0.316199	-0.0834726	0.275797	0.0537497	0.443118
KIAA0100	-0.0402103	0.652705	0.770454		-0.185914	-0.454681	0.0247159	0.0839963	0.0943334	0.359898	-0.0631867	-0.187592	0.336381	0.171003	0.106292	-0.251921	0.0724845	0.33908	-0.381144	-0.0989032	0.0467591	-0.252862	-0.0328455	-0.209755	0.0870969	0.18441	-0.0135058	0.203948	-0.191012	0.0621461	0.150778
IGLV3-19	0.218708	0.169428	0.307326		1.01425	-0.270139	0.907209	0.221688	0.0835014	0.372762	-0.581917	-0.3691	-0.319629	0.315038	0.188271	-0.308117	-0.0247922	-0.227992	0.458304	-0.21796	0.159345	-0.088473	-0.70843	0.277385	-0.0726553	-0.414408	0.279479	-0.265386	-0.248632	-0.128073	-0.0315293
ERF	-0.197396	0.0295995	0.087064		-0.0353385	0.201384	0.0540145	-0.1679	-0.175928	-0.0601414	-0.265089	0.416616	-0.0827831	0.252109	0.0146913	-0.115481	-0.16826	-0.00163302	-0.482512	-0.371397	-0.232895	0.0361678	-0.198136	0.246804	0.21335	0.477782	0.201755	0.0823445	0.090695	-0.0441438	0.113923
RRN3	-0.161024	0.0459147	0.119839		-0.128097	0.114173	-0.0891295	-0.292081	-0.0993227	-0.35737	0.0638947	-0.0682372	-0.0998267	-0.134306	0.193812	-0.345145	0.120413	0.348306	0.0768587	0.0416185	-0.32119	0.00948492	0.0322867	-0.101066	0.259421	0.128998	0.374509	0.0330673	0.0063224	0.253451	-0.0208434
TK2	-0.00812229	0.933601	0.96161		0.0110336	0.100628	-0.314265	0.053517	0.10389	-0.22276	-0.150674	0.440764	0.326963	0.284321	-0.126535	-0.286821	0.0585231	0.0725368	-0.141595	-0.115975	-0.308515	0.166232	-0.312708	0.0168135	0.183521	-0.196616	0.518154	-0.302003	0.10249	0.173634	-0.134552
RFX1	-0.10292	0.215706	0.36279		-0.0819813	-0.0732419	-0.285372	0.282859	0.133378	0.0198952	-0.105625	0.549853	0.0812574	-0.255482	-0.155474	0.162946	-0.239404	-0.0908825	-0.112564	-0.166719	-0.0164509	-0.264511	0.127692	0.19998	0.155959	0.0763181	-0.307435	0.0685244	0.055444	0.13573	0.105305
SCARB2	0.0840408	0.292732	0.449031		-0.0128655	0.059303	0.141024	0.0180717	0.277939	0.0789215	-0.106805	0.0538787	-0.229391	0.026195	0.0466975	0.0578141	-0.340906	-0.26108	0.0442297	-0.0316151	0.206753	0.476082	0.073512	-0.00693665	-0.145416	-0.176426	-0.423525	0.0183737	0.194955	0.0450037	-0.0837852
ANAPC7	-0.193721	0.00599027	0.0263336		-0.0792083	0.0797483	0.289691	-0.185463	-0.0819746	-0.106543	-0.235258	-0.312739	0.132218	-0.0476171	-0.0377443	-0.223582	-0.212834	-0.0730904	-0.0573216	-0.058809	-0.060579	0.108783	0.0792202	-0.00470474	0.163558	0.271742	-0.0139471	0.362888	-0.083921	0.115359	0.272128
TNKS1BP1	-0.0070745	0.932929	0.961476		-0.381123	0.0415556	0.209295	-0.0772954	0.189366	0.329416	-0.08548	-0.170048	0.316709	-0.184168	0.127517	-0.276179	-0.139496	0.444756	-0.153104	-0.225329	-0.113503	0.104662	-0.0376947	-0.121388	0.0387992	0.0679519	-0.0674445	0.0199831	0.109323	-0.152968	0.185884
KLHL22	-0.045467	0.824725	0.893645		-0.588814	1.00655	1.13536	-0.385524	-0.42094	-0.884231	-0.581078	-0.544195	-0.0230855	0.0858548	-0.134283	-0.0635441	-0.196167	0.314657	-0.215351	0.102009	0.2132	0.906784	0.347043	-0.3052	0.226228	-0.0175282	0.541947	0.0439706	0.242878	0.112147	-0.918683
ATP5A1	-0.0115679	0.867677	0.920659		0.199434	-0.0302364	-0.249192	0.278277	0.0343953	0.0609953	-0.0136403	0.0633773	-0.178576	-0.128179	-0.0392692	0.20014	-0.127021	0.0153483	0.311476	0.02049	-0.409329	-0.0778982	0.131978	0.0487705	-0.0758647	-0.0637809	-0.148014	0.126519	0.036092	-0.0184335	0.0321415
FAM219B	-0.148072	0.39478	0.549349		-0.019368	-0.206218	-1.34386	0.547721	0.604439	-0.0797286	0.287762	-0.429034	-0.408678	-0.0976953	-0.260939	0.123066	-0.0255121	-0.627482	0.780786	-0.127803	-0.0492594	0.443371	0.0561933	-0.182781	0.179089	-0.166226	-0.338785	0.438705	0.20875	0.514177	0.179312
NOS1AP	0.100855	0.570862	0.707528		0.123659	-0.195546	0.00683409	0.379718	0.950908	0.529723	-0.0333948	0.032364	-0.789151	-0.932141	0.185316	-0.302884	-0.337518	-0.237471	0.841437	0.13316	0.30512	-0.0550011	-0.167028	0.228325	0.497233	-0.541686	0.0811755	-0.486754	0.166997	-0.544605	0.16121
CENPT	-0.13521	0.0794411	0.179521		-0.292223	0.180206	0.223421	-0.334064	0.114614	-0.0615163	-0.0523966	-0.287376	0.137382	-0.169316	-0.0122135	-0.20314	-0.200348	0.117518	-0.190223	0.248756	-0.152009	0.121669	-0.0452313	0.00794999	0.0486483	0.15043	0.371313	0.223526	0.000694057	-0.0251437	0.0790714
N4BP1	-0.265019	0.000445579	0.00375971	Yes	-0.25288	0.179526	-0.170343	-0.291778	-0.01767	-0.267885	-0.0746103	-0.0135723	0.0518526	0.020275	-0.105038	-0.187912	0.0101247	-0.114974	-0.0510843	-0.0345325	-0.0319509	-0.23766	0.321018	0.0889795	0.214328	0.0552163	0.372311	0.523337	0.121294	0.00228224	-0.108655
WDR34	-0.147088	0.310593	0.467489		-0.594301	-0.203227	0.0258812	0.259606	0.501433	-0.400409	-0.0339613	-0.797622	-0.10583	-0.199913	-0.111356	-0.0802901	0.456136	0.246359	-0.136411	-0.0902226	0.722241	-0.340642	-0.0912785	-0.233487	0.510856	-0.158805	0.464913	0.225065	0.259019	0.302934	-0.396688
RBL2	-0.0722177	0.274906	0.429794		-0.34992	-0.0311703	0.00794606	-0.117038	-0.0325005	0.0980936	-0.00525583	-0.0606354	0.25601	0.0490911	-0.059421	-0.103494	0.0485613	0.261285	-0.249001	0.0247138	-0.14926	-0.0213106	0.134378	-0.0335761	0.163914	0.0454135	0.212312	0.144951	0.0958819	-0.23315	-0.0968185
ANKRD13A	-0.0549502	0.484245	0.631074		-0.225666	0.25677	-0.201246	-0.313406	-0.203812	-0.0137187	0.318723	0.281537	0.0748817	-0.201594	-0.295479	0.0840474	-0.164203	0.0411941	-0.030542	0.287655	0.054955	-0.0797961	0.208359	-0.0222436	0.114363	0.113387	-0.0295113	0.0967787	-0.0677952	-0.192563	0.108926
PAFAH2	-0.283357	0.0764673	0.174688		-0.0179832	-0.182006	0.199205	0.259609	-0.0481037	-0.727405	-0.423051	0.491295	-0.266971	0.0163619	-0.0242986	-0.167335	0.270644	-0.505377	0.0606692	-0.301562	0.0534531	-0.387284	-0.311495	0.562843	0.25335	0.692296	-0.846635	0.70155	0.55509	0.319096	-0.225957
AZU1	-0.574176	0.0532211	0.133131		-0.735592	2.18574	-0.981222	-0.295529	-0.710965	0.361701	-0.433117	0.941003	-0.612292	0.169553	-0.440661	0.171615	-0.700021	-0.992406	-0.261975	0.00821915	-0.896058	-0.223047	0.197922	1.43063	0.277042	0.162601	1.31331	0.00902577	-0.503056	-0.132675	0.690247
SEC23IP	0.0650877	0.324899	0.481666		-0.244402	-0.0110158	0.163642	-0.210516	0.000761255	0.0813981	0.124908	-0.0951058	0.152705	-0.14073	0.333007	-0.170298	-0.147719	0.084811	-0.0305051	0.111909	0.156261	0.231414	0.078242	-0.227319	0.0100873	0.0554554	-0.00901992	0.045609	-0.164322	-0.115919	-0.0633404
RPL12	0.099548	0.0753371	0.172945		0.218385	-0.125484	-0.0158157	0.13688	-0.0776289	0.156952	0.000613679	0.10259	0.105224	0.245458	-0.0232916	0.0792377	-0.192494	-0.0981224	0.024676	0.0318606	0.00624505	0.0220028	-0.0499247	-0.111551	-0.169462	-0.280015	0.007014	-0.0194047	0.02566	0.0618039	-0.0614081
MAP3K8	0.222836	0.0451972	0.11877		-0.00846765	-0.0833052	0.184389	-0.178102	0.249829	0.125433	0.0353492	0.444622	0.316671	0.0347433	0.0893852	-0.49597	-0.0395493	0.203513	0.075906	0.221997	0.444804	-0.284233	-0.203776	-0.0583793	-0.0312086	-0.363883	0.557324	-0.0862285	-0.222447	-0.533556	-0.394858
ZFP37	0.298432	0.339038	0.49544		-0.286488	0.124925	-0.0173014	0.80743	-0.0719272	0.46071	0.458829	-0.599863	-0.953597	0.679157	1.08547	0.793938	-0.930654	-0.410529	-0.867784	1.22315	0.387171	-0.0920391	-0.16635	-0.540496	-0.713879	-0.817418	-0.472116	-0.600143	-1.41598	1.35998	1.57581
TMEM55B	0.331311	0.00180747	0.0110428	Yes	-0.0536027	0.216538	-0.281241	0.521637	-0.264791	0.0800358	0.0494068	0.368666	0.0990291	0.717903	0.241508	0.228832	0.0271113	0.04165	-0.102158	-0.266888	0.271432	0.0927971	-0.00687254	-0.362796	-0.41897	-0.136341	-0.359069	-0.121548	-0.420838	-0.0838525	-0.0775794
SH3GL1	-0.141582	0.0590799	0.144297		0.3168	-0.00781756	-0.0747624	0.059433	-0.105174	-0.219372	-0.163166	0.25076	-0.0645899	0.115242	-0.163268	-0.0500664	0.0914643	-0.207153	0.134575	-0.184667	-0.36205	-0.215682	0.138483	0.0433215	0.279821	-0.0350141	-0.0061474	0.0292478	0.343344	-0.088895	0.145334
DENND1A	-0.0265096	0.685245	0.793836		-0.317066	-0.186919	0.127512	-0.0140188	0.017992	0.230465	0.0621181	-0.164703	-0.0330563	-0.184511	-0.0486934	0.00804267	0.0600133	0.111092	-0.171169	0.180568	0.164793	-0.00151727	0.256697	-0.0119336	0.0793162	0.0904047	-0.256201	-0.0944872	0.0647796	-0.0482613	0.0787428
ZNF335	-0.495995	0.000525228	0.00422976	Yes	-0.0448974	-0.482458	-0.748134	0.0559563	-0.163018	-0.128291	-0.129279	0.210737	0.174859	0.447059	0.0723786	-0.510087	0.193734	0.135517	-0.341588	-0.635763	-0.323105	-0.759595	0.137096	0.21609	0.392462	0.420871	0.504564	0.561068	-0.0973084	0.208075	0.633056
MAP4	-0.116565	0.135771	0.264614		-0.188354	-0.176127	-0.105194	-0.142963	0.0588189	0.0765024	-0.046114	-0.0309769	0.0861422	-0.117337	0.0535704	-0.117138	-0.0295637	0.0253705	-0.169736	-0.25092	0.240581	0.134052	0.503512	0.0452324	0.298258	-0.0639035	0.337208	-0.190064	-0.0851427	-0.248565	0.102851
NMRK1	0.198233	0.0811742	0.182588		0.178155	-0.0228919	0.166418	0.227142	-0.185614	-0.228842	-0.177734	0.180647	0.258219	-0.00429138	-0.435995	0.171677	0.125746	0.236367	0.510081	-0.214096	0.240064	0.164349	-0.0514009	0.432112	0.264789	-0.598048	-0.114875	-0.0525363	-0.214928	-0.237563	-0.616951
TMEM263	-0.454017	0.00083488	0.00609801	Yes	-0.207461	0.182241	-0.192186	-0.624007	-0.534889	-0.304021	0.15372	0.25399	-0.427039	-0.153515	-0.049601	0.10065	0.0759962	-0.456208	-0.632694	0.160314	0.200679	-0.270073	0.421296	0.136094	0.209473	0.744687	0.0021096	-0.00304721	0.129445	0.907291	0.176753
CUL5	-0.170915	0.0130195	0.0468215	Yes	-0.0568396	-0.0925507	-0.0845241	-0.390223	-0.241685	-0.0794773	0.176591	0.212267	0.212616	-0.209395	-0.0315271	-0.126695	-0.24424	0.046247	-0.082538	-0.020248	0.019533	-0.0328	0.120855	-0.00184601	0.225703	0.276646	0.0759531	0.25179	-0.0489713	0.0228595	0.102498
RNPC3	-0.0252816	0.741058	0.835106		-0.141519	-0.0928553	0.269288	0.339596	0.0291599	-0.00083317	-0.387214	-0.393839	0.063054	0.276234	0.0544246	-0.273097	0.12409	0.0144897	-0.0550635	-0.00899656	-0.0721433	0.103535	-0.0777709	-0.00209142	-0.0974792	0.0792888	-0.0987676	0.0232546	-0.0332276	0.198587	0.159896
AS3MT	-0.7853	7.93288e-06	0.000176102	Yes	-0.762391	0.0296664	-0.0578124	-0.564627	-0.297655	-0.291782	-0.137324	-1.06642	-0.301679	-0.0466129	0.19702	-0.719395	0.217492	-0.548526	-0.376937	-0.0736548	-0.165184	0.254028	0.437986	0.288091	0.364551	0.470729	0.275295	-0.00728213	0.618973	1.10881	1.15465
DDX47	0.113774	0.110005	0.227134		0.0925522	0.119408	0.372065	0.254512	0.0958077	-0.186263	-0.180691	-0.160891	0.253595	-0.281193	-0.0132334	0.180739	-0.0982038	0.0205157	0.167938	0.120058	-0.170614	0.0965438	-0.0330324	-0.20378	-0.0827115	-0.112873	-0.173048	-0.0770223	0.0803383	0.0443363	-0.12485
CSNK2A2	-0.0449009	0.449162	0.599637		-0.0301647	0.177164	-0.0840425	-0.106728	-0.228801	-0.107113	0.0299585	0.0558449	0.174089	0.103975	-0.0335282	-0.00525574	0.051624	-0.102788	-0.0346318	0.0761286	-0.107535	-0.0976008	-0.0368405	0.117391	0.0503601	-0.156681	0.40932	-0.0709848	-0.0667658	0.0310222	-0.00741582
RCBTB1	-0.260993	0.00638553	0.0275355	Yes	-0.0887244	-0.376814	-0.62502	0.344327	0.307152	0.0487708	-0.236646	-0.120982	-0.047538	-0.101213	-0.193119	-0.306254	0.093644	0.104236	0.0282662	-0.0487666	-0.247868	-0.0994075	0.272881	0.00234585	-0.00369588	0.31884	0.291953	0.11115	0.0190191	0.492237	0.061225
ZNF507	-1.76174	6.51988e-16	1.84295e-12	Yes	-0.425921	0.0119806	-0.795825	-0.624592	-0.37633	-0.356381	-0.528056	-0.3348	-0.774355	-0.688872	-0.934249	0.133297	-1.11503	-0.735539	-0.839325	-0.554964	-0.824609	-0.806869	1.20139	1.15447	1.15834	0.943649	1.33496	1.33901	1.16197	1.0385	1.23816
SFT2D2	0.110893	0.244658	0.395406		0.0820721	-0.0378542	-0.18118	0.627108	0.197655	0.0373599	-0.0923137	-0.0970584	-0.220183	0.147906	-0.0353297	0.144239	0.19737	-0.0246858	0.195219	-0.124951	0.411308	-0.561327	-0.17324	0.0343707	-0.210884	-0.24606	-0.0796238	0.047783	-0.23259	0.183507	0.0113807
PSMA1	0.056722	0.362119	0.516993		0.188271	0.00364996	-0.0278984	-0.149203	0.00047838	-0.0297325	0.279367	0.0716087	-0.0864318	-0.0762675	0.00433668	0.163808	-0.197212	-0.143582	0.0893991	0.150188	0.164514	-0.0649627	-0.0431222	0.00277338	-0.342955	-0.154506	0.0421351	-0.0408073	0.128229	-0.0566092	0.12453
LIG3	-0.0561053	0.454586	0.60431		-0.26921	-0.205431	0.00125888	-0.0864655	-0.0597025	0.0781607	-0.0845867	-0.099793	0.117074	0.280358	0.0676319	-0.415241	0.185717	0.361348	-0.248718	-0.0065314	-0.0480696	0.0955674	0.0503436	-0.0539298	0.0197511	0.184116	0.282457	-0.00943602	-0.0353089	-0.0421877	-0.0591742
KIF22	-0.354813	0.0142513	0.0500625		-0.903154	0.321	0.146114	-0.564597	-0.138594	-0.387551	0.146209	0.00604083	0.187547	-0.437839	0.364942	-0.216942	-0.240303	0.143585	-0.759727	0.062504	-0.133802	0.275693	0.016313	-0.176499	0.605244	0.390567	0.2377	-0.137667	0.365833	0.567596	0.259788
PCGF6	-0.0821076	0.416218	0.56983		0.166411	-0.133732	0.187583	0.0275557	0.00830712	0.197253	-0.24396	-0.336929	0.117835	-0.222301	-0.224333	-0.204511	-0.17402	-0.364605	0.172604	0.261824	-0.14439	0.416763	-0.501344	0.15494	0.065158	0.208744	0.210665	-0.0972405	0.0944991	0.504336	-0.147112
DHRSX	0.150551	0.403351	0.557344		-0.0128957	-0.0359985	0.740267	-0.425855	0.106878	-0.0750188	0.136671	-0.0583975	0.416239	-0.589891	-0.19531	-0.373847	-0.705877	0.773015	0.0299326	-0.497212	1.02033	0.650274	-0.230657	-0.519985	-0.176736	0.0503616	0.411873	-0.517862	0.468963	-0.277261	-0.112
CRAT	0.0855234	0.196332	0.340122		0.0848548	-0.177295	-0.0927561	0.154616	-0.0694762	0.411168	0.00782287	0.127898	0.109156	-0.0559677	-0.037676	0.0190878	-0.0814231	0.178433	0.107518	-0.0576025	-0.0912021	-0.0240155	0.0351966	0.0248691	0.110004	-0.0867935	0.171878	-0.141323	-0.155376	-0.372667	-0.0989296
CCPG1	0.283941	0.0385777	0.105597		-0.189445	0.681149	0.503847	-0.141256	0.0922314	-0.162514	0.0781041	-0.0546537	-0.0462641	0.0896695	-0.412215	-0.00605009	-0.293746	-0.182303	0.392761	0.498851	0.194401	0.661078	-0.464283	-0.316511	-0.0599406	-0.189717	-0.780739	0.284076	0.297389	-0.148055	-0.325864
DNAAF5	0.00119873	0.992716	0.996468		-0.530602	0.324038	0.334556	-0.454189	-0.318254	-0.659686	0.0959898	0.187791	0.552699	0.0143532	0.318391	-0.256604	0.133776	0.561549	-0.459325	-0.155088	0.0672659	0.250531	-0.0711823	-0.32663	0.146869	0.247983	0.22877	-0.0975219	0.0537401	0.0884137	-0.277633
UBE2V2	0.0641122	0.450042	0.600363		0.182797	-0.0400838	-0.52054	0.00835563	0.0121904	0.329597	0.309082	0.232216	-0.0850092	0.308787	0.000321291	0.255041	-0.108192	-0.204083	-0.0559144	-0.192759	0.130645	-0.177777	0.0600946	-0.174831	-0.250025	-0.154357	-0.151751	0.131933	0.0301076	-0.00286177	0.127016
TOX4	-0.0233627	0.753692	0.844629		0.105533	0.0213266	0.111842	-0.0780818	-0.192801	-0.14913	-0.0975365	0.230779	0.224824	-0.149515	0.1199	-0.163361	0.0477272	0.181505	-0.0364978	-0.177854	0.0141381	-0.152974	-0.136639	0.00245288	0.0656464	0.067329	0.465016	-0.251089	-0.00906723	0.184418	-0.247891
SNX15	0.0230598	0.852209	0.911803		-0.106629	0.623321	0.862207	-0.48309	0.0789429	-0.245143	-0.45407	0.142251	-0.169366	0.104265	0.00786453	0.00494678	0.158455	-0.276318	-0.347967	0.124869	0.0376	0.076221	-0.00768237	0.405579	-0.000300003	-0.139384	-0.354159	-0.037447	0.172251	0.139667	-0.316883
EPS15	0.0360328	0.580929	0.714856		-0.0498147	-0.0407887	-0.0448281	-0.14897	-0.0766096	-0.120635	0.122929	0.149265	0.147055	-0.0743612	-0.012302	-0.182024	-0.154076	0.00648105	0.251093	0.0813897	-0.00831818	0.370712	0.106646	-0.0454617	0.111092	-0.176171	0.107251	-0.0717909	0.129787	-0.245687	-0.131861
CEP104	0.27585	0.0767189	0.175074		0.862582	-0.111625	0.603634	-0.115202	0.142847	0.358668	-0.449122	0.255733	0.110381	0.255844	-0.621109	-0.407336	-0.370668	0.208301	0.287664	-0.158589	0.192333	0.610765	0.00624332	0.0928439	-0.718221	-0.149249	0.0673528	-0.649735	0.119207	-0.534178	0.110635
VCAM1	0.374943	0.124465	0.247873		-0.466274	0.170373	0.509981	0.249331	0.393708	-0.246656	0.455907	-0.271251	0.236959	0.150809	-0.145128	0.0287706	-0.742992	-0.189476	0.212173	0.976942	-0.580024	1.50651	-1.49973	-0.404786	-0.279375	-0.373674	-0.447017	-0.0620333	1.37334	-0.494033	-0.0623529
AIF1	0.0671251	0.597452	0.727199		0.26065	0.4368	-0.0280461	0.170735	-0.273897	-0.273516	0.197591	0.425244	0.18866	-0.222671	0.0893671	0.562039	-0.36242	-0.292684	0.0745901	0.199934	-0.291768	-0.457858	-0.0990525	-0.25798	-0.431991	-0.34469	0.42006	-0.137846	0.531597	0.15918	-0.242028
TESC	0.233074	0.227193	0.375608		0.583402	0.286067	0.138604	0.859129	-0.0592015	0.090443	-0.0965227	0.667446	-0.86544	-0.0462852	-0.477223	0.622546	-0.828811	0.372464	0.466546	0.552545	-0.47542	-0.391849	-0.112353	0.313061	-0.492149	-0.89515	0.0166685	-0.503913	0.293368	-0.172671	0.154698
BRI3BP	-0.196176	0.117033	0.236973		-0.0353865	0.516631	-0.436781	0.445234	-0.0871811	0.233585	-0.27463	-0.0713852	-0.562645	-0.0408967	-0.666772	0.192073	0.20298	-0.141448	0.209988	0.110769	-0.162705	-0.608483	0.323185	0.112693	0.00960884	0.0275403	-0.0305078	-0.0281695	0.097029	0.582401	0.083276
FAM50A	0.157808	0.105706	0.220943		-0.00339307	-0.0630032	-0.417793	-0.0598206	0.711212	0.128569	0.11054	0.145709	0.273124	-0.0497416	-0.118346	-0.134738	0.0394527	-0.0558961	0.27826	-0.115795	0.0381973	0.240312	-0.0900256	-0.123401	0.154007	-0.354345	-0.478954	0.263269	-0.108611	-0.11221	-0.0965779
TRIM38	-0.084601	0.34704	0.502544		0.0205657	-0.0747316	-0.22097	0.0416564	0.320483	0.172158	0.00455792	-0.147939	-0.101257	-0.189096	-0.138676	-0.045876	0.266771	-0.603154	0.0216202	0.319365	0.176167	-0.329251	-0.0419322	-0.086726	0.149293	0.398166	0.133403	0.175698	-0.0693057	-0.107404	-0.0435877
ZNF70	-0.155137	0.105649	0.220883		0.110557	0.0148661	-0.142884	-0.42533	-0.186316	-0.0355177	0.319954	0.27109	0.205092	-0.576122	-0.023931	0.180916	-0.0263502	-0.127765	0.0375884	0.0144339	-0.0793725	-0.461732	0.0400782	0.363212	-0.126773	0.272067	0.292427	0.0652626	0.117768	-0.200192	0.106974
HMGCS1	0.0843656	0.653362	0.770609		-0.365422	1.79438	0.33837	-0.421731	-0.385491	0.144591	0.00578242	-0.146632	-0.906338	-0.175278	-0.0959181	0.282279	-0.0634099	0.0390192	0.0823815	-0.198655	0.51272	0.0655463	0.173556	-0.172964	-0.235782	0.271582	0.438642	-0.42867	-0.0594368	-0.361249	-0.131873
UBE2O	0.142619	0.0269537	0.0809376		-0.171277	-0.0147384	-0.103307	-0.18292	0.196866	0.0563192	0.209364	0.0307025	0.118451	0.0848833	0.147556	-0.200092	0.240571	0.157401	-0.0551283	0.154281	0.0479253	0.138856	-0.0299688	-0.267611	0.0655594	-0.00909484	-0.272918	-0.0658308	-0.224582	-0.0758957	0.0246281
SCNM1	-0.00954585	0.908247	0.946286		0.112729	0.0289318	-0.0645292	0.0163827	0.296228	0.195162	-0.191206	0.156891	0.144238	0.355744	-0.146921	-0.15368	0.149189	-0.0412253	-0.185239	-0.130947	-0.255327	-0.343695	-0.263658	-0.0712121	-0.0298498	-0.148384	0.122447	0.210378	0.372083	0.036063	-0.170592
PRPF3	-0.00801293	0.888718	0.932923		0.120894	-0.0919381	0.0896282	0.0883656	0.274082	0.0122452	-0.169239	-0.0930414	-0.0638983	-0.189703	-0.188432	-0.0246879	-0.102916	0.101719	0.123997	-0.0728394	0.0306829	0.107002	0.0744759	0.0264024	-0.0865158	-0.00533923	-0.224588	0.00706719	0.0875166	0.147657	0.021402
RASA3	0.078358	0.482695	0.63046		0.558851	0.0679999	0.0261676	0.355409	-0.242469	0.230762	-0.21192	0.346705	-0.426089	0.166608	0.0306643	0.320549	-0.0583036	-0.287843	0.196088	-0.438793	0.259214	-0.423451	0.150306	-0.00747661	-0.201851	-0.194052	0.131543	-0.194204	0.231227	-0.0112059	-0.374434
SLBP	0.0713466	0.481845	0.629785		-0.448645	0.177856	-0.443277	0.310826	0.121048	-0.169249	0.275417	0.0748565	0.199971	-0.257065	0.0667784	0.103497	-0.0786783	0.431685	0.214254	-0.249837	0.0885283	0.0101137	-0.0756306	-0.240515	0.13128	-0.342129	-0.371804	0.00937311	0.0115657	0.396698	0.0530823
RHOT2	-0.109872	0.244499	0.3953		-0.153096	0.0332094	-0.454896	0.080581	-0.252739	0.167892	0.0802683	-0.0787218	0.271583	0.0849431	0.042825	0.112354	-0.11319	-0.0999806	-0.0258201	-0.213364	-0.0736265	-0.0674545	-0.0489703	-0.141981	0.230843	0.41357	0.0607967	0.620808	-0.454044	0.0441186	-0.0659086
ESCO2	-0.174202	0.165212	0.302265		-0.565662	0.185848	0.112561	-0.587265	-0.273846	-0.327637	0.224544	-0.0526172	0.118522	-0.19612	0.431202	-0.242489	-0.161533	0.0344298	-0.447951	0.258334	-0.173841	0.618305	-0.0457437	-0.128847	0.190806	0.237804	0.301155	-0.293977	0.227844	0.535055	0.021119
PLAU	-0.0398552	0.85384	0.912613		0.519586	0.932389	-0.899657	0.336426	0.53126	0.30878	-0.125672	1.19484	-0.803819	-0.146839	-0.697363	0.292659	-0.612928	-0.565196	0.55723	-0.0487954	-0.0873775	-0.924658	0.143526	0.238324	-0.329922	0.0758816	-0.189191	0.549684	-0.0840969	-0.400123	0.235048
MRPS12	0.103576	0.40377	0.557679		0.223216	-0.110868	0.00515057	0.409194	-0.306959	0.312742	-0.186881	-0.247223	-0.0932849	0.685759	0.0703253	0.432987	0.031092	-0.00990377	-0.463382	-0.379943	0.313434	-0.0640014	-0.24355	0.145852	-0.27866	0.197293	0.373064	-0.0167538	-0.666266	-0.157119	0.0246839
DNAJC1	0.397956	0.00659041	0.0281687	Yes	0.452274	0.285989	0.0363188	0.434883	0.458207	0.0362754	0.0010006	0.0323102	-0.780438	0.329608	-0.141074	0.345573	-0.297154	-0.3482	0.626023	0.125549	0.19739	0.5932	-0.336784	0.136758	-0.395504	-0.789041	-0.603919	-0.244481	0.0710277	-0.231444	0.0056516
ETHE1	0.236011	0.00910606	0.0359662	Yes	0.133413	-0.435475	-0.0416505	0.450173	0.0499997	-0.00115725	0.24374	-0.131299	-0.134622	0.0987876	0.0423091	0.479409	0.0220536	0.459502	0.0142742	-0.0109739	0.13834	0.0392418	-0.132874	-0.306566	-0.0335085	-0.116068	-0.409893	0.0751141	-0.148315	-0.0808744	-0.263081
NPRL2	0.00400354	0.961103	0.977912		0.0840312	0.0554725	-0.177528	-0.17764	-0.155532	0.314439	0.230823	0.12788	0.116082	-0.101132	0.119976	0.0913247	-0.113461	0.0321586	-0.185193	0.0120957	0.0223634	-0.272139	-0.106655	-0.0192038	-0.116577	0.113746	0.594333	-0.182851	-0.235973	-0.181607	0.110767
N4BP2L2	-0.330151	0.00525532	0.0239597	Yes	0.0772757	-0.281022	0.361706	-0.0822685	-0.527812	0.000535752	-0.169693	-0.362099	-0.123704	0.0839191	0.197218	-0.212937	0.103795	0.410298	-0.427973	-0.410468	-0.0582172	-0.559456	0.00336345	-0.0508764	0.0923915	0.546045	0.647954	-0.00177838	0.24407	0.209646	0.29009
SH3GLB2	-0.983034	1.18381e-05	0.000236763	Yes	-0.514968	-0.279588	-0.428264	-0.186449	-0.254207	-0.479977	-0.214579	-0.0663184	-0.525178	-0.610744	-0.506851	-0.256321	-0.0107038	-0.569817	-0.306669	-0.143638	-0.447904	-0.0960271	0.586902	-0.456666	1.63943	1.49087	-0.405131	0.922491	1.28598	0.949933	-0.115602
CCDC93	0.0595632	0.344101	0.499284		-0.00270203	0.148302	0.047366	-0.13208	0.10738	-0.120305	0.186965	0.114479	-0.419065	0.0147344	0.181609	0.056955	-0.152734	0.0418851	0.0667919	0.0413571	0.183364	-0.00692262	0.015779	-0.0631888	-0.0660616	-0.0961437	-0.0282199	0.0932782	0.0784912	-0.275069	-0.016245
ZNF836	-0.188434	0.0234042	0.0724597		-0.347341	-0.292571	-0.0828669	0.36504	-0.137411	0.0564764	-0.183173	-0.279729	0.024969	-0.206128	0.167808	-0.247881	0.241052	-0.0344114	0.120157	0.114413	-0.178873	-0.230135	0.0318351	0.106475	0.335797	0.183247	0.202356	0.0883785	0.0626538	0.280005	-0.160142
PPM1G	-0.0507343	0.48375	0.630816		0.129051	0.116583	0.181976	-0.308922	-0.102263	-0.0123557	0.0138524	-8.94354e-05	-0.169893	-0.070563	-0.141738	-0.244464	-0.147489	0.0847916	0.271597	-0.128892	0.0156315	0.208781	0.0846349	0.0453703	0.112507	0.0738453	-0.344608	0.063888	0.0703615	-0.119227	0.317634
R3HDM1	0.127995	0.0747455	0.172132		-0.0975922	-0.185151	0.375989	-0.111894	-0.0939396	-0.0846288	0.0525765	-0.173188	0.191029	0.0625812	0.061177	-0.167947	0.310014	0.271173	-0.110439	0.14103	0.319732	0.00744902	-0.101694	-0.0755762	-0.0127594	0.0716915	-0.0359207	-0.15289	-0.205032	-0.140976	-0.114815
MCCC2	-0.0931091	0.335116	0.491828		0.0252915	-0.469346	0.145089	0.154201	-0.104365	0.477916	-0.131629	-0.290906	-0.0268897	0.00354901	0.277352	0.32419	-0.0372127	-0.196768	-0.403073	-0.168827	-0.136705	-0.000519144	0.14794	0.152599	-0.0716343	0.187277	-0.403889	0.0158144	0.0410807	0.334876	0.154592
PPME1	-0.0299254	0.731615	0.827985		0.05548	0.0934585	-0.065972	-0.253019	-0.120944	-0.0935278	0.0739447	0.256482	0.23255	0.0124822	-0.0498912	-0.202596	0.33648	0.11345	-0.0943828	0.149903	-0.124469	-0.49898	-0.0220972	-0.0292925	-0.0656084	0.152716	0.559637	-0.0559887	0.0180545	-0.195873	-0.181995
NAA16	-0.273016	0.00286711	0.0155256		-0.121103	-0.0363271	0.307469	-0.445824	-0.264859	0.0147434	-0.111229	0.100975	0.185334	0.104045	-0.139208	-0.334962	-0.0942097	-0.0535631	-0.37033	0.172853	-0.316503	-0.235398	-0.0257515	0.15947	0.491338	0.187349	0.266297	0.242686	0.203421	-0.14577	0.259058
MTMR14	0.279389	0.00288373	0.0155758	Yes	-0.0296753	-0.0893982	0.0948862	-0.0522411	-0.243051	0.0768491	0.318927	0.262167	0.159519	0.0759303	0.650675	0.235512	0.127935	0.255602	-0.207138	0.0699199	0.122838	-0.152921	0.125915	-0.197891	-0.183714	-0.289627	0.156453	-0.365913	-0.368858	-0.30389	-0.248811
STK17A	0.099733	0.334358	0.491226		-0.0366943	0.488131	0.118629	0.159833	-0.0603009	-0.0440353	-0.167416	-0.240217	-0.221982	-0.191191	-0.0908487	0.342293	-0.0343436	-0.102802	0.405119	-0.458009	0.440155	0.292078	0.299571	0.204899	0.015477	-0.264454	-0.34048	-0.101468	-0.267707	-0.08177	-0.0624651
CDK4	-0.0503544	0.633254	0.755485		-0.337864	-0.00636875	-0.208605	-0.0649724	0.0703782	0.041831	0.331603	-0.071043	-0.083712	-0.0627012	0.332678	-0.112686	0.415002	0.166309	-0.0484014	0.390932	-0.372684	-0.681822	-0.275225	-0.131169	0.210707	0.124522	-0.114346	0.403572	-0.0149776	0.0824551	0.0165892
MVB12A	-0.258539	0.0332585	0.0948646		-0.189476	0.257644	-0.124344	-0.0705794	-0.143481	0.369669	0.0201419	-0.0578749	-0.302927	-0.0152933	0.1516	0.275379	0.276695	-0.481019	-0.453238	-0.463526	-0.0809278	-0.519676	0.188122	0.00194564	0.0182749	0.528482	-0.396061	0.0256889	0.573348	0.139639	0.471795
LPGAT1	-0.00697874	0.91937	0.953787		-0.136159	-0.089785	0.0431312	-0.0481341	0.0285691	-0.199639	0.0666405	-0.0513492	-0.10358	-0.00688319	-0.203938	-0.0463498	0.192425	-0.154639	0.0363045	0.0415648	0.444447	0.145502	0.012293	0.057868	0.104875	0.0642866	-0.394615	-0.0224479	0.12165	0.135446	-0.0374825
MRPS23	0.172964	0.0757403	0.173636		0.233696	-0.192261	0.238996	0.350912	0.235258	0.248767	-0.288888	-0.249158	-0.135751	0.516112	0.0162979	0.326906	0.162342	0.135524	-0.389979	-0.11943	0.0636582	-0.115219	-0.183178	0.119772	-0.393585	-0.225969	0.164483	-0.0825533	-0.135459	-0.0763236	-0.224971
RHEB	0.0803702	0.32652	0.483143		0.0829289	0.0317158	-0.18167	0.459287	0.228131	0.274387	0.0152808	0.0220134	0.00806177	-0.238907	-0.206376	0.361846	-0.31436	-0.210426	0.162355	0.132508	-0.0886583	-0.0558954	-0.0782478	-0.200393	-0.151986	-0.103027	-0.200347	0.0158353	0.207603	0.0546634	-0.0263221
FAHD1	0.00235224	0.976512	0.987575		0.202956	-0.00973013	-0.0426782	0.258888	0.168595	-0.0896968	-0.232	0.197847	-0.0490693	0.298794	-0.0930325	0.331784	-0.215351	-0.163071	-0.280423	-0.0621165	-0.179352	-0.0282291	-0.0571406	0.0103447	-0.225627	-0.103796	0.147673	0.171799	0.232771	0.0969853	-0.287123
FLII	0.045469	0.522464	0.663944		-0.315463	0.150335	-0.119088	-0.0732937	-0.00638297	0.231668	-0.0505184	0.280616	0.198067	0.151237	-0.0708016	-0.176632	0.12853	0.108353	-0.186299	0.120081	-0.176526	0.0789334	0.225431	-0.128895	0.0694164	0.145834	-0.150546	-0.00597942	-0.060213	-0.233922	-0.133941
TRMT2B	0.00852785	0.934415	0.962331		-0.271417	-0.175483	-0.454771	-0.0906195	0.305121	-0.390783	0.315147	0.415982	0.143766	0.0764894	0.0823397	-0.198001	-0.00439809	0.537411	-0.265637	0.132666	-0.203887	0.09724	-0.158963	-0.317223	0.364019	-0.0272959	0.177738	0.0493524	-0.0450156	-0.033259	-0.0605195
UQCC2	0.340743	0.0214551	0.0679891		0.101582	-0.201125	0.0969263	0.374338	0.472274	0.815873	-0.135295	0.113234	0.0244143	0.830541	0.120098	0.324035	-0.0955001	0.0204864	-0.759531	-0.0832748	0.16174	-0.136356	-0.511369	-0.140096	-0.9371	-0.175216	-0.238077	0.0244355	0.14504	0.028986	-0.241064
PHGDH	-0.053893	0.846671	0.908717		-0.415676	1.17231	0.372441	-0.615388	-0.0971337	0.292659	-0.323758	-0.144758	-0.753247	-0.220386	1.22835	-0.214279	-0.0574737	-1.85726	-0.39155	0.692695	0.548542	0.460554	0.285052	0.607434	-0.677909	0.60716	0.217292	-0.785339	-1.12392	0.57668	0.616912
SZT2	-0.000201472	0.997847	0.999025		-0.168367	0.155389	0.167201	-0.0145962	-0.13863	0.177693	-0.0355939	0.172336	-0.000611253	-0.445185	0.00832095	-0.151077	0.0242014	0.261021	0.165476	0.063058	-0.196937	-0.0449083	0.154755	-0.00317361	0.0534931	0.211362	-0.267015	-0.277606	0.132885	-0.0359842	0.0324927
GNE	-0.113562	0.167549	0.304897		-0.179423	-0.285417	-0.0656408	-0.293088	0.011088	-0.133865	0.162834	-0.244573	0.0667268	-0.154844	-0.136265	-0.17289	0.280723	0.198648	-0.032097	0.333531	-0.105171	0.0683488	0.314524	-0.0870096	0.074815	0.397412	-0.205886	0.240965	-0.0588571	-0.00992328	0.0153327
KAT6B	-0.0631826	0.506439	0.649713		-0.435429	-0.328283	-0.181932	-0.0195734	0.0842726	0.248308	-0.00601957	-0.01731	0.239558	-0.0922146	0.441174	-0.420641	-0.0374419	0.295853	-0.183256	0.0810238	-0.365513	0.318327	-0.0214363	-0.0229486	0.17683	0.251318	0.0537275	0.00328693	-0.216331	0.125345	0.0293042
MPP7	0.074491	0.679014	0.789855		0.276336	0.136925	-1.02662	0.30622	0.141368	-0.195246	0.436292	1.0993	-0.675413	-0.0578796	0.0013737	0.582778	-0.143772	-0.283134	0.046786	0.306692	0.0535872	-0.558646	-0.12044	0.561811	-0.480467	-0.483178	0.341609	-0.466419	-0.107097	0.401058	-0.0938231
MSANTD4	0.109206	0.167243	0.304607		0.119603	0.0603166	0.0751906	-0.0189917	0.23545	-0.290187	0.0910302	-0.0345373	-0.024045	-0.149547	-0.285541	0.128992	0.166543	0.0788094	0.297304	0.211504	0.1402	-0.146857	0.10746	0.0395668	-0.233757	-0.368584	-0.414621	0.0438171	0.114643	0.128962	-0.0727251
CCDC47	0.156436	0.0492691	0.126186		0.211237	0.17696	0.0801486	0.209784	0.129658	0.132139	-0.0624381	-0.261652	-0.0853323	0.164426	-0.0503478	0.0296571	-0.291762	0.0576878	0.374142	-0.0238425	-0.127105	0.275257	-0.158404	-0.193032	-0.119663	-0.31742	-0.310572	0.153134	-0.174694	-0.0336384	0.215673
COX7A2L	-0.05839	0.67577	0.788134		0.106446	0.0761881	0.134561	0.324307	-0.29539	0.0425436	-0.122634	-0.169071	-0.0226956	0.225911	-0.262941	0.920109	-0.0204707	-0.149546	-0.747228	0.121398	0.0940921	-0.605921	-0.140403	0.338081	-0.218243	0.0447252	0.80645	-0.0264863	-0.217341	-0.0595414	-0.1769
REPS1	0.152317	0.0306357	0.0894287		0.137468	0.062767	0.181558	-0.0629245	0.202031	-0.119734	-0.0328183	0.049206	0.0283126	-0.267184	-0.0581493	0.112081	0.161546	0.0054077	0.0357534	0.173343	0.0763025	0.228934	0.0689716	-0.0849699	0.0242434	-0.0575019	0.173352	-0.454891	-0.0410101	-0.204556	-0.337538
COPS4	-0.0535003	0.458909	0.608721		0.0523808	-0.152129	-0.302622	-0.117846	-0.0802201	-0.00161559	0.406564	0.123599	-0.354531	-0.186119	-0.00265981	0.157996	-0.162609	-0.0491012	0.207654	0.081924	0.0377116	0.0206221	0.122947	0.0292609	0.007952	-0.025258	-0.162067	0.0454357	0.253042	-0.0696439	0.119334
MAPK7	-0.289159	0.000931483	0.00661002	Yes	-0.105423	0.143256	-0.0834619	-0.69618	-0.12128	-0.335777	0.143491	-0.0117965	-0.136794	0.161634	-0.105968	-0.225534	0.0381778	-0.266826	-0.241553	-0.0562977	0.211709	-0.0463272	0.222418	0.0330227	0.0881072	0.173547	0.204129	0.324504	0.342722	0.232913	0.113588
FAM134B	-0.414003	0.000410249	0.00353189	Yes	0.108857	0.325902	-0.0621343	-0.141582	0.164665	-0.145816	-0.257881	-0.136592	-0.486236	-0.100614	-0.190116	-0.285293	-0.13652	-0.267145	0.0673082	-0.14352	-0.20094	-0.596363	-0.297233	0.396946	0.0648663	0.428011	0.789374	0.515765	0.356723	-0.0729636	0.302531
C1orf52	0.213933	0.0320046	0.0921246		0.466496	0.00568769	0.451264	-0.353112	0.260841	-0.207014	-0.0636352	0.0476925	0.0987286	0.128891	-0.105707	-0.179801	0.0672493	-0.142252	0.358503	0.0693643	0.226237	0.154162	0.0204531	-0.0986395	-0.177253	-0.349475	-0.679021	0.201954	-0.0432892	-0.0663453	-0.0919795
SARAF	0.0466809	0.801322	0.878048		-0.0633661	0.220977	0.0454089	0.574825	-0.0793828	-0.399682	-0.271908	-0.664942	-0.724864	0.246261	-0.154037	0.271612	0.582871	-0.515858	0.694098	0.385765	-0.0354323	0.167741	-0.238017	0.114001	0.162449	0.283611	-0.966473	0.839695	-0.203095	0.472054	-0.744311
C1RL	0.583559	2.04511e-05	0.000360552		0.256581	0.185947	0.157499	-0.0448354	-0.00301243	0.369532	0.552252	0.61375	0.360295	0.256371	-0.161952	0.0125897	-0.360071	0.474429	0.234646	0.133883	0.0690258	0.394426	-0.977777	-0.487811	-0.258358	-0.574518	-0.716299	-0.433316	0.165483	-0.234072	0.0153138
CDK10	0.0240788	0.649135	0.7681		-0.00841245	-0.128394	0.0842192	0.162026	-0.0156241	-0.0196931	-0.0171966	0.12248	-0.0400137	-0.0589936	0.0574004	-0.0693744	-0.121325	0.132597	0.0774927	0.0858082	0.131163	-0.229686	-0.0224951	0.0653275	-0.0917144	-0.145327	-0.153918	0.0214096	-0.0677036	0.186376	0.0635733
YES1	-0.153376	0.483435	0.630642		0.486225	-0.705844	-1.02055	0.688671	-0.0900122	-0.0792975	0.704345	-0.326799	-0.418274	-0.928082	0.399022	0.623901	0.219932	-1.05989	0.976137	0.177372	-0.00898591	-0.558133	-0.284055	0.108213	-0.0592579	0.359817	-0.457128	0.151365	0.0670262	0.717744	0.316534
RABIF	0.0991786	0.440676	0.592505		-0.016581	0.294624	-0.589977	0.0813871	-0.788394	0.280291	0.379085	0.177363	-0.145586	0.684318	-0.159047	0.105029	0.0269093	-0.00957318	0.350825	-0.176533	0.192993	-0.0920632	0.0293591	-0.225106	0.3452	-0.537782	0.196208	0.095815	-0.226838	-0.0638015	-0.208125
TNPO1	-0.168245	0.144647	0.276212		-0.315577	0.046373	0.251414	-0.798263	-0.187487	-0.134896	0.127905	0.028146	0.175574	-0.140372	0.190626	-0.323814	-0.288894	0.315623	-0.450524	0.0596001	-0.0643767	0.49947	0.218241	-0.114295	0.388666	0.355006	0.219656	0.0326495	-0.171875	-0.082722	0.164144
TUBA1C	-0.190181	0.0174552	0.0583214		-0.155834	0.161585	-0.255128	-0.0292626	-0.371603	-0.259222	0.149737	0.107059	0.0788613	0.0455144	0.0847539	0.0322794	-0.23656	0.117426	-0.164431	-0.232378	-0.205599	-0.00828274	0.0627674	-0.196013	0.265745	0.2988	0.330888	0.126915	0.0211719	-0.104055	0.334867
ECHDC3	0.455937	0.0116078	0.0429654	Yes	-0.187026	-0.118108	-0.0951073	1.21963	0.222954	0.568783	-0.0564266	0.0858549	0.58953	0.118261	0.103016	0.325505	0.3597	0.230608	0.0332274	0.473269	-0.12174	-1.01631	-0.431236	0.0801833	-0.642422	-0.394993	0.450494	-0.289346	-0.521893	-0.894813	-0.0915965
FBXO38	-0.236705	0.0195929	0.0632173		-0.0306152	-0.129546	-0.0973622	-0.418054	-0.186621	0.377448	0.0820785	-0.0517532	-0.21793	0.0520758	0.429442	-0.343203	-0.0744157	-0.0355651	-0.0853472	-0.188719	-0.31275	-0.189392	-0.0422664	0.0312231	0.0726575	0.54574	-0.24625	0.564616	-0.00387449	0.22611	0.272273
BANK1	0.446708	0.00116086	0.00785014		-0.262397	0.20078	0.184977	-0.0827936	0.215269	0.139448	0.189052	-0.226542	0.321497	0.624432	-0.0111725	-0.0522871	0.328846	-0.106249	-0.258494	-0.0506765	1.02028	0.506279	-0.198829	-0.552106	0.0233906	-0.618949	0.162794	-0.543072	-0.214613	-0.417906	-0.320955
JUP	-0.370472	0.000572778	0.00451409		-0.125465	-0.387306	-0.509042	-0.328284	0.364834	-0.187725	0.219738	-0.183087	-0.346992	-0.30272	-0.0148478	-0.12045	0.212981	-0.253816	-0.212561	0.0755709	-0.188294	0.0646339	0.129366	-0.0268896	0.809546	0.390522	0.102311	0.144001	0.190414	0.222947	0.260617
PTRF	-0.00921397	0.974506	0.986724		0.220328	0.235144	0.208698	-0.237404	-0.139787	0.178168	0.727755	0.34205	-0.0747837	-1.22276	0.223313	0.586954	-1.05928	-1.24696	0.661955	-0.0144492	-0.24784	0.803617	-0.277635	-0.0940436	0.126739	-0.431209	0.408184	-0.927531	2.17126	-1.09863	0.17814
CCDC9	0.00810049	0.916678	0.951753		0.165052	0.177834	-0.0399812	0.175557	0.17624	0.128508	-0.167197	0.0104878	-0.26601	0.0435257	-0.220345	-0.091523	0.0339043	-0.132975	0.357746	0.0353546	-0.175142	-0.162433	-0.0957189	0.193161	-0.0736962	0.077852	-0.350619	0.251589	-0.065478	-0.199223	0.213531
RBM28	0.207797	0.024122	0.0743565		0.212213	0.068952	0.427262	0.153842	0.290679	0.415155	-0.366541	0.0269356	0.442731	-0.10018	-0.113545	-0.182619	-0.182556	0.189361	0.16524	-0.19331	-0.166554	0.159716	-0.159771	-0.103723	-0.0633498	-0.213863	-0.37873	-0.158715	-0.0959972	-0.172989	0.100359
CD84	0.595024	0.0189082	0.0618362		1.5591	0.231787	0.254325	0.643666	-0.0504695	-0.576598	0.244335	1.54841	-0.504298	0.0794425	-0.172363	1.46216	-0.962644	0.150053	0.140901	0.00644724	-0.505212	0.0211078	-0.826634	-0.23182	-0.680633	-0.395906	-0.655978	-0.447267	0.378123	-0.320256	-0.389777
RFC1	0.138081	0.110686	0.228042		-0.196568	-0.0124045	0.438149	0.0754061	0.132071	-0.0290954	-0.119698	-0.413407	0.241383	-0.151275	0.160383	-0.077394	-0.110206	0.194196	0.168946	-0.0410424	0.201744	0.367298	0.00394965	-0.0912353	-0.138906	-0.10884	-0.494717	0.124854	-0.190123	0.0448989	0.0216314
MCRS1	-0.1313	0.0648016	0.154402		0.016094	0.0187429	0.184282	-0.19668	-0.187315	-0.145235	-0.104662	0.018238	0.0460158	0.0330212	0.0532606	-0.169498	0.318423	-0.00102566	-0.245039	0.0463775	-0.125307	-0.347497	0.0549474	0.148031	-0.117375	0.383117	0.0550821	-0.0571685	-0.00970748	0.106366	0.22451
PGAM1	0.186762	0.0512095	0.129613		-0.0941533	0.0758463	-0.585748	0.145391	-0.22694	0.298949	0.366303	0.673362	0.167895	0.213843	0.0171993	0.135852	0.0737303	-0.0505924	0.0619404	-0.0194477	0.0443573	-0.177216	-0.0777823	-0.0731661	-0.240888	0.0427793	-0.265505	-0.0147531	-0.0820624	-0.241138	-0.168057
ARHGAP6	0.354441	0.128706	0.254175		1.39967	0.0829513	0.726442	0.984426	0.157968	-0.225615	-0.572385	0.260296	0.247157	0.12763	0.373254	0.697659	-0.491574	-0.356505	0.516576	-0.769878	-0.271385	-0.760041	-0.56683	-0.666351	-0.429609	-0.949685	-0.411865	0.139406	0.634674	0.534013	-0.410401
POLR2I	0.10297	0.296759	0.452773		0.172403	-0.0017353	-0.499641	0.359595	-0.0345602	0.165838	0.0658663	0.290794	0.193621	0.261602	-0.0534987	0.0560594	0.275854	-0.0914507	0.152847	-0.480725	0.101089	-0.316137	-0.06258	-0.290376	-0.0879752	0.0344607	-0.513067	0.0347173	-0.0286068	0.208732	0.0868741
COL1A1	0.446595	0.255425	0.407833		-0.232649	0.372236	0.046756	-0.844984	1.3604	0.416497	-0.0763191	-0.178445	-0.432536	-0.262253	0.151065	-0.516901	-0.17978	-1.11403	0.244514	-0.129354	0.0698839	3.98548	-0.196258	-0.210547	0.942114	-0.028473	-0.482681	-1.75826	0.455115	-1.07446	-0.326114
C16orf70	0.194256	0.0259341	0.0786274		-0.103183	0.0622387	0.135856	0.255451	-0.0447754	-0.100375	0.0519083	0.0763291	0.494037	0.0909614	0.237028	0.178277	-0.0216815	0.175576	-0.312388	0.354776	-0.200935	-0.163566	-0.275571	-0.399872	-0.231419	-0.0420766	0.24122	-0.0997342	-0.208099	0.0474638	-0.197447
AUP1	-0.0883936	0.258335	0.411087		0.165052	-0.223597	0.112416	-0.190678	-0.0831926	-0.0857524	-0.135871	-0.00226234	0.225125	0.144171	0.188149	-0.0967868	-0.0233397	-0.400012	-0.121327	-0.264601	0.0259098	0.236235	-0.0271055	0.381942	-0.000300164	-0.00939772	0.302009	-0.0743024	0.0167101	-0.198138	0.138944
NSMAF	0.0253689	0.774053	0.858355		-0.241202	0.16492	-0.0407653	-0.344445	-0.0981717	0.363392	0.0740404	0.252309	-0.0822236	-0.0643632	0.389876	-0.263669	0.334424	0.254121	-0.163895	-0.08734	-0.10583	-0.188964	0.19701	-0.0480062	0.10884	0.144335	0.146927	-0.260821	-0.0778665	-0.148743	-0.213888
ZNF710	-0.386089	0.000802474	0.0059071		-0.115512	-0.212619	-0.302651	0.224546	0.284849	-0.292866	-0.302181	-0.356203	-0.0402686	-0.483159	-0.190293	-0.109123	0.382242	-0.1211	0.251364	-0.105373	-0.307746	-0.520441	-0.0316092	0.694755	0.0465038	0.331838	0.203533	0.461957	0.158361	0.445509	0.00568811
NDUFA11	-0.133131	0.368845	0.5234		0.219249	-0.191688	1.03477	-0.406833	-0.173508	-0.777114	-0.462999	0.142937	0.157448	-0.106493	-0.191141	-0.149625	-0.149663	0.143938	-0.462323	0.212531	-0.0389585	0.400688	-0.0805463	0.330621	0.543128	0.520321	-0.179456	0.00653618	-0.327215	-0.102634	0.0880293
AMBRA1	-0.408383	1.58428e-05	0.000292059		-0.290383	0.109766	-0.0476186	-0.152552	0.10326	-0.0143512	-0.345363	-0.199629	-0.328643	-0.424235	-0.187278	-0.0681108	0.0358397	-0.175408	-0.102135	-0.099505	-0.1337	-0.130254	0.748888	0.315662	0.299822	0.321063	-0.225826	0.187877	0.148686	0.394564	0.259565
CREM	0.0847099	0.386631	0.541911		0.423617	-0.0617223	-0.0410781	0.301353	0.462151	-0.0501538	-0.343607	-0.310772	0.211971	-0.16703	0.0611964	0.0640398	0.364026	-0.162011	0.252208	-0.389634	-0.0566471	-0.0496479	-0.0804531	-0.0660773	-0.195263	0.038419	0.353415	-0.118726	-0.0766905	-0.050558	-0.312325
COX6C	0.103696	0.314071	0.470968		0.0862728	-0.126467	-0.0901886	0.33905	0.0889177	0.347963	0.028052	-0.154381	-0.0447163	0.438608	-0.244637	0.68491	-0.122684	-0.178273	-0.508153	-0.0493954	0.278529	-0.151233	-0.0715373	-0.0339595	-0.338318	-0.0843661	-0.216963	0.171128	-0.105071	0.0151478	0.0417647
C17orf85	0.0999684	0.312393	0.468949		0.324763	-0.00610572	-0.244752	0.106309	0.432281	0.174481	-0.0894875	0.176447	-0.0771308	-0.0629465	-0.25823	-0.150992	-0.128876	-0.170412	0.513158	-0.141629	0.0385373	0.164396	0.0719642	-0.0025288	-0.152243	-0.0886352	-0.70565	0.179937	-0.0982008	-0.00860038	0.204146
ZNF182	-0.183668	0.11859	0.238984		-0.0886653	-0.346044	-0.506942	0.162215	0.00606575	0.125189	-0.0907015	0.0428605	0.111131	-0.444376	0.114852	-0.107311	0.214937	-0.180208	0.146196	-0.354098	0.133108	-0.0402185	0.61378	0.0302831	0.782079	0.103458	0.332765	-0.277411	-0.392433	-0.0971404	0.0066293
POLR2C	0.0260036	0.697249	0.803025		0.0744729	-0.0753861	-0.484227	0.149555	0.147092	0.185217	0.142297	0.124978	-0.155638	0.0621622	-0.147285	0.0584467	-0.0614798	0.0101169	0.159716	-0.0933104	0.0525149	0.00677898	0.0237904	0.019294	-0.186126	-0.170078	-0.114015	-0.0375343	0.0439662	0.19915	0.0655302
RECQL4	-0.127212	0.119425	0.240438		-0.435469	0.0617603	0.0612856	-0.0936109	0.104265	0.153096	-0.0718783	-0.0912085	-0.232748	-0.0348423	0.548665	-0.27657	-0.0907275	0.0320782	-0.191261	0.169267	-0.293383	-0.0819866	0.104678	0.0200267	0.0541085	0.20118	0.0739202	0.276738	-0.026893	-0.0257433	0.0852534
MPLKIP	-0.186184	0.290754	0.447471		0.00958299	-0.31857	0.103131	-0.00605839	0.0158243	-0.0245675	0.204063	-0.469933	-0.620595	-0.0236336	-0.0124009	0.301479	0.0552307	0.527388	-0.134617	-0.0306431	0.013737	-0.706522	-0.0996141	0.224667	-0.451592	-0.754759	-0.0513067	0.0672948	0.987116	1.3045	-0.109205
MARK3	0.12903	0.0836477	0.186568		-0.216879	-0.0656979	-0.193385	0.0925968	-0.205652	0.221375	0.164519	-0.143819	0.226284	0.109491	0.106096	0.238248	0.0572254	0.200564	-0.105772	-0.0250813	-0.083632	0.397698	-0.124309	-0.0985218	-0.00455636	-0.00507945	-0.0992498	-0.05375	-0.235366	0.168235	-0.321582
LRRC40	-0.18691	0.00513882	0.0236447	Yes	-0.236336	0.0083277	-0.181701	-0.21441	-0.074188	0.137101	0.0100665	-0.177197	-0.0412082	-0.00896983	-0.096103	-0.112803	0.223016	0.0562907	-0.117698	-0.019304	-0.129108	-0.147238	0.186594	-0.019389	0.269938	0.203174	-0.142923	0.279495	0.0263551	0.341541	-0.0233221
MTDH	0.240873	0.00607755	0.0265384		0.346499	-0.0486065	0.288001	0.209089	0.408265	0.150902	-0.199565	0.0375722	-0.151402	0.0256371	-0.0194115	0.28092	-0.109012	-0.168978	0.0964736	0.0485819	-0.0198895	0.270163	-0.0524731	0.0248549	-0.24762	-0.376263	-0.577758	-0.168378	0.0685667	0.0402927	-0.156461
EPM2A	-0.0091019	0.956294	0.97447		-0.374734	0.187485	-0.617234	0.22949	0.225341	0.66329	0.46026	-0.633665	0.144135	0.141823	-0.455362	0.208485	-0.217385	-0.251024	-0.10748	0.526159	0.0641763	-0.248373	-0.0477647	-0.357862	0.303256	-0.717133	0.606397	-0.185781	-0.211955	-0.221141	0.886595
MZB1	-0.0709494	0.358915	0.513861		0.116186	-0.178387	-0.136381	0.201662	0.274529	0.176148	-0.106188	-0.156795	-0.399099	0.173136	0.174606	0.033747	-0.0645631	-0.469684	-0.00638665	-0.0626719	0.0115945	-0.00714981	-0.115501	0.0556859	-0.104617	0.0104208	-0.0112052	0.176951	0.27107	0.137413	0.0054803
TRMT10C	0.20007	0.0149991	0.0521476		0.102306	-0.0381192	-0.0159211	0.309088	0.0570589	0.363764	-0.025094	-0.0644886	-0.0704505	0.230135	0.436284	0.477048	0.00236646	-0.0752423	-0.202219	-0.310718	-0.07604	0.100663	-0.0418254	-0.0529814	-0.14747	-0.142935	-0.0740995	-0.116308	-0.206952	-0.284281	-0.133567
ZMYM5	-0.151435	0.0500749	0.127633		-0.0208775	-0.187195	0.0685675	-0.300583	-0.000416131	-0.201993	-0.0508206	-0.116655	-0.0820202	-0.128839	0.0626024	-0.178699	0.0545246	-0.21341	-0.02181	-0.0922756	0.0920086	0.409283	0.200285	0.106907	0.406423	0.216742	0.283848	-0.0620456	0.087469	-0.240946	-0.0900756
C11orf30	-0.088968	0.187418	0.330143		-0.179542	-0.0701391	0.101264	0.0472467	0.00726189	-0.0850031	-0.2164	-0.290608	0.117032	-0.0678593	0.118945	-0.12765	0.120676	0.193411	-0.175412	0.00735888	-0.0599339	0.0255448	0.0212177	0.0598009	0.0743149	0.18356	0.183474	0.0188374	-0.311446	0.340536	-0.0364864
B3GAT3	0.0137034	0.879583	0.928034		0.163586	0.544929	0.345302	-0.309084	0.0205322	-0.00983201	-0.163224	0.288426	-0.313142	-0.290557	-0.0885346	-0.0816266	-0.382596	0.0267378	0.22194	-0.173453	0.146219	0.136598	0.0947205	0.0299884	-0.0800303	0.0294677	0.0137528	-0.0844016	0.182117	-0.134621	-0.133214
ARHGAP1	0.112491	0.07449	0.171791		0.183539	0.183818	-0.0869261	0.0519605	0.0293374	-0.0448429	0.100692	0.126803	-0.0665584	-0.0499123	-0.101704	0.332487	0.0830434	-0.0461246	0.0404696	0.0911875	0.0785583	-0.230879	0.0976547	-0.0238008	-0.110531	-0.213228	0.213388	-0.177922	-0.117865	-0.202807	-0.139838
SCOC	-0.407972	0.0248709	0.076002		-0.278168	0.14501	-0.203519	-0.167969	-1.63639	0.165929	0.228449	-0.557466	0.11255	0.377216	0.211464	0.334807	0.0893992	-0.39911	-0.180676	0.146463	-0.846505	0.0106861	0.292481	0.321721	0.527757	0.47068	0.347241	0.243349	-0.424761	0.0406304	0.628735
INPP5D	0.0306591	0.72957	0.826885		-0.212169	-0.28983	0.055975	-0.268888	0.046611	-0.282551	0.183577	0.123193	0.0555573	0.158173	0.166951	-0.298139	0.385917	0.0717096	-0.225074	0.44259	0.05046	0.0198908	0.128249	-0.16403	0.361583	-0.059753	0.0919231	-0.130077	-0.0536202	-0.197721	-0.160508
UFC1	0.122774	0.272461	0.427231		0.064276	0.0817557	-0.868836	0.040832	0.322566	0.416433	0.210327	0.65385	0.0268961	0.266752	-0.218267	-0.0423254	0.243312	-0.108694	0.0543031	-0.133407	-0.210206	-0.0629267	-0.138952	-0.00402075	-0.0200231	-0.0165969	-0.420048	-0.032703	-0.0849827	-0.0379566	0.0186412
CCDC88C	0.204803	0.0023975	0.0136266	Yes	-0.114519	-0.179879	0.210074	-0.0870201	-0.0235186	0.187603	0.104265	-0.0281116	0.129199	0.127064	0.241103	-0.0894693	0.160931	0.371713	-0.185102	0.161845	0.0490892	0.193554	-0.097272	-0.0815536	-0.185523	-0.0278918	-0.0596347	-0.256857	-0.222829	-0.124206	-0.173054
MVK	0.0894283	0.525668	0.666617		-0.423135	0.809075	-0.477564	-0.30094	-0.617256	-0.348686	0.440263	0.689894	-0.222963	0.16872	0.160076	0.0626695	0.375432	0.255383	0.0720221	-0.322181	0.339079	-0.123318	-0.0134164	-0.0140804	0.129859	0.00015246	0.133455	-0.227504	-0.0805717	0.018756	-0.483219
SCRN3	0.064963	0.371541	0.525989		-0.0396131	-0.164478	0.131422	-0.0913264	-0.313331	-0.10548	0.225346	-0.0645115	0.0445642	0.149586	-0.180918	-0.0379138	0.117099	0.305567	-0.0822733	0.392844	0.193397	-0.0902053	0.0697458	-0.134579	-0.178722	-0.0329052	0.210231	-0.160813	-0.0159114	-0.0724104	-0.0744136
CLN5	0.516272	0.00175886	0.0108122		0.648661	-0.0236382	0.953415	0.302586	-0.391866	-0.0897807	0.0903981	0.349982	-0.0252824	0.12667	0.163021	0.539044	-0.819886	-0.195552	0.104565	0.173141	0.35767	0.834486	-0.693625	-0.208143	-0.37038	-0.00534115	-0.448569	-0.484824	-0.107418	-0.736834	-0.0424992
MLF2	-0.0952909	0.369759	0.524252		-0.0993116	-0.075381	-0.337792	0.258717	0.613212	0.141726	0.120351	-0.385559	-0.27355	-0.178201	-0.110181	0.27182	-0.0209925	-0.0512257	0.0203778	-0.282133	-0.00468439	-0.178939	-0.20233	0.0478412	-0.183754	0.166446	0.128539	0.36157	0.4979	-0.409335	0.164868
ACAP1	-0.229748	0.00730026	0.0304657	Yes	-0.0558731	0.174589	0.257464	-0.208299	-0.209695	0.104497	-0.0969041	0.212146	-0.28609	-0.10085	-0.103922	-0.0989083	-0.0534479	-0.260506	-0.190989	0.104322	-0.214118	-0.351906	0.0193723	0.197489	0.446121	0.189942	0.0853001	-0.0475009	0.417811	-0.203019	0.272974
CARD17	0.790489	0.0233058	0.0722344		1.1138	0.0883944	-0.0446336	0.157369	-1.44817	0.403665	1.27834	-0.131055	-1.60488	-0.41693	0.551889	1.14029	-0.418246	1.48245	1.90707	-0.342138	0.366551	0.659166	0.186233	0.297443	-0.469253	-0.770543	0.0145056	-0.93573	-1.26939	-1.61687	-0.179335
MLLT6	-0.0505153	0.653451	0.770609		-0.0986864	-0.170398	0.260612	-0.0576982	-0.116331	0.157834	-0.0456626	-0.694671	-0.0107648	-0.515669	0.177439	-0.273317	0.360794	0.206408	0.231035	-0.100884	0.371467	0.0154015	0.167692	0.094747	-0.126476	0.257611	0.0893304	-0.465566	-0.283609	0.32902	0.240342
CYC1	-0.136848	0.144517	0.276139		0.0970645	-0.000476783	-0.446287	0.238361	-0.15317	0.469099	-0.0553459	0.0964166	-0.18188	0.236809	-0.0588145	0.222333	-0.42789	-0.105101	-0.0183585	-0.430458	-0.309256	0.00586858	0.137733	0.0584262	-0.0671782	-0.00738792	-0.123615	0.269888	0.156594	0.130862	0.265766
A1BG	0.270763	0.0627079	0.15047		0.108769	-0.0406122	-0.416763	0.205325	0.169106	0.235298	0.370797	-0.148109	0.402352	0.316158	-0.309426	-0.0970859	0.426771	0.583668	0.322485	0.221889	-0.456176	-0.269868	-0.883123	-0.0887221	-0.759559	-0.327068	-0.285476	0.0590388	0.190661	0.48664	-0.0169714
AGL	-0.25533	0.0325506	0.093253		-0.124341	0.338614	-0.0730991	0.0293229	-0.22091	0.25809	-0.135171	0.15343	-0.61158	-0.115783	-0.395941	0.0948447	-0.553683	-0.00653761	0.271706	-0.370527	0.0654258	-0.135839	0.352201	0.640552	-0.033109	-0.272956	0.0696374	0.142484	0.533011	-0.199981	0.300139
RPL6	0.274877	4.92385e-05	0.000706502		0.323156	-0.00962043	0.0458415	0.181776	0.0738456	0.181665	0.0631578	0.179636	0.0151575	0.0676994	-0.0496619	0.24671	-0.0444825	-0.114948	0.251504	0.140243	0.00627088	0.0913141	0.020373	-0.0717374	-0.313421	-0.378476	-0.304681	-0.22615	-0.0224391	-0.216458	-0.136273
GCLM	-0.725878	2.9483e-05	0.000473424	Yes	-0.144743	-0.178655	-1.09192	-0.2905	-0.295207	-0.0903754	0.258814	0.261423	-0.431858	-0.60058	-0.632322	-0.159025	-0.670668	-0.578221	0.301686	0.0840446	-0.213711	0.116545	0.960323	0.279051	0.682191	0.366294	0.967646	0.174818	0.615513	-0.169165	0.478599
IPO4	-0.0847826	0.455946	0.605737		-0.369758	0.370802	0.0953869	-0.569365	-0.058124	0.0725508	-0.083481	-0.0678689	0.218272	0.00112238	0.449154	-0.272098	0.201317	0.262963	-0.393827	-0.555659	0.0895911	0.100326	0.20583	-0.0826235	0.195781	0.0156145	0.563202	-0.178467	-0.0389959	0.0463267	-0.217972
HIST1H1T	-0.340504	0.0396866	0.107668		-0.159091	0.442404	-0.152467	0.353969	0.313081	-0.144022	-0.614332	-0.262056	-0.0229946	0.251802	-0.511053	-0.168299	0.61317	-0.243937	-0.319097	-0.409019	-0.364286	-0.6468	-0.50328	0.118537	-0.288084	0.728067	0.148422	0.385428	0.855982	0.69208	-0.094125
GRAMD3	-1.26994	1.20224e-05	0.00023932	Yes	0.183091	-0.342666	-1.01833	-0.905771	1.36359	0.221821	-0.565763	-1.0281	-1.31243	-0.60431	0.015912	-0.678979	0.810463	-0.945089	-0.515018	-1.20863	-0.0514209	-1.03802	0.579029	0.728808	0.944466	1.47658	0.987831	0.928768	0.336772	0.697349	0.940042
HMG20B	-0.024265	0.778473	0.861695		0.00205964	0.121829	-0.0341139	-0.175252	-0.136911	-0.128547	0.236421	0.324077	-0.0938273	-0.126882	0.0539896	0.222247	0.0737301	0.0203519	-0.111962	0.158438	-0.380459	-0.170778	-0.0413244	0.40229	0.0864755	-0.157959	0.0510656	-0.32527	0.103445	-0.324609	0.351475
FMR1	0.390359	2.62447e-06	7.83644e-05		0.190633	-0.173989	0.166156	0.103788	0.33353	0.122543	0.0817805	-0.0257048	0.251086	0.197911	-0.0776755	-0.0887733	0.39302	0.143873	0.202399	0.257674	0.290565	-0.0266643	-0.283373	-0.293434	0.0023237	-0.292139	-0.407687	-0.0408916	-0.434484	-0.292623	-0.299844
LY6G6F	0.220842	0.307566	0.464416		1.16	0.482661	0.313952	0.559065	0.140817	-0.401972	-0.26696	0.263577	-0.567025	-0.688315	0.190269	0.627958	-0.729445	-0.685974	0.868251	-0.011924	-0.347767	0.417882	-0.0242885	-0.409983	-0.126713	-0.653566	0.53781	-0.980189	0.574022	0.0847489	-0.32689
DUSP3	0.833387	7.80247e-08	5.25119e-06	Yes	0.232766	-0.270625	-0.6086	0.617049	0.223178	0.186122	0.753733	0.158222	0.579729	0.257766	0.0734303	0.451038	0.725613	0.280607	0.523098	0.493982	0.179828	0.143386	-0.450363	-0.701454	-0.468658	-0.790177	-0.316296	-0.691713	-0.520522	-0.393606	-0.667534
IMPDH1	0.132182	0.220194	0.367931		-0.0782843	0.0298604	-0.153353	0.0818437	-0.189512	0.375082	0.312824	0.409172	0.569688	-0.277914	-0.170884	0.541995	-0.460282	-0.0542484	-0.049083	-0.128162	0.179989	-0.145638	-0.171726	0.169493	0.0999905	-0.478235	-0.164502	-0.0411619	-0.0771087	-0.134118	0.00427365
EPC1	-0.0793573	0.294842	0.450985		-0.254295	0.0313543	0.0840214	0.150669	-0.160256	-0.0531554	-0.268273	0.0540952	0.28865	0.0566528	0.013296	-0.178315	0.0619793	0.0381766	-0.358121	-0.0218132	0.122214	-0.0830221	0.0732468	-0.0942053	-0.025591	0.412159	0.281004	-0.100872	-0.179308	0.168092	-0.0583809
NUFIP2	0.356406	6.59111e-06	0.000150654		0.116984	-0.111825	0.203461	0.135406	0.544979	-0.0120613	-0.0184204	-0.154161	0.132073	0.0549359	0.130642	-0.0244092	0.236579	0.274055	0.170909	0.0205115	0.145763	0.293016	-0.097478	-0.227148	-0.140479	-0.445455	-0.334301	-0.24378	-0.228547	-0.243206	-0.178042
ZFAND1	-0.0517036	0.469008	0.618729		0.112597	0.0630242	0.026685	-0.0675101	-0.251633	0.08734	0.0407764	-0.162105	-0.091448	0.085857	0.335953	-0.230758	0.14644	-0.0580367	0.144361	-0.21317	0.0560161	-0.334611	-0.0965238	-0.182036	-0.109988	0.235659	0.223105	0.119484	-0.00259133	0.039255	0.0838573
APOD	0.161271	0.324591	0.481296		0.200667	-0.559256	-0.285263	0.295357	0.537743	-0.420524	0.0774019	-0.253242	0.0437924	0.704848	-0.0128215	-0.216888	0.576401	0.0770014	-0.298029	-0.343416	0.281242	0.562608	-0.490153	-0.0977919	-0.516885	0.440458	-0.656893	-0.317726	-0.166675	0.05284	0.785203
TXNL1	0.330443	0.000112712	0.00133866		0.0953546	-0.223859	-0.0849258	0.0532836	0.201056	-0.0934864	0.411126	0.222394	0.083267	0.0574695	0.219582	0.351795	0.224632	0.242268	-0.134665	0.0765119	0.294087	-0.0132346	-0.11862	-0.174601	-0.143043	-0.399391	0.0935929	-0.419503	-0.124497	-0.421901	-0.274693
ASUN	-0.108985	0.0842047	0.187515		-0.187334	-0.208032	0.14033	-0.170468	0.048329	-0.108475	-0.05014	-0.0729575	0.219218	-0.0670029	-0.0925166	-0.257761	0.196584	0.16284	-0.238273	-0.0211061	0.0677238	-0.0148695	0.00290437	-0.000570645	0.176905	0.279026	-0.0157943	0.00758567	0.114839	0.0252273	0.0637867
OGFR	-0.301424	0.000970596	0.00681345	Yes	-0.0272155	0.128149	-0.323655	-0.353808	-0.270608	0.234316	0.0980972	-0.00899385	-0.177064	-0.0247614	-0.304631	-0.128515	-0.00690972	0.0245634	0.0469669	-0.379589	-0.0348435	-0.300042	0.254404	0.141576	0.18936	0.313613	-0.309017	0.377495	0.109309	0.258179	0.473624
FUT7	0.387445	0.043939	0.116406		0.539106	0.27071	0.36833	-1.36663	0.142202	-0.273886	0.508082	0.608678	0.225559	0.368075	0.297777	-0.24795	-0.11397	0.1481	-0.396553	0.394069	0.269744	0.583223	-0.0601497	-0.168857	0.00404137	-0.654572	0.498908	-0.743058	-0.798864	-0.632713	0.230595
REPIN1	-0.160087	0.126495	0.250684		-0.412239	0.0658849	-0.218147	-0.098477	0.0319674	0.295173	-0.163845	0.640069	0.395471	-0.0811152	0.0737895	-0.310519	-0.102021	-0.182853	-0.277873	-0.323603	-0.0421439	-0.250042	0.24864	0.148911	-0.0827478	0.15609	-0.280856	0.10549	0.442011	0.210284	0.012703
F9	0.432951	0.0109251	0.0410982		0.457207	-0.253454	0.230662	-0.231812	-0.0162189	-0.459541	0.560776	-0.0169367	0.336504	0.415675	-0.0173944	0.743048	-0.452475	0.0958916	-0.246726	-0.125385	0.280384	1.2975	-0.572919	-0.02791	-0.352597	-0.729593	-0.376629	-0.563268	-0.0172444	-0.151279	0.193732
CETN3	-0.237442	0.0295997	0.087064		0.309498	0.132246	0.0897593	0.0374472	0.0836505	0.0816808	-0.422703	-0.20071	-0.354998	0.0489197	-0.0820588	-0.16242	-0.0947562	-0.686519	0.25339	-0.210372	-0.216098	-0.0306074	0.120693	0.325674	0.152116	-0.260365	-0.217742	-0.014479	0.327794	0.502277	0.488682
SLC25A51	-0.239994	0.121774	0.244125		-0.257	-0.320747	0.405364	-0.213545	-0.467038	-0.989448	-0.136535	0.272236	0.0314401	0.222774	0.0942178	-0.0655761	0.198705	0.00235278	-0.451734	0.747544	-0.399955	-0.11302	0.0751034	0.341455	0.16574	0.663678	-0.0736709	0.717493	-0.0375901	0.0789859	-0.49123
SYTL1	0.125748	0.367818	0.522396		0.293783	0.121375	-0.258901	0.606922	0.0488249	0.154993	0.127178	0.397018	-0.720447	-0.018973	-0.234564	0.496515	-0.468286	-0.285128	0.315259	-0.231392	0.584315	-0.173999	0.00729807	0.188641	-0.0762656	-0.469749	0.0567954	-0.437814	0.148066	-0.467365	0.295902
STRAP	0.140171	0.00539217	0.024361		0.127956	0.0400742	0.113263	0.0472717	0.068607	0.143713	0.0503074	-0.013316	0.0140992	-0.0683139	-0.0262519	0.0566077	0.122727	0.0534365	0.0351022	0.00459044	0.104858	-0.0337072	-0.0293297	-0.208773	-0.0205883	-0.109508	0.00839165	-0.360111	0.0425541	-0.148727	-0.0149329
DDAH2	-0.101069	0.219412	0.367347		-0.339589	-0.216812	-0.16247	-0.116847	0.0897419	0.237555	0.171454	0.11253	-0.117948	-0.0425806	-0.0636901	-0.147271	0.112081	-0.120629	-0.196716	-0.0523323	0.376638	-0.129531	0.081151	-0.0341946	0.0465492	0.281564	-0.38084	0.127947	0.403446	0.0828679	-0.00207438
ZBTB18	-0.189131	0.0376661	0.103805		-0.0959663	-0.176694	-0.473992	0.0751371	0.0865907	-0.00575886	0.296642	-0.304109	-0.268174	-0.200354	-0.289512	0.284905	-0.248315	-0.0339979	-0.101115	0.155514	0.181811	-0.0173977	0.0550974	-0.0178966	-0.114989	0.228173	-0.0237876	0.182262	-0.0216522	0.467076	0.380502
PEX19	0.0763156	0.340012	0.496266		0.117797	0.0225847	0.487877	-0.158761	-0.117121	-0.136593	-0.111585	-0.165677	0.0335289	0.0039997	-0.0597246	-0.204389	-0.0893937	0.0793153	0.14552	0.0624517	0.325878	0.222186	0.00692473	-0.179639	0.107425	-0.0370684	0.3227	-0.0600059	-0.0262831	-0.315127	-0.276819
FNIP1	0.239518	0.00225831	0.0129922		-0.0603786	-0.058164	0.106376	-0.247819	0.174787	0.31655	0.114289	0.01208	0.239646	0.0553358	0.260033	-0.298273	0.284737	0.279947	-0.0653761	0.0151216	0.138263	0.169955	-0.121061	-0.283773	0.0498688	-0.0059594	-0.0155829	-0.261645	-0.34011	-0.271629	-0.187219
NMT2	-0.690348	1.04314e-06	3.89686e-05	Yes	-0.530282	-0.012318	0.141269	-0.334268	-0.508717	0.479101	-0.193021	-0.678555	-0.409843	-0.381699	-0.0853246	-0.396786	-0.560385	0.0442669	-0.00857875	-0.140859	-0.543892	-0.0221972	0.544558	0.278252	0.655998	0.439577	0.0397988	0.571964	0.521466	0.28747	0.803007
MTR	-0.0522559	0.679424	0.789898		-0.421179	-0.330861	-0.106852	-0.735281	0.0568741	-0.274709	0.55561	-0.487796	0.0547579	-0.156178	0.585293	-0.190063	0.30601	0.160454	-0.157593	0.351702	0.142911	0.333366	0.265754	-0.0233939	0.0411508	-0.170779	0.342749	-0.00650031	-0.160907	0.110447	-0.0849843
QKI	0.421194	0.00130497	0.00851126		0.178276	-0.119668	0.691148	0.35667	-0.0151615	-0.063312	-0.0250269	-0.443934	0.497913	0.00329525	0.0991474	0.302734	0.394815	0.176314	-0.0590993	0.135372	0.403586	0.0140921	-0.43568	-0.287042	-0.242774	-0.515306	0.467895	-0.788809	-0.0235514	-0.223499	-0.478396
FAM213A	-0.426009	0.00706026	0.0295952		-0.0089552	0.0774294	0.239755	-0.186954	-0.246641	-0.0646521	-0.133699	-0.906902	0.00568006	-0.574236	-0.0296909	-0.0369379	-0.628839	-0.41589	0.428225	0.0358001	0.0185311	-0.128078	-0.0410094	0.436604	-0.104975	0.0924283	1.34237	0.64892	0.270624	-0.087261	-0.00165166
CSE1L	-0.0725506	0.310176	0.467027		-0.0473243	-0.168992	0.0296999	-0.328681	-0.145344	-0.0517896	0.0333865	-0.0651479	0.171473	0.0839318	0.146983	-0.227679	0.0936379	0.206526	-0.225426	-0.0253096	0.0514412	0.0333107	0.144454	-0.00893777	-0.0035702	0.11883	0.496527	-0.0428657	-0.156534	-0.0265288	-0.0860707
PPP4R1	0.0555145	0.563319	0.700535		-0.259331	0.173041	0.538001	-0.245617	-0.136599	-0.0862578	-0.132343	0.0461139	0.251677	0.118298	0.179426	-0.433454	0.0351344	0.391642	-0.284192	-0.038654	0.182871	0.0333311	-0.0158672	-0.345299	0.345074	0.0800846	0.00939901	-0.136658	-0.203431	-0.139419	0.0730298
RMDN1	-0.140133	0.0988761	0.21086		0.337036	0.175111	0.0194065	-0.172699	-0.0872325	0.0574529	-0.177837	0.0129082	-0.469318	0.298884	-0.154831	0.269526	-0.187847	-0.453366	-0.202232	-0.162558	0.0302081	0.0265898	0.21962	0.114733	-0.126227	0.139909	0.0391705	0.191424	0.155647	0.0900736	0.0164501
JPH1	0.131742	0.338164	0.494761		-0.0731859	-0.222374	-0.270559	0.0516593	0.312694	0.737661	0.124415	-0.344762	0.389832	0.135555	0.139435	0.368612	-0.422028	-0.12196	-0.171811	0.0456023	-0.38751	0.49918	0.0153566	-0.208217	-0.486405	0.21151	-0.56498	0.673009	-0.279879	-0.200606	0.0497572
CD300A	0.37066	0.00684051	0.0290037		0.0944255	0.100819	0.339811	0.0465435	-0.0652201	-0.0028226	-0.0124903	0.871638	-0.107817	-0.158382	0.0220448	0.147199	-0.243315	-0.205654	0.322908	0.242868	0.253221	0.578184	0.0161759	0.234162	-0.147748	-0.0698995	-1.17455	-0.241384	-0.127145	-0.264594	-0.448976
TARS	-0.0530432	0.460033	0.610116		-0.232145	0.169124	0.0857222	-0.346046	-0.099437	0.105277	0.0452605	0.0759429	0.105622	-0.0310121	0.468464	-0.230607	-0.048229	-0.0268192	-0.203882	-0.0177177	-0.179001	0.0412252	-0.0285056	-0.0613195	0.181245	0.0938078	0.209757	0.0052004	-0.0865353	-0.0290189	0.0336286
STEAP3	0.233754	0.38752	0.542787		0.291114	-0.0174514	-0.189243	1.09352	-0.53828	-0.40286	0.313586	-0.294066	-0.184388	-0.377969	0.291114	0.874713	-1.49655	-0.73857	1.08317	0.888846	-0.861558	1.66739	-0.559522	-0.645562	0.144001	-0.00404634	-0.413892	0.327857	-0.0845848	0.0990475	-0.265822
IGLL1	-0.577309	0.00664126	0.0283432		-0.349737	0.0501737	0.569894	0.0912235	-0.266955	-0.273294	-0.776776	-0.142462	-0.809209	-0.0969622	0.798945	0.155458	-0.266083	-0.0103464	-1.08036	-0.417806	-0.776535	0.136978	-0.0644276	-0.0731478	1.15996	1.21198	0.593315	0.365291	0.337235	0.470711	-0.537056
CFAP36	0.134783	0.104263	0.218511		0.197048	0.0260096	-0.0916768	-0.0968318	0.0356802	0.204715	0.178322	0.151641	-0.191154	0.154329	-0.241783	0.167826	0.145577	-0.198701	0.00133229	0.256874	0.182003	-0.0725137	0.167482	-0.135921	-0.240124	-0.409902	-0.0748475	-0.378693	0.316346	0.133275	-0.186311
APOE	0.108288	0.409331	0.56322		0.239282	-0.298463	-0.333959	0.704034	0.148636	0.112484	-0.125874	-0.146695	0.0421288	0.790388	-0.251802	-0.0153499	0.216218	0.040142	0.0239503	0.0815598	-0.426239	-0.150716	-0.669475	0.0795634	-0.5441	-0.0463933	-0.250241	0.225405	0.0531912	0.244993	0.257332
IFNGR1	0.124683	0.0884776	0.194074		0.0650477	0.272142	0.2824	-0.0804415	0.112066	-0.120151	-0.00360841	0.190486	-0.171097	-0.132093	0.00676731	0.255841	-0.00342883	-0.324133	0.0224331	0.0295921	0.314427	0.0318501	-0.00709962	0.0002984	0.0501576	-0.164008	-0.304881	-0.123532	0.147045	-0.104871	-0.241211
TMEM102	-0.716413	9.83585e-06	0.000207483		-0.122832	-0.164778	-0.427482	-0.471142	-0.139119	-0.113382	-0.173599	-0.151862	-0.137966	-0.146332	-0.287428	-0.396041	-0.163593	-0.0218541	-0.338342	-0.199347	-0.258504	-0.584872	0.59216	0.63223	0.0418183	0.201441	1.82367	0.156134	0.563392	-0.0573574	0.344985
LYPLA1	-0.00913384	0.926557	0.958271		0.366445	-0.0715017	-0.227893	-0.0461182	-0.137262	0.0765606	0.117773	-0.0276332	-0.229585	0.373301	0.208623	0.148775	0.195535	-0.251713	-0.126135	-0.164045	-0.00163771	-0.258293	-0.164597	-0.133282	-0.105376	-0.00255601	0.773024	-0.0563464	0.155506	-0.118552	-0.293018
LGALS1	0.433347	0.0375788	0.103666		1.19731	0.512324	0.482336	0.0517186	-0.159481	1.54957	-0.214831	0.229931	-0.03105	-0.136725	-0.0998354	0.665177	-0.422921	-0.83102	0.38971	-0.279992	0.0870115	-0.389146	-0.292051	0.194056	-0.618637	-0.503289	0.0785193	-0.654023	-0.22557	-0.563275	-0.0158147
ATP2B4	-0.178608	0.0597133	0.145383		-0.242264	-0.583876	-0.323054	0.0698395	0.0505806	0.155301	0.205238	-0.101296	0.154777	-0.284716	-0.0747223	-0.270304	-0.0414821	0.376713	-0.0805828	0.111461	-0.200489	0.00722842	-0.146823	-0.00607494	0.513106	0.2146	0.260561	-0.0477144	0.00942653	0.0188156	0.255751
ENTHD2	0.160796	0.185122	0.327008		-0.0790632	-0.123887	0.668254	-0.223317	0.178598	-0.600926	0.00933413	-0.189714	0.445193	-0.125219	0.317619	-0.340108	0.638278	0.16903	0.0630139	0.329864	0.190119	-0.362291	0.0457727	-0.144444	-0.141643	-0.00179464	-0.0963677	0.037242	-0.0903594	-0.474989	-0.098192
OXCT1	0.273164	0.00402029	0.0198401		0.115173	0.0281796	0.11851	0.226342	-0.172517	0.392456	-0.0934362	-0.303094	0.0112686	0.45174	0.173649	-0.0456083	-0.0596953	-0.0104086	0.133058	0.180163	0.301505	0.191702	-0.105908	-0.150467	-0.443891	-0.233345	0.121328	-0.0603657	-0.672478	0.094746	-0.188604
RQCD1	-0.0571918	0.369688	0.524252		-0.0243769	-0.0531481	0.163527	0.0670868	0.120468	-0.156682	-0.186138	-0.305989	-0.00633257	0.132547	-0.124437	-0.0305109	0.1122	-0.106822	-0.160632	0.0589284	0.175392	-0.0182324	0.0478671	0.019604	-0.233168	0.0832349	0.326577	0.0181227	0.150653	-0.00352566	-0.066214
NT5DC3	0.604606	4.19207e-05	0.000618239	Yes	0.422568	-0.0826147	-0.0913849	-0.0542748	-0.0117004	-0.174763	0.750562	0.425941	0.00527134	0.0511941	0.542543	0.511202	-0.0379871	0.689725	0.364201	0.403119	-0.308983	0.223017	0.203618	-0.394173	-0.874877	-0.568338	-0.51854	-0.326416	-0.392147	-0.666143	-0.0906191
TSSC1	0.0125967	0.834404	0.900326		-0.0320616	0.153973	0.0906556	0.0804163	0.0356111	0.100833	0.0173283	-0.14259	-0.209582	-0.252947	-0.0866746	0.157095	-0.139853	-0.0443336	0.0981346	-0.0397719	0.109627	0.17972	0.114222	-0.0952241	-0.0120506	0.035491	-0.0569084	-0.23931	0.203747	-0.115442	0.0898954
HNRNPUL1	-0.0899702	0.106775	0.222531		-0.0478615	-0.181171	-0.370288	0.120301	0.0712617	0.0419915	0.016021	0.107166	0.0449658	-0.0692128	-0.133544	-0.00939956	0.108314	-0.0323633	-0.0237071	-0.118241	0.0396978	-0.103752	0.129298	0.0766848	-0.0186216	0.17718	-0.096645	0.0148364	0.00375132	0.182994	0.0703424
SUPT20H	-0.181803	0.0127921	0.0463974	Yes	0.00613117	-0.217634	0.211241	0.0121736	-0.122189	0.159533	-0.221383	-0.223583	0.01009	-0.0155533	-0.0712429	-0.225907	-0.0187189	0.0255321	-0.24901	-0.0666694	0.110714	-0.194344	0.119017	0.0790211	-0.032615	0.257981	0.468278	-0.184511	0.0940583	0.0251503	0.264439
TRAFD1	-0.0939429	0.171815	0.310328		0.0478562	0.220869	0.143015	-0.149241	-0.260412	0.000534581	-0.107359	0.0963733	0.103951	-0.0340135	-0.215216	-0.175326	-0.038107	-0.161232	0.0839118	-0.258729	0.28653	-0.147063	0.138624	-0.0974913	0.1203	0.238917	-0.172867	0.083218	0.0619789	0.0190615	0.171916
MICALL1	-0.335654	0.000841719	0.00613738		-0.0871728	-0.117043	-0.370455	-0.270779	-0.1963	0.0394986	0.170391	0.397262	-0.174117	-0.279075	-0.0656668	-0.271323	0.0495805	-0.289858	-0.0375582	-0.106358	-0.0109009	-0.394053	0.416543	-0.0264878	0.0763426	0.430824	-0.0460642	-0.04708	0.702629	0.240046	0.267173
BTBD9	-0.114638	0.245218	0.396085		-0.0331261	-0.0275696	-0.250445	-0.0355603	-0.211812	0.372055	0.0432757	0.246996	-0.279718	0.0290734	-0.0664376	0.295936	-0.131219	-0.227203	-0.179671	-0.199988	0.131656	-0.164069	0.295731	0.0913011	0.117726	0.350017	-0.643713	0.364425	-0.124001	0.208497	0.0278443
AKNA	0.0588956	0.328061	0.484661		-0.152962	-0.146279	0.0929989	0.141696	0.180162	0.0916238	-0.107379	-0.225544	0.135494	0.011533	-0.0988304	-0.0889122	0.204583	0.12112	-0.0871044	0.037374	0.243681	0.000117188	0.0430934	-0.0724787	0.119202	0.0446747	-0.0390608	-0.0451323	-0.250438	-0.129991	-0.0232431
IQSEC2	-0.384594	0.00952998	0.037139		-0.421525	-0.623068	0.182352	-0.752129	-0.213572	-0.201506	0.178736	0.357264	0.305628	-0.353357	-0.127419	-0.485357	-0.0514584	0.208428	-0.477014	0.0550611	-0.125231	0.236605	0.0937866	0.250269	1.11768	0.405158	-0.292557	0.113769	0.393348	0.0268558	0.199257
TTI1	-0.185069	0.0614682	0.148335		-0.408677	-0.126775	-0.304969	-0.131212	-0.0991631	-0.183588	-0.0258484	-0.0104147	0.257748	0.231911	0.358887	-0.30806	0.189701	0.0844255	-0.406304	-0.00864445	-0.189765	-0.0296621	0.164091	-0.126509	0.00414947	0.322072	0.612225	0.214568	-0.0253533	0.180783	-0.235615
KIAA1033	0.0038625	0.960875	0.9779		-0.307278	0.104819	-0.267488	-0.232104	0.00388129	0.219548	0.101685	0.261561	0.0943957	0.116097	0.191441	-0.180899	-0.172372	0.161443	-0.276352	0.0437036	0.021429	0.139663	0.250653	-0.171896	0.0163969	0.126519	0.153508	0.0620832	-0.345721	-0.102684	-0.0120347
ZNF320	-0.092828	0.248971	0.400621		0.054875	0.0550781	0.0410949	0.111561	-0.293021	-0.03252	-0.0569611	-0.116395	0.130617	-0.293576	0.219937	0.135352	0.21004	-0.203358	0.280573	-0.387534	-0.0336008	-0.37913	-0.0576916	0.218024	0.0293161	0.050573	-0.13326	0.124356	0.133985	0.278968	-0.0873026
KIAA0930	0.40546	9.42956e-05	0.00117395	Yes	-0.151497	0.581404	0.451732	-0.069017	0.366672	-0.21704	0.0273575	-0.220252	0.0165916	0.100771	-0.0191924	0.144575	0.422453	0.238791	0.22907	0.275484	0.106087	0.148766	-0.218195	-0.0675181	-0.254071	-0.574186	-0.588875	-0.0756593	-0.163584	-0.180491	-0.310178
SACM1L	-0.321247	1.13349e-05	0.000229953	Yes	0.0801763	-0.0951897	-0.00362861	0.0131913	-0.212029	-0.246893	-0.212209	-0.111062	-0.179865	-0.214123	0.0650267	-0.118719	-0.109851	-0.2079	0.0215831	-0.114568	-0.20027	-0.0811532	0.110807	0.267278	0.223392	0.303047	0.632755	-0.00523308	0.173252	0.0922379	0.129948
JUNB	0.605163	0.000724355	0.00546427	Yes	0.329009	-0.427634	0.271523	0.184599	0.440059	0.455403	0.0180101	0.00643022	0.34662	1.0907	-0.0680659	-0.0181118	0.0297641	1.43148	-0.458064	-0.200719	0.0302464	0.169726	-0.334448	-0.427199	-0.834555	-0.738207	-0.120276	-0.156431	-0.408769	-0.458598	-0.152491
NLRC4	-0.33803	0.197165	0.341007		-0.0269374	1.41156	-1.09435	0.349043	-0.403048	0.302738	-0.373195	1.65543	-0.44252	-0.152481	-0.76562	0.11709	-0.968132	-0.98182	0.725426	-0.161651	-0.494767	-0.724938	0.511689	0.759512	-0.17204	-0.128535	-0.0395206	0.517675	0.350108	0.105684	0.123607
MAT2B	-0.108935	0.025579	0.0776898		-0.172342	0.0507841	-0.12914	-0.0192757	-0.0487412	-0.0928752	-0.00773406	-0.0913193	0.0206776	0.0167686	0.0477665	-0.108623	0.241405	-0.053126	0.00495631	-0.133153	-0.0928376	-0.0867984	0.0382533	0.0163815	0.100933	0.110302	-0.0360058	0.0754047	0.177118	0.134346	0.0368742
CLCC1	-0.336264	1.17274e-05	0.00023622	Yes	-0.0407899	-0.210715	-0.16446	0.0932725	-0.111265	-0.142898	-0.154593	-0.0200314	0.03863	-0.228784	-0.273069	-0.337355	-0.287445	-0.286886	0.259057	0.00917502	-0.095496	-0.0639295	0.0351906	0.19507	0.452233	0.214929	0.168463	0.327556	0.181734	0.142806	0.2996
CFL2	0.212964	0.0463686	0.120726		0.303047	-0.103911	0.0183787	-0.257265	-0.0818941	-0.0150952	0.55072	0.0924495	-0.332577	0.0331506	-0.0828133	0.400088	-0.279558	0.107645	0.033738	0.25672	0.167881	0.467075	-0.0399504	-0.225881	-0.258125	-0.258429	0.168883	-0.395245	0.334271	-0.475157	-0.128147
GID4	0.0885742	0.261511	0.414662		0.114841	-0.0785966	-0.228286	-0.146596	0.102234	-0.0485407	0.169396	-0.0649135	0.221955	-0.00521247	0.120999	-0.0398913	0.0907934	0.0733164	0.265134	0.0796646	-0.205371	0.110519	-0.0631209	0.136979	0.052865	-0.394834	0.429447	0.0139524	-0.29028	-0.284448	-0.132006
MRPL14	0.327613	0.0119483	0.0439382	Yes	0.564903	-0.053265	-0.359471	0.277443	0.0741551	0.192503	0.410789	-0.057349	-0.0211481	0.668765	-0.0688179	0.801776	0.144034	0.0371733	-0.288352	-0.133849	-0.0961518	-0.127461	-0.546617	-0.57446	-0.463852	0.0798451	-0.0366379	0.186767	-0.0837883	-0.337496	-0.18944
STXBP1	-0.222424	0.0906237	0.197723		0.0249235	-0.266335	-0.0827585	0.303429	-0.0934577	-0.29477	0.104275	-0.827726	-0.495876	-0.397735	0.380868	0.31541	0.113119	0.240031	0.21609	-0.00453949	-0.327478	-0.24201	-0.155064	0.00998576	-0.223789	0.349348	0.0823336	0.374005	0.166321	0.792373	-0.0609714
NFYA	-0.116964	0.130217	0.256503		0.21298	-0.165358	-0.216047	-0.00917186	0.22295	-0.0463237	-0.0303515	-0.0625359	-0.0815726	-0.152315	-0.139975	0.131438	-0.251027	-0.176693	0.0311346	-0.00879832	0.0399971	-0.000116249	0.10892	0.176117	-0.102557	-0.17458	0.647663	0.0190756	0.133711	0.00318929	-0.109755
USP34	-0.285586	0.0104783	0.0396855	Yes	-0.402842	-0.116633	0.0187365	-0.396533	-0.071406	0.0377356	-0.0723314	-0.254786	0.0580387	-0.14496	0.135802	-0.330434	0.349228	0.310659	-0.423711	-0.262593	-0.23156	0.0840738	0.214328	-0.0175134	0.413596	0.869604	-0.146652	0.195318	-0.0683121	0.0207634	0.232384
PIP5K1C	-0.28973	0.0361512	0.10038		0.161166	-0.0119408	-0.701845	-0.0132675	0.046898	-0.124624	-0.0361979	0.706252	-0.00733198	-0.0875935	-0.490708	-0.125176	-0.126637	-0.130916	0.368313	-0.351692	-0.571119	-0.241959	0.229985	0.295854	0.43751	0.0771552	-0.668274	0.557982	0.36364	0.1495	0.295025
ANPEP	-0.0227173	0.907993	0.946151		0.121198	1.13274	-0.30372	-0.0492094	0.2377	-0.0348311	-0.265874	1.21215	-0.171911	0.430753	-0.152563	0.0171618	-0.493167	-0.57805	0.0929757	-0.109489	-0.75255	-0.469617	-0.250285	0.234933	-0.61616	-0.260633	-0.392536	0.601689	0.813351	0.0456049	-0.0396617
ATRIP	-0.0987956	0.348876	0.504244		-0.324032	-0.225266	-0.698739	0.0197557	0.0792951	0.0593543	0.41736	-0.0551361	-0.0165355	0.0937485	0.126005	0.017967	0.221879	0.239407	-0.176679	-0.167063	-0.0799266	-0.124169	0.201808	-0.192408	-0.0185767	0.2161	-0.45622	0.170846	-0.0708866	0.219872	0.522237
UBE2D2	0.0125085	0.870704	0.922485		-0.0125407	-0.168311	-0.0207488	0.113732	0.463905	-0.232991	-0.0620276	-0.361229	-0.117789	-0.00990141	0.13426	-0.0250627	0.268964	-0.200954	0.0709406	0.0814232	0.148156	0.00522695	-0.12831	-0.0256037	-0.00796931	-0.0450578	0.230015	0.178655	0.0632594	-0.0474123	-0.292628
HDHD2	0.0519291	0.554869	0.693042		0.368883	-0.317856	0.0994203	-0.313167	-0.285446	-0.285466	0.264144	0.142783	0.180696	0.041113	-0.156214	0.108096	0.246332	0.129541	0.00312464	0.0381763	0.348226	-0.300812	0.198327	-0.0372491	-0.0112781	-0.0373637	0.152297	-0.0205301	-0.140146	-0.264475	-0.151158
TIPRL	-0.095125	0.241831	0.391854		0.00922038	-0.0814144	-0.44077	-0.0667383	0.283175	0.222256	0.139703	-0.0366209	-0.205485	-0.0551258	-0.212663	0.00580696	0.210796	0.0337465	-0.127924	-0.0769148	0.138007	-0.309805	0.0257507	-0.00249357	0.0015096	0.0577382	0.53256	-0.112452	0.174867	-0.0465658	-0.0601639
MARCH8	0.440704	0.00687297	0.0291123		0.0887555	-0.494446	0.385393	0.0264559	-0.0142257	-0.112797	0.699596	-0.239828	-0.260617	0.00761951	0.335631	0.510595	-0.389138	-0.164819	-0.0843892	1.11587	0.295122	0.93944	-0.503496	-0.170129	-0.209018	-0.413268	-0.0365077	-0.636451	-0.233475	-0.407781	-0.0340959
GPR56	0.0973577	0.528106	0.668608		-0.0799807	-0.314243	-0.583114	-0.0138361	0.0831587	-0.388694	0.490559	0.923971	0.0261005	-0.32256	0.12616	0.483228	-0.511919	-0.42954	0.181943	0.160482	0.323848	0.428582	0.212056	0.346667	-0.334736	-0.104244	-0.686816	0.279326	0.116696	0.0128323	-0.425928
VCP	-0.0122909	0.865039	0.919239		-0.101522	-0.275947	0.0751536	-0.25539	-0.047519	-0.206415	0.2259	0.0285873	0.0371029	0.0361248	-0.0165524	-0.079058	0.150193	0.177545	-0.324653	0.27659	0.19398	0.0321342	0.0507278	-0.149667	0.191973	0.216866	0.105557	-0.0980493	-0.111516	-0.159418	0.0272726
EFNA1	-0.0818628	0.701005	0.805163		0.0279611	-1.1357	-0.61616	0.106266	0.613266	0.257117	0.207205	-0.233378	-0.161956	-0.804964	0.217965	-0.194036	0.434164	0.0972299	0.587433	0.365941	0.0658802	-0.325418	1.27156	-0.0320307	-0.785381	-0.0711722	-0.849681	0.110785	0.279104	0.809258	-0.241268
KRT2	0.298434	0.146013	0.277933		0.303799	-0.58016	-0.426386	-0.780269	1.70534	-0.489407	0.462636	0.328364	0.560284	-0.427146	-0.180058	0.0522644	0.0789371	0.489763	-0.125099	-0.120626	-0.0106434	0.949011	0.042411	-0.161442	0.032599	-0.50762	-0.399904	-0.0465613	0.0407659	-0.571924	-0.218931
APOA1BP	-0.22777	0.00220438	0.0127772	Yes	0.101562	-0.218746	-0.20996	-0.0876295	-0.465913	0.00308258	0.137457	-0.0345296	-0.00118071	-0.150877	-0.100793	-0.0263204	-0.153835	-0.0530178	0.168168	-0.0951175	-0.0957851	-0.0831852	0.116185	0.127771	-0.0255809	0.124952	0.487319	0.0266466	0.388326	0.158512	-0.0375112
ARFGAP1	-0.0601772	0.179907	0.320574		0.0423338	0.116001	0.00260999	-0.192325	0.0347592	0.0459867	-0.024143	-0.0961381	-0.000156577	-0.0500532	-0.151396	0.0159616	0.0290712	-0.0398358	0.0145974	-0.0717118	-0.0326791	-0.00394701	0.163243	-0.0100488	0.000241166	0.0210044	-0.13594	0.1008	0.068226	0.0885341	0.0650043
MRGBP	0.0444165	0.641839	0.762189		0.415527	-0.131889	0.733215	0.0726484	0.148568	0.0536136	-0.456972	-0.282004	-0.0446886	-0.00383215	-0.0264668	-0.0319913	-0.0180074	-0.0279668	-0.0148694	-0.128327	0.233808	-0.223866	0.0233041	0.178181	-0.376801	-0.106998	0.0160144	-0.0874698	0.0503057	0.00541668	0.0315472
HDAC5	0.103491	0.230904	0.37947		-0.138062	-0.374987	0.254003	-0.0268792	0.195136	0.10879	0.025105	-0.35349	0.350563	0.158222	0.216746	-0.237397	0.110524	0.278503	-0.237537	0.247137	-0.0617168	0.106287	-0.0671765	-0.417935	0.0251893	0.0451478	-0.0640276	0.127475	-0.166256	-0.109539	0.00617505
UBXN2A	0.364114	0.00330382	0.0171311		0.498046	-0.564182	0.592336	0.13506	0.0844219	-0.248887	0.127131	-0.162286	0.168167	0.226855	-0.241884	0.229408	0.505697	0.150701	-0.202361	0.443546	0.496011	-0.0530939	-0.178686	-0.402013	-0.0395657	-0.212988	-0.00508501	-0.604627	-0.0860004	-0.389725	-0.265994
ZNF391	0.144645	0.655482	0.772227		0.0410144	0.308299	0.943859	-0.458489	0.0152878	-0.154849	0.167658	-1.39761	-0.646261	0.0341026	0.62782	2.02691	0.311444	0.529592	-1.69743	-1.55467	1.27405	0.497149	0.189415	-0.0993701	0.000455648	0.268842	-0.791232	-0.454647	-0.819335	0.53074	0.307261
RALGPS2	-0.123384	0.362659	0.517561		0.314818	-0.152332	0.492936	-0.474687	-0.00833027	0.0138414	-0.163868	-0.487836	-0.672715	0.221191	-0.472026	-0.252121	0.0345444	-0.128484	-0.0718086	-0.163233	0.898904	0.330906	0.134423	-0.0740927	0.480887	0.230008	0.186072	-0.0305473	-0.00896968	-0.142202	-0.0352776
HSPD1	0.050738	0.443119	0.594986		0.297927	-0.0977635	0.241092	0.106959	0.0640998	0.0424392	-0.275137	-0.200915	0.0626942	0.0160842	0.0250174	0.0290567	-0.102271	-0.0509985	0.103842	-0.132463	0.0155831	0.159183	0.0262567	0.0662032	-0.158998	-0.114375	0.32482	-0.0739397	-0.0862953	-0.103612	-0.184489
ASCC2	-0.0014654	0.984585	0.992544		-0.146037	0.0908348	0.164857	0.0692951	0.26529	0.187262	-0.14648	-0.177823	-0.0881319	-0.0661478	-0.0554641	-0.165458	-0.0160008	0.313252	-0.163036	-0.104822	0.0851305	-0.0553137	0.0948205	-0.218814	0.0726818	0.184666	-0.28535	-0.0698323	-0.162789	-0.0255023	0.418912
ERICH1	0.248969	0.0135619	0.0481594		0.228633	0.196614	0.369224	-0.187302	0.240492	-0.199123	-0.139667	0.0668728	-0.0905716	0.242309	0.0327611	-0.107945	0.0734265	0.0494843	0.242841	0.0480272	-0.142391	0.57013	-0.00882997	-0.12143	-0.184813	-0.155686	-0.868311	0.0797723	-0.0450607	-0.0522003	-0.137256
TAF10	-0.105155	0.319351	0.476376		0.0372043	0.0437884	-0.423555	0.339586	-0.326574	-0.237857	-0.0506265	0.374214	0.144421	0.155898	0.0294441	0.127955	0.197996	-0.223789	-0.00561523	0.0964591	-0.28162	-0.628258	-0.0745952	0.234139	-0.310779	0.0779374	0.225206	0.156426	0.00245102	0.486239	-0.166095
TAF15	0.453166	6.799e-05	0.000907961		0.319751	-0.080664	0.421906	0.177926	0.534596	0.0788564	-0.160541	0.166652	0.185656	-0.286538	0.118039	-0.137559	0.240193	0.077092	0.390925	-0.0212568	0.296713	0.397252	-0.021533	-0.311675	-0.011592	-0.291153	-0.836785	-0.623183	-0.287752	-0.168345	-0.166981
SRRT	-0.00361934	0.952463	0.971687		-0.148258	-0.0440963	0.000542084	-0.0900336	0.142588	0.113012	-0.0542698	0.01893	0.0577002	-0.207875	-0.0374977	-0.255951	0.0105498	0.135093	0.0127169	0.0135774	0.00344767	0.308108	0.126467	-0.0728596	0.112211	0.0435723	-0.00363452	-0.317577	0.0856706	0.0676405	-0.0197747
AP2A2	0.136962	0.0569328	0.140509		-0.175944	0.00282558	-0.126459	0.149798	-0.0973904	0.0248583	0.107294	0.181211	0.0725	0.00707945	0.0374484	0.0556383	0.348385	0.125566	-0.128609	0.133613	0.148629	-0.0446716	0.120014	-0.138165	0.00129198	0.204369	0.112795	-0.376132	-0.235939	-0.324634	-0.185371
IL3RA	0.84395	0.00156468	0.00987972	Yes	0.247516	-1.53005	0.854807	0.482664	0.407183	-0.7822	-0.0674411	-0.272786	0.73214	1.07099	0.950348	-0.175841	0.608953	0.581935	-0.0587398	-0.015072	1.23853	0.79076	0.0856113	-0.601745	-0.311853	-1.01933	-0.789311	0.0167594	-0.973255	-0.366951	-1.10362
EIF4H	0.111355	0.0960748	0.206361		0.170348	0.00721733	0.112157	-0.150305	0.187075	0.221448	0.0809437	0.101917	0.166245	-0.117177	-0.113238	0.244557	-0.281546	-0.144684	-0.0599461	-0.0504914	0.0609064	0.232703	0.00518388	-0.080613	-0.0634399	-0.210084	-0.27384	-0.0762616	0.136752	-0.133761	0.0279335
MX2	0.65604	0.0004067	0.00351561	Yes	0.715015	-0.0862029	0.690539	0.0107981	0.192174	0.117447	0.121632	0.0366117	0.283576	-0.139435	-0.472637	-0.175182	0.0518262	-0.0523899	0.842551	0.452421	1.16844	0.179062	-0.385124	-0.429459	0.540716	-0.809226	-0.269707	-0.524188	-1.01849	-0.739752	-0.301012
C11orf31	0.0560886	0.492665	0.637833		0.424732	-0.0809165	-0.0402495	-0.074675	0.144859	-0.0584835	0.0149155	0.253949	-0.0220453	0.110208	-0.0314911	0.105241	-0.00301902	-0.491167	0.13648	0.105462	-0.134154	-0.0231149	-0.0912107	0.127894	-0.148161	-0.360699	0.113304	-0.0956634	0.361862	-0.075613	-0.168244
TOR4A	0.0517445	0.71122	0.813371		0.456131	0.175503	-0.371241	0.92118	0.0610529	-0.0120746	-0.122245	0.280455	-0.266162	-0.170702	-0.477635	0.646927	-0.249897	-0.517952	0.450225	-0.119711	-0.0455586	-0.32783	-0.176239	-0.0492989	-0.252509	-0.0921861	-0.210373	-0.0891122	0.47029	0.155505	-0.0665444
GNL3	0.11751	0.14202	0.273107		0.131403	0.0658954	-0.187691	0.0133433	-0.00474417	0.289475	0.102854	0.27431	0.269122	-0.0119689	0.174387	0.0459953	-0.179312	0.00725137	0.125991	-0.204973	-0.379158	0.172879	-0.0788623	0.0154863	-0.0684063	-0.0478821	-0.305924	-0.0714981	-0.183139	-0.30244	0.337608
TCF7	-0.290668	0.181248	0.322286		0.338376	0.392458	-0.786712	0.390401	-0.731462	0.261745	0.0609399	0.168209	-1.07295	-0.0493209	-0.401916	0.428838	-0.0696763	-0.948484	0.688323	-0.485229	0.585816	-0.513368	0.724431	0.841506	-0.18652	-0.35416	-0.0979651	-0.546958	0.0247134	0.466476	0.872486
QPCTL	0.0956976	0.366178	0.521093		-0.0338447	0.0826582	-0.405156	0.446153	-0.451816	-0.171167	0.0920308	0.128192	0.26249	0.414101	0.15669	-0.0293112	-0.195236	0.0189228	0.480782	0.0483703	-0.322747	0.0530737	-0.196558	-0.156409	-0.138029	-0.256248	-0.00542886	0.460591	-0.224234	0.144201	-0.202072
SLC25A19	0.505406	2.11901e-05	0.000370499	Yes	0.109674	0.0450751	0.0125181	0.56995	0.00233333	0.133469	-0.0861388	-0.0732262	0.439515	0.717388	0.309755	0.126196	0.29065	0.447808	0.0964474	-0.0731799	0.00495725	-0.0407518	-0.289139	-0.177086	-0.566937	-0.62743	0.00683875	-0.108612	-0.777521	-0.208374	-0.284177
MPC2	0.398708	0.00874249	0.0349041	Yes	-0.0920159	0.480794	-0.10328	0.0814907	-0.0226713	-0.00892834	0.17956	0.309835	0.206768	1.11673	0.382361	0.0146472	-0.0497166	-0.0352857	-0.392702	0.685338	-0.321565	-0.0391045	-0.404223	-0.192616	-0.70136	-0.644645	0.180128	-0.0345142	-0.666086	-0.175279	0.246344
ZBTB4	-0.318372	0.00099662	0.0069435		-0.131364	-0.288766	-0.479936	0.325585	-0.0452501	0.0947601	-0.00585934	-0.356604	0.000389393	0.0115803	-0.201059	-0.0667287	-0.207198	-0.49057	0.253193	-0.149444	0.0193122	-0.192274	0.134054	0.0456822	0.0718041	0.182276	0.174154	0.625446	0.38666	0.0243736	0.265784
CLK2	-0.0438331	0.707533	0.809919		0.166174	-0.0846876	0.121987	-0.48185	-0.325158	0.145896	0.55075	0.346059	0.143233	-0.493235	-0.0221092	0.168326	-0.57749	0.0339809	0.0595594	0.0542428	-0.122614	0.0539386	-0.3213	0.137437	0.0566068	0.131959	0.000344547	-0.0589128	0.384453	-0.455941	0.388351
TMEM63B	0.734959	3.16195e-05	0.000499317		0.148926	-0.134338	-0.234289	0.26544	0.279994	0.140192	0.924824	-0.300377	-0.109912	0.0647471	0.095452	0.799779	0.319848	0.054032	0.417592	0.619573	0.0320346	1.02624	-0.774373	-0.215688	-0.419647	-0.484017	-1.26387	-0.626978	-0.421812	-0.261635	0.0582599
FAM98A	-0.0219399	0.817931	0.889178		0.248565	-0.0421139	0.409346	0.0861278	-0.123818	0.207466	-0.27793	0.0625836	-0.0421623	0.0417123	0.231296	-0.105584	-0.105182	-0.2176	-0.199423	-0.0621343	0.124933	-0.36772	-0.362659	0.137106	0.0986013	0.00326182	0.65653	-0.246541	-0.0582079	-0.0392218	-0.0572295
MCM7	-0.108795	0.134226	0.262585		-0.316676	-0.0837912	0.111693	-0.183382	-0.107391	-0.320349	0.0822685	-0.147403	-0.0387173	-0.225934	0.264551	-0.202308	0.0752508	0.197277	0.0463119	0.265449	-0.0512654	-0.0183512	0.249809	0.0654939	-0.0749317	0.156049	-0.063931	0.186275	-0.0300049	0.182812	-0.0188044
PEF1	0.0345662	0.658475	0.775107		-0.00497961	-0.203076	0.109542	0.237971	0.00313282	0.195341	0.00810107	-0.372889	-0.043008	-0.0424123	0.0439779	0.26541	0.318805	0.0032351	-0.0181044	0.0581801	-0.0192515	-0.332579	-0.0138229	0.0937165	-0.181713	-0.0183848	-0.425344	0.0640506	-0.00531161	0.220907	0.0585054
UTRN	-0.122476	0.0337453	0.0957697		-0.0656536	-0.259607	-0.0417967	-0.113874	-0.0174711	0.0720151	0.049155	-0.0828174	0.111293	0.0221498	-0.0314364	-0.126528	0.0767805	0.0485102	-0.225272	-0.0822615	0.0304617	-0.0985026	0.0683683	-0.131093	0.250303	0.25199	-0.0974671	0.117359	0.0119601	0.0405833	0.22285
CHAF1A	-0.638559	0.000219495	0.00220014		-0.61515	0.118056	-0.0165292	-0.349923	-0.339081	-0.5421	-0.231647	-0.848407	-0.233275	-0.00616392	0.209841	-0.611931	-0.293953	0.119593	-0.089477	0.137647	-0.717564	0.478709	0.261581	-0.016688	0.370188	0.848542	-0.119758	0.943096	-0.0668384	0.915743	0.695491
PTBP2	0.255501	0.227917	0.376058		-0.230358	0.254235	0.671763	-0.33135	-0.115049	-0.13699	0.202951	-0.328252	-0.163878	-0.134607	-0.236099	0.129967	-0.623916	-0.181913	-0.154648	-0.178706	2.08271	1.00714	-0.183824	-0.20873	-0.391512	-0.117312	-0.0746012	-0.587609	-0.143257	0.385763	-0.211925
CKB	0.091698	0.399305	0.553557		0.125016	0.989314	0.131922	-0.394356	0.0601326	-0.109802	-0.0681559	-0.0708301	-0.101629	0.221046	-0.25428	0.263807	0.1041	0.133894	0.0601882	-0.209607	-0.313211	-0.0173612	-0.231565	0.107731	-0.246084	-0.338273	-0.00793665	0.152696	0.0739268	0.0625977	-0.123281
DNAAF2	0.066313	0.619984	0.744472		0.271057	-0.147396	0.00737439	0.0177788	-0.215963	0.312733	0.110906	0.0492717	0.00266895	-0.160202	0.18047	0.382091	-0.815408	0.0978201	0.000784881	-0.490624	0.31326	0.481255	-0.0209167	0.0713316	-0.215164	-0.624996	0.58909	-0.482865	0.19439	0.259739	-0.168487
PCMTD2	-0.184276	0.140101	0.27069		0.119968	-0.0949118	-0.306622	-0.0607678	-0.34266	0.447625	0.253777	-0.155903	-0.452467	-0.210266	0.00339038	0.0490243	-0.0327832	0.134585	0.03129	-0.403654	0.106655	-0.191935	0.364538	-0.215341	0.0917192	0.387872	-0.536769	-0.248497	-0.0101726	0.468634	0.803671
PTGR1	0.5902	0.000383917	0.00336368	Yes	0.61782	0.0263463	0.234679	-0.0366205	-0.51876	1.81699e-05	0.484272	0.347981	0.293704	-0.381253	0.367518	0.224937	0.149801	0.241418	0.693785	0.422783	0.248197	0.124571	-0.522496	-0.190105	-0.401222	-0.269125	0.736319	-0.808755	-0.576437	-0.517851	-0.991524
PHRF1	-0.112454	0.0394961	0.107314		-0.156703	-0.0274717	-0.199663	0.0921549	0.125552	0.0597601	-0.169074	0.0555553	0.0468351	-0.0325908	-0.15865	-0.126525	0.0268151	-0.036287	-0.0462176	-0.0875578	-0.170405	0.129747	0.0619455	0.109966	0.171381	0.0893327	-0.136455	0.00237294	0.0970188	0.232856	0.0463078
ZFYVE9	0.27643	0.239012	0.388951		0.030925	-0.915702	0.137204	1.1423	0.992566	0.585161	-0.607171	-0.220729	1.35781	-0.581423	0.0983228	-0.434094	0.0567147	0.681214	0.136783	-0.182365	-0.209334	-0.409596	-1.09878	-0.247706	-0.12977	-0.196332	0.0127367	-0.0346444	-0.219608	0.818369	-0.562846
DBN1	-0.493572	7.10706e-09	8.37054e-07		-0.164096	0.00720405	0.0724965	-0.283769	-0.187312	-0.176112	-0.193468	-0.278786	-0.324769	-0.261789	0.0192771	-0.286279	0.0494995	-0.194805	-0.133977	-0.183086	-0.220416	-0.221243	0.142082	0.208912	0.631545	0.340705	0.28621	0.139723	0.42757	0.477778	0.306905
ADA	0.206033	0.0256607	0.0778542		0.160499	-0.190827	0.111439	-0.0871897	-0.0606502	0.275748	0.255737	0.120501	0.199857	-0.379839	0.229103	-0.197551	0.103335	0.272329	0.332441	0.230804	0.151828	-0.291363	-0.0227406	0.00892983	-0.283146	-0.0408424	0.153234	-0.342332	-0.366778	-0.399869	0.0573465
IQCB1	0.0077461	0.939668	0.965279		-0.0967227	-0.187092	-0.206736	0.033373	0.035156	0.0969091	0.418055	-0.286583	-0.16302	-0.64669	0.278365	0.436167	-0.167613	-0.183424	0.256711	0.027631	0.0398552	0.362135	0.214158	-0.159146	-0.0851054	0.193124	-0.288076	-0.0629934	0.237439	-0.058867	-0.037009
ACYP1	0.179536	0.147915	0.280358		0.181358	-0.171044	0.0136635	-0.218694	0.540451	0.265072	-0.0882717	-0.153744	0.0581182	0.468128	0.251619	-0.191031	0.618517	-0.108659	-0.340328	-0.0695336	0.293172	-0.271576	-0.232185	-0.0725524	-0.290797	-0.211811	0.675873	-0.106228	-0.06851	-0.205902	-0.565103
CD14	0.0882122	0.625882	0.749326		0.0286986	0.609834	-0.277725	0.305553	0.388879	0.325443	-0.681922	0.263512	0.467091	0.770724	-0.880003	-0.127841	0.361676	0.196897	-0.179664	-0.244854	-0.423488	-0.373538	-0.0856455	0.370845	-0.720801	-0.524518	-0.520169	0.0861693	-0.0188317	0.800406	0.0832711
TRIOBP	0.0180695	0.763854	0.85118		-0.195393	-0.015651	-0.0438176	-0.00190835	-0.105295	0.105792	0.176513	0.0585925	0.146145	-0.0799921	-0.218269	0.0201563	0.0835882	-0.0243432	0.0729255	0.0858171	0.278499	-0.234943	-0.0661073	-0.0233516	0.125329	-0.0822794	-0.121793	0.111524	0.158951	-0.0518985	-0.158791
TSPAN5	-0.0618179	0.702624	0.806273		0.687304	-0.0339415	0.11817	-0.308551	-0.291164	-0.148529	0.423767	-0.843091	-0.282489	-0.223295	-0.152864	0.268554	-0.722051	-0.340122	0.806048	0.17671	-0.0696463	0.564284	-0.388903	-0.114329	0.0644536	-0.0143206	0.290415	0.570759	-0.127979	-0.288577	0.379388
POLR3H	0.277748	0.0830095	0.185486		0.105515	0.014155	0.923882	-0.0628728	-0.130071	-0.393968	-0.312028	-0.722339	0.494525	0.405526	-0.119168	0.0727233	-0.014798	0.365719	0.0718548	0.318592	0.189588	0.459652	-0.240921	-0.338035	-0.257351	-0.192963	0.0417636	0.667183	-0.383235	0.0142333	-0.977163
C8orf82	-0.617206	5.28098e-07	2.29655e-05	Yes	-0.293717	-0.0178302	-0.24781	-0.182612	-0.138294	-0.0185012	-0.193843	-0.396004	-0.338468	-0.2666	-0.312024	0.0178075	-0.0898458	-0.327311	-0.165172	-0.492204	-0.133605	-0.1072	0.113121	0.548715	0.0672002	1.06638	0.103033	0.824383	0.629502	0.162092	0.188804
PTK7	-0.0563378	0.597548	0.727211		-0.205955	-0.0897012	-0.0253817	-0.190298	-0.032227	-0.043767	0.271521	0.027096	0.157589	-0.824849	0.132653	-0.163005	-0.125296	-0.130673	0.493261	0.0853754	0.0376372	0.287994	-0.250999	0.10402	0.459216	0.0522712	-0.250531	-0.0780018	0.206942	0.237084	-0.141974
ALG3	0.158924	0.251769	0.403744		-0.0907646	0.0803493	-0.197444	0.460331	-0.569802	0.376246	-0.128396	0.022226	0.585997	0.8093	0.237506	0.00112748	0.0327369	0.212859	-0.284939	-0.480385	-0.213822	0.100421	-0.144919	-0.409613	-0.50242	0.321525	-0.360806	0.111694	-0.394487	0.219437	0.206043
PKLR	0.107756	0.671907	0.784903		0.011549	-0.30201	-0.627247	-1.03043	0.357955	0.128386	1.42585	-0.124029	-0.599773	-0.740554	-0.288572	0.663296	-0.541418	0.134777	0.0975312	1.23921	-0.393223	1.23523	0.0238686	0.410745	-0.353749	-0.767142	-0.0182639	-0.876216	0.438305	-0.0118201	0.507738
SLX4IP	-0.148862	0.152217	0.285767		-0.107356	0.155932	-0.315924	-0.0325622	0.272392	-0.397145	-0.0430119	-0.107436	0.0273504	0.275765	-0.246112	0.0301498	0.139003	-0.233388	-0.046899	-0.191619	-0.0263079	-0.0460054	-0.212514	0.178868	-0.0464484	-0.00667769	-0.511524	0.599986	0.125918	0.572218	0.193348
SUV39H1	0.286746	0.0101644	0.0388611	Yes	-0.443587	0.426765	0.249753	0.328332	0.151238	0.0702881	-0.141845	-0.572846	0.273085	0.217513	0.515901	0.101153	0.0878375	0.0422081	-0.0361233	0.198573	-0.0469732	0.299201	-0.134796	-0.469228	-0.124268	-0.3549	0.0824184	0.0465734	-0.446237	0.0393836	-0.359421
PASK	-0.176911	0.0932828	0.20195		-0.449684	0.0548906	-0.149487	0.00496231	0.0267285	-0.114296	-0.0300615	0.207436	0.329812	0.25243	-0.13351	-0.586658	-0.224858	0.365738	-0.384439	0.0489214	-0.0558757	-0.223515	-0.112778	-0.268614	0.157428	0.207613	0.269969	0.150456	0.0266956	0.0495047	0.581192
RNASEH1	-0.0716376	0.457449	0.607303		0.118993	-0.0680872	0.222532	0.244963	0.13573	-0.0888724	-0.0251029	-0.475051	-0.132044	-0.218918	-0.213078	0.197723	-0.331659	0.187317	0.0468918	-0.0895894	0.0970732	-0.0386477	0.0261117	0.0927824	-0.279258	-0.177674	0.0915702	-0.195977	0.179316	-0.0237464	0.716701
ZNF324	-0.501809	2.2782e-07	1.21504e-05		-0.380545	-0.267108	-0.294366	0.224098	-0.200693	-0.150713	-0.264352	0.163735	0.0820851	-0.462121	-0.0466339	-0.255267	-0.313425	-0.0116427	-0.194778	-0.15517	-0.274568	-0.20939	0.244137	0.288744	0.234446	0.564599	0.43718	0.112481	0.413849	0.530091	0.185327
C11orf58	0.210262	0.0868233	0.191287		0.657082	0.220981	0.410617	-0.276043	0.412565	0.203734	-0.226251	0.426661	-0.399775	0.0797319	-0.295108	-0.23614	-0.0624335	-0.0778532	0.284543	-0.0662217	0.109647	0.0958378	0.0105237	-0.186487	-0.144134	-0.159531	-0.865618	-0.185061	0.210497	0.00985813	0.0483788
GAPDH	0.0604919	0.338958	0.495409		0.251281	0.0783054	-0.0107094	-0.0391227	-0.191642	-0.04719	0.138652	0.276367	0.0951104	-0.0649261	0.00827973	0.0844028	-0.0758154	-0.0999111	0.140416	0.192069	-0.0963613	-0.276254	-0.149093	-0.0537757	0.000724574	-0.0195707	0.216947	0.0183574	-0.10964	-0.181353	-0.0855479
EIF4ENIF1	-0.291121	3.78896e-05	0.0005707		-0.127402	-0.0886942	-0.0257319	-0.152329	-0.0313157	-0.182645	-0.17285	-0.115439	0.00311973	-0.0114493	-0.192791	-0.376021	-0.0730269	-0.103734	-0.118511	-0.0581718	0.15246	-0.0721916	0.234467	0.0442051	0.157236	0.152327	0.604447	0.0477253	0.288718	0.0978379	0.119762
EIF2B5	-0.117648	0.0741855	0.171182		-0.135472	0.132506	-0.263906	0.00581394	-0.078276	0.315958	-0.0791111	0.0344146	-0.0922229	-0.0200462	0.0187187	-0.215019	-0.0150172	0.181661	0.086453	-0.138394	-0.253841	-0.190106	0.0772649	-0.0186587	0.212844	0.120612	0.246041	0.165299	-0.0763769	0.0272628	-0.0484014
PSMC6	0.0668818	0.125438	0.249288		-0.0381619	-0.0160751	0.00700012	-0.0672972	-0.0538525	0.1616	0.178249	-0.0431085	-0.0319116	0.0106638	0.0234416	0.0335995	0.07962	0.124287	-0.0229148	0.0480947	0.0383613	-0.0303058	8.55693e-05	-0.115768	-0.0706708	-0.0223048	-0.0835196	-0.120212	0.066186	-0.104255	0.0491688
NME1	0.329948	0.000754458	0.00565177	Yes	0.183586	0.0469541	0.141621	0.0572782	0.448469	0.289037	0.0569511	-0.26606	-0.0296651	0.185269	0.213136	-0.141863	0.0456496	0.0426924	0.398515	0.118067	0.209874	-0.0198206	-0.192466	-0.329851	-0.647454	-0.53826	-0.297354	0.143031	0.0489634	0.108569	-0.274868
MLH1	-0.269857	0.00133499	0.00866158	Yes	-0.257948	-0.0625744	-0.0222561	-0.120556	-0.218917	-0.536407	-0.139416	-0.134363	0.0308321	0.0224233	0.257702	-0.427546	0.0978773	0.141469	-0.0577423	-0.158698	-0.088189	0.0551686	0.171288	0.123573	-0.0522953	0.428062	0.188594	0.205789	0.00318755	0.352065	0.198878
SLC39A10	0.0410596	0.739593	0.834009		-0.0948314	-0.0947022	0.626359	-0.248737	-0.0886902	-0.516039	-0.0708089	-0.223768	0.222025	-0.271505	-0.114284	-0.387166	0.16752	0.482804	0.221791	-0.0104479	0.0693149	0.577524	-0.144636	-0.0757889	0.436723	-0.0271447	0.199597	-0.354768	0.324188	-0.298516	-0.306012
HBB	0.0168327	0.957374	0.975082		0.395424	-0.255379	-0.841394	-0.543136	2.0451	0.336381	0.366513	-0.735202	-1.04353	-0.528953	-0.654183	0.355347	0.0816357	-0.423768	0.566351	1.29341	-0.732774	0.419145	0.635606	1.04899	-1.06277	-1.54878	0.250708	-0.273542	0.533806	-0.0538544	0.368846
EXOC7	0.196544	0.000496915	0.00404788		0.0432456	0.073927	0.0270413	0.0778431	-0.00928443	-0.00726682	0.191614	-0.0168814	-0.0116295	-0.12193	-0.0399815	0.212813	0.139581	0.0180002	0.208617	0.127096	0.233424	0.0330367	-0.0118916	-0.0969466	-0.171698	-0.181648	-0.0274302	-0.243084	0.00694832	-0.201267	-0.252246
ZNF627	-0.680874	1.05045e-06	3.90694e-05	Yes	-0.158172	-0.272429	-0.26891	-0.066065	-0.075546	-0.380779	-0.26938	-0.114001	-0.300063	-0.735337	0.100751	-0.0476865	0.225801	-0.3599	0.0872952	-0.289313	-0.896629	-0.264881	0.378732	0.865425	0.450036	0.76753	-0.100341	0.363827	0.637543	0.310589	0.411903
SLC9A1	0.0374365	0.78953	0.870412		0.354181	-0.00516407	-0.874433	0.149219	0.00912819	-0.329874	0.43034	0.821532	0.0216665	-0.126918	-0.0744481	0.122235	-0.373655	-0.188598	0.369243	-0.206234	-0.0836965	0.210095	-0.373736	0.149916	0.34788	-0.227724	0.381122	-0.351826	-0.196746	-0.281738	0.328232
TRMT6	0.0848786	0.198243	0.342098		0.270151	-0.0407883	0.244827	0.0111929	0.042357	0.205118	-0.143433	0.0942146	0.00630939	-0.00313332	-0.00139513	-0.118589	0.0878158	0.0592945	-0.0211663	-0.00945211	0.0710436	-0.245096	-0.0555782	0.0986181	-0.283981	-0.0329227	0.19195	-0.353012	-0.0348896	-0.124822	0.085366
TNRC6A	-0.0748827	0.24629	0.397363		-0.187864	-0.0926429	0.00356781	-0.113705	0.0413114	-0.00457239	-0.011946	-0.160521	0.0257552	0.0196944	0.00069608	-0.16011	0.396248	0.020858	-0.127037	0.00889768	0.202247	-0.310175	0.278026	0.0209291	0.139855	0.0355203	0.081741	-0.00135019	-0.0757428	-0.086564	0.0568815
PEX1	0.0559032	0.456228	0.606017		-0.197359	-0.0400902	-0.19649	0.0190617	-0.140381	0.476251	0.0531585	0.0133029	0.265215	0.162049	0.0282829	-0.171195	0.159356	-0.0217886	-0.00480363	-0.0765344	0.151943	-0.14456	0.133821	-0.185133	0.243881	-0.157157	-0.180498	-0.00552862	-0.276236	0.0760009	0.0154304
ESRRA	-0.301509	0.223102	0.370816		-0.12095	0.64832	-1.03311	-0.0966885	-0.454556	-0.254424	0.0225556	-0.128528	-1.27311	-0.00364228	0.157845	0.0279232	1.30445	-0.268453	0.559084	0.0205648	-0.0291424	-0.887195	0.401814	0.523803	-0.00045853	0.672408	-0.296197	0.482154	-0.75813	1.40405	-0.620387
SRM	0.16539	0.0133018	0.0475344	Yes	0.147784	-0.111968	0.309059	-0.136281	-0.0725623	0.110815	0.174615	-0.0432907	0.0503351	0.0394606	0.12685	0.132176	-0.182115	0.169303	-0.0610868	0.132255	0.138511	0.0684821	-0.180946	-0.140545	-0.172338	-0.276998	0.222996	-0.117968	0.0853999	-0.16342	-0.248525
TRPC4AP	-0.738487	1.34472e-05	0.000259164		0.199599	-0.223945	-0.663866	-0.521515	-0.495805	0.0642931	0.24052	0.0407934	-0.59543	-0.702023	0.0553948	0.2756	-0.369133	-1.15712	-0.14987	-0.132203	-0.140559	-0.155657	0.423696	0.580413	0.818815	0.559565	0.965525	-0.0990927	0.358801	0.352995	0.470207
CNIH4	-0.168766	0.13822	0.268154		-0.140949	0.323283	-0.42761	-0.310641	-0.191378	-0.0597436	0.0697115	-0.0560794	-0.147013	0.143119	-0.234981	0.0594495	0.410961	-0.235825	0.103916	0.10236	-0.428917	0.00774105	-0.14101	0.278513	0.0822179	0.470037	0.261897	0.57839	0.147867	-0.0619809	-0.603335
HEATR5B	-0.0518888	0.431329	0.583993		-0.0389452	0.134736	-0.0650454	-0.265986	0.0147807	0.0941506	0.0289222	-0.00669274	0.139935	-0.111536	-0.0818399	-0.0478233	0.32157	-0.0650049	-0.134884	-0.00179437	-0.154749	-0.0711274	0.136665	0.0241829	0.0539823	0.354296	0.0666848	-0.110984	-0.0643104	-0.280052	0.130868
VAC14	-0.0665951	0.403792	0.557679		-0.14467	0.0411036	-0.393454	-0.118353	-0.158472	0.119725	0.255594	0.062843	0.304269	0.197664	-0.0465718	0.0153095	0.0176899	0.0936837	-0.103344	-0.00819751	-0.134971	-0.399419	-0.084327	-0.0877166	-0.0322202	-0.0367764	0.291323	0.418627	-0.0276227	-0.0268018	-0.0149147
SYNE2	-0.45259	0.00215534	0.012579		-0.968454	0.651389	-0.337995	-0.200343	-0.268292	0.308816	-0.253778	-0.690774	0.0664145	0.0339884	-0.187293	-0.26243	0.206707	-0.602285	-0.216415	0.027679	-0.169593	0.147117	0.29481	0.322629	0.534104	0.426144	0.0358971	0.401346	-0.236461	0.465099	0.471974
BZW2	0.314944	0.0002254	0.00224079		0.296571	0.212478	0.307906	-0.21346	0.0830315	-0.219544	0.0822564	0.129615	0.370773	0.0937029	0.00795789	-0.137932	-0.0600612	0.206596	0.302268	0.0296932	-0.0721641	0.469975	-0.254599	-0.268804	-0.180715	-0.242551	-0.120854	-0.164824	-0.124393	-0.449	-0.0839221
SPNS1	0.192919	0.0633806	0.151784		0.111019	0.121204	-0.149451	0.587231	-0.237674	0.37457	0.13261	-0.350092	0.216524	0.0662314	-0.0905655	0.533194	-0.143045	0.151058	0.277099	-0.198438	0.00600275	-0.249963	-0.346109	-0.117862	-0.347484	-0.108312	0.102114	0.215684	-0.26386	-0.268497	-0.0231855
CCDC130	-0.165451	0.0187265	0.061384		0.207469	-0.0758712	0.292349	-0.0665166	0.103827	0.00514292	-0.336787	-0.387969	-0.0721296	-0.0858197	-0.100818	-0.169883	-0.154593	-0.0931862	0.101688	-0.142756	-0.0824976	0.0656464	0.0869141	0.222733	0.0187575	0.102823	0.179194	0.17341	-0.0133321	-0.0458956	0.268102
BSG	0.367687	0.00333624	0.0172508		0.287215	-0.14995	0.223842	-0.279198	0.384709	-0.317862	0.315593	-0.19297	-0.0209453	-0.0671983	0.148557	0.15636	0.409586	-0.084903	0.31933	0.152931	-0.0133861	0.93441	-0.582067	0.0898009	0.0488096	-0.162666	-0.653455	-0.325601	-0.0861886	-0.287159	-0.247594
ITGAM	-0.085034	0.7183	0.818707		0.119162	1.22932	-0.885757	0.47818	-0.0867071	0.0552513	-0.200075	1.00483	-0.904136	-0.0197387	-0.666994	0.636341	-0.544884	-1.20233	0.620151	-0.513067	0.633952	-0.263696	0.332178	0.731782	-0.460015	-0.31082	-0.129197	0.00806382	0.342877	0.116928	-0.121592
MLKL	0.374202	0.00370775	0.0187036	Yes	-0.179577	0.0870719	0.558702	-0.13775	-0.129316	0.0825098	0.196427	-0.038278	0.883363	-0.189214	-0.0672461	0.0480624	-0.105508	0.248564	0.399323	0.402764	-0.0236963	0.209009	-0.0607725	0.0125063	0.00552077	-0.78373	-0.213937	0.0118311	-0.167804	-0.787003	-0.261822
GPS2	0.242007	0.0350057	0.0981642		0.0163433	-0.176924	0.501029	0.355859	-0.0215459	-0.164922	-0.0316661	-0.327684	0.237013	0.154911	0.101305	0.465524	0.36473	0.00106051	-0.380555	0.344593	0.206661	-0.193687	-0.314216	0.117888	-0.336604	-0.439945	0.339482	-0.556419	-0.0313981	0.00704608	-0.237879
LZTFL1	-0.355137	0.0134431	0.0477978	Yes	0.226591	0.0188837	-0.204316	-0.197451	-0.308842	-0.284331	0.251504	0.262572	-0.220614	-0.414505	-0.680121	0.584976	-0.0765241	-0.0231221	-0.114468	-0.00969459	-0.0467611	-0.8946	0.486238	0.14546	0.107284	0.289323	0.523915	0.323761	0.717321	-0.411623	-0.0508555
MVP	-0.0457036	0.744194	0.837416		0.118215	0.201717	-0.174285	0.467656	-0.222597	0.110992	-0.0545826	0.204714	-0.502628	-0.249834	-0.458034	0.386255	-0.41885	-0.0680317	0.614282	-0.478961	0.58053	-0.330781	0.498306	0.288676	0.178841	-0.319139	-0.443243	0.179431	-0.0476646	-0.286058	0.225073
LARP7	-0.0804954	0.219805	0.367715		0.0414159	0.0682594	0.0296829	-0.113506	0.063266	0.269237	-0.0907754	-0.0781146	-0.00335099	-0.153157	-0.12716	0.123747	-0.172657	-0.129463	-0.00979671	-0.230882	-0.0217457	0.0520282	0.289871	0.0922944	-0.102528	0.161446	-0.267576	0.161666	0.0911838	-0.14886	0.205476
SNTB1	0.490907	5.51859e-05	0.000769697	Yes	0.439153	-0.123999	-0.230888	0.875921	0.306746	0.217889	0.134953	0.361434	0.192076	0.0940851	-0.0497475	0.581849	-0.0585493	0.0947697	0.286784	-0.151385	0.0304147	-0.0560622	-0.372318	-0.213126	-0.587821	-0.25041	-0.544187	-0.30796	-0.176504	-0.528542	0.0354253
NUP153	0.219804	0.0353397	0.0987741		-0.218332	-0.171845	0.300068	0.0170302	0.234807	0.201768	-0.183782	-0.192931	0.508823	0.048746	0.325722	-0.388177	0.539342	0.196734	-0.204991	0.124204	0.142285	0.0393548	-0.118095	-0.162211	-0.0237567	0.0248758	0.256171	-0.382282	-0.407199	-0.192156	-0.314171
VASP	0.350796	0.00315957	0.0166169	Yes	0.485509	0.0601405	-0.148956	0.630996	0.057804	-0.0260295	0.167143	0.321099	-0.169147	0.172892	-0.0820513	0.756856	0.0424909	-0.24166	0.222727	-0.135574	0.413255	-0.422719	-0.229803	-0.0322853	-0.361612	-0.552796	-0.302198	-0.229311	-0.0898873	-0.145465	-0.161417
STARD3	0.261009	0.0228203	0.071382		0.306602	0.135371	0.678731	-0.100911	-0.122128	0.368712	-0.241002	0.132164	0.240635	0.383142	0.025951	-0.0485674	-0.260744	0.0931479	-0.274534	0.057794	0.223515	-0.0318261	-0.256109	-0.0266689	-0.0585122	-0.580521	0.491057	-0.440516	-0.297976	-0.30652	-0.0902866
WDR47	-0.233799	0.00242907	0.0137599	Yes	-0.237804	0.165834	-0.161236	-0.140615	-0.0832513	0.0217775	-0.119989	0.0894435	-0.00214711	-0.293412	-0.280656	-0.133548	0.0893476	0.0483545	-0.123222	-0.094801	-0.0949754	-0.0518923	0.146213	0.0404461	0.498951	0.517872	0.249894	0.0331033	0.0256643	-0.0286247	-0.080729
BEND5	-0.201835	0.0345467	0.0972868		-0.23349	-0.175254	-0.496813	0.0964007	-0.267963	-0.190656	0.195513	0.307756	-0.0568892	0.0417721	-0.0998539	0.0624003	-0.16382	0.122216	-0.113194	-0.01309	-0.213	-0.0130498	0.178259	0.127914	-0.0117403	0.247843	-0.501268	0.237527	0.0921536	0.48734	0.352984
CHD9	-0.505474	2.12342e-06	6.67141e-05	Yes	-0.46147	-0.0668703	-0.3669	-0.294899	0.0809088	-0.0630193	-0.0714009	-0.0613815	-0.0604921	-0.270237	-0.118886	-0.235336	0.0154016	-0.206251	-0.23302	-0.142932	-0.321634	-0.154429	0.271863	0.209283	0.651761	0.657648	-0.264395	0.703675	0.199392	0.270041	0.333578
S100A9	-0.039351	0.88683	0.931808		0.257562	1.32079	-0.217	0.711768	-0.695986	0.181228	-0.639209	1.85847	-0.39272	0.251246	-0.67233	0.316614	-1.00925	-0.836122	0.64605	0.0664396	-0.424707	-0.95894	0.398873	0.628664	-0.577575	-0.439238	-0.661984	0.481176	0.473246	0.0938206	-0.160878
FAM91A1	-0.204641	0.0215031	0.0680906		-0.200331	-0.0913171	-0.137303	-0.213621	-0.281204	0.26433	0.0329724	0.148181	-0.130065	0.208215	0.30207	-0.237386	-0.0961759	-0.0270238	-0.461667	-0.0715803	-0.252877	0.0169366	0.199127	-0.079393	0.189621	0.241859	0.45675	-0.219592	0.215295	-0.0245652	0.248745
RNF13	0.24596	0.0275267	0.0822503		0.140053	-0.137351	-0.278995	0.407085	0.00688718	-0.089798	-0.118817	0.661972	0.41686	0.396889	-0.179586	0.321605	-0.264727	0.318331	-0.201234	-0.0471269	-0.0707881	0.1945	0.129096	0.1447	-0.445849	-0.293591	-0.168145	-0.0711299	-0.497817	-0.0733174	-0.199707
STXBP2	0.0185088	0.818324	0.88921		0.193532	0.170903	-0.0202948	0.398434	-0.199289	-0.233821	-0.0129687	0.0739567	-0.0120961	-0.272409	-0.113067	0.238568	-0.0620414	-0.349769	0.394173	0.118497	0.125122	-0.326377	-0.0465259	-0.084477	0.000564334	0.0612695	-0.0875754	0.0270185	-0.0682912	0.0813612	0.00560315
PSMC1	0.063792	0.192311	0.335755		0.033746	-0.0368151	-0.10838	-0.167463	0.0406682	0.0404102	0.241574	0.0729469	-0.0365277	-0.0523597	-0.0687628	0.0328703	0.0708164	0.0868216	0.0431724	0.138738	0.115786	-0.0644894	0.0455594	-0.0273118	-0.0960887	-0.160127	0.0604928	-0.129472	0.0434864	-0.0787126	-0.0405782
WBP2	0.464235	7.51682e-07	3.03537e-05	Yes	0.15635	0.012253	0.275388	0.190043	0.110283	0.00439199	0.288354	0.0444315	0.184126	-0.0016437	0.268171	0.372821	0.326077	0.0612434	-0.0583692	0.348883	0.316977	-0.114372	-0.20383	-0.371163	-0.452153	-0.291937	0.120119	-0.611112	-0.15679	-0.470042	-0.348499
PRKCD	0.140047	0.0930047	0.201502		0.00166688	0.425011	-0.126087	0.195833	-0.0644573	-0.00830589	-0.0548756	0.481788	0.11385	0.181044	-0.0575508	0.219762	-0.364197	-0.0781001	0.0538459	-0.148461	0.077833	-0.00832045	0.18348	0.000293317	-0.300942	-0.295159	-0.187929	0.0200453	-0.154452	-0.192563	0.0869466
WIZ	-0.378793	3.54478e-06	9.61078e-05		-0.248944	-0.287477	-0.399087	0.18258	-0.144304	-0.0636756	-0.115728	-0.168479	0.113151	-0.307975	-0.0771573	-0.0515282	-0.03772	0.0161668	-0.147768	-0.129186	-0.237546	-0.168084	0.220957	0.240627	0.0776242	0.353136	0.379156	0.0635129	0.176697	0.586601	0.17445
YRDC	-0.106448	0.363653	0.518717		-0.164834	-0.0937558	-0.0915047	0.515251	0.140907	-0.726095	-0.165547	-0.176711	0.125381	-0.00448795	0.0581278	0.0621799	0.518875	0.00750465	0.0527805	-0.0990686	-0.170105	-0.427586	-0.0124453	-0.108595	-0.0420686	0.372735	-0.522511	0.444516	0.139928	0.317833	0.0492973
NOP16	0.289449	0.0013068	0.00851126	Yes	0.424122	-0.202512	0.464923	-0.0944781	0.142474	0.200809	-0.161641	0.243018	0.155675	0.344687	0.330298	-0.155898	-0.0560642	-0.0163422	0.047762	-0.0618929	-0.096098	0.227854	-0.149112	0.0165082	-0.315534	-0.392771	-0.168316	-0.163004	0.0227764	-0.385998	-0.201246
FARSA	0.0928747	0.364158	0.519089		0.187375	0.0930847	-0.309032	-0.288152	0.162734	0.356598	0.367043	0.496083	0.0880291	-0.464389	-0.037713	0.248212	-0.341291	-0.137768	0.169175	0.0517514	-0.139268	0.0547746	0.0426847	0.117062	-0.0235849	-0.0761152	0.0480593	-0.142062	-0.010549	-0.581138	0.0683944
SCAMP4	0.525314	2.40926e-05	0.000407348	Yes	0.390535	0.0588644	0.0200512	0.458999	0.228832	-0.119819	0.204708	-0.222613	0.2694	0.1834	0.141797	0.392186	0.344833	0.0410145	0.104567	0.293267	0.30996	0.0519001	-0.718248	-0.357624	-0.789389	-0.205579	0.465496	-0.546975	-0.45537	-0.108256	-0.435938
RAG1	-1.77636	8.97078e-12	4.75452e-09	Yes	-0.381413	-0.264881	-0.468581	-1.03438	-0.817942	-0.514842	-0.463132	-0.509503	-1.16196	-0.971288	-0.22313	-0.502673	-0.177606	-1.16118	-0.554525	0.0976634	-0.752923	-0.79585	1.23829	0.913535	1.58712	2.15161	0.6012	1.33317	0.412819	1.44771	0.972681
NRP1	-1.32361	7.68679e-09	8.92932e-07	Yes	-0.445828	-0.537655	-0.342078	-0.344764	-0.00663254	-0.949234	-0.613494	-0.527247	-0.0422801	-0.367758	-0.99635	0.285223	-0.132572	-0.63513	-1.57258	-0.394297	-0.193416	-0.125558	0.322587	0.922543	1.0108	1.31283	1.50946	0.455742	1.00009	1.03608	0.371512
CECR1	0.357079	0.00560086	0.0250767	Yes	0.233099	0.536137	0.0407176	0.37391	-0.0447966	-0.0593864	0.120094	0.676424	0.091268	0.0915298	-0.114933	0.317179	-0.366664	0.159062	0.551919	-0.0248469	-0.144686	-0.293552	-0.228274	0.0100308	-0.56549	-0.591782	-0.687859	0.153718	0.108815	-0.371505	0.0298729
FASTKD3	-0.182912	0.0809121	0.182192		-0.259646	0.0334179	-0.260744	-0.126267	-0.252224	-0.00586997	0.201195	-0.281279	-0.0076214	-0.110916	0.242872	0.440014	-0.44806	-0.0343905	-0.155306	-0.120149	-0.290234	0.337736	0.164364	0.255392	0.307551	-0.285578	0.654335	0.167365	-0.0606164	-0.117077	0.011736
WDR77	0.0470044	0.57957	0.713938		-0.159611	-0.00348465	0.160536	-0.334417	-0.142968	0.205438	0.206977	0.00660089	0.36368	-0.162985	0.177848	-0.294015	-0.223095	0.286663	0.0202637	0.0178002	0.0834778	0.0733159	0.0277571	-0.337194	0.0495774	0.223394	-0.00825719	0.172475	-0.185458	-0.334342	0.110023
MAPRE1	-0.0704782	0.207151	0.352597		0.149453	-0.136348	-0.131389	-0.033649	0.123669	-0.107021	0.0338548	-0.118029	-0.0714998	0.0411133	-0.304226	0.0176518	0.102006	-0.0886278	0.123114	-0.0700733	0.0983444	-0.0512125	0.101221	-0.0069663	0.11596	-0.142056	0.0233138	0.0946979	0.242986	-0.0109325	0.00464596
TCHP	0.0502902	0.39358	0.548399		0.0470163	0.0173674	-0.242173	0.204218	0.083336	0.0942054	0.101975	0.0703681	-0.0408902	0.04187	-0.224117	0.134342	0.0902353	0.155735	0.104256	-0.0132325	-0.00116342	-0.321608	-0.00272651	-0.0320981	-0.180919	-0.105262	-0.0722144	0.0559158	0.071879	-0.0668276	0.0305126
NEXN	0.572079	0.00636752	0.0274942		1.19348	-0.0295824	0.0285367	1.26453	0.0901562	-0.144714	0.142155	0.310869	-0.0945903	-0.270785	0.165262	0.667835	-0.56046	-0.383237	1.37931	0.140713	-0.0949023	-0.372097	-0.696042	-0.632498	-0.533451	-0.650533	-0.577663	0.0813719	0.00961043	-0.167269	-0.266001
ZNF195	-0.0860075	0.353752	0.509134		0.183927	0.0910349	0.184836	0.010665	-0.0654995	0.147792	-0.174265	0.256022	-0.0832602	-0.100285	0.0407665	-0.305811	0.0259186	-0.266307	0.116117	-0.195001	-0.049203	-0.333493	-0.363164	0.183553	0.113036	-0.108861	0.295792	-0.369659	0.560484	0.132924	0.0719409
MRPS16	0.149687	0.0823257	0.18425		-0.0441948	-0.0914176	-0.294652	0.2427	0.183281	0.120358	0.197261	-0.0592416	-0.392918	0.449147	0.0410234	0.26811	-0.0148627	0.170796	-0.0885741	0.123531	0.0740368	0.0137405	-0.162545	-0.0282757	-0.344267	-0.0707878	-0.311486	0.331262	-0.22195	-0.0333169	-0.0567592
ATP13A3	0.123801	0.213073	0.359574		-0.134743	0.0631383	0.178881	-0.0341843	0.612274	-0.0986547	-0.0409891	-0.0487222	-0.203221	-0.190383	0.386527	-0.0995836	0.489873	0.168727	-0.241167	-0.0508795	0.0418327	-0.0559188	-0.17275	0.063417	-0.116683	0.343115	-0.0753899	-0.329375	-0.145907	-0.451814	0.14258
HLA-DRB1	-0.241877	0.092216	0.200305		0.0367715	-0.37605	-0.120104	0.0910163	-0.340319	0.14906	0.172506	-0.121453	0.122907	-0.339907	-0.406194	0.461729	-0.31358	-0.493991	-0.294547	0.219991	-0.172894	0.273799	-0.253447	-0.184042	0.515871	0.0981393	-0.137079	-0.250698	0.761035	1.00352	-0.10204
PRIMPOL	0.396729	0.021195	0.0673665		-0.148934	-0.209938	0.785773	0.105467	-0.289762	-0.236943	0.0912598	-0.749975	0.332428	0.0478808	0.0937329	0.350198	-0.360357	0.534987	-0.0396951	0.47523	0.278022	1.321	0.212641	-0.428237	-0.539669	-0.304183	-0.450653	-0.447276	-0.368476	0.139478	-0.194001
NECAP2	-0.113507	0.290611	0.447418		0.241823	-0.00509803	-0.0156144	-0.156737	-0.181704	-0.0688667	0.0650978	-0.0714918	-0.100165	-0.079285	0.0665993	0.101629	0.136769	-0.24482	0.108234	-0.12182	0.0954226	-0.451013	0.0333144	0.342183	-0.0580351	-0.191256	0.975529	-0.101773	0.208624	-0.385894	-0.141652
CS	-0.0518916	0.429777	0.582841		0.106851	-0.0652267	-0.201292	0.155844	-0.195621	0.190225	-0.0599021	0.215337	0.00413817	0.168888	-0.209762	-0.12815	-0.3141	-0.112239	0.0905284	-0.0868596	0.0809996	0.0489925	0.0260146	0.0947078	-0.163363	-0.0333888	0.221211	-0.0925843	0.086146	0.00669736	0.165909
TMEM120A	-0.221036	0.0687995	0.161478		-0.0293762	-0.202611	0.0892752	-0.206922	-0.220252	0.328441	-0.389835	0.479393	0.128887	0.182651	-0.135376	-0.231485	-0.104042	-0.242679	-0.683581	0.0587268	0.0766849	-0.224119	0.367547	0.370149	-0.149729	0.181467	0.749436	-0.359768	0.192406	0.163428	-0.188719
TTC9	-0.426031	0.0118328	0.0435322	Yes	0.178948	0.45408	-0.217447	-0.273894	-0.585295	-0.0715467	0.119078	0.802072	-0.842309	-0.147284	-0.557346	0.373014	-0.667736	-0.647978	0.116692	-0.0982992	0.129858	-0.620794	0.181109	0.544388	0.218904	0.15662	-0.140356	0.539556	0.805865	0.167985	0.0821171
KTI12	0.127025	0.16744	0.304881		0.172418	0.0869227	0.173022	-0.434009	-0.196667	-0.0504215	0.313273	0.223376	0.0527072	-0.203243	-0.0932338	0.136422	0.245603	0.100858	0.0787591	0.13023	-0.0328566	0.0589879	0.155654	0.165439	-0.258756	-0.0539123	0.00176671	-0.495008	0.239677	-0.513944	-0.00306339
N4BP3	0.610824	6.36941e-05	0.000862028	Yes	0.0439849	0.22208	0.433315	-0.251449	0.860432	0.813976	-0.109768	0.0464551	0.546429	0.380554	0.657885	-0.0129019	-0.0138901	0.280416	-0.445349	0.0661797	0.0236645	0.12293	-0.0691029	-0.74071	-0.467607	-0.62038	-0.509736	0.0487639	-0.67891	-0.196996	-0.430264
CASP3	0.0414431	0.377567	0.532474		0.0199419	0.138871	-0.0397871	0.0265219	-0.0591281	-0.0149873	0.0671916	0.135638	-0.0712066	0.0521938	-0.0669316	0.0463089	-0.0953894	-0.0626546	0.0223498	-0.0447845	0.290009	-0.0954982	-0.0104108	-0.0766166	-0.106464	-0.0731942	0.0253451	-0.0543148	0.0182053	0.02892	-0.000128572
DYRK1A	0.238615	0.0153808	0.0530538		-0.0109915	0.0314412	0.167226	-0.0996463	0.028583	0.0427058	0.363766	-0.179355	-0.148269	-0.0811631	0.105312	0.340227	0.00885927	0.0968773	0.106562	0.122337	0.105845	0.431371	-0.0224116	-0.318518	0.230664	-0.165859	-0.888616	-0.0853966	-0.178701	-0.12887	0.12602
DGKA	0.0792206	0.520784	0.662503		-0.20514	0.400643	-0.113934	-0.299699	-0.57047	-0.13428	0.168496	0.508493	-0.0452096	0.140983	0.113233	-0.191477	0.413173	0.257348	-0.0356227	-0.00524383	0.26013	-0.186101	0.50126	0.135906	-0.0814783	0.0657443	0.295068	-0.56573	-0.450511	-0.418081	0.0424992
SYNJ1	0.03771	0.535034	0.674962		-0.0884672	0.148811	-0.0707287	-0.201416	0.0987065	-0.119881	0.107897	0.179252	0.063546	-0.157752	-0.0369069	-0.0719014	0.129324	0.0828055	0.0363418	0.176722	-0.0879749	0.0378833	0.189994	-0.0622787	0.188826	-0.0516526	0.0811611	-0.162543	-0.098211	-0.291163	-0.0203926
CLYBL	-0.179033	0.23253	0.381255		0.0335685	0.0106335	-0.761662	0.138453	-0.288103	0.537867	0.507697	0.345372	-0.640767	-0.191003	-0.263905	0.550676	-0.228995	-0.0114292	0.0579937	-0.0624223	-0.289205	-0.518969	-0.0539324	0.47295	-0.202108	-0.235187	0.379479	-0.270953	0.750912	0.0477266	0.185311
ILKAP	-0.130033	0.0330855	0.0944981		0.153686	-0.179047	0.15336	-0.25778	-0.130722	-0.0375128	0.00474105	0.0908046	0.0994729	-0.073201	-0.0687157	-0.125986	-0.133012	-0.0544701	-0.16892	0.0366445	0.0425123	-0.132053	0.135388	0.0334641	0.113367	-0.046771	0.297478	-0.17149	0.155538	0.0487187	0.214506
C11orf98	0.249754	0.00200198	0.0119471		0.323215	0.0478398	0.0329498	0.112919	0.224982	0.0867336	-0.124093	0.456561	-0.0434634	0.314016	0.0170204	-0.0241543	-0.0818852	-0.138518	0.096144	-0.123749	0.148404	0.173601	-0.00719837	-0.110841	-0.246063	-0.463582	-0.334539	-0.281456	0.0853859	0.0344259	-0.174656
CPM	-0.122544	0.323681	0.480555		-0.1015	-0.208074	-0.24993	-0.184541	0.240544	-0.0912156	-0.0274758	0.0710232	0.314639	-0.425277	-0.507638	-0.639673	-0.0915091	0.227286	0.297604	0.0628295	-0.111411	0.689057	0.220997	-0.20145	0.212694	0.380186	-0.351494	-0.261173	0.16543	0.231876	0.338197
VAV2	-0.34405	0.0202195	0.0648002		0.0714044	0.28086	-0.0903495	-0.59072	-0.0995498	0.655817	-0.0517318	-0.304723	-0.256488	0.0654254	-0.732062	-0.209574	-0.104904	-0.430109	-0.0472301	-0.675268	0.678414	-0.223515	0.397762	0.143525	0.374096	0.252115	0.136469	0.207783	0.253213	-0.378716	0.678055
VPS53	0.214692	0.000485555	0.00399412		-0.0592276	0.222682	0.1782	-0.185125	0.0247691	-0.0934778	0.0426871	0.22885	0.327111	0.0125414	0.0836021	-0.00355746	0.0436115	0.0562134	0.00674197	0.0707532	0.186548	0.14523	0.0102514	-0.0992171	-0.123078	-0.185977	-0.134146	-0.0738241	-0.230857	-0.158172	-0.293133
HNRNPCL1	0.0899055	0.625579	0.749254		0.166651	-0.0662815	-1.25873	0.33972	0.405912	0.254976	0.20925	0.867567	-0.0570746	-0.409555	-0.325431	0.0963806	-0.281691	-0.0586921	0.597652	-0.27574	-0.229331	0.563849	0.405464	-0.0515767	-0.0671038	-0.151511	-0.984282	-0.353853	-0.0497823	0.594475	0.118736
SP140L	-0.021709	0.738876	0.833534		0.0594393	-0.0914491	-0.0436267	0.0449097	0.10487	-0.0993993	-0.184394	-0.120135	0.19431	0.107882	-0.174195	-0.297527	0.189014	-0.219164	0.123167	0.0601283	0.229804	-0.013888	0.170983	-0.0857604	0.0149864	0.00257695	-0.0532234	0.0306523	-0.219641	0.188298	0.0813823
SERPINA3	0.347001	0.0100379	0.0385688		0.203281	-0.359843	-0.175605	0.379353	0.458895	-0.281055	0.13918	0.285139	0.181924	0.381614	-0.30174	-0.143837	0.223168	0.0492832	0.31801	0.833458	-0.0947889	-0.0144318	-0.398437	-0.0656832	-0.192107	-0.832207	-0.56243	-0.0975336	-0.166469	0.355681	-0.122818
DYM	0.172603	0.21223	0.358722		-0.238807	0.204829	-0.0105029	0.106489	-1.25652e-05	0.132528	0.26889	0.707911	0.040149	-0.0256821	0.2331	0.039802	-1.08901	0.57636	-0.102307	-0.0932894	0.0239609	0.261207	-0.132481	-0.28442	0.101231	-0.213438	-0.134675	0.100575	-0.229709	-0.63138	0.388682
TP53BP2	-0.205817	0.0608067	0.147153		-0.410817	0.0141912	0.345086	-0.410388	-0.19489	0.0250563	-0.128543	-0.0581985	0.074163	-0.0697098	-0.251653	-0.348788	-0.0574449	0.354079	-0.360122	-0.0445428	-0.12979	0.417412	0.07326	-0.136941	0.609207	0.551372	-0.180013	0.112031	0.284398	-0.0422934	-0.0361204
ZNHIT3	0.0485375	0.747331	0.840388		0.357331	-0.00601429	0.220647	-0.395348	-0.467389	-0.166898	0.0610453	0.315032	-0.0773073	0.423478	0.278447	-0.240139	0.505496	-0.508793	-0.305683	0.167129	0.12734	0.00285177	-0.241412	0.0837823	-0.132879	-0.177771	0.764451	-1.03661	0.367078	0.267696	-0.185559
HSF1	-0.146322	0.00240867	0.0136717	Yes	-0.0942638	-0.108115	-0.128631	-0.0909957	-0.0945927	0.0413524	0.0399153	-0.0564204	-0.0552709	-0.0190702	0.178533	-0.113067	-0.00706386	-0.0121474	-0.0797673	-0.125516	-0.177004	0.0241911	0.114454	0.0194693	0.120058	0.114433	0.0462178	0.00294986	0.126905	0.121422	0.212024
JDP2	0.369535	0.0308268	0.0899248		0.200252	-0.331538	0.324703	0.599672	0.297404	-0.304411	-0.00674476	-0.177696	0.057489	-0.328852	0.338582	0.192134	0.641015	-0.0784177	0.868538	0.318062	-0.0520235	-0.340959	-0.518622	0.361177	-0.317608	-0.498578	-1.22277	0.226287	-0.105321	0.376359	-0.518136
POLD4	0.14273	0.198151	0.342098		-0.200333	0.195996	-0.109448	-0.0579724	0.462472	-0.098352	-0.0259514	0.250361	0.313149	0.619885	0.011982	0.198921	0.238527	-0.275709	-0.773615	0.144518	-0.0544693	0.0164187	-0.422429	0.0782367	-0.116932	-0.244823	0.149878	-0.0488882	-0.0666684	-0.119366	-0.0653884
NPEPL1	-0.113928	0.553183	0.691631		-0.221964	-0.501378	-0.140455	0.242581	-0.0614903	-0.870747	-0.0892949	0.40763	1.0438	0.0411338	-0.350466	-0.176392	0.4383	0.351026	0.0822831	0.128398	-0.538999	-0.467527	-0.182641	0.191756	0.887909	0.00817576	0.406015	0.796935	0.00384263	-0.81105	-0.617376
PSAP	0.619737	8.98695e-06	0.000193425	Yes	0.0183926	0.302017	0.465921	0.0118433	-0.198546	-0.341509	0.195174	0.57019	0.404946	0.735713	0.562725	0.186415	-0.198759	0.0683357	-0.0562838	-0.00853813	0.277558	0.722828	-0.441817	-0.432336	-0.104172	-0.621866	-0.708105	-0.0849345	-0.445593	-0.454878	-0.424723
COL6A3	0.029769	0.893809	0.936435		-0.132513	0.639953	0.0463541	-0.222144	-0.0363903	0.601781	0.276409	0.906428	0.696274	-0.948903	0.0840617	0.0997249	-0.59015	-0.693987	0.113053	-0.0059053	-0.794531	0.139099	-0.477316	-0.412428	0.272418	0.143684	0.157801	-0.585468	1.51677	-0.649202	-0.144877
EPX	-0.569007	0.0063985	0.0275454		-0.0978816	0.337008	-0.179838	-0.165117	-0.0205037	-0.392943	-0.407284	0.00195984	0.563665	-0.442619	-0.633151	0.572375	-0.152406	-0.745451	0.00644979	-0.878433	-0.659027	-0.120847	0.386142	1.47081	-0.362128	-0.343914	0.0530067	0.312184	1.33722	0.115822	0.444904
LSM14A	-0.0625	0.441933	0.593818		0.277298	-0.279366	0.100374	0.00534399	0.0341239	-0.102204	0.0319354	0.11515	-0.00799855	-0.201845	-0.0906157	-0.0152432	-0.214574	-0.0096465	0.00955016	-0.0601985	0.151664	-0.118747	-0.067984	0.187945	0.0399749	-0.100882	0.542321	-0.307128	0.174651	-0.319229	0.22533
KNSTRN	0.339581	0.042743	0.114233		0.428904	0.0335706	1.44126	-0.453918	-0.07518	-0.582729	-0.00388022	-0.477426	-0.0610076	0.0330893	0.0640379	0.017903	0.237729	-0.0751389	0.0210464	0.594735	0.420066	0.474422	-0.538169	-0.228919	-0.331385	0.040546	-0.689268	-0.260701	0.107612	0.077621	-0.214823
IQGAP3	-0.141811	0.161584	0.297876		-0.693262	-0.031822	0.135792	0.042047	-0.253843	-0.330813	0.139948	-0.103056	-0.0118975	-0.00861282	0.163236	-0.30607	-0.035688	0.500819	-0.108236	0.170566	-0.194818	0.0748473	-0.135424	-0.0395288	0.21938	0.378873	-0.166547	0.329432	0.237574	-0.146395	0.1735
ERP29	-0.115836	0.182205	0.323445		0.34574	0.194036	-0.232936	0.177888	-0.0320131	-0.147604	-0.199878	0.231458	-0.299147	0.243388	-0.40853	0.0906668	-0.343568	-0.304683	0.200478	-0.109843	-0.0972086	-0.00326364	-0.0013904	0.118642	-0.0848866	-0.103829	0.0641522	0.219061	0.225299	0.210775	0.0471951
ZBTB9	0.0967987	0.266504	0.420457		-0.0636817	0.0199723	0.770711	0.0374156	-0.0841731	-0.228085	-0.320732	-0.137881	0.00836861	-0.0113714	0.121539	-0.179807	0.129879	0.248452	-0.0627717	0.144967	0.03633	0.15166	-0.0478125	-0.100978	0.0547919	0.131331	-0.262413	-0.111648	0.0143422	-0.00739837	-0.251007
CYBA	0.500471	0.000558682	0.00442769	Yes	0.371506	0.235917	-0.141957	0.658788	0.292393	-0.0854834	0.21809	-0.184482	0.172088	-0.0180498	-0.252378	0.62569	0.116426	0.168756	0.741907	0.000910735	0.239014	-0.15631	-0.194067	-0.289184	0.157412	-1.25416	-0.247279	-0.240445	-0.513403	-0.295148	-0.126551
ABLIM1	0.312709	0.0870384	0.191661		0.471971	0.240645	-0.371414	0.716652	-0.199153	0.564848	0.149867	0.355079	-0.903155	0.379257	-0.200781	1.26004	-0.114522	-0.486386	0.037334	0.402211	-0.188696	-0.237536	0.160721	0.388113	-0.469936	-0.640357	-0.359681	-0.455217	-0.226566	-0.192224	-0.081107
VAMP8	0.116903	0.230871	0.37947		0.186403	0.13501	-0.399556	0.185168	0.240368	-0.150761	0.115853	0.442611	-0.131339	0.149301	-0.233215	-0.0469745	-0.0614877	-0.199185	0.491948	0.00407616	-0.0720631	0.0452592	-0.155413	-0.057987	-0.24564	-0.218786	-0.458136	0.212119	0.376055	-0.0335248	-0.120104
NAGK	-0.038925	0.659313	0.775555		-0.399319	0.502859	0.140693	-0.129044	-0.249301	0.0412377	-0.0285105	0.168718	0.171206	-0.265924	-0.379667	-0.147048	-0.150717	0.334366	0.104514	0.227901	-0.00294908	-0.172567	0.0436876	0.107366	0.155104	0.0201481	0.167274	0.0600012	-0.065415	-0.168542	-0.0860752
PPM1F	0.417846	1.91473e-06	6.10412e-05	Yes	0.165445	0.0380937	-0.0258518	0.128658	0.267419	0.27203	0.322057	-0.0591994	0.357283	-0.169229	-0.000676207	0.105299	-0.048366	0.292203	0.499751	0.22547	0.0432873	0.0934041	-0.198861	-0.42409	-0.256852	-0.54789	-0.154319	-0.128531	-0.210079	-0.36773	-0.218726
ZNF687	-0.6499	2.94232e-08	2.52029e-06	Yes	-0.395358	-0.212927	-0.310627	-0.0970118	-0.0362091	-0.0661393	-0.380478	-0.109772	0.0585725	-0.211504	-0.10993	-0.554334	-0.259941	0.211404	-0.421776	-0.338041	-0.201671	-0.463655	0.306806	0.161744	0.479239	0.72501	0.526614	0.603983	-0.00994438	0.638339	0.467607
BECN1	0.344598	0.000193988	0.00201843	Yes	0.149244	0.166078	0.58563	-0.0833432	0.0786685	0.113626	0.050022	-0.190213	0.0616671	-0.0298881	0.0130784	-0.19637	0.188918	0.160319	0.49495	0.0732932	0.388832	0.0430742	-0.118599	-0.283496	-0.160271	-0.259216	-0.442236	-0.0744669	-0.054282	-0.523205	-0.151814
AKT2	0.153144	0.0402079	0.10883		0.0720357	-0.129471	0.000487469	-0.0160804	0.220767	-0.155015	0.064977	-0.0700721	-0.065095	-0.030076	-0.204503	-0.0189127	0.32797	0.400965	0.050322	-0.0636472	0.377706	0.156503	0.0641315	-0.031872	-0.0383554	-0.0915069	0.0610317	-0.36768	-0.180978	-0.159253	-0.17438
ADAM8	0.293711	0.11624	0.235874		-0.114479	0.965165	0.402826	0.086607	-0.545911	0.0396987	0.0796488	-0.34641	0.0914604	-0.132677	-0.0937461	-0.0457084	-0.57113	0.0234069	1.29098	-0.144872	0.44976	0.327648	0.0172886	0.227315	-0.256022	-1.36827	-0.106294	-0.114955	-0.146255	-0.185893	0.170818
U2AF2	-0.0785855	0.0946264	0.204337		-0.0197364	-0.086599	-0.0225925	0.0751677	-0.188589	-0.00112793	-0.0579579	-0.00199714	0.0749296	-0.0703967	-0.0634397	0.00285324	-0.0764051	0.00912532	0.0792938	-0.10017	-0.0481507	0.0242789	0.136605	0.111438	-0.00777806	0.119287	-0.20121	0.0900049	-0.00881817	0.116011	0.115974
TUBE1	0.195138	0.0645681	0.153889		0.00049002	0.417775	-0.131613	-0.183701	-0.392495	0.0673267	0.385374	-0.263451	-0.11835	0.0149287	0.0190126	0.0240237	0.298106	0.0583057	0.555468	0.34065	0.23006	-0.151084	0.107525	0.0213796	-0.437601	-0.283603	-0.118218	-0.0982454	-0.539196	0.0912952	0.0858367
NFATC2	-0.0114774	0.88321	0.930041		-0.254712	-0.135809	0.271521	0.0236273	-0.317477	0.0758089	-0.0452951	-0.0391124	0.17965	0.107251	-0.168851	-0.116882	-0.00621662	0.0743918	-0.179366	0.414414	0.203532	-0.155339	0.0279032	0.141658	-0.0435824	-0.0450317	0.380758	-0.0516232	-0.0276434	-0.117908	-0.195666
UBE2D1	0.39993	7.31288e-07	2.98141e-05		0.128133	0.106329	0.037873	0.154941	-0.0327013	0.202361	0.118723	0.22319	0.218447	0.514243	0.0329483	0.0793861	-0.0376749	0.0809734	0.161313	0.0780951	0.251684	0.0813161	-0.271338	-0.157833	-0.297879	-0.558511	-0.0434796	-0.00293165	-0.307267	-0.39772	-0.362621
OGDH	0.0134709	0.825994	0.894345		-0.193363	0.212329	0.1137	0.182376	-0.138666	-0.0965564	-0.236893	0.220505	0.191028	0.0638381	-0.00327441	-0.0935307	-0.121572	0.210156	-0.0981096	-0.195602	0.0253051	0.0391569	0.0781906	-0.0679202	0.0145143	0.105651	0.00272239	-0.0238644	-0.0865694	-0.0316024	-0.0719473
RAB3IL1	-1.16353	1.46379e-06	5.1082e-05		-0.267497	-0.640132	-0.565182	-0.695621	-0.738881	-0.920564	0.541425	-0.235758	-0.359774	-0.51272	-0.42845	0.0172942	-0.525683	-0.597449	-0.759082	0.578306	-1.07377	0.202353	0.243237	0.14099	0.962785	0.833389	0.605663	0.0207003	1.64841	1.30821	1.2178
NCOA2	-0.334522	0.000673364	0.00516527	Yes	-0.35268	-0.252262	-0.31696	-0.207942	-0.0361277	0.0928832	-0.140759	-0.0614361	-0.0183515	0.0694518	0.300535	-0.451189	0.19399	0.0942108	-0.468495	-0.190208	-0.141541	-0.12025	0.263481	0.164432	0.0960869	0.527757	0.583959	0.037466	-0.0657389	0.256274	0.143413
CISD2	0.132941	0.179605	0.320171		0.219377	-0.13502	0.0280957	0.288713	0.11009	-0.0999368	-0.0316969	-0.382016	0.133233	0.394072	0.00589926	0.125874	0.0677016	-0.187732	-0.117613	0.00776882	0.295431	0.0754019	-0.571774	-0.0125137	-0.29502	-0.14478	0.620011	-0.117966	-0.207886	-0.0114176	-0.0562968
EXTL3	-0.368427	0.00703331	0.029526		-0.163505	-0.00829448	0.093011	-0.26729	0.332243	-0.315574	-0.370516	-0.823766	-0.447543	-0.00850049	-0.0942315	-0.371703	0.576556	-0.102906	-0.0921844	-0.0162826	0.162187	-0.292266	0.140832	0.0554471	0.712503	0.447685	0.328437	0.6345	-0.316058	0.32941	-0.122193
C1orf167	-0.101097	0.436935	0.58891		-0.012609	0.337261	0.2565	-0.139768	-0.154587	-0.19579	-0.0969239	0.123238	0.411569	-0.466673	0.0931961	-0.15112	-0.499222	-0.0921771	0.1423	0.0265007	-0.563897	0.375619	-0.220092	0.00843578	0.389169	0.57429	0.0219509	0.132389	-0.287698	-0.571782	0.559922
ZNF217	-0.381546	0.000721058	0.00544971	Yes	-0.238352	-0.162678	0.543597	-0.342805	-0.179318	-0.337986	-0.307055	-0.503923	-0.0350299	-0.170657	0.138614	-0.463598	0.186834	0.163628	-0.409953	0.104904	-0.205673	-0.0698236	0.137019	0.0943262	0.489798	0.446657	0.280271	-0.0409254	0.0460746	0.430954	0.4051
THOC6	-0.101078	0.204866	0.349691		0.00132551	-0.207189	0.257379	-0.129369	-0.0115491	-0.316651	-0.163519	0.211812	0.0526014	-0.332853	0.0857854	-0.105949	-0.0259256	0.0512588	-0.140929	0.152481	0.0102703	0.00455154	0.22122	0.223472	-0.266475	0.306951	0.210435	-0.137218	0.197803	0.116471	-0.26619
PPIH	0.0701111	0.422348	0.57664		0.201702	-0.0883328	0.0204355	-0.057355	-0.193518	-0.139534	0.00918147	0.0235898	0.13162	0.297271	0.0207685	-0.108301	0.199455	0.0551698	-0.129053	0.0740554	0.189118	-0.0856061	-0.149367	0.0183852	-0.291402	-0.134143	0.687553	-0.356093	-0.119669	0.119635	-0.195566
PHF11	0.184116	0.167783	0.305059		-0.00605314	-0.0139746	-0.244445	0.261205	0.051341	-0.0928358	-0.134592	-0.37327	0.415586	0.335799	-0.744468	-0.226259	0.432134	0.0609678	0.432432	0.240007	0.207509	0.503614	-0.0351935	-0.335671	-0.0811537	0.182298	-0.611365	0.256784	-0.483069	0.311458	-0.308784
RAB3GAP2	-0.198843	0.00319615	0.0167719	Yes	-0.319404	-0.0829778	-0.176882	-0.190029	-0.119404	-0.0156964	0.0461732	-0.0771224	0.0786984	-0.0162242	-0.0307956	-0.309774	0.0843767	0.203452	-0.170635	-0.0303304	-0.0427529	-0.0237278	0.182969	-0.0890457	0.241221	0.39676	0.132326	0.177106	-0.0384556	0.0364494	0.153726
NOA1	-0.170511	0.101837	0.215087		-0.304053	-0.164785	-0.0107844	0.0465266	-0.213396	-0.158034	0.165917	-0.555344	-0.236231	0.209634	0.227124	0.114231	0.0174053	0.516629	-0.194631	-0.328234	-0.210181	0.0551432	0.316007	0.0274522	-0.162915	-0.0184339	-0.0601555	0.108677	0.290206	-0.0790479	0.601274
RPL14	0.0887525	0.174035	0.312979		0.207318	-0.0642389	0.228253	0.156461	-0.125705	0.155624	-0.00783579	-0.289931	0.0872655	0.173371	0.0154081	0.138039	-0.115135	-0.116015	0.15158	-0.0817605	0.0841556	-0.0643376	-0.104915	-0.179239	-0.199462	-0.227317	-0.118903	0.150279	0.148433	-0.0128411	0.0114491
KRT5	0.308761	0.124521	0.247873		0.197834	-0.473527	-0.250328	-0.814015	1.61518	-0.339708	0.700483	0.267545	0.153725	-0.353387	-0.153527	0.333081	-0.276426	0.3706	-0.389893	0.0224189	0.346482	0.89603	-0.22814	0.00976333	-0.10834	-0.552263	-0.543933	-0.102019	0.0425466	-0.606782	0.236601
CSRP1	0.238244	0.118027	0.238359		0.884901	-0.118454	-0.114625	0.667061	-0.272231	-0.164263	0.284001	0.22036	-0.269747	-0.166645	-0.156233	0.732509	-0.442571	-0.283952	0.785668	-0.0775967	0.228501	-0.307218	-0.164726	-0.0438239	-0.488837	-0.56716	-0.256458	-0.189598	0.149199	-0.00187985	0.133819
C4BPB	0.281706	0.143979	0.275608		0.235401	-0.458719	0.489934	-0.114963	0.22137	-0.681718	0.356991	-0.687878	0.220379	0.577579	0.27108	0.0921509	0.138251	0.173706	-0.499189	0.460214	-0.149564	1.04521	-1.0394	-0.32193	-0.753292	0.37649	-0.531373	-0.225854	-0.0460848	0.286243	0.564959
TPRN	-0.346992	0.0295363	0.0870321		-0.563453	0.302868	-0.342107	0.446965	0.296964	-0.0273625	-0.498307	-0.258129	0.158403	-0.188165	-0.516728	-0.345947	-0.357574	0.205873	0.29668	-0.464536	-0.234136	0.00674057	0.0072126	-0.290108	0.312951	0.0547333	0.0361269	0.827223	0.841566	0.765507	-0.473261
FAM162A	-0.0501032	0.701936	0.805906		0.564218	-0.255785	-0.504978	0.501234	0.0986547	0.32996	-0.209934	0.540779	-0.278084	0.332663	-0.0331044	0.322982	-0.340098	-0.284696	-0.15132	-0.464174	-0.363692	-0.105245	-0.318542	0.295656	-0.135204	0.190181	0.4266	0.00195805	0.123104	-0.266072	-0.0170609
AKT1S1	0.207334	0.162648	0.299122		0.110254	-0.0710699	-0.803261	0.318496	0.217047	0.405444	0.638907	-0.0111135	-0.175332	0.013177	-0.488179	0.452412	0.0427014	0.1126	0.540962	0.103278	0.0913	-0.253621	0.0149266	-0.307138	-0.0822068	-0.342493	-0.986802	0.347677	-0.111632	-0.093242	0.316907
PHYH	-0.669923	5.85989e-05	0.000810635	Yes	-0.0476658	0.224792	-0.329786	-0.646656	-0.604159	0.333149	0.16172	-0.692575	-0.158715	-0.231247	0.0912731	-0.059509	-0.480283	-0.623055	0.179547	0.0415493	-0.551777	-0.626143	0.0690853	0.250937	0.0446733	0.359104	0.572132	1.26823	0.314115	0.811553	0.329708
TCN1	-0.372093	0.151653	0.285013		-0.194393	1.30094	-0.98647	0.249064	-0.617529	-0.0572706	0.0722074	0.995412	-0.854733	-0.449251	-0.603071	0.561092	-0.868572	-1.0102	1.06633	-0.0337487	-0.66295	-0.139413	0.212765	1.14405	-0.0318881	-0.266085	0.159116	0.469181	0.87662	-0.255531	-0.0756664
RFC2	-0.0520797	0.431406	0.583993		-0.352171	-0.0201263	-0.128429	0.0448867	-0.106295	-0.0952365	0.0943776	-0.178213	0.122688	0.0208132	0.235438	-0.188828	-0.174738	0.19746	0.0184894	-0.05243	0.152917	0.096918	0.0584247	-0.108327	-0.168231	0.0458102	0.215573	0.195399	-0.0915667	0.115447	0.0499489
JMJD1C	-0.169324	0.0820156	0.183847		-0.438829	-0.288822	0.19311	-0.151966	0.0604101	-0.0191314	-0.159689	-0.170618	0.28983	-0.0651594	0.309938	-0.495004	0.208397	0.335095	-0.390303	0.0139836	-0.119307	-0.127881	0.217514	-0.0840332	0.287697	0.335388	0.00511415	0.0986028	-0.165269	0.0855128	0.235418
NLN	0.510033	0.000167824	0.00182221	Yes	0.126888	0.116052	0.376494	0.15393	-0.172418	0.655731	0.13367	0.0358207	-0.377755	0.474223	0.525311	0.468142	-0.298	0.482974	-0.0900422	-0.255583	-0.0480717	0.752832	-0.329982	-0.0559304	-0.515051	-0.480213	-0.516131	-0.480002	-0.127188	-0.262644	-0.293058
NOSIP	-0.085895	0.218477	0.366216		0.134859	-0.0250794	-0.151781	0.0781559	0.0302129	0.149926	-0.0956295	-0.216544	-0.133205	0.0372762	-0.0644857	0.0188224	0.146977	-0.222948	0.229244	-0.227335	0.0318241	-0.235661	0.0426097	0.106603	0.0615366	-0.138853	-0.22934	0.240737	0.0395394	0.368069	0.024469
FAM114A2	-0.0427278	0.613747	0.739227		0.175959	0.151462	-0.0274506	-0.279149	-0.0308745	-0.347453	0.263856	0.280285	-0.0930156	-0.331546	0.248041	0.0828502	-0.158324	-0.147447	0.13723	0.0977434	-0.107788	-0.170744	0.159581	-0.0493065	-0.267735	-0.0373856	0.266424	-0.112814	0.353648	-0.133399	0.0773541
FBXO11	-0.175849	0.0168029	0.056723		-0.187405	-0.148014	-0.212085	-0.131526	0.191675	-0.0651817	-0.068903	0.0759357	0.0164493	0.151504	0.0214047	-0.265586	0.0959886	0.113703	-0.443603	-0.133402	-0.0372598	-0.0287864	0.0245825	-0.0274217	0.128976	0.414091	-8.06478e-05	0.113253	-0.0797517	0.197734	0.283708
DDB1	-0.284325	0.000357762	0.00318926		-0.189939	-0.0371027	-0.10841	-0.307768	-0.298441	0.0581345	0.10026	0.134874	-0.195397	-0.209588	0.129304	-0.216276	-0.190382	0.129986	-0.265458	0.0545922	-0.087031	-0.207307	0.132665	0.112087	0.177591	0.432445	0.510371	-0.0151166	0.0289975	0.114584	0.212325
GCC1	0.0759544	0.3066	0.463204		-0.00709875	0.12386	0.462997	-0.140543	-0.0855057	0.103836	-0.0169181	-0.298133	-0.026051	-0.114759	-0.188155	0.0220105	-0.0792332	0.239095	0.136072	-0.0246176	0.21935	0.129521	0.0292881	-0.221522	-0.0186377	0.0310613	-0.28468	0.12871	0.163353	-0.10619	-0.177109
SYNE1	-0.0434471	0.469646	0.619281		-0.204318	0.0859365	-0.0612833	0.20386	-0.0707879	0.106571	-0.123719	-0.0404681	-0.202914	0.0671612	-0.0942698	-0.0895278	-0.0527734	-0.0354807	0.0511521	0.118095	0.112551	-0.0304686	0.180604	0.184557	-0.197745	0.161532	-0.0937276	0.0491181	-0.175835	-0.0407201	0.192898
SIGMAR1	0.0124346	0.931091	0.960425		-0.0520533	0.364011	0.534371	-0.559773	0.0681273	-0.404035	-0.498375	0.20065	0.251697	0.464183	0.218497	-0.262644	0.156667	-0.041196	-0.573882	0.356987	-0.37526	0.226636	-0.00755542	0.243227	0.062284	0.104123	0.54678	0.240923	-0.540463	-0.169933	-0.553992
APP	0.108467	0.580293	0.714414		0.5146	0.128737	-0.39837	0.698012	-0.208204	-0.503681	0.393996	1.08561	-0.32441	-0.284074	0.0445581	0.781192	-0.985234	-0.439899	0.483312	0.434414	-0.658632	-0.11113	-0.572152	-0.130707	-0.0390011	-0.200914	-0.55689	0.207156	0.463943	0.151287	0.0264785
PRKAB2	0.158829	0.212503	0.358912		0.242548	0.045018	-0.781642	0.678222	0.235254	0.119255	0.134896	0.467982	-0.232391	0.0646479	-0.499882	0.467064	-0.0594103	-0.123656	0.358424	0.0106949	-0.0171998	-0.156852	-0.183477	0.215437	-0.502266	-0.269752	-0.185025	-0.147174	0.151964	0.0885484	-0.121228
DIS3L2	0.0359135	0.64383	0.763912		-0.171995	-0.150967	0.23077	-0.257082	0.0246292	0.0355037	0.0382594	-0.139523	0.189293	0.212858	0.166101	-0.148259	0.294344	0.210032	-0.336326	-0.0804354	0.0467737	0.0515067	-0.052504	-0.196338	0.255933	0.159011	-0.306865	0.136304	-0.114078	-0.0847659	-0.0121768
ZNF512B	-0.187163	0.147287	0.27973		-0.462984	-0.236105	-0.173725	0.227184	-0.133913	-0.0184751	-0.131364	-0.236924	0.311151	-0.19895	-0.00526457	-0.134622	-0.0421178	0.144113	-0.239856	0.30214	0.159435	-0.252701	0.354806	0.0599948	-0.349372	0.713362	-0.229547	0.450915	-0.70143	0.558825	0.265425
SMC3	-0.0742492	0.140419	0.270995		-0.12619	-0.00169567	-0.0512728	-0.0394122	0.0164222	0.0351029	-0.071613	-0.0333044	0.103234	-0.226926	-0.0173585	-0.0888533	-0.0667201	0.0561064	0.0927132	-0.0385825	-0.167465	0.180319	0.153181	0.0783802	0.0487396	0.130585	-0.158958	0.0556379	-0.00725491	0.106818	0.0383662
TIMM8A	0.378762	0.000232008	0.00229037		0.49772	-0.334531	0.227406	0.320875	0.313185	0.218918	-0.177642	0.233356	0.0489199	0.50059	0.0366509	-0.00368294	0.413719	-0.124401	0.0250247	0.305463	-0.08976	-0.139237	-0.364166	-0.135394	-0.125517	-0.39946	-0.119439	-0.234636	-0.0791426	-0.274278	-0.54054
KDM6A	-0.162685	0.114256	0.232893		-0.43949	-0.274299	-0.0981549	-0.0807705	-0.176976	0.102757	-0.134439	0.0171551	0.539032	-0.0892793	-0.057132	-0.328618	0.31376	0.261116	-0.328181	0.0191407	-0.207946	-0.0137841	0.334046	0.143736	0.514649	0.208242	0.0440729	-0.162187	-0.343317	0.0489725	0.187892
PAPD4	-0.119994	0.13028	0.256566		-0.143496	-0.325681	-0.0321328	0.201362	0.0442976	-0.0356246	-0.0889715	-0.392049	0.089399	0.0152536	0.30244	-0.164722	0.194181	-0.264204	-0.137779	0.0619166	0.0599203	-0.104075	-0.109228	0.0598413	-0.184601	0.229693	0.131986	0.0100583	-0.0168426	0.410743	0.188315
SRRM1	0.334908	8.18069e-05	0.00105589		0.0804528	0.0463564	0.31434	0.110638	0.141171	0.164652	-0.134836	0.316868	-0.0199496	0.213849	0.0619938	-0.0801473	0.063856	0.0731777	0.0697809	0.0350593	0.166102	0.386082	-0.00644661	-0.140049	-0.16228	-0.366283	-0.659534	-0.445276	0.0161027	0.00830366	-0.253984
ZDHHC17	-0.188567	0.0140825	0.0496136	Yes	-0.143812	0.211655	-0.152259	-0.106753	0.0283519	-0.0800115	-0.132132	-0.199901	0.156603	-0.152759	-0.0220661	-0.107387	-0.119989	-0.128237	0.0455802	-0.114133	-0.127081	0.0129295	-0.04285	0.114231	-0.124653	0.396248	0.50219	0.433278	-0.00551295	-0.01842	-0.12311
SF3B2	-0.0734394	0.15187	0.285304		0.0153642	-0.0606808	-0.00716325	-0.0329876	0.186462	-0.0508658	-0.091915	-0.108629	0.00579528	-0.2112	-0.14639	-0.107661	0.00249557	0.0712197	0.137915	-0.0549001	-0.0939713	0.106476	0.0227808	0.0988745	0.120073	0.134967	-0.164642	0.11325	-0.0120409	0.0255639	0.101811
DHFR	-0.179253	0.155022	0.289493		-0.408623	0.263603	0.195631	-0.0451262	-0.306895	-0.0981242	-0.188396	-0.33597	-0.395038	0.0939983	0.390801	-0.279505	-0.359194	0.11617	-0.134013	0.200726	-0.0305789	0.245017	0.195264	-0.329448	-0.130788	-0.00555487	0.626494	0.0403046	0.315626	0.772282	-0.408663
NFXL1	-0.1305	0.234985	0.383796		-0.289618	0.0217007	-0.141282	-0.126372	-0.148535	0.101051	-0.0724989	-0.169335	0.206207	0.0606774	0.268493	-0.648438	0.150264	0.297098	0.0177581	-0.487579	0.112304	0.0651019	-0.124174	-0.217826	0.0444489	0.706585	-0.0826312	0.257926	-0.273879	0.220795	0.251758
AK1	-0.295013	0.12083	0.242691		0.368039	-0.1338	-0.160494	-0.174503	0.139242	-0.0904531	-0.124451	-1.0282	0.97761	-0.612017	-0.261174	-0.285793	0.467612	-0.1358	0.366006	0.175594	-0.695568	-0.561932	-0.0837721	0.194278	-0.642333	0.0757711	0.71422	-0.0116424	-0.0336565	0.896053	0.661161
TMUB1	-0.0875945	0.57714	0.711888		0.154352	-0.238319	-0.730966	1.06642	0.137182	0.668374	-0.297	0.129487	-0.207801	-0.0299383	-0.346771	0.529082	-0.496609	-0.341584	0.203532	-0.366466	-0.0640554	-0.294486	0.29119	0.198666	-0.132943	-0.431719	-0.141939	-0.0149643	0.131565	0.488404	0.137308
VPS4B	0.185681	0.000895377	0.00641826		0.199115	0.0191698	0.207249	0.0469202	0.0155061	0.0668742	0.0381875	0.108687	-0.127985	0.0254185	-0.017205	0.112456	-0.102695	0.101213	0.0607956	0.089734	0.234769	0.0358761	0.034887	-0.188143	0.00954073	-0.296441	-0.0829066	-0.26669	-0.122249	-0.103808	-0.0982752
POLR3C	-0.0161765	0.767477	0.853759		0.0228677	-0.128058	0.0909652	-0.0541382	-0.183918	0.0344006	0.114068	0.0604556	-0.0452939	-0.133304	0.115517	0.233127	-0.178019	0.0899814	-0.061799	0.0131904	-0.020316	-0.0667843	0.103329	0.0619755	0.0159067	0.099251	0.0228993	0.156722	-0.0314265	-0.222278	-0.10932
METTL14	0.114008	0.163109	0.299776		-0.0451122	-0.152111	-0.120291	0.0178288	-0.163528	0.347964	0.124481	0.0881093	0.21519	0.198046	0.0548386	-0.0319661	0.215494	0.32151	-0.0398639	-0.485126	0.148563	-0.00997569	0.0764718	-0.0490887	-0.135975	0.0845492	-0.400547	-0.0878244	-0.0713745	-0.236327	0.136066
ALDH3B1	0.450321	0.00164357	0.0102632	Yes	-0.622471	0.104327	0.0861265	0.499063	-0.0164931	-0.0869579	0.347635	0.542252	0.152589	0.0813016	0.496418	0.115789	-0.34369	0.630282	-0.149139	0.86588	-0.0985804	0.0975923	-0.0826621	-0.158607	-0.802226	-0.407094	-0.0914221	-0.408557	-0.248301	-0.410141	-0.092913
PTGS1	0.170126	0.295115	0.45124		0.819442	0.0754082	0.525281	0.84621	-0.310384	-0.0978137	-0.499002	-0.000596095	-0.399492	-0.183282	-0.122805	0.0691324	-0.482751	-0.139384	0.964502	-0.156663	0.154051	-0.0410972	-0.339453	-0.278268	0.583328	-0.415722	0.0226664	-0.172314	-0.234285	0.128325	-0.315035
KPNA2	-0.108648	0.296949	0.452983		-0.341597	0.0872752	0.382977	-0.247129	-0.0677142	-0.53037	-0.0355837	-0.476132	-0.121459	0.066424	0.120488	-0.243747	-0.0528	0.0245046	-0.242028	0.220971	0.320441	0.483592	-0.0573995	-0.0805827	0.00691525	0.0564945	0.257519	-0.138584	0.0823903	0.44019	0.0849431
JADE1	0.304679	0.00887363	0.0352451		-0.11847	-0.0297984	0.734714	-0.310599	0.00315914	-0.0532723	0.331571	-0.043378	-0.12589	-0.000199472	0.416498	0.0831946	-0.196243	0.374037	-0.0243479	0.383809	0.152906	0.250382	-0.381295	-0.154109	-0.180694	-0.218936	-0.842625	0.197	0.00279167	-0.105953	-0.144253
MRPS18A	0.107888	0.348976	0.504244		0.0276056	0.00208532	-0.362638	0.500884	0.163155	0.537741	-0.0777707	0.163622	-0.172757	0.606148	0.132591	0.0962947	-0.0436222	0.175095	-0.388037	-0.302934	-0.140029	-0.270109	-0.325285	-0.0252723	-0.281496	-0.118321	0.435271	-0.228444	-0.0786172	-0.267678	0.242517
FYB	-0.771157	0.000154504	0.0017084	Yes	0.335422	0.267168	-0.706148	0.282957	-0.546492	-0.231548	-0.168009	0.480764	-0.9252	-0.651163	-0.68364	0.54694	-0.804233	-0.77196	0.561957	-0.54418	-0.470958	-0.598616	0.562347	0.705658	0.751879	0.39187	0.067753	0.69443	0.816666	0.169449	0.466889
TOE1	-0.228168	0.00119392	0.00798759		0.0118243	-0.169704	0.0668393	0.0170086	-0.00611307	0.146671	-0.261231	-0.148808	-0.112783	0.000301909	0.172281	-0.274565	0.0737333	-0.187552	-0.11685	-0.139128	-0.0225299	-0.418404	0.141138	0.138636	0.269455	0.0375502	0.352602	0.0410196	0.0107274	0.151704	0.226175
SLC9A6	0.254219	0.00559146	0.0250611		0.00918584	-0.0524004	0.00891316	-0.0967637	0.285408	-0.00454266	0.180696	-0.0875679	-0.0242962	0.00714162	0.0777915	-0.0336993	-0.135076	0.206606	0.327742	-0.102279	0.196552	0.761902	-0.14115	-0.230415	0.173195	-0.236703	-0.330404	0.0480323	-0.157771	-0.355327	-0.294772
ACBD7	-0.876615	5.34672e-05	0.000751911	Yes	-0.567986	-0.0988915	-0.0186722	-0.457553	-0.247994	-0.450209	-0.0317106	-1.56263	-0.321274	0.0829158	-0.22401	-0.335361	0.100987	-0.444154	-0.625946	-0.0214986	0.597002	-0.632701	0.213987	0.278656	-0.246139	0.299004	1.52979	0.412805	0.793353	1.17949	0.798734
WDR7	-0.13049	0.0763907	0.174607		-0.195031	0.316764	0.108828	-0.315123	-0.135111	-0.1162	0.0394685	0.157742	-0.0361272	-0.110571	0.15715	0.0864572	-0.169422	0.0274779	-0.240687	0.0481743	-0.290059	-0.11667	-0.0208382	0.0240577	0.215086	0.260877	-0.0412233	0.363746	0.00460037	-0.013433	-0.00993384
ATRX	0.380881	0.00219284	0.0127457		-0.175778	-0.15196	0.681405	-0.128506	0.286595	0.0299128	-0.0230069	-0.120624	0.157276	-0.0470217	0.269614	-0.406428	0.539508	0.433683	0.0390058	0.185079	0.284662	0.431871	-0.232106	-0.341246	0.28088	-0.0717677	-0.766137	-0.456558	-0.232961	-0.17977	-0.285623
EIF2S2	0.290104	0.000729133	0.00549116		0.377747	0.228865	0.29982	-0.0999619	0.277058	0.12679	-0.08004	0.0712706	0.015106	0.083088	-0.0946776	-0.0740199	-0.024765	-0.0440978	0.426511	-0.0598256	-0.00702811	0.318783	-0.156686	-0.0947748	-0.119915	-0.243347	-0.561039	0.00500784	-0.115251	-0.438935	-0.0156854
RDH13	-0.637149	0.000220806	0.00220546		-0.530918	0.0831667	-0.548439	0.198122	-0.278607	0.473244	-0.253602	-0.341656	0.133409	-0.935129	-0.678632	-0.182851	-0.212955	-0.966506	0.576176	-0.0664367	-0.0893845	-0.201897	0.63951	0.300316	0.576686	0.83861	0.0450832	0.626674	0.597975	0.0490361	0.149007
SART1	0.0436096	0.586858	0.719155		0.161156	0.0199587	0.390611	-0.00434413	0.249516	-0.107528	-0.237516	-0.00935306	-0.0149285	-0.308541	-0.146488	-0.0502816	-0.0951016	0.0698173	0.210551	-0.0270878	-0.016993	0.178212	0.0967056	0.0686075	-0.0655833	0.0118555	-0.597799	-0.0218217	0.0867105	0.0788081	0.0808592
LSM3	0.168462	0.243	0.393402		0.302758	0.0316167	-0.961496	0.161196	0.357541	0.114866	0.307441	0.53208	0.152545	0.185432	-0.0380537	0.193778	0.552795	-0.327016	0.361671	-0.130457	-0.428988	-0.356936	-0.409745	0.26443	-0.252823	-0.206308	-0.675413	0.169297	-0.140555	0.224561	0.0157846
SRPK1	0.261293	0.000760207	0.00568479		-0.037732	0.209659	-0.232726	0.0272565	0.127022	0.237596	0.155509	0.436679	0.216639	0.0123438	0.184101	-0.0526985	0.0812286	-0.109689	0.298573	0.0639996	-0.0434883	-0.00651614	-0.0749	-0.0307135	-0.167707	-0.203484	-0.509296	0.0179603	-0.284566	-0.217877	-0.0971727
GSE1	-0.148736	0.186635	0.329173		-0.0123939	0.458951	-0.0409848	-0.220397	0.4272	0.4387	-0.125533	0.118996	-0.477559	-0.13659	-0.328114	0.220701	-0.367907	-0.212653	-0.437079	-0.274969	0.0469755	0.0302362	0.0125906	-0.063123	0.418017	0.0883532	-0.256041	-0.101084	0.217494	0.147843	0.428369
ZNF45	-0.229505	0.0932493	0.201929		0.228772	-0.365407	-0.415147	0.491249	-0.168721	-0.204829	0.0460439	0.236406	-0.0721192	-0.291426	-0.0681976	0.303833	-0.446348	0.0296001	-0.0471177	-0.16711	-0.109898	-0.356618	0.0793654	0.275354	0.146199	-0.317971	1.12273	-0.492933	0.242507	0.0156555	0.306125
RNF25	-0.139365	0.107236	0.223239		0.161375	0.140443	0.450406	-0.317675	-0.01546	-0.142585	-0.243055	-0.0817086	-0.0817517	-0.104958	-0.0368466	-0.243832	-0.0529655	0.0734309	-0.231385	0.0758016	0.121135	-0.306558	0.286981	-0.103437	-0.00168994	0.00709203	0.4999	-0.232916	0.0433557	0.153981	0.182922
DDX46	-0.0567417	0.558135	0.695618		-0.142751	0.103093	0.443505	-0.477901	0.313713	-0.068459	-0.0311494	-0.139897	-0.255539	-0.267901	0.191117	-0.1673	0.237331	-0.311226	-0.237836	0.0918531	0.288456	0.0904428	-0.0424338	0.0331552	0.0103727	0.367621	-0.280194	-0.0797028	0.318905	0.0474009	-0.0346732
MAN1A1	0.0145866	0.896557	0.93827		0.0980566	-0.182124	0.00532959	-0.00955524	-0.179811	-0.387073	-0.0656827	0.0591486	0.434113	-0.189636	-0.0956247	-0.0808941	0.210256	-0.159152	0.189542	0.313628	-0.0868444	0.213843	0.602366	0.236165	-0.26729	0.160516	-0.350778	-0.277134	-0.540273	-0.102001	0.450908
TRIM65	0.082372	0.229651	0.37807		-0.129742	0.0323461	0.214222	-0.0916594	0.0394067	-0.198411	0.119737	0.185056	0.327801	-0.150332	0.258813	-0.108685	-0.126303	0.195248	-0.177455	0.157717	0.0455489	-0.099076	-0.173773	-0.226661	-0.0710999	0.120257	0.044867	-0.0174495	-0.137172	-0.119938	0.0867384
KANK2	-0.137641	0.222465	0.370099		-0.364314	-0.499488	-0.0649706	-0.0590416	-0.0261497	0.484886	0.182675	-0.324389	0.285034	-0.212656	0.0248516	-0.042203	-0.354264	0.243388	-0.255596	0.575924	-0.389128	-0.0304019	0.492532	-0.221616	-0.033512	-0.05556	0.134603	0.195163	0.0972691	0.00932147	0.207644
KNTC1	-0.632778	9.4974e-07	3.6037e-05	Yes	-0.609682	0.212029	-0.132699	-0.492811	-0.358631	-0.521461	-0.13519	-0.362574	-0.175226	-0.0997624	0.149754	-0.497852	-0.132677	0.123913	-0.363097	0.145163	-0.535234	-0.0106266	0.626867	0.0041732	0.321876	0.665261	0.614835	0.479814	0.154927	0.459832	0.469079
CHD7	-0.400107	0.000410962	0.00353444	Yes	-0.322696	-0.212813	-0.0163896	-0.253345	0.0400444	0.101453	-0.237918	-0.222163	0.0496042	-0.164569	0.0742624	-0.529793	-0.0642721	0.221721	-0.467555	-0.132281	-0.371516	0.107584	0.221837	-0.0284279	0.318738	0.842875	-0.0212844	0.1392	-0.0511303	0.319186	0.65965
RFFL	0.450251	2.71418e-06	7.99524e-05	Yes	0.156067	0.0117296	-0.0240497	0.201674	-0.0719558	0.263269	0.145005	0.238978	0.174599	0.388344	0.0609256	-0.15844	0.26799	0.267023	0.511314	0.0806585	0.258044	-0.0696706	-0.326879	0.00450829	-0.345774	-0.490594	-0.0413388	-0.0777534	-0.417675	-0.52808	-0.477918
TPP1	0.0756215	0.447446	0.59826		0.41833	0.150645	-0.295216	-0.0451904	-0.0859596	0.155424	0.0658152	0.699978	-0.0103367	0.0828436	-0.219541	-0.184594	-0.372322	-0.187656	0.427821	0.0877727	-0.117935	-0.116149	-0.17678	-0.15424	0.0153237	-0.196933	-0.182568	0.165767	0.0391434	0.196785	-0.160228
UHRF1BP1	0.266662	0.000537742	0.004306		-0.171832	-0.0400638	-0.0165956	0.0498818	0.0581386	0.272192	0.207523	-0.0870636	0.201677	0.0982056	0.360371	-0.171085	0.113449	0.164755	0.0544817	0.312439	-0.0790925	0.27259	-0.302428	-0.362044	-0.0158232	-0.0361976	0.0489676	-0.16099	-0.340943	-0.224691	-0.205821
WRAP73	-0.070642	0.366882	0.521744		0.0173863	-0.213183	0.355369	-0.253487	-0.0883921	-0.219728	-0.0944229	-0.0607679	0.0636802	-0.100298	-0.272373	-0.0456154	0.0214339	0.107504	-0.205727	0.123319	0.0854283	0.35602	0.127837	0.227842	0.116366	0.0694385	0.192619	-0.319688	0.180325	-0.107252	-0.063634
TBC1D2	-0.16455	0.141589	0.27257		0.294614	0.153106	0.0506912	-0.173628	0.114383	0.11155	-0.105453	0.434593	-0.490918	0.178177	-0.478715	-0.112566	-0.147037	-0.300163	-0.209583	0.265888	0.101512	-0.67375	0.0228859	0.0139701	0.265186	0.291558	-0.0434345	0.29955	0.0301604	-0.259209	0.366631
HTT	-0.0379175	0.699544	0.80412		-0.509097	0.208575	0.125863	-0.449214	-0.183463	-0.281048	0.191276	0.129115	0.174221	-0.050254	0.117234	-0.131416	-0.077104	0.489011	-0.410763	-0.0660518	0.164028	0.331583	0.151418	-0.17679	0.183904	0.226628	0.0430078	-0.0670964	-0.0553848	-0.0661936	-0.0119882
SREBF2	0.238627	0.142146	0.273272		-0.266164	0.738215	0.63514	-0.0724899	0.121674	0.385498	-0.26083	-0.432713	0.0592069	0.0752148	-0.399844	0.354375	0.47306	0.356496	-0.160237	-0.0369831	-0.0311854	-0.106675	0.0798596	0.0823433	-0.263759	0.0758921	-1.42121	0.157534	-0.385332	0.00484888	0.238064
BLOC1S5	0.378802	0.000127211	0.00147774		0.230206	-0.297368	0.166816	0.0248893	0.290942	0.300658	0.184275	-0.216712	0.106628	0.447268	-0.0359014	-0.0076405	0.45782	0.11913	0.00759275	0.371052	0.202853	-0.0796947	-0.162084	-0.257496	-0.399236	-0.640572	-0.027044	-0.330916	0.0352799	-0.217857	-0.272888
ZNF668	-0.0923524	0.240582	0.390681		-0.262885	-0.212815	0.0132889	0.308398	-0.2542	-0.0813124	-0.0601658	-0.411923	0.198218	-0.0735682	-0.022841	-0.0426709	0.10483	0.222513	0.205319	-0.155028	0.0520041	-0.0812762	0.0165261	0.012248	-0.0491224	0.211841	-0.118668	0.383719	0.0687009	0.161298	-0.132428
MRPL28	0.154472	0.155116	0.289541		0.079775	0.133944	0.448842	0.0674585	-0.174202	0.235874	0.129116	-0.103234	-0.137403	0.436413	-0.157094	0.520519	-0.288096	0.243158	-0.575598	-0.0465143	0.0825229	0.0313476	-0.371726	-0.328599	-0.179783	0.00501079	0.00451209	-0.0792313	0.347713	-0.386708	0.061981
CBR3	0.307701	0.154381	0.288614		-0.513509	0.949245	0.0737314	-0.470766	-0.284176	-0.143491	0.468747	-0.739535	-0.310404	0.625958	-0.162021	-0.162009	-0.00271083	-0.562229	0.552887	0.539335	1.444	0.543149	-0.311604	-0.495994	0.11462	-0.666426	0.240026	0.502693	-0.619305	0.036684	-0.646898
SLC31A1	0.245378	0.061045	0.147566		0.0837889	0.0366762	-0.705438	0.409929	0.102647	0.251784	0.355687	0.456616	-0.188069	-0.229107	0.0412221	0.377465	-0.0576044	0.0430118	0.690952	0.0140636	-0.0363096	-0.175045	0.236209	0.311427	-0.28285	-0.791872	-0.336542	-0.216043	-0.196093	-0.130261	-0.0662435
CENPV	-0.390774	0.121608	0.243906		-0.191128	0.0805944	-0.733878	0.0482425	0.134159	1.34129	-0.166461	-0.817697	-0.845185	0.940413	-0.451025	0.968916	-0.800073	-0.92551	-0.919628	-0.536702	-0.400263	0.929297	0.296584	0.197543	0.257843	-0.472574	0.0723871	0.346434	0.773071	0.603086	0.270268
NUP35	0.174039	0.0228713	0.0714361		0.101875	-0.212497	-0.21253	0.382915	0.188086	0.163367	0.0896911	-0.081803	0.0166577	0.143183	-0.0310734	0.358402	0.281375	-0.132652	0.00854329	0.0195581	0.0826508	-0.121512	-0.0583579	-0.0962925	-0.133478	-0.153386	-0.481043	-0.0202928	-0.114611	0.0849081	-0.0716833
ORM1	0.573174	0.0165758	0.0560682		0.878187	-0.256215	-0.139297	-1.04298	0.502841	-0.304719	0.886607	0.882102	-1.00189	0.0733995	0.116891	0.117296	0.462594	-0.0410349	0.400699	0.776482	0.108028	1.02005	-1.06917	0.684057	-0.310243	-0.450942	-0.551371	-0.798499	-0.0756318	-0.00327706	-0.863964
IGLV3-1	0.34946	0.096913	0.207741		0.634573	0.0666152	0.541715	0.951408	0.107491	0.967514	-0.157297	-0.539155	-0.250151	0.318588	-0.114562	0.154683	0.085837	-0.128168	0.238284	-0.101759	0.0360223	-0.714879	-0.91512	-0.0298714	-1.03406	-0.11681	-0.0745532	-0.73461	0.318379	-0.571215	1.0611
HNRNPUL2	-0.344669	0.00625432	0.0271565		-0.101345	0.466553	0.0647724	0.211051	0.144452	-0.412815	-0.610136	-0.396852	-0.209068	-0.21734	-0.46289	-0.385802	0.218527	0.0666463	0.328173	-0.290942	-0.454777	-0.0262202	0.0292383	-0.0107515	0.254543	0.755306	0.0382261	0.425173	0.369545	0.1401	0.0666317
FBLN1	-0.0717861	0.802862	0.879054		0.59234	0.430175	-0.756135	0.765642	0.670615	0.373902	-0.584297	0.577709	0.270048	0.174661	-0.680094	0.0899134	0.354061	0.164456	0.280639	-0.0635994	-1.71434	-1.37641	-1.20538	1.37613	-1.02669	-0.336012	0.12725	0.256787	0.144632	0.622978	0.471018
TSTD2	-0.182203	0.108796	0.225462		0.0424623	-0.126576	-0.639541	0.0698222	-0.0650505	-0.208653	0.425531	-0.0579442	-0.107182	-0.303309	0.00632729	-0.109753	0.378809	0.017972	0.193015	0.138953	-0.0437821	-0.704322	-0.14198	-0.226392	-0.0329567	0.520636	0.247388	0.0832671	-0.0146682	0.314879	0.343047
[truncated: 7,160 more rows]
