# Supplementary material for: Proteogenomics and Hi-C reveal transcriptional dysregulation in high hyperdiploid childhood acute lymphoblastic leukemia
Source: Nat Commun. 2019 Apr 3;10:1519. doi: 10.1038/s41467-019-09469-3 (PMC6447538; doi:10.1038/s41467-019-09469-3)
Supplement: Supplementary file 8 — Supplementary Data 5 [file 41467_2019_9469_MOESM8_ESM.xlsx]

## Sheet: ST5
Supplementary Data 5. Expression values of 12,313 mRNAs detected in 27 childhood acute lymphoblastic leukemias analyzed by RiboZero RNA-seq
gene	log fold change (high hyperdiploid vs. ETV6/RUNX1-positive)	P.Value	adj.P.Value	overlapping differentially expressed between Ribozero RNAseq and HiRIEF LC-MS/MS	overlapping differentially expressed between oligodT_HeH vs oligo(dT) pro-B/pre-B	HeH_1	HeH_2	HeH_3	HeH_4	HeH_5	HeH_6	HeH_7	HeH_8	HeH_9	HeH_10	HeH_11	HeH_12	HeH_13	HeH_14	HeH_15	HeH_16	HeH_17	HeH_18	ETV6/RUNX1_1	ETV6/RUNX1_2	ETV6/RUNX1_3	ETV6/RUNX1_4	ETV6/RUNX1_5	ETV6/RUNX1_6	ETV6/RUNX1_7	ETV6/RUNX1_8	ETV6/RUNX1_9
A1BG	0.90869	0.00286053	0.0110482		Yes	6.52693	5.11707	3.53509	4.72725	5.7447	5.31406	6.27636	5.96077	6.75458	5.26846	14.2323	8.12891	11.5842	13.1777	8.26927	4.06752	4.17132	1.54203	4.34144	1.98161	2.36403	5.80817	5.42228	4.7144	0.836211	1.48076	3.5091
A2M	-0.337087	0.450644	0.577938			0.792714	0.133791	1.0439	0.979193	0.489978	0.476373	0.562636	0.056673	1.234	0.168919	1.88449	2.98704	0.208884	0.621736	2.54664	1.73432	1.1928	4.46599	0.948326	0.124347	1.39073	1.53886	0.989384	0.660595	2.09891	0.987263	3.75632
AAAS	0.217528	0.267654	0.392382			8.25511	11.559	5.43546	7.19791	6.20938	6.43069	7.93619	6.38266	5.13196	3.94629	8.21639	9.64204	8.44323	3.45312	8.65538	7.82504	8.3321	6.1436	8.06009	4.41232	5.00635	5.99775	8.00427	6.82387	6.82324	4.21099	5.67526
AACS	0.684986	0.0747407	0.14913			0.75991	0.265355	0.465845	0.696864	0.194359	0.330684	0.366654	0.584492	0.297952	0.440319	0.195005	0.984351	0.281717	0.764534	0.531671	0.584109	1.02515	0.118102	0.307777	1.28244	0	0.112445	0.114866	0.250645	0.386552	0.391617	0.236348
AAED1	-0.765524	0.200452	0.31631			0.888847	1.24629	1.08046	1.25195	0.217344	0.801214	3.49404	0.175973	8.44075	0.599433	0.169607	1.0464	3.54566	0.128702	0	0.135476	0.48011	8.39734	3.92614	2.57404	4.41425	0.502973	0.649386	3.68619	3.41379	1.80324	3.91468
AAGAB	-0.200205	0.403575	0.533121			22.0049	10.0275	6.51997	7.05116	10.609	8.82675	9.90639	7.2681	7.41688	4.38088	10.2348	3.59732	18.4389	5.79894	5.74041	10.2462	10.8162	8.86394	11.8604	8.90551	8.3387	11.1964	12.0575	10.5241	14.4827	9.38231	9.36287
AAK1	0.728451	0.0183964	0.0490185	Yes		4.08183	1.50145	5.39878	7.85804	4.59012	4.89513	3.31461	3.59379	3.45302	3.23013	2.12701	2.21198	1.10712	1.52996	2.39735	2.48652	1.31709	7.55806	1.82308	2.38742	1.57952	1.47837	0.965776	1.77083	1.58112	3.70621	3.46764
AAMDC	0.875175	0.00793898	0.0251357	Yes		8.68191	8.35222	3.42989	4.82591	5.05966	7.82595	7.13039	7.91381	5.81732	2.14075	20.4597	7.3985	20.1777	3.0642	9.56268	6.7735	5.11661	7.33683	4.64546	6.12841	5.48331	5.18919	6.10509	4.34096	1.72407	0.954056	3.31955
AAMP	0.641067	0.0027685	0.0107839			31.3607	19.449	18.5708	19.147	11.9542	18.8257	25.2477	19.4727	20.3983	13.8845	24.1544	24.3855	12.231	13.6519	19.0366	17.1647	16.6389	16.3438	18.5795	8.09002	10.7446	10.2094	16.2886	16.1168	12.04	3.77831	13.7467
AAR2	0.473695	0.0273544	0.0673225			14.6196	14.4603	10.4767	5.86969	8.93431	9.62316	10.5074	11.2589	7.73176	7.84927	11.4701	17.1237	11.6967	10.3677	10.722	5.25459	15.8932	9.27072	9.1581	6.9118	8.58923	6.58617	7.65056	7.92325	12.5001	5.97785	4.5332
AARS	-0.11848	0.680295	0.772452			15.2826	32.0914	24.6318	14.756	14.9019	9.67689	16.1421	18.4198	9.36629	6.30191	11.6289	28.8286	21.405	3.00026	30.4374	17.4164	22.3373	8.82118	12.0891	11.4716	15.0013	14.2541	16.7138	46.1045	15.1077	13.2704	20.4062
AARS2	0.573624	0.0119834	0.0348163			8.09498	6.06114	9.1095	7.57162	4.93854	5.35105	5.43209	4.58775	6.37537	5.73492	5.47652	7.37187	3.78522	2.95517	9.04419	6.36723	5.512	3.31676	4.40504	2.58578	1.65256	3.7895	5.12559	5.88726	3.67432	1.89772	6.15661
AARSD1	0.660188	0.00116532	0.00532218			10.7025	11.4145	7.19684	6.84999	6.27341	8.10785	7.61928	7.17936	6.65799	7.11212	10.5913	7.84124	12.0247	7.50112	7.09539	7.21913	5.88198	8.14634	7.04312	3.00045	4.15476	5.72335	7.73599	4.70276	5.81394	2.60243	4.33101
AASDH	-0.0118771	0.953808	0.969494			3.39808	4.31283	5.01181	5.33322	6.67313	5.14593	6.56014	3.92586	2.57587	2.91293	5.50717	6.80797	5.78792	3.24083	6.38247	4.0847	6.81746	3.42041	3.6187	4.77596	4.96	5.27722	4.56801	5.23993	4.72999	7.01024	4.22872
AASDHPPT	-0.557916	0.0039311	0.0142952			5.62708	7.04518	5.25446	5.88773	7.51632	7.96197	7.30308	7.75329	5.09648	3.76229	10.0671	8.25601	13.9326	4.87881	8.42208	8.54805	7.79997	5.68712	9.95177	12.5822	12.6362	13.171	11.2619	10.0828	8.51378	10.7932	7.4359
AASS	-0.821607	0.0745845	0.148891			1.92904	0.186043	2.35884	5.80688	5.69403	5.13374	3.40891	0.197016	9.6988	5.90581	2.27867	7.41261	0.639018	3.97695	0.0266257	5.64235	2.58011	4.45062	2.37364	8.1268	4.64129	9.68565	6.94604	2.03687	5.42032	14.2129	6.88041
AATF	0.6251	0.00403733	0.0146125	Yes		20.8446	19.206	13.9605	12.9878	19.6224	24.1925	20.083	13.8534	26.0848	21.1114	20.3058	8.96176	29.7594	18.6081	14.0546	19.2773	21.1792	17.086	18.6338	11.2827	11.6771	16.3431	14.1178	12.2524	10.1517	4.56158	10.981
ABAT	-0.450701	0.0724129	0.145523			1.10365	0.74508	0.940413	1.24534	0.89427	0.741252	1.21119	0.575524	0.421819	1.59683	0.322086	0.812918	0.492678	0.36661	0.715067	0.364466	2.1708	0.585199	1.28782	1.38497	0.97191	1.30007	1.05928	1.58067	0.785799	0.951217	0.933498
ABCA1	-0.477601	0.122313	0.218615			5.57344	0.827786	3.37618	2.21925	9.40964	4.55505	4.00101	10.0571	8.08762	11.3878	4.23985	6.72044	3.45421	8.8126	7.32356	5.17197	2.53455	0.94199	4.62605	7.9733	5.78856	6.8789	7.57377	8.7398	6.95692	11.988	7.34383
ABCA13	-1.98266	8.95354e-05	0.00065583			1.07233	0.694082	1.92165	5.26299	0.0585692	1.04633	0.551486	5.21627	0.323231	0.258453	0.658155	1.15356	0.601249	0.478614	0.865169	0.0766658	0.299419	1.42001	0.605948	1.83122	14.1503	0.799683	0.977277	4.8834	2.96053	2.42966	6.99713
ABCA2	2.36126	1.2023e-05	0.000121344		Yes	4.26705	4.45088	7.52437	12.3594	13.0402	2.88889	5.74891	1.97963	7.67495	61.0919	1.81716	5.27429	1.99205	4.10223	1.31645	4.88058	4.62948	2.1254	1.18545	0.55156	0.719689	1.57174	1.13728	2.93016	1.70407	1.70658	2.72907
ABCA3	0.345271	0.514259	0.635075			0.0540394	2.18894	0.106745	0.353391	0.171781	0.438405	0.263006	0.0231805	0.17556	0.138183	0.536205	0.225556	0.102525	0.0508607	0.0156636	0.0803063	0.135522	0.456671	0.197469	0.508607	0.0758448	0.0662553	0.0789617	0.634376	0.245285	0.0475072	0.296687
ABCA4	-5.3379	2.83202e-31	8.30254e-29			0	0	0.101577	0.0896758	0.0272442	0.0463535	0.0938527	0.066175	0	0.0187848	0	0.0357728	0	0	0.0447161	0.0254729	0	0.0579419	0.979814	0.580783	5.413	2.33277	1.39008	0.871963	0.291764	0.632904	1.45196
ABCA5	-1.47884	0.000241697	0.00145812			0.817294	0.421934	0.316551	1.32744	0.152825	0.69338	0.467965	0.357456	0.0260311	0.339533	0	0.0222962	0.162154	0.0603308	0.0650305	0.0317531	0.128605	0.126397	0.451743	0.361985	0.674753	0.275072	0.11708	0.62708	0.327327	1.23977	0.70386
ABCA7	0.859652	0.00655132	0.021609			8.59375	8.37076	3.28554	7.69096	9.31959	2.97592	6.8993	4.32414	2.94744	10.1635	1.25031	2.69986	1.91253	2.75142	4.06148	3.44552	2.78087	1.44821	3.90728	1.89753	0.49519	0.710666	2.22787	3.4844	3.4889	2.21553	4.7043
ABCB1	0.0648794	0.894283	0.93048			1.23481	0.441332	0.143478	1.39334	0.115448	0.458322	1.50243	0.342732	0.117987	0.477606	0	0.0505293	0.183743	0.205089	0.0421077	0	0.109295	0.0818432	0.872104	1.77744	0.20389	0.0445277	0	0.189485	0.0824237	0.0638557	0.227877
ABCB10	-0.371675	0.309607	0.437629			4.35993	1.90653	4.3061	3.71517	2.78237	6.92229	4.15949	7.22581	6.19685	2.31661	3.31834	9.16791	2.63194	3.26412	9.04728	13.7436	3.0317	31.3178	6.90553	6.90127	5.5629	1.94382	8.21672	8.48721	9.10778	7.14314	16.5537
ABCB4	2.55787	0.00139193	0.00616283			3.12325	0.569872	0.555801	2.28166	1.37147	4.36249	2.8758	0.0724181	0	2.9191	1.67516	0	2.27769	1.21819	0.489347	3.17787	4.77013	0	0.396586	0.423717	0.394911	0.068996	0	0.0244673	0.063858	1.23681	0.0441371
ABCB6	-0.117719	0.773564	0.843331			1.49892	0.656387	2.40068	0.777113	0.64389	0.474725	0.591497	0.625592	0.658053	0.68074	0.401974	1.80364	0.358678	0.610054	1.64394	2.97	0.568938	3.46915	0.740176	0.152514	0.113716	0.397353	1.80544	1.33864	1.83882	0.854746	3.39978
ABCB7	0.327359	0.085398	0.164994			16.6134	11.072	20.4753	15.7239	20.8384	24.895	17.0178	25.8255	18.6827	14.6793	32.4056	22.6203	33.5848	19.2444	25.4355	23.6335	17.9474	27.359	16.3074	12.5623	31.2886	20.3689	15.3017	11.5448	14.6627	15.2293	16.4268
ABCB8	0.623489	0.00852122	0.0265651			2.73289	3.29354	1.87379	2.63892	2.68039	2.21914	2.00611	1.14322	2.3847	2.9702	1.23259	1.75974	1.19982	0.680234	1.15221	1.29781	2.78677	1.29789	1.53275	1.61556	0.697389	0.886129	1.20458	1.09983	0.82014	1.27077	2.14345
ABCB9	-0.188739	0.519962	0.640294			0.745656	0.835424	0.313383	0.940661	0.621993	0.600636	0.733531	0.381101	0.541182	0.39409	0.118065	1.58926	0.742458	0.268772	0.974894	0.644424	0.238721	0.250265	0.546605	0.597271	0.311734	0.894763	1.12432	0.538031	0.684108	0.502102	0.846134
ABCC1	-0.318644	0.21909	0.33818			11.747	12.0085	16.3858	13.5193	7.99333	12.8221	6.94326	18.6274	6.82773	19.056	3.79786	15.0269	4.11937	9.06489	16.4599	9.32137	7.7349	7.27671	10.4771	8.17412	10.236	7.95208	8.70433	26.6263	25.3332	11.5017	15.0208
ABCC10	0.701843	0.010231	0.0306881			3.39132	2.7474	3.40098	5.66381	4.478	3.08048	2.7932	1.45472	1.73737	5.27936	0.970682	2.64954	0.989866	0.687471	1.73914	1.75745	3.03559	0.793635	2.24698	1.66957	1.17163	0.76762	1.14354	1.90549	1.48012	1.28429	2.39387
ABCC2	0.573719	0.154993	0.261216			0.169177	0.137055	0.401012	0.678551	0.501928	0.57949	0.864538	0.348332	0.219844	1.28543	0.335731	0.376602	0	0.827971	0.411909	0.30169	0.169707	0.26687	0.264942	0.38214	0.0949764	0.20742	0.148319	0.559019	0.537526	0.416435	0.132688
ABCC4	-2.27098	5.2808e-08	1.08011e-06			0.485422	0.273093	0.319619	0.752455	0.114301	0.243091	0.49219	0.23136	0.262834	0.256133	0.46828	2.28875	0.0682192	0.406105	0.281404	1.73663	0.216419	3.03864	1.40779	2.13205	5.45035	2.04997	2.34461	1.40702	4.46787	3.8407	4.88595
ABCC5	-0.983563	4.38733e-07	6.82528e-06			4.71818	2.87421	5.24242	5.60846	4.62834	4.96738	5.13528	5.99259	4.22121	3.28549	5.16622	7.53882	2.7274	3.2264	6.43193	6.06205	3.1245	4.71402	7.10035	8.39558	6.67374	10.0555	7.93095	7.88499	12.1719	14.5823	10.0464
ABCC6	-0.143935	0.742733	0.820719			0.0836864	0.0564972	0.220409	0.340522	0.0295581	0.0251452	0.101824	0.239318	0.0453125	0.0611408	0.207594	0.116433	0.0352828	0.105018	0.323426	0.193455	0	0.0314315	0.145621	0	0.0783031	0.0684027	0.101901	0.169799	0.316544	0.196188	0.131273
ABCD1	1.04941	0.000372895	0.00207758		Yes	10.5107	2.724	4.91988	6.90607	7.12569	5.1189	8.78845	3.37612	5.82594	11.3912	1.85354	3.95045	3.78034	5.1572	7.8547	3.05977	10.044	2.07675	3.71857	1.50028	3.35588	3.48124	1.92886	4.245	2.71326	0.875847	3.12557
ABCD2	-1.46015	0.000169281	0.00109129			1.41972	0.616152	0.534168	2.09264	0.14327	0.548462	1.76854	0.318997	0	0.246961	0	0.4703	0.213773	0.127258	0.587875	0.167444	0.406905	0.190438	1.60577	1.52709	0.284655	2.11365	0.197569	0.440906	0.306862	1.4264	1.24606
ABCD3	-1.00667	5.66949e-06	6.39271e-05		Yes	1.90698	2.21511	3.21293	2.39634	4.13044	2.85653	2.76387	3.27204	1.36661	1.35225	2.01742	2.73123	2.83764	0.897404	2.76374	3.13953	2.10988	2.78069	3.52813	4.75096	9.83996	4.98558	4.56898	4.09684	4.20061	5.86764	3.51923
ABCD4	0.547533	0.00146952	0.00644211	Yes		9.59447	10.763	12.5397	11.4059	8.68851	8.51848	10.5328	7.26159	8.51507	9.20567	7.51586	12.1779	6.35658	9.3243	9.60458	9.60065	9.84164	7.83028	7.82034	3.9832	5.12988	4.18645	8.25699	6.56568	6.76707	7.18746	7.54393
ABCE1	0.183774	0.292137	0.418948			11.9819	16.2236	17.8175	13.2354	17.6176	23.6339	20.6806	16.5452	18.5883	12.5161	37.9047	22.1025	21.4129	35.2885	18.6919	25.1418	16.4086	31.249	15.2154	21.9207	18.8952	19.3122	20.9258	12.936	19.5546	17.4573	13.5156
ABCF1	0.804087	0.000132188	0.00089185	Yes		17.2494	19.4505	13.9975	11.6664	13.3376	15.6748	13.9541	11.7587	15.4485	29.0193	10.6395	9.59965	16.2156	28.0816	13.7563	11.5005	17.2567	13.2374	10.7568	7.89796	7.0666	8.91673	10.729	11.2293	7.93531	5.98374	9.6165
ABCF2	0.262399	0.202928	0.319292			12.4204	16.8981	15.3572	9.58971	9.04168	11.965	9.97869	12.079	10.4726	4.95274	10.3485	13.2572	12.7715	5.17562	13.0813	6.85699	11.318	12.9265	7.64683	10.1728	9.581	8.36961	9.7323	8.82164	14.9547	5.16778	8.2914
ABCF3	0.274343	0.173245	0.283745			7.28925	5.8232	6.55933	6.70885	4.63423	6.09605	5.76489	6.18403	6.24911	8.10657	6.63002	10.2543	3.22686	9.75712	6.45586	5.65688	6.25591	4.06099	6.82814	3.65892	4.77425	4.02166	7.07106	5.28207	6.89291	3.63128	5.2724
ABCG1	1.15578	0.00893291	0.0275115			2.82481	0.48839	10.3432	5.07629	4.34376	3.97473	2.5149	8.57067	4.30874	24.4886	3.67455	8.57928	1.61216	10.3104	20.1501	5.11935	2.34987	4.85196	1.36672	1.2969	2.90096	0.802489	3.90107	2.63609	8.36547	2.84677	2.97206
ABCG2	-3.08388	4.7833e-18	5.71814e-16			0.260968	0.528542	0.859153	0.379245	0.322609	0.117619	0.264606	1.00749	0.353256	0.222438	1.07894	1.51286	1.15527	0.163744	1.51286	2.7578	0.872619	2.94048	1.56666	6.38603	9.27885	8.85224	8.19844	7.79121	8.39045	4.58844	8.76715
ABHD10	-1.46554	2.52974e-08	5.65311e-07	Yes		6.07249	6.7855	9.09968	7.91179	13.8303	11.4509	10.6158	10.6588	3.96825	2.49873	23.3745	21.9471	23.9247	9.85394	16.2257	14.729	17.2243	7.39277	36.6916	30.4815	44.2793	34.5731	29.1689	32.1681	25.0285	34.9761	26.5509
ABHD11	-0.270779	0.444108	0.572128			0.552718	2.23886	0.727859	0.642579	0.390441	0.6643	0.560424	0.632242	0	0.269208	1.14257	0.384499	0.815605	0.520205	0.213611	0.821377	0.831676	0.207594	1.00986	0	0.775745	1.12944	0.403812	0.881145	0.209066	0.647875	0.939259
ABHD12	0.790813	0.000234789	0.00142062			4.36605	6.60084	4.37289	3.91415	3.38826	4.21275	4.04035	3.27087	4.69475	4.80718	4.57628	5.39006	2.72225	7.29243	7.16535	4.26458	5.11998	4.36519	3.82003	1.85205	1.72614	1.96026	2.74054	3.31531	3.07032	2.37866	2.84559
ABHD13	-0.310941	0.0851268	0.164547			9.599	5.28027	10.6119	8.19748	15.7799	10.1837	11.3429	12.8779	12.5123	10.2164	11.5628	7.91415	14.6392	28.8504	8.3126	15.9671	12.4029	16.1569	10.6817	9.96381	17.8522	16.8058	17.2294	14.2207	12.2821	22.3642	13.5701
ABHD14A	0.819038	0.0343915	0.0809989			2.74883	2.87342	1.05093	2.24217	1.50331	1.51866	2.80514	1.59752	0.432107	0.647832	5.49904	7.77229	1.34585	1.00147	2.98143	1.14203	1.2453	1.79842	1.38866	1.00147	0.746711	1.3046	2.07306	1.69633	2.01241	0.155907	0.695466
ABHD14B	0.971805	2.15998e-05	0.000199518	Yes		18.6781	13.2401	8.9602	11.2257	9.04746	16.8366	14.6097	10.1867	13.9781	6.57935	22.1737	14.4784	11.0529	13.4356	13.4575	11.5654	10.9743	14.2058	9.61108	7.78514	5.24296	5.07078	7.65155	8.00488	8.78077	2.22847	5.6505
ABHD15	0.450843	0.0460808	0.101987			19.4895	14.386	24.8148	16.3281	18.5984	10.5302	13.9995	12.0869	24.9831	23.8029	12.3777	10.2093	6.97942	16.2435	12.8637	13.9579	10.5997	8.86336	10.082	9.06101	9.06295	18.7131	9.95006	8.37159	8.79299	12.5922	12.155
ABHD16A	1.12638	2.28815e-09	6.59811e-08	Yes	Yes	21.8326	21.2863	16.0469	15.4063	16.3551	16.5679	22.0546	14.2002	24.0001	21.2924	15.7437	17.0952	9.88977	26.3783	17.9841	16.3481	19.9656	14.0735	9.70078	9.74849	7.41113	6.28734	10.6091	8.16789	9.33366	5.89195	7.76534
ABHD16B	-0.0324681	0.908305	0.9395			2.11466	3.05918	0.79564	3.59989	2.6675	1.08924	2.45045	0.863898	1.63571	1.25068	1.24897	2.80204	0.891557	0.568648	1.34264	0.798103	1.81825	0.226925	2.0501	0.758198	0.565323	1.85192	1.47139	2.01396	1.37121	1.59347	1.81652
ABHD17A	0.684419	0.00331483	0.0124362			12.3653	10.5739	5.42782	9.76342	5.78683	5.85173	9.82116	4.59691	8.7038	9.18454	3.66378	7.35942	4.60507	4.0086	6.57091	3.60706	5.09943	1.43197	6.70597	5.04308	2.12114	3.32688	4.06529	4.80871	3.50787	1.99293	5.17239
ABHD17B	-0.249104	0.231341	0.351972			66.4867	43.4423	82.2055	39.4558	92.498	73.9992	78.642	57.3452	62.9703	60.9658	65.0521	41.7405	132.766	59.021	57.1742	144.587	49.6818	48.8992	98.0963	97.1164	84.8133	78.5457	85.7998	70.7655	76.3354	71.0419	72.0996
ABHD17C	2.42314	0.000474428	0.00253763			4.70907	0.353236	0.918704	0.70968	1.84805	6.86505	0.565894	0.24938	0	0.29732	3.89381	0.485315	1.47065	24.732	4.98796	1.7279	2.68267	0.982593	0.45523	0.656603	0.489572	0.142557	0.0849486	0.151661	0.131942	1.02218	1.41352
ABHD2	-0.0226111	0.887572	0.925766			10.8437	8.62793	9.82409	13.3828	6.93291	8.19453	9.57302	10.7718	9.00576	6.52255	5.15737	8.53604	5.98116	7.32828	6.32168	7.91592	8.11741	10.6795	8.18245	9.74546	7.55243	8.39685	7.699	8.40133	9.71444	8.0636	10.1195
ABHD3	-2.41237	4.59533e-27	9.43039e-25	Yes	Yes	6.56831	11.9335	12.9744	7.36947	11.2585	4.22287	7.05164	13.3003	6.58988	12.632	8.38634	5.44279	5.74211	7.27286	19.3465	7.08147	8.67215	8.48928	48.1545	56.3647	75.7829	50.5687	41.9539	32.3376	50.0912	54.0919	28.6748
ABHD4	1.18611	3.88432e-06	4.60324e-05		Yes	2.07235	3.88238	3.27483	5.10465	3.84277	3.59597	2.45846	2.00013	3.02963	3.78512	2.18481	2.66703	2.0314	2.34054	3.00341	1.95045	2.44265	3.44419	1.32522	1.36531	0.290857	0.825765	1.05983	1.62184	2.35161	0.455462	2.27552
ABHD5	0.260594	0.290763	0.41728			2.26018	3.50051	3.15146	3.12999	1.76095	2.75641	2.75003	3.93509	3.56338	2.67118	2.80333	2.4047	4.54034	3.50368	4.89418	5.07111	1.60043	6.51652	1.8045	2.25236	3.17219	1.14104	2.67118	3.93076	2.86648	3.15578	4.01463
ABHD6	-2.1015	4.12275e-11	1.76876e-09	Yes		1.3513	0.832944	0.464216	0.614738	1.24508	0.370719	0.357428	0.201616	0.381741	0.128772	1.60316	0.899165	1.78347	0.331778	0.783364	0.407446	0.82511	0.529598	2.17757	4.64489	3.79313	5.18641	2.01743	1.43049	4.00015	2.58252	2.71873
ABHD8	0.652347	0.0370815	0.0857918			4.57981	2.51213	6.7849	4.07649	4.24618	2.23615	3.94711	3.68349	6.04441	2.78831	6.86379	5.30992	4.2238	1.9756	8.46269	2.17411	8.61406	0.645043	3.33711	1.4368	1.60695	3.27547	3.48539	2.98683	3.46463	1.17431	3.592
ABI1	-0.157263	0.383958	0.514717			21.946	34.6267	26.2669	26.9815	47.6205	50.5148	34.0015	42.6733	35.8108	42.0381	45.6352	32.7593	43.2491	55.7076	31.3567	40.1166	35.9057	21.9679	43.7637	55.3312	42.3783	55.5302	37.5823	34.1677	31.9942	36.1253	32.7784
ABI2	-1.11869	1.19933e-05	0.000121243		Yes	0.958011	0.585744	1.82096	1.17418	1.04384	1.24646	1.35258	0.271378	1.79105	0.950831	1.25549	0.616145	0.880207	0.765558	1.2784	2.22057	0.716228	1.63954	1.74093	2.24564	1.67438	2.73698	1.39323	2.34198	1.76398	5.76833	2.55895
ABI3	1.65292	7.86687e-07	1.13691e-05	Yes	Yes	7.98459	9.73757	2.71347	6.43802	1.91043	2.55391	8.566	1.91507	1.67353	0.940886	3.62059	4.53916	3.58355	2.26255	5.62418	2.89199	4.65075	0.96739	2.50985	1.29289	1.20499	1.47369	1.12906	0.597258	0.3897	0.754777	1.21208
ABL1	0.312396	0.187659	0.30121			8.39953	5.30766	11.946	8.78861	7.01333	6.45084	7.80805	7.4078	9.44159	15.2434	3.08374	9.67626	2.80471	8.8541	11.6474	6.95679	9.63919	7.98784	5.20908	6.07138	5.3757	4.44886	6.30847	6.83649	8.15887	6.14366	11.2521
ABL2	-0.370795	0.098618	0.184066			3.30839	2.48048	8.54588	7.04532	7.98867	6.40888	4.95435	3.92995	3.72048	4.16018	3.27485	2.89899	2.1325	3.62276	5.00684	4.56981	3.19111	5.25112	3.99381	5.56887	4.95588	5.71387	5.62437	5.40794	6.17277	9.25677	6.47456
ABLIM1	1.27122	0.000746426	0.00367043			9.50598	8.52307	6.24502	13.746	6.08881	8.70356	11.8521	15.8524	0.208196	7.36639	3.49737	9.897	3.94475	2.77452	2.36527	6.22203	2.50716	3.49009	6.3228	6.35324	1.07933	1.75477	0.499416	1.72752	1.79378	4.24418	1.82622
ABLIM2	-1.74744	0.00043203	0.00234757			0.174295	0.141201	0.137714	0.0911842	0.406303	0.471333	0.169656	0	0.0566237	0.127339	0	0.0484994	0.0440904	0	0.0202081	0	0.349682	0	1.05544	1.1811	0.293549	0.341912	0.152806	0.0909364	0	0.245162	0.601488
ABR	1.2919	3.03525e-05	0.000266		Yes	8.37397	8.24289	8.8931	12.5618	8.60593	10.7138	9.79445	3.27533	10.2969	17.8145	2.27829	4.35963	1.77665	4.88137	6.98418	4.15702	9.55638	4.13943	2.64164	1.89831	2.98247	1.45724	1.93407	5.04239	5.23141	3.67295	2.59888
ABRACL	-0.0293028	0.926511	0.950364			80.6547	86.4801	49.2879	37.5376	77.4557	83.4736	75.2582	92.4099	32.5391	18.6149	138.613	124.195	342.935	75.4141	94.5313	111.241	95.5379	82.1668	127.503	96.583	139.588	146.499	118.622	37.7412	64.2057	54.3761	65.188
ABT1	0.749628	3.69662e-05	0.000313691			26.313	23.8946	17.7963	20.8235	17.2743	21.0118	25.4909	18.5256	22.5325	19.2241	19.5109	19.399	27.6741	33.783	18.0312	17.993	21.4464	14.0992	17.0207	11.8442	13.6483	14.8156	12.9554	12.3109	13.3066	7.54316	10.8236
ABTB1	0.891787	3.94418e-05	0.000329475	Yes		11.6593	6.45906	6.09637	12.3788	6.79483	5.59492	7.34346	10.0909	6.57294	7.3908	5.01887	7.77684	4.29396	3.61479	6.40119	4.34862	5.88233	2.00923	4.90494	2.84019	1.1551	2.94307	3.45739	5.15872	3.57999	3.07498	4.30332
ABTB2	0.691535	0.0599552	0.125956			0.63602	0.858762	0.670046	1.10914	0.673929	0.496872	0.51591	1.89158	0.275501	1.54891	0.315545	1.23886	0.643562	0.319257	0.245805	0.16803	0.340274	0.143329	0.486958	0.319257	0.357064	0.467877	0.526629	0.405578	0.48115	0.298207	0.232792
ACAA1	0.549902	0.00475301	0.0166734			7.56682	5.28869	5.39257	5.71807	4.33905	5.2159	4.00765	6.74621	6.79635	6.33041	4.26934	9.37176	3.52801	4.46852	6.36481	3.32199	5.77476	4.61406	5.34419	2.79283	4.58122	3.23797	4.07574	3.22541	4.04069	2.86955	3.63067
ACAA2	0.487234	0.0243835	0.06136			15.6317	15.577	17.0812	12.2161	15.0657	8.69418	13.2024	19.0459	11.1426	8.32234	37.8482	18.5672	30.4984	13.4601	19.2083	17.5459	19.1422	22.766	9.57077	12.208	18.7884	13.6094	11.9064	10.0861	12.4544	14.1077	8.51039
ACACA	0.524278	0.0161196	0.0441067			4.39296	4.23516	9.67007	5.56888	4.65479	4.39821	3.92496	4.07471	4.87128	10.2798	2.855	5.503	3.13696	2.86825	4.65161	4.91424	3.82133	5.07767	2.36938	3.66159	3.09415	3.51779	3.39895	4.29922	3.49496	3.9902	3.05133
ACACB	-0.187006	0.549693	0.666732			0.581488	0.294424	0.114862	0.494344	0.462109	0.275183	0.389132	0.997727	0.118069	0.562901	0.144245	0.667447	0.23903	0.136821	0.480359	0.33125	0.393734	0.0982796	0.432558	0.273641	0.204031	0.196057	0.201795	0.935436	0.329922	0.562318	0.672701
ACAD10	-0.393119	0.0545329	0.116493			3.30542	3.10817	4.85027	4.92017	3.9027	3.19235	3.56216	2.91677	3.18317	2.27692	1.75703	5.22297	1.79176	0.844409	3.38069	2.78351	3.4342	2.58049	3.34008	4.08872	3.44625	3.06841	4.03636	4.35247	5.19757	4.69089	4.5924
ACAD11	-0.229139	0.360841	0.491324			2.52707	1.95693	4.84493	4.63371	3.22898	3.41689	2.98433	4.30411	2.77684	6.54337	5.71559	10.4444	2.77326	4.33712	4.17947	3.23995	2.98235	2.3868	6.36315	7.27517	5.32015	4.05516	4.69711	2.10051	3.96404	4.83525	4.19721
ACAD8	0.246442	0.171912	0.282309			5.70215	5.47668	4.52862	5.17693	3.33245	3.52379	4.79221	4.99279	3.29435	3.02783	3.28103	2.12648	3.6061	5.14542	3.37375	4.83384	4.06888	3.87484	3.9433	4.53682	3.79524	2.7388	3.77942	3.2204	3.40203	3.04907	2.97383
ACAD9	0.170172	0.453461	0.580583			6.53004	6.90879	9.04845	9.05055	5.73162	5.27126	4.56558	6.60556	4.43285	7.33423	8.7037	15.9331	5.8555	4.21959	6.55406	8.304	6.20832	4.11817	6.99574	2.75191	3.96693	5.85527	7.26302	6.52581	8.51594	7.28297	5.92424
ACADM	-0.802501	0.000132557	0.000893853	Yes	Yes	9.39025	7.58944	14.1074	7.26513	12.9863	15.7765	12.5519	14.3722	9.09463	4.57364	16.9508	14.8435	22.0254	6.80476	12.8807	17.2958	12.2942	12.5179	23.5661	22.074	20.4186	25.0258	27.9572	21.1611	16.5087	20.4635	15.8017
ACADS	1.26619	1.08372e-05	0.000110922	Yes		5.25562	5.6447	2.20213	4.58256	4.64073	2.58407	3.29423	3.894	5.43267	2.61799	3.5556	6.86901	5.23737	2.24839	9.09405	4.10233	3.35497	1.88422	3.40866	0.599572	1.34115	0.878683	2.03622	1.7311	2.71083	1.12008	1.74875
ACADSB	0.481893	0.033897	0.0800866			1.95523	1.97998	7.99074	4.11512	5.57235	6.38134	4.63493	4.33814	6.29727	2.4629	8.78052	3.75217	4.98869	6.09176	5.98003	4.94288	4.76814	9.04023	3.27321	4.69574	3.87971	3.18252	2.93085	2.57962	3.59583	5.9272	2.61756
ACADVL	0.724123	0.000217454	0.00133542	Yes		38.4016	32.304	29.6228	29.2888	30.4489	37.0769	25.7353	26.6238	49.635	58.6452	26.4491	35.0962	18.6939	34.0214	33.2419	30.2727	27.4784	28.9602	25.5446	16.3172	15.9379	14.9856	25.4593	25.7041	18.3945	14.1745	22.4702
ACAP1	0.687666	0.00331792	0.012444			25.1466	21.2927	5.16367	25.5929	18.727	15.9056	21.5386	16.7469	8.81562	22.3992	9.16303	11.2669	10.566	5.88341	12.5352	10.866	12.8265	3.3937	10.8428	6.3113	7.25809	5.46946	8.78116	12.7493	11.1561	3.84685	10.9645
ACAP2	-0.974614	2.91919e-11	1.29762e-09	Yes	Yes	12.9916	9.91024	15.6597	14.3045	19.2924	14.2409	18.0456	20.0783	17.7143	14.563	20.4184	12.9561	16.1682	19.7066	12.5669	15.9336	16.571	14.7239	29.6226	34.4865	36.0949	31.9265	29.0705	28.7291	24.8358	38.2818	26.1951
ACAP3	1.08966	0.000900115	0.00428416			2.20221	1.45441	1.89133	3.86124	1.31892	2.11456	2.097	1.15001	2.56625	6.62806	1.1282	2.23135	0.938561	2.43314	1.66519	1.39917	2.06504	0.701256	0.949674	0.540697	0.470343	0.704356	1.03181	1.70682	0.488928	0.715483	2.10271
ACAT1	1.1488	1.6493e-05	0.000159653	Yes	Yes	7.66565	6.42429	10.1444	5.76202	9.603	10.9945	8.31621	17.8179	6.50193	3.44857	20.046	12.5041	20.4421	4.33594	11.9962	10.9614	7.23511	11.3605	4.08049	5.26	6.99587	3.84273	5.21423	4.49858	3.59942	4.31563	3.67252
ACAT2	0.518022	0.0499739	0.108889			7.55356	12.1195	9.6887	4.96104	6.49656	6.013	6.44538	4.92332	6.29421	3.15347	12.8972	7.84785	13.1521	3.69311	6.28397	9.47573	17.3194	9.34005	4.91611	5.72431	5.78263	8.96038	6.88031	2.81499	7.79219	4.65697	4.0778
ACBD3	-0.216473	0.25713	0.38113			13.7903	7.16147	9.7785	7.09122	12.3642	17.318	12.907	11.4263	13.6892	8.9987	13.3033	7.78939	12.7463	18.7476	7.51608	13.1951	15.6071	11.0229	17.0127	15.5306	15.2192	14.3065	13.3043	14.8613	11.2349	11.9161	10.2613
ACBD4	1.48302	3.09861e-07	5.04005e-06			9.32573	3.50607	3.3092	6.86545	8.34312	6.24179	7.20222	3.44937	3.71906	2.2847	6.37212	2.33082	4.0966	2.10231	4.04657	3.76203	7.84248	1.57303	3.03172	0.840925	1.25401	1.91705	1.83592	2.57362	1.01388	0.883664	1.44534
ACBD5	0.217158	0.21974	0.339034			5.93366	6.54614	8.5762	6.81422	11.6034	10.3929	9.33273	10.5949	9.24662	10.8554	10.0521	6.17486	6.71181	17.3441	10.683	11.4225	9.53329	9.1862	8.33556	8.53584	8.53106	9.3451	8.74067	7.88637	6.02159	8.65159	6.35648
ACBD7	-2.0733	6.8944e-09	1.78342e-07	Yes		0.422287	1.14035	5.00488	0.981884	0.298304	0.507537	0.17127	0.483045	3.88704	1.64544	1.04753	0.58753	0.534118	1.05986	2.77445	3.20746	2.82407	2.06187	3.60058	2.11971	3.5561	3.45164	13.0607	7.09932	4.79191	7.67232	9.38415
ACCS	-0.463285	0.424712	0.553986			1.88205	4.61808	0.571943	6.28007	0.0767009	0.195749	1.32112	4.03657	3.17472	0.158655	2.33432	2.97099	0.045778	1.22631	5.22442	0.645428	0.980281	3.87421	12.9989	1.22631	0.304785	0.621248	2.24762	8.56049	0.328563	3.24546	1.3058
ACD	0.0693107	0.768453	0.839347			6.34614	7.81777	5.42778	5.70455	5.40724	3.71535	4.85581	2.75027	3.61327	3.96727	4.2196	7.19096	3.88924	2.09357	5.87869	5.31495	5.90663	1.17948	5.43031	3.69454	3.30564	4.49195	5.25783	7.05443	3.41505	2.07057	5.07999
ACER2	-0.926549	0.00282176	0.0109362		Yes	0.565313	0.190823	0.744446	0.575069	1.19802	0.679438	0.343917	0.64665	0.306092	0.619522	0.467443	0.655436	0.953361	0.177353	1.03777	0.466719	0.567086	0.318486	0.983688	1.06412	1.32237	1.50173	1.37671	0.491577	0.64149	0.828298	2.06912
ACER3	-0.627873	0.00361578	0.0133497			1.62355	1.41646	1.38148	2.11256	1.27039	1.71115	1.39799	2.03572	1.13604	1.69712	0.619602	0.938293	1.10573	2.35084	1.8679	2.22712	1.00224	2.67367	1.79937	2.44488	3.15508	3.21552	2.37231	1.99822	3.11779	2.5911	1.8219
ACIN1	0.445082	0.0306983	0.0738092			25.8543	26.0175	28.4384	26.6806	20.0621	25.6421	27.5149	17.7326	35.2292	57.2588	22.3926	19.9339	18.6194	45.0071	20.0064	24.2154	20.4789	27.0974	21.882	20.4776	14.2938	21.5393	22.9982	22.1197	17.4926	13.3078	23.6182
ACKR3	-0.261732	0.620407	0.725458			9.80536	0.378266	5.16496	2.11705	11.7751	10.5222	12.1577	0.480692	18.0512	3.4113	1.62156	0.64963	0	1.75782	1.29926	3.7932	1.12413	2.20966	2.38869	7.03129	5.50476	8.12909	5.45808	2.84213	12.2923	4.92577	3.14943
ACLY	0.426239	0.00679524	0.0222715			46.0768	43.1401	34.4902	36.5108	33.0626	34.2473	35.7525	25.937	38.9328	26.2811	26.5695	23.6183	28.526	25.259	26.8518	34.3167	47.9647	34.8849	27.3446	23.8896	23.3717	21.9528	25.0408	26.6409	29.1699	19.685	27.2625
ACN9	-0.447554	0.264488	0.388945			1.28184	4.82137	2.53202	0.958009	1.64929	6.18995	4.67894	2.1994	1.48726	1.60543	4.08825	4.20378	0.463227	0	3.55623	0.362837	1.01031	6.80894	1.95965	4.48104	2.31309	4.7148	3.41154	5.97128	4.57149	3.21968	1.93891
ACO1	0.511398	0.0151235	0.0419971	Yes	Yes	2.90267	2.43066	3.63867	3.21234	4.25862	3.59767	4.68637	3.56772	4.08028	3.07905	2.76939	2.75705	4.7657	1.62864	5.69531	4.31356	3.49972	4.43419	2.05434	2.4167	1.88027	2.73756	2.26341	2.66968	1.96361	4.66193	2.36416
ACO2	0.367961	0.0220396	0.0567609			19.5677	24.3069	17.3162	17.5623	15.4261	13.8286	13.9043	13.4299	17.7149	16.6216	15.1445	16.0444	13.4638	14.8316	16.3348	12.3553	24.0783	16.0511	14.3824	13.1618	9.96009	12.6033	11.2081	14.0207	14.9214	9.90858	15.3882
ACOT1	1.66379	0.00298854	0.0114208		Yes	0	3.24099	0.486302	0.858647	1.04346	0.887672	2.54615	0.211209	4.39893	0.0899325	0.305352	2.39768	0.778467	4.17075	1.56991	0.731711	2.46962	0.693494	0.578326	0	0.34553	0	0.629527	0.428157	0.838094	0	0.868907
ACOT13	0.33942	0.0689003	0.140087			6.95835	4.56803	7.01463	7.57357	8.08497	7.22397	7.35704	7.3694	10.6793	7.50288	11.3089	11.6174	13.1713	4.8779	8.2902	6.9888	7.36527	11.2469	5.61146	8.12983	7.67818	5.4718	7.88854	5.67517	5.99007	6.83442	5.49517
ACOT2	1.38326	1.10666e-07	2.05836e-06		Yes	15.3322	17.3109	8.70283	10.3723	13.3516	9.37258	11.4718	4.53574	12.1663	11.9098	13.115	8.58175	8.9161	25.5433	6.79388	8.03139	8.92763	7.14858	4.82986	2.98558	2.47344	4.21337	4.05576	3.90776	5.79942	2.94366	6.49641
ACOT7	0.681663	0.0343781	0.0809989			1.58504	2.17466	1.41398	1.96163	1.73369	1.15224	0.933179	0.614114	1.07971	1.56893	2.02936	3.48576	1.16408	1.34744	2.63803	0.607866	1.38485	1.78596	1.5214	0.962455	1.29172	0.564198	0.3362	1.33384	1.85665	0.0898997	1.20307
ACOT8	0.0663585	0.745395	0.822184			6.00604	5.27112	5.93189	5.10595	3.87144	3.65438	5.66349	4.93794	3.9837	2.48652	2.85558	6.19753	3.79828	2.35531	5.36771	3.17347	4.71948	1.86103	4.57229	1.88425	3.09083	3.74323	4.35141	3.69937	5.90665	4.48803	3.80775
ACOT9	0.525687	0.0131673	0.0376607	Yes	Yes	14.1243	11.4256	11.226	9.76494	13.1507	10.1327	12.6603	11.6513	6.58425	11.6014	8.2928	10.6977	9.46092	16.8332	12.6938	10.3086	14.8812	10.3587	17.8441	7.86596	10.6743	4.55985	7.35773	6.43171	6.82833	5.80439	5.37508
ACOX1	0.156626	0.397286	0.527701			20.5088	14.1648	17.699	15.1045	12.9754	18.3522	16.7771	14.9042	13.3417	7.3645	10.3107	9.07268	8.18493	8.80787	13.9524	19.9731	15.6795	13.6295	13.6164	11.4315	17.3963	9.85653	12.3287	12.9208	12.8789	10.9403	10.678
ACOX3	0.944642	0.000272962	0.00161276	Yes		2.79614	3.44226	3.03237	6.35806	3.77612	5.6834	5.00316	4.60952	3.20609	4.20585	2.31205	8.23825	2.35775	2.88967	6.26132	2.66154	6.1048	4.139	1.74586	2.27045	3.23187	0.60498	1.96273	2.52678	3.73285	1.83156	2.58006
ACP1	-0.515219	0.00739502	0.0237741			15.5105	14.5776	12.2152	11.1817	13.8032	24.8557	17.947	15.9592	19.2666	10.4801	25.9019	17.7716	34.2354	29.1009	17.5424	17.5258	14.9998	21.8744	25.9575	30.1504	29.3101	35.0504	30.1443	17.7628	28.5291	18.0917	19.5198
ACP2	0.157038	0.492243	0.615234			4.4787	6.25148	2.86924	4.11622	4.48912	2.56413	4.19748	4.77693	2.35947	1.63605	1.65148	3.70506	3.59789	2.39244	5.68389	2.39843	5.40343	1.3639	3.63335	2.50636	3.39778	4.08124	3.31633	2.78932	2.47243	2.44752	2.94308
ACP5	1.13088	0.00519878	0.0179056			4.42106	4.70466	0.296032	2.74415	0.476396	1.21582	2.46168	0.707144	0	2.02559	0.743523	0.834039	0.66344	0.141051	0.564714	0.965083	1.42819	0.591022	1.60379	1.97471	0	0	0.109491	0.716752	0.510183	0	0.999109
ACP6	-0.149663	0.618845	0.724595			1.04021	0.392783	1.04478	1.21445	0.616487	0.492663	0.90097	1.02853	0.400939	0.128808	0.830961	1.22648	0.49059	0.564179	1.99302	0.99561	0.353717	0.615829	0.763897	0.66374	0.445404	0.583633	0.863014	0.996512	1.28041	1.14696	1.16155
ACPP	-0.244936	0.523746	0.643409			0.201156	1.52777	0.596018	1.66625	0.373005	0.815957	0.611882	1.03544	0.0816878	0.110223	0	0.699673	0.127213	0	0.174918	0.049822	0.252233	0.283318	0.551292	1.13594	0.564649	0.184971	0.110223	0.830862	0.570656	0.0884203	0.433866
ACRBP	0.283163	0.322147	0.451571			1.03836	1.80258	1.17205	2.00478	1.25743	0.601707	1.62438	0.763561	1.0843	1.13793	0.735939	1.34149	0.656672	0.279224	0.773935	0.881759	0.967217	1.08642	1.00666	0.279224	0.208193	1.36402	1.08375	0.967419	1.17828	0.521627	0.581716
ACRC	0.316395	0.27673	0.40249			1.74699	0.11794	1.15028	1.52326	1.17237	0.472426	1.41708	1.29893	0.472959	1.19125	0.866725	0.810199	1.10482	0.657691	2.36308	1.32692	1.22673	0.984221	1.30716	1.31538	0.980767	0.999556	0.680715	0.860837	0.660801	1.02388	0.548076
ACSF2	-0.0675707	0.770946	0.841324			3.56468	6.85126	5.46064	3.55219	4.39382	3.93457	4.55855	5.58585	5.14041	6.85631	7.57939	6.88265	3.9106	4.72438	6.1151	4.61267	10.837	2.13123	6.01927	2.87571	3.36941	6.19896	8.63682	4.39655	8.00751	5.05243	5.64872
ACSF3	-0.297601	0.189226	0.303106			4.13419	5.61875	5.73074	4.79052	4.68801	2.6315	2.91222	3.3912	2.53302	3.68279	2.02408	3.48142	1.81181	0.921554	4.24667	2.35328	3.14674	1.7162	3.80515	2.32095	2.494	2.26759	3.94773	6.07042	5.59662	5.4198	3.42738
ACSL1	0.813566	0.0836655	0.162591			10.3351	24.7375	3.44667	17.0575	1.91999	7.834	4.81768	36.9055	8.44846	11.0564	1.49829	4.902	4.54125	37.3294	5.13543	1.96138	2.62552	8.5448	9.459	11.8747	4.52114	2.633	1.98574	12.6927	6.39694	3.12692	5.36886
ACSL3	-0.837957	3.71481e-06	4.42792e-05	Yes		4.74731	4.18804	4.83252	4.08855	7.19049	5.77569	6.16599	8.8951	5.25129	6.9367	5.63527	8.46892	7.47799	5.92085	7.47953	7.64633	6.0769	5.64442	8.52927	10.7453	18.7215	13.7834	10.8519	9.39584	6.94032	14.7479	7.88077
ACSL4	0.381969	0.12356	0.220305			13.9369	8.12184	15.3232	11.8942	20.0965	15.8814	15.7977	12.577	16.6053	8.57325	20.0584	10.1069	24.2382	11.9415	13.4148	21.5579	21.1358	29.1479	7.91028	12.8696	24.174	9.06762	7.0123	23.2378	7.75828	8.90022	8.40444
ACSL5	0.536197	0.0071168	0.0230785		Yes	17.2732	17.7438	20.4522	19.8789	20.94	17.9483	23.5606	13.4949	24.9044	8.98287	29.2652	16.3447	16.6217	9.55748	19.7383	22.932	25.3668	23.5572	13.5385	12.3685	18.4443	12.6945	14.038	12.3364	15.4772	10.8528	10.3461
ACSL6	-0.0710911	0.902716	0.935925			0.330978	0.145725	0.568508	0.58973	0.0457442	0.207545	0.682858	0.39506	0.397378	0.021027	0.392667	2.10224	0.309421	0.0812632	0.48385	1.93891	0.101048	5.39942	0.315508	1.40856	0.444334	0.0176434	0.504648	0.750801	0.555202	0.58194	1.58012
ACSM3	-0.527045	0.172909	0.283455			0.754811	0.491378	0.851992	1.17526	0.0571286	0.145799	0.393601	0.786322	0.0437889	0.374205	0.401229	0.937654	0.170482	0.55818	0.203158	0.480729	0.432673	0.698618	1.08358	2.43569	0.529692	0.297463	0.137865	0.539151	0.367081	0.758366	0.803441
ACSS1	-0.250475	0.19354	0.308406			22.2483	11.6458	20.3203	16.4797	15.065	14.7623	14.7012	14.6119	13.8331	10.21	7.46295	11.9159	6.38295	4.65832	14.3322	12.0424	18.1319	10.3609	27.9398	11.5088	15.2553	12.9695	15.315	13.7767	13.7107	11.9018	18.934
ACSS2	1.21897	4.47568e-06	5.2088e-05	Yes	Yes	3.99404	2.14126	4.02208	3.55083	3.11184	2.96492	2.7157	4.29995	2.60783	2.46029	2.62263	4.57629	2.72398	3.16944	5.85657	3.53022	3.49592	3.88264	0.776758	3.83281	1.20907	0.672125	1.7737	1.87274	2.22169	0.481936	1.19775
ACTA2	0.583352	0.224232	0.343874			0.626943	0.282169	0.275201	0.911089	0.147625	0.50234	0.762821	0.776909	0	0.0508934	0	0.678431	0.264324	0.655627	2.09991	0.20704	1.18794	1.17736	0.545464	0.262251	0.586614	0	0.610721	0.787465	0.474283	0.24496	0.109271
ACTB	0.455898	0.0305675	0.0735715			791.445	1144.91	507.854	682.973	427.44	417.039	473.095	670.376	781.814	625.822	472.786	659.279	513.255	627.192	520.078	456.046	948.28	866.302	689.826	403.987	500.091	311.965	374.017	584.989	652.424	214.409	561.364
ACTG1	1.05268	5.42462e-06	6.16174e-05			652.354	601.704	545.839	475.831	444.983	1081.42	414.758	675.458	406.624	625.742	516.389	765.767	676.615	1035.24	365.361	385.517	835.999	479.812	306.774	329.163	362.972	219.784	209.858	233.695	500.743	160.831	335.71
ACTL10	0.740521	0.0921902	0.174717			1.76758	0.210583	1.2323	1.90385	3.63569	0.65607	1.01208	0.446007	0.506682	0.759637	0.257923	1.44661	1.3151	0	0.783582	0.618058	1.14731	0.234311	1.1941	0.391436	0	1.01983	0	0.632893	0.707917	0.731255	0.489296
ACTL6A	-0.430015	0.137938	0.239385			11.7624	13.8287	14.7339	9.5556	14.6521	14.1714	10.1229	15.1612	4.56689	2.85053	33.8749	24.348	30.8432	3.67215	12.5731	14.8364	13.0655	10.7966	17.3124	15.9847	14.1732	25.2548	27.5831	16.2153	19.5327	19.3696	15.3906
ACTN1	1.3735	0.000420772	0.00229653	Yes	Yes	5.53646	10.0476	10.2699	13.0635	2.90169	5.77767	6.27763	16.5647	9.15441	4.13189	8.76211	20.9	3.53897	4.29563	4.86608	8.1391	2.11005	14.0641	4.81693	2.09179	0.668428	1.67875	1.49328	4.17586	4.14331	1.43051	9.24495
ACTN4	0.392371	0.0483021	0.105958			19.9174	19.8894	11.2018	20.5023	12.4576	14.3381	16.5347	17.5323	18.7042	21.2968	8.06304	17.6082	8.00371	8.33147	17.0188	15.5187	23.1711	13.6367	12.2566	8.85219	10.8711	8.35192	11.4189	16.237	15.9308	7.23496	16.8148
ACTR10	0.183924	0.406213	0.535916			15.0877	20.0896	8.86865	9.83245	17.7571	17.5061	15.5627	12.3168	12.0419	9.68799	32.1171	13.9459	32.1575	19.4577	11.5611	13.4476	20.1625	13.9413	16.5426	16.5095	15.9733	17.8582	15.3711	12.6657	14.5734	8.81199	10.1137
ACTR1A	0.861741	6.64191e-07	9.7871e-06	Yes	Yes	32.5528	35.4322	23.2949	29.956	32.0144	24.3796	33.0857	25.1262	30.0009	28.4824	31.6718	28.544	26.812	42.0124	29.6345	22.6912	44.5337	23.9952	17.96	20.5476	17.2356	17.2073	16.3418	13.7296	20.4604	10.0248	16.9319
ACTR1B	0.402479	0.0200232	0.0525684			25.4463	24.9563	17.2829	20.916	14.5245	18.2712	22.8883	20.1417	16.6995	17.8452	11.7564	23.3319	13.4642	16.4696	20.5845	12.9301	22.1616	16.8417	20.6676	9.05826	13.9173	10.6379	17.5255	15.5969	17.3748	7.69183	14.0106
ACTR2	-0.61895	0.00131306	0.00587061		Yes	110.743	71.9138	72.8211	87.3822	94.9333	109.662	102.932	133.792	81.0789	48.091	114.432	67.3537	184.367	79.2555	63.9455	134.559	113.523	127.458	171.202	130.571	195.528	161.528	153.665	145.944	143.334	145.16	130.989
ACTR3	-0.256173	0.13859	0.240379			27.2306	25.6259	18.3905	22.7209	29.6139	30.8874	28.5968	26.4992	16.3171	23.2699	22.8346	18.2369	37.0759	24.1464	15.8264	25.556	31.8978	23.5836	34.9802	40.1232	40.3307	28.4297	25.469	24.7136	26.1736	26.4313	22.1534
ACTR3B	-0.175843	0.528686	0.647769			0.490051	0.354467	0.968002	0.824064	0.704709	0.788814	0.46849	0.600599	0.796022	0.485895	0.434154	0.779211	0.796921	0.263557	1.11606	0.381464	0.31602	1.22266	0.438545	0.395335	0.884302	0.686661	0.537042	0.517445	1.42994	1.04626	0.93343
ACTR3C	-2.69299	8.19909e-07	1.17939e-05		Yes	0.979235	0.330543	0.257905	0.626141	0.0345867	0.470768	0.397155	0.812091	0.0530212	0.0715423	0	0.227069	0	0.0614422	0.0189224	0	0	0	0.545262	0.983075	0.824619	0.0400198	0.238474	1.24888	1.18527	2.12347	0.256009
ACTR5	-0.0908982	0.693657	0.782143			5.26127	4.99488	8.11925	4.58749	3.91982	4.81666	6.10148	4.23159	6.40967	11.7117	5.09813	5.6044	3.01535	10.9868	6.05237	3.17631	3.546	4.44615	5.45009	5.57076	4.38439	6.55139	7.32734	3.93166	8.02251	5.78162	6.64107
ACTR6	-0.291369	0.196922	0.312059			6.6914	9.85614	8.30195	6.65418	12.1296	11.0664	8.07434	9.91559	5.03041	3.51501	16.736	9.54059	16.3673	6.87031	9.16871	13.1489	10.2072	8.53657	13.7413	16.0307	13.505	13.8994	12.2419	8.07872	9.78942	11.0845	6.11562
ACTR8	-0.228987	0.206794	0.32371			9.90522	7.7724	10.6537	6.91841	8.13271	7.19902	10.6007	8.58676	4.21196	4.20562	7.59002	8.65833	9.18308	4.97854	7.96687	8.2205	9.41605	6.19396	8.63597	11.7142	10.0444	9.85535	9.47211	8.974	8.7095	8.66229	6.1825
ACVR1	-1.01197	4.05049e-06	4.76348e-05			1.84967	1.81956	3.13171	2.11966	2.1839	1.42912	1.47893	1.45083	1.80272	2.00773	0.524379	1.10291	1.00264	0.994778	0.980361	1.83249	1.00725	1.72685	2.62083	3.78016	3.7086	2.26779	2.278	3.35467	4.4377	2.78757	3.60607
ACVR1B	1.38917	1.32678e-06	1.78149e-05		Yes	4.33582	3.75274	2.78166	1.97106	2.59163	2.57216	2.66031	4.03767	1.86608	1.5974	2.29819	2.57797	2.0155	3.90638	3.93141	3.30427	1.52415	1.96253	0.870538	0.976596	1.14426	0.499791	1.65155	2.06238	1.42977	0.130315	0.668503
ACVR1C	-7.61617	3.28222e-51	2.24522e-48			0.0687967	0	0.0905965	0.0199954	0	0.0413426	0.111609	0	0	0.0670166	0	0	0.0870156	0.0431666	0	0	0	0.0775174	2.20269	5.61165	23.1093	10.7404	2.14453	3.2504	3.07064	4.11268	10.5218
ACVR2A	-1.19415	0.0234876	0.0597897			0.404905	0.252326	0.492192	1.19494	0.495044	0.786121	0.60635	0.133604	0.0505933	0.0455109	0.463576	2.99007	0	0.586287	0.306951	0.33943	0.531151	0.0701893	4.82898	0.234515	2.18572	0.381873	0.318576	0.433343	0.706871	1.97147	0.439716
ACVR2B	-1.62613	1.72969e-08	4.03877e-07			1.11163	1.79028	4.39163	2.73264	2.14291	1.83505	1.72736	1.25242	1.4141	1.11549	1.39538	3.14914	0.779238	0.40337	3.84325	4.27254	1.2629	2.27872	5.6142	4.38665	5.22568	6.83102	7.28001	4.34404	4.3466	11.939	7.13251
ACY1	1.55107	7.82655e-05	0.000584405			1.7973	1.17003	1.01435	1.51116	1.02023	1.73582	1.40582	1.48685	1.98107	0.984822	5.09534	10.2703	1.13663	2.41654	3.23737	0.890304	1.03025	2.45908	0.569641	0.724962	0.900903	0.550897	1.17241	0.837252	1.01975	0.338581	0.55379
ACY3	2.37108	6.26493e-07	9.3052e-06	Yes		1.94642	5.58466	7.68955	10.6072	1.89056	4.24008	5.13124	1.11323	3.95212	10.0728	6.84012	9.70388	3.48765	23.2044	14.2925	7.07058	5.36943	23.028	0.846729	0	5.46363	0.596603	0.237007	1.2694	0.736234	4.27784	1.01773
ACYP1	-0.0526552	0.849932	0.899505			7.78849	12.2946	7.69234	6.19184	11.2868	17.6548	5.15633	9.23663	11.349	4.85342	36.3676	6.37421	27.2353	7.54594	9.62772	15.7727	8.15759	20.2617	12.7952	14.6607	17.0398	13.9024	13.8908	13.2464	9.61783	8.25671	5.83912
ACYP2	0.0374147	0.897944	0.932866			3.95047	2.58096	2.1816	2.00006	2.07046	2.3357	3.87634	1.74924	2.001	2.04827	2.21282	2.24581	5.48019	2.71861	1.6745	0.967925	2.08796	0.382902	2.92705	3.35828	1.31161	3.80188	2.88619	1.32975	2.60292	0.896244	1.56586
ADA	0.667111	0.0160301	0.0439497			32.3834	40.5799	51.1154	44.4173	64.0833	51.0504	48.3977	73.0071	50.2006	24.8475	98.8548	71.9032	82.1056	36.1845	119.453	44.5348	39.8274	20.3269	40.2166	45.3698	20.9612	60.5528	24.1993	20.8303	31.7133	17.9393	48.71
ADAL	-0.95743	0.000225964	0.00137593	Yes		1.54883	1.12031	0.874118	0.932472	1.48484	0.997234	1.30121	2.24623	1.25793	0.619666	3.93353	0.872218	2.65863	0.277661	1.90263	1.93632	1.59068	1.57895	2.11756	3.88726	3.00191	3.39098	3.50246	2.88602	2.25969	3.30676	1.96677
ADAM10	-0.642747	4.58455e-05	0.000375734			14.1375	7.39593	13.0355	11.8038	15.5881	14.895	11.1397	10.6293	15.6768	10.0619	13.6202	9.39926	12.5697	11.1209	11.3181	15.0527	10.1523	12.3292	19.0289	23.0765	19.1465	23.8253	17.2463	18.4515	14.0002	21.7155	14.7093
ADAM15	1.98234	1.77041e-10	6.62584e-09		Yes	5.06017	3.63236	3.28963	5.30574	3.29172	5.10979	3.77985	3.46194	2.34102	5.07743	2.38336	4.27761	0.89117	4.28024	3.45328	1.71336	3.56608	2.74254	0.718896	0.36171	0.0898987	0.667524	0.95933	1.81019	1.30831	0.168931	1.63272
ADAM17	-0.809467	6.50525e-06	7.239e-05			7.94908	9.33299	8.79913	8.27042	12.736	9.13844	7.98982	6.91842	5.48925	9.17424	6.85866	3.95367	8.49991	7.30078	7.16826	8.29374	9.32226	5.01922	16.8991	15.469	12.8274	17.3262	11.1101	11.9211	8.80236	14.6516	15.6316
ADAM19	0.38701	0.252956	0.376696			18.8582	8.92484	5.83903	7.06411	2.69717	2.71391	7.99259	2.62991	4.8461	6.19897	0.47527	1.59939	1.38475	3.4519	4.04607	2.87432	12.4651	1.0794	6.82966	4.63688	6.76098	1.51009	2.05966	3.97466	2.98163	1.58809	3.47766
ADAM20	-1.54055	0.00446159	0.0158865			0.377213	0	1.78827	0.723591	1.03921	0.408027	0.642552	0.129446	0.245093	0.275589	0	0.419854	0.190843	0	0.0874696	0.149484	0	0.425028	0.196914	0.284019	0.423537	0.739973	0.110236	0.787227	0.856086	4.90791	1.18341
ADAM22	-0.814351	0.0319535	0.0761455			0.311133	0.245056	0.204861	0.437075	0.421255	0.31162	0.378565	0.16312	0.22462	0.467252	0.257268	0.432881	0.393528	0.325368	0.831693	0.342493	0.0866968	0.740098	0.135349	0.390442	0.339639	0.16954	0.277826	0.465948	0.588432	3.03915	0.772749
ADAM28	0.223248	0.628491	0.732476			0.811788	0.456702	0.17817	0.668502	0.0716811	0.34555	1.15235	0.386911	0.0366289	1.25207	0.111874	0.125494	0.0285213	0.0424464	0.0915059	0.0223402	0.248824	0.152448	0.741601	0.764036	0.316487	0.165883	0.0823732	0.274518	0.255883	0.0792955	0.053058
ADAM8	2.41644	2.54231e-08	5.67093e-07		Yes	17.91	19.2089	6.79673	22.0783	16.6404	5.44769	21.7917	6.20662	20.9953	24.9452	7.22228	5.83064	5.0216	24.4129	8.02991	7.91036	25.3562	2.58467	6.49395	2.82326	0.247654	1.18988	0.805724	6.02243	3.30381	1.47368	2.7333
ADAM9	0.630602	0.0524306	0.113115			1.64712	0.494213	2.65106	1.40959	3.10274	4.12425	1.63297	4.21307	4.40966	13.616	5.5235	4.41354	1.42746	6.88992	3.4304	3.11255	1.4381	9.5545	1.73559	1.72248	2.14051	1.68288	1.82735	3.10327	2.2152	4.02227	2.44018
ADAMTS10	1.59563	0.0101987	0.0306283		Yes	2.29238	0.449303	2.48318	1.9988	1.09697	1.06651	1.93445	0.0634404	0.840827	7.61763	0.366872	0	0.561184	0.417587	3.25799	0.586087	3.07845	0.291625	0.48253	0.139196	0	0.317324	0.0270129	0.964535	0.335649	1.49521	0.695979
ADAMTS4	0.528982	0.240857	0.362464			1.38752	0.330607	0.483666	0.569329	0.562142	0.864468	0.446886	0.105032	0.49717	0.417411	0.506162	0.141946	0.335508	0.806585	0.260234	0.0404303	0.0409373	0.0919647	0.404765	0.153635	0.229105	0.975672	0.208705	0.248405	0.138925	0.0717527	0.144033
ADAMTS6	-0.107189	0.808564	0.869051			0.664558	0.199399	0.38895	0.944291	3.02531	2.46271	0.748693	0.0633478	0.479771	0.683327	0.79373	0.445179	0.65376	0.602301	2.05467	0.073154	0.543189	1.22026	0.449704	0.648632	0.345449	1.93134	0.575434	0.428057	1.3965	1.86087	1.17758
ADAMTSL4	0.4429	0.22045	0.339654			0.458966	0.663965	0	1.37207	0.521058	0.591022	0.438772	0.28125	0.958536	0.57483	0	0.228057	0.124395	0.370258	0.513129	0.357266	0.16443	0.184694	0.376499	0.246839	0.0920232	0.120582	0.239512	0.456115	0.223205	0.461127	0.53996
ADAP1	0.11562	0.752229	0.827351			1.4163	2.44662	0.493699	2.25191	1.72141	0.938723	1.62189	1.14358	2.50358	1.58254	0.516662	0.28978	0.57956	0.705699	1.15912	0.453958	0.459651	0.281617	1.80486	1.72504	0.116929	1.4811	0.456502	2.24579	1.13446	0.0732411	0.751439
ADAP2	-0.333004	0.30536	0.433078			1.23706	3.53038	1.99928	2.25532	0.834138	0.810977	2.73666	0.434161	1.82676	1.43784	1.53433	0.469397	2.77371	1.05844	0.97791	2.50684	1.18453	1.01372	3.46368	0.846755	1.57838	0.89623	1.35568	0.880119	1.78659	2.96597	3.79276
ADAR	0.464961	0.0260235	0.0646544			61.6991	58.3147	78.5581	71.224	85.2167	68.8775	75.5317	37.8211	93.0895	45.1876	22.4727	34.0209	39.8969	52.7259	83.3699	41.0757	54.9058	60.791	46.5143	43.7957	47.0341	41.9536	31.2497	40.7268	46.79	35.6726	52.5675
ADARB1	2.37199	1.04057e-07	1.94425e-06			1.87442	0.469205	0.998444	1.30383	1.18276	2.58189	0.691887	0.415572	0.342106	2.15418	0.208977	0.82046	0.266383	0.555017	0.366277	0.271249	1.331	0.664457	0.571703	0.396441	0.118237	0.0258218	0.0461609	0.329649	0	0.0370302	0.247776
ADARB2	-2.73622	1.19313e-10	4.67865e-09			0.080229	0.284356	0.158477	0.0349772	0.382549	0.289276	0.0488085	0.894779	0.130321	0.776646	0.44779	0.139529	0.101475	0.188774	0.0465096	0.119226	0.0201201	0.0451994	1.82184	0.755097	0.619312	1.9673	2.41786	1.34296	1.27456	1.9396	1.9664
ADAT1	-0.397517	0.0438153	0.0980192			6.25159	7.90151	7.05647	6.55757	4.63196	2.58458	5.31883	5.40362	4.73385	5.18551	3.6146	7.58611	4.16166	2.21197	4.38708	3.58573	4.43227	4.81961	5.07924	5.66265	6.33323	4.95618	4.97947	8.13381	9.60091	7.35542	6.70965
ADAT2	0.0799166	0.775505	0.844652			1.55759	1.01185	3.71528	1.51186	1.21446	1.7484	1.18001	1.56318	0.907013	1.67474	1.89544	1.88086	0.780594	1.82554	2.14663	1.25196	0.854936	3.67562	0.874461	0.331916	2.06235	1.26111	1.91092	0.817765	1.93422	3.46202	1.86703
ADCK1	0.403112	0.111574	0.202896			2.10188	2.73088	1.72341	2.04017	1.17661	1.8589	1.97838	1.15678	0.966288	1.62254	2.85292	0.937999	0.802566	0.671854	0.919607	1.1394	1.82999	1.96615	0.993716	0.746505	1.89245	1.2642	0.869218	0.862132	1.44007	1.32484	1.27528
ADCK2	0.877726	6.12632e-05	0.000479551			12.6676	12.4615	7.43526	9.08875	10.3546	9.78747	7.39829	7.45212	11.1703	5.55294	7.90079	14.0996	6.50048	6.67659	13.8898	9.03599	10.1659	10.7662	5.1013	4.90525	4.47018	3.37249	6.08179	7.61632	6.89982	2.16364	6.35866
ADCK3	0.790624	0.000269464	0.00159748	Yes		6.40942	4.21749	5.5557	5.35279	2.49306	7.04515	5.33065	2.62174	4.43686	3.18106	3.95806	5.53108	2.80488	3.15619	5.78506	2.30418	3.74377	3.29099	3.50116	2.03625	3.11243	1.98944	2.50929	2.89253	2.94607	1.0461	2.20594
ADCK4	0.0208763	0.92345	0.948564			4.57226	4.74686	2.42867	3.8192	4.07124	2.5283	4.25422	2.01074	1.80995	3.1159	2.76403	2.77977	2.42987	1.01254	2.20511	1.44649	3.73865	1.2122	4.25216	1.30184	1.61778	2.16696	3.1159	2.8065	3.13919	2.16179	3.34501
ADCK5	0.186811	0.495553	0.618023			6.38276	4.20521	3.64567	2.54799	3.42234	1.66366	2.71346	4.2883	2.99796	5.05649	3.43371	3.53075	1.84805	1.73705	6.2858	1.59992	5.32279	0.866488	4.57641	1.73705	1.51103	2.54568	3.37099	5.08214	2.6179	2.29857	2.65383
ADCY1	0.206098	0.631131	0.734719			0.0935086	0.220949	0.246278	0.217422	0.0165137	0.0280965	0.132737	0.0267406	0.101261	0.0683168	0	0.0650495	0.019712	0.14668	0.0632425	0.0617601	0.0469009	0.210724	0.0488136	0	0.174987	0.0382155	0.0569307	0.0813118	0.0353697	0.191813	0.0977868
ADCY3	0.960318	0.00174571	0.00741206			3.79398	4.86419	4.81285	5.00768	0.958926	4.11019	2.71046	5.16602	3.56199	8.97676	0.949777	3.5352	1.45282	2.16214	3.9549	4.20704	4.46929	4.03959	1.48995	2.09662	1.07475	1.32294	2.67014	2.96618	2.21186	0.611994	3.16677
ADCY4	1.4154	4.768e-05	0.00038854		Yes	0.392082	0.211758	0.413058	0.866071	0.747813	0.40055	0.381647	0.38122	0.254754	0.706584	0	0.61824	0.231427	0.442822	0.363671	0.233064	0.288428	0.235618	0.150096	0.19681	0.0733721	0.0640952	0.114581	0.204565	0.0593222	0.229792	0.225511
ADCY6	0.0537463	0.85045	0.899907			3.81106	6.14441	6.24033	6.88647	5.15403	6.26042	3.47777	1.33363	8.14547	5.51372	3.23419	7.74421	2.75899	1.46307	5.71223	4.07374	1.53423	1.58206	4.84276	3.20931	2.39291	3.1048	4.41464	5.86485	4.43841	5.06966	5.56517
ADCY7	2.56092	5.14631e-13	2.96105e-11	Yes		11.0196	12.4209	8.20486	15.2753	14.1618	6.65144	17.0348	2.91369	11.9464	15.7446	2.18198	6.93489	2.10148	4.18533	10.7791	6.77786	11.6178	4.3774	2.04078	3.1275	0.823026	0.47931	0.69619	3.35696	0.887234	1.46065	1.74389
ADCY9	0.0902945	0.72272	0.803928			1.58788	3.54579	3.53867	1.54428	2.30807	2.38554	1.73386	1.99099	2.54622	3.94134	1.00998	2.43581	0.617964	1.53279	2.43109	2.15801	1.61328	1.44509	3.03933	2.06927	1.25716	1.79707	1.39806	3.73514	1.38604	1.28856	2.26726
ADD1	0.65918	0.0013733	0.0060913			22.5889	21.0826	15.064	26.2333	31.9819	21.6961	25.8989	14.0375	21.1688	31.8782	11.9333	18.2435	9.74749	14.5368	18.8031	10.8389	37.3143	16.5331	14.1436	15.8694	9.80015	11.0662	12.6596	13.3748	15.2628	11.5699	13.2876
ADD2	2.25908	0.000130809	0.000884489	Yes		2.66219	0.370684	0.854529	1.88602	1.90408	4.64945	3.07721	0.214117	0.162164	3.33077	0.660388	1.57416	5.0087	1.34675	0.434052	1.61545	12.7017	4.61196	0.138972	0.250559	0.326935	0.0611997	0.413308	0.795763	1.01956	0.204784	1.70954
ADD3	-0.951679	0.000385253	0.00213484		Yes	24.5323	22.1333	11.2073	27.9961	68.0435	38.0668	36.6741	50.9983	13.1435	17.2166	26.6292	33.1003	19.0822	10.3765	27.0043	26.604	51.2881	14.2751	87.3732	85.9248	54.1128	84.1866	45.7853	32.7976	45.7262	33.4981	32.5656
ADH5	0.229303	0.30267	0.430294			24.1369	33.7893	18.8314	22.3682	33.0599	29.921	28.5772	24.6108	15.4858	11.1441	49.4475	35.3302	50.4795	20.1476	29.7684	20.1348	32.6891	22.3138	26.4442	23.0026	27.4903	29.9119	25.4858	18.9915	28.5204	17.0668	17.1296
ADI1	-0.413086	0.0517399	0.111865			9.36743	8.29545	6.29271	7.44029	9.2426	8.85411	7.42922	7.6785	6.40679	4.65488	10.5366	12.7691	15.1579	6.78185	9.73953	6.87578	11.0707	7.13627	13.502	10.4226	14.1586	16.4137	10.3626	11.5753	15.4066	4.66767	7.37675
ADIPOR1	0.348916	0.108338	0.198154			15.1229	21.6674	19.8279	20.096	19.383	16.5488	25.8732	15.9768	19.4161	21.5666	15.5626	22.97	22.8865	47.4858	19.3331	16.1601	16.0977	38.0235	14.479	18.6463	14.0883	15.4647	14.3778	16.3661	19.9334	8.94064	29.1607
ADIPOR2	0.609421	0.00464075	0.0163729		Yes	22.1696	24.2665	35.2885	25.3672	20.298	17.2676	24.4428	18.9887	15.9662	8.83231	16.9966	11.2298	24.2292	10.9392	35.2908	25.0201	19.5761	19.2401	10.4494	14.0454	18.5281	14.3822	12.6064	11.6042	14.4917	11.164	15.1089
ADK	0.845742	0.00065032	0.00328308	Yes		6.68877	3.62144	7.06405	6.5251	4.77174	14.0883	5.55992	7.44282	3.33481	10.4509	7.39261	8.569	4.85828	6.73162	3.72398	6.23299	5.38108	6.04424	4.94368	5.23571	2.41665	3.08545	3.62879	2.82178	4.80957	4.42474	2.07766
ADM	3.09372	4.85584e-06	5.60356e-05		Yes	4.73237	5.18508	0.919464	1.69111	1.06865	2.93711	0.849543	7.12153	13.4839	36.6148	1.73201	9.93022	2.25687	16.0636	3.82277	2.4595	2.33469	1.66086	1.33645	2.33652	0	0.095117	0.510114	1.41667	0.176068	0.272808	0.182541
ADM2	3.22851	3.75268e-07	5.95448e-06		Yes	0.69038	1.09862	1.94816	0.730959	2.66486	1.77804	1.80001	0.0846119	2.40306	2.9903	1.34559	0	0.374232	1.02107	1.91534	0.635113	0.39574	0.777893	0.0514849	0.185649	0	0	0.0360277	0.686092	0.111916	0	0.0386768
ADM5	0.430959	0.220609	0.339672			0.368211	1.49149	2.90932	2.35441	0.780314	1.10636	0.746688	1.68475	1.79433	2.60045	2.13124	0.683057	0.776201	2.54137	2.13455	1.09437	0.861851	0.82977	0.897	1.84827	0	0.601928	0.986378	1.70764	0	1.51061	1.73276
ADNP	-0.914566	4.50019e-05	0.000370146	Yes		15.604	12.4844	44.9399	27.4969	26.7889	19.0583	18.7322	26.6458	16.1076	21.2339	9.15979	23.2014	11.7513	18.3296	22.8906	22.687	15.384	22.5478	24.1104	31.278	27.1664	42.7898	29.4794	36.3298	44.6045	68.1176	49.2105
ADNP2	0.700633	0.0313542	0.0750221			3.47083	3.47853	6.3612	3.02634	1.66824	3.41892	4.04892	4.63532	8.66028	15.3192	4.97061	4.08223	3.6206	33.5422	6.16069	5.35286	6.10197	15.24	1.92393	5.65773	2.81232	2.28126	5.22839	4.66719	5.27844	4.02643	2.41351
ADO	0.0120972	0.956095	0.971021			8.66237	11.3035	8.72769	9.02307	8.25465	9.06605	9.0543	9.02756	9.06579	5.77651	5.91282	10.5961	3.1619	10.834	13.8854	18.143	13.8216	10.743	9.4081	9.84905	12.0761	5.48846	9.98147	9.04911	10.8192	11.1418	9.39307
ADORA2A	1.6382	4.09795e-05	0.000340473			3.46994	5.80552	3.17876	3.68329	2.39789	2.71986	3.91604	2.76118	2.28726	5.51113	0.62374	1.18944	0.445247	4.16512	2.01156	0.797151	0.807147	0.679964	2.15267	1.51459	0.705811	0.308285	0.257186	1.26816	0.913049	0.0884203	0.867732
ADORA3	-1.08673	0.0128119	0.0368322			0	0.0951989	0	0.0819696	0.398448	0	0.285959	0.403255	0.152705	0.480776	0.1166	0.52318	0	0	0.245241	0.186271	0.282911	0.0529627	0.441673	0.530874	0.527769	0.17289	0.343411	0.449608	0.960091	0.495871	0.110599
ADPGK	0.493263	0.00297897	0.0113949			23.9979	16.2011	24.8604	20.3046	12.6953	15.7032	18.0385	14.7929	22.8114	21.5068	13.2288	16.1748	16.0534	21.8836	16.6324	14.7581	14.9432	14.6617	13.2884	12.9829	13.3727	11.0717	12.1301	10.0474	13.2326	14.5023	12.7989
ADPRH	2.25601	2.34659e-06	2.93633e-05	Yes		5.16303	1.75822	1.26354	1.23501	1.69448	0.906089	2.11254	0.391983	0.890618	0.433956	0.680045	0.953542	6.35695	0.258017	4.02607	0.995856	2.01669	2.67708	0.667842	1.03207	0.128254	0.168057	0.233669	0.794618	0.41478	0.16067	0.25085
ADPRHL2	0.162221	0.525393	0.64478			8.97554	14.0818	7.49132	7.71585	9.37655	6.83715	8.61359	11.1707	5.13365	5.54152	7.83975	18.2918	7.51501	3.80735	16.0493	5.63588	13.3153	4.98542	11.0867	5.71103	7.80674	7.28466	13.0226	5.82613	10.6154	3.33405	6.74219
ADPRM	-0.0392663	0.869541	0.912163			20.6957	13.4445	19.0261	21.4501	27.5839	37.7799	38.1676	23.115	12.2629	10.936	22.9246	19.196	36.0543	12.7405	16.374	15.3454	11.4901	12.6128	21.3355	28.9112	22.6527	23.9378	21.1112	10.1866	17.4287	24.9453	19.7029
ADRB2	-0.489125	0.140974	0.243658			5.94063	4.5894	1.9356	4.96624	2.79044	3.9748	4.62005	0.998288	2.68602	5.01135	1.06346	2.72667	1.8591	1.72923	3.15982	1.15282	2.70317	0.483049	3.86844	6.68637	3.26633	7.05827	4.96661	1.59766	5.00374	0.215362	1.77727
ADRBK1	0.60754	0.0141775	0.0398828		Yes	85.5786	169.928	96.1146	99.0874	79.248	69.8122	87.5737	236.378	84.4344	134.616	57.6827	204.635	58.5426	75.8697	95.2601	69.5822	96.2882	57.5708	90.3554	49.1903	48.6658	57.33	65.4587	70.5922	57.656	37.8256	134.514
ADRBK2	-1.66617	3.4197e-07	5.50415e-06		Yes	5.7345	10.2829	8.32766	5.84993	3.12221	9.56186	3.61277	6.76699	0.220907	3.99087	1.5181	1.41909	3.38288	3.19991	1.06432	9.92533	7.79881	4.59705	22.8716	16.1275	12.2158	13.5058	15.9138	15.6297	12.963	14.6258	17.2084
ADRM1	0.696411	0.00283563	0.0109761			29.2372	26.9157	17.1118	19.9136	19.4015	14.3752	18.805	16.8063	22.7065	12.8019	19.2915	24.3793	20.7934	18.1596	21.3433	18.9203	27.4526	6.76613	15.5194	8.15328	9.39513	11.466	18.196	14.2098	13.8516	3.2886	14.6697
ADSL	0.0801853	0.678865	0.771249			15.3129	21.0801	16.566	11.4258	11.227	11.7783	10.2953	15.5461	9.24406	8.47955	16.996	18.7005	17.7107	11.276	13.2613	11.0906	11.4925	13.7948	11.9026	15.0817	15.1336	13.8169	11.762	9.37627	20.6477	9.61096	9.01496
ADSS	-0.455671	0.0359201	0.083766			12.9416	10.4843	18.1786	11.0335	15.0538	32.1454	14.6267	25.2649	9.71679	7.56404	22.2582	13.2842	19.5698	10.827	16.1051	18.1779	13.2707	15.6839	29.5454	25.3351	25.3484	20.0983	23.1124	25.308	17.1005	15.2708	15.8795
ADTRP	-0.0176292	0.962416	0.975087			1.57511	1.13197	0	0.57594	1.07677	0.961814	2.782	2.00516	0.0825342	0.148486	0.504162	0.777615	0.128531	0.0956425	0.324006	0.251691	0.611633	0.286254	1.72406	1.53028	0.998374	0.249184	0.668188	0	0.345941	0.357346	0.398511
AEBP1	-0.112297	0.710652	0.794932			10.1282	17.6686	23.2006	14.3969	10.0555	6.13756	10.6146	12.3764	21.5672	24.7482	8.23397	3.37483	2.85272	3.7649	9.10315	9.48603	7.81205	10.7887	13.2179	7.69001	4.65869	12.6264	12.0632	16.7631	13.1348	13.2436	17.6563
AEBP2	-1.18484	1.21645e-10	4.72497e-09		Yes	4.52397	3.50903	4.94345	4.50412	3.50172	4.80098	4.60656	4.92714	2.9707	3.6568	3.10403	3.74975	3.24653	4.52963	3.98039	4.19587	3.73351	3.75981	7.45333	6.03951	5.31371	9.44107	8.46221	11.3553	7.42731	17.7701	8.40498
AEN	0.448299	0.0477294	0.104895			11.1773	8.58666	8.02858	5.22427	4.04683	8.52769	7.887	6.58311	12.749	9.80439	6.95338	4.92368	3.98858	13.7846	10.0748	5.90123	6.60789	10.1464	4.77393	4.0892	5.70452	4.59663	8.44765	6.246	4.93025	5.17492	8.65658
AES	0.990861	0.000208368	0.00129381			78.9638	43.0448	17.6104	34.0786	43.522	38.7823	50.557	21.6479	52.3667	47.077	24.8798	20.5992	35.4899	45.1007	21.8498	24.2893	33.7367	12.8258	35.5904	20.8273	13.183	17.9574	21.7793	16.2316	14.091	6.29807	19.8845
AFAP1	-1.91918	0.00027811	0.00163532			0.420211	1.78723	0	0.366397	0.0445257	0.587112	0.281206	0.252352	0.0682576	0.153502	0.0521192	0.380017	0.0265746	0	0.0365401	0	0.0210764	0.0710216	0.833567	0.395493	0.58977	1.1592	0.0767509	0.12789	0.286101	0.0369416	1.31831
AFAP1L1	0.838385	0.183665	0.296391			0.759299	0	0.352906	0.0389447	0	3.50272	0.543448	0.0766364	0.870621	0.228422	0.55398	1.30499	0.338957	0	0.336603	0.176999	0.537656	0.55359	0.373056	0.504448	0.376124	0.0547613	0.358949	0.0388388	1.01367	0.235594	0.0350311
AFAP1L2	0.590277	0.0970255	0.181755			2.40402	8.18862	7.91448	5.24038	12.3892	4.03851	7.0467	7.56225	1.65667	1.86281	6.59596	4.15557	6.5881	0.205692	6.60921	5.7738	7.38083	2.09313	7.64381	4.9366	2.45387	3.662	1.91603	2.97731	2.14931	4.99537	2.19976
AFF1	-0.575506	0.00469419	0.0165189		Yes	8.95864	11.7777	16.5319	18.5006	20.0677	19.5155	15.8962	11.9499	19.4985	18.3579	13.0121	12.4095	6.93283	11.3901	16.4002	12.2426	11.1152	28.9324	21.2909	19.0822	19.4669	25.5565	17.5972	21.5253	18.7265	26.7015	33.3907
AFF2	-0.406116	0.469044	0.594783			0.346268	0.701301	0.654247	1.06329	0.0797622	0.244275	0.476268	6.21255	0	0.175987	0.112038	1.92705	1.02827	0.311729	0.261828	0.686103	0.0151023	0.441051	0.345801	0.510103	0.676159	0.553751	0.549958	1.49242	2.18673	0.555881	2.26712
AFF3	1.12859	7.37872e-05	0.000557046	Yes		9.10529	8.18114	19.6862	12.6017	16.1735	8.23743	9.70895	6.84572	9.17	26.9598	6.03683	9.16719	7.53812	6.32598	7.47617	8.65989	14.7304	9.90506	2.32473	3.05392	3.2994	9.23532	5.95075	5.58554	4.58376	8.32483	2.94745
AFF4	-0.138739	0.493207	0.61609			11.6285	9.11056	14.0105	15.5588	17.0682	20.5266	13.6264	13.0347	15.3719	34.1873	14.0294	10.3097	9.01837	27.651	11.8376	12.2602	14.7731	18.781	15.4243	17.0052	16.8184	18.7883	14.455	15.5977	17.0715	21.4959	17.5966
AFG3L2	0.691051	6.99888e-05	0.000534267	Yes		8.40392	8.83266	14.5882	7.38318	7.99409	7.94839	10.3028	12.426	11.8929	9.88422	15.4773	9.12362	12.3205	15.5195	9.35614	9.39813	9.89917	13.9527	6.31467	7.19052	5.89749	4.25416	6.3259	7.30775	5.99635	7.5	7.93953
AFMID	1.02077	0.00102497	0.00478013	Yes		3.33379	2.32099	5.14473	2.90684	1.1591	4.55461	1.33098	3.17291	3.0461	1.25588	10.725	4.71078	3.9531	3.03963	5.01276	10.4761	2.45592	3.69768	1.63154	1.37274	1.60841	2.29916	2.85427	1.81184	2.83726	0.915875	1.30737
AFTPH	-0.454473	0.0111608	0.0329078		Yes	12.7607	9.92307	9.96695	13.3263	16.0008	17.0726	15.6153	16.782	6.83014	9.34958	12.1538	8.2411	16.2787	9.01614	11.1492	11.4468	14.1944	8.56926	16.2812	25.1901	17.3452	17.6626	14.5052	13.3536	17.8409	15.7504	12.6467
AGA	0.438061	0.0343505	0.0809953			5.59671	8.78072	6.53971	4.9487	10.1901	5.82653	10.8379	7.50652	4.86566	3.97374	7.03942	5.04492	8.77377	7.71576	7.40287	5.23235	6.56314	7.99371	6.87196	6.82548	4.42537	5.41218	4.54964	5.55215	4.83024	3.88071	3.9568
AGAP1	-1.83216	5.60971e-05	0.00044765			0.166893	0.0614566	0.239757	0.0926036	0.353681	0.382935	0.147683	0.0130163	0.542191	0.554232	0.225817	1.05545	0.01919	0.428389	0.123136	0.691435	0.045659	0.0170953	0.41185	0.628304	0.51106	0.61386	0.365793	2.26922	1.30846	1.33381	0.821079
AGAP10	0.552177	0.215417	0.334144			1.85096	0.149952	4.09497	2.13037	0.862966	0.734129	1.62153	1.07981	0.962126	4.21919	1.28563	2.47225	0.187291	0.696834	0.557972	0.880211	1.41114	1.33478	0.231899	0	0.415655	0.544652	1.08184	0.579432	0.672123	2.73373	2.43892
AGAP2	0.9335	6.22754e-05	0.000486855			7.83524	7.04576	6.06699	10.0838	5.08097	3.58788	7.7411	5.6733	2.29091	4.44211	2.79882	3.92443	3.72623	1.65185	5.17807	4.68853	7.26245	2.40133	3.15761	2.71376	2.37531	1.38332	1.786	6.86776	1.35144	1.76336	2.0894
AGAP3	-0.37339	0.490358	0.613533			0.267591	0.425823	0	0.249988	0.0202529	0.120605	0.232562	0.14758	0.217333	0.0837859	0.0948275	0.292522	0	0.143915	0.0443215	0.113617	0.0191736	0.150756	0.199555	0.143915	0	0	0.041893	1.16344	0.086757	0	0.164902
AGAP4	0.04648	0.853196	0.901442			2.1244	2.70448	1.91833	4.02222	1.92945	1.31311	2.80638	2.34327	2.66205	4.78925	2.2585	2.19565	1.0748	0.685521	3.76498	2.3452	2.37461	2.12013	2.43977	1.82806	1.5334	2.15812	1.7738	2.37511	3.30606	2.02769	3.61803
AGAP5	0.495981	0.102641	0.190133			1.15077	0.411296	3.20912	2.06582	3.15599	1.46444	2.14145	2.38103	1.42944	2.32442	0.671677	3.10797	0.856189	0.382263	1.60892	2.01191	2.44457	1.60174	0.989436	0.509684	1.14008	0.580962	1.63204	1.53044	1.38265	1.30922	2.07059
AGAP6	0.117257	0.653671	0.75221			2.93605	2.29749	7.90856	6.92376	5.65645	4.45107	5.115	4.86599	3.03496	6.28893	1.82081	3.43506	1.0128	2.63774	4.91276	5.22259	3.48076	3.00748	3.69238	2.76334	5.05731	4.00882	3.02259	4.23581	1.66585	4.69299	4.91959
AGBL2	-0.0260722	0.931947	0.95403			0.615318	0.623107	0.15193	0.57005	0.774242	0.277327	0.327546	0.395915	0.249875	0.16858	0.0953982	0.321036	0.243209	0.0723904	0.200647	0.152401	0.308624	0.259994	0.421588	0.289562	0.107951	0.141452	0.280967	0.334412	0.174558	0.540939	0.45244
AGBL3	-1.49912	1.28681e-05	0.000128504			0.0865726	0.0584456	0.342015	0.201295	0.152888	0.416199	0.280895	0.0990285	0.140625	0.0632494	0	0.200748	0.437996	0.21728	0.150561	0.057179	0.115792	0.227609	0.31635	0.32592	0.567025	0.530713	0.421662	0.301122	0.261969	1.42068	0.565834
AGBL5	-0.241253	0.229753	0.350247			2.23514	5.49692	5.99192	3.9326	2.83358	3.30999	2.91382	4.07479	5.3812	2.82856	2.97029	4.27593	4.69494	5.63482	4.65077	3.16341	4.04388	3.23804	4.85471	3.1555	2.57686	5.13826	6.24032	4.61606	5.52558	3.71939	5.5409
AGER	0.584173	0.0155189	0.0428343			5.07612	3.49545	4.81291	7.43575	3.76507	3.75204	4.44691	4.26775	3.95783	4.67281	2.77022	4.09621	1.79771	5.92413	4.1786	3.82202	3.2589	2.631	3.5508	4.58642	1.42488	1.86708	3.41189	3.44293	1.38243	1.071	3.74239
AGFG1	-0.643726	0.00049077	0.0026103			9.29774	8.56782	14.5676	13.1172	13.855	13.2751	12.6065	12.3822	17.9692	19.8167	11.2796	9.56822	11.1305	21.1212	7.86861	15.4195	9.80344	14.7586	17.9502	28.6158	20.1298	19.3875	15.0898	16.229	15.197	32.3374	17.2461
AGFG2	-0.243721	0.322711	0.452207			1.92462	1.63715	1.06448	2.91998	0.938095	1.21441	1.35821	0.891623	1.12547	0.815549	0.763882	1.82086	0.925037	0.724565	1.87442	1.67794	2.6257	1.04092	2.89353	1.1593	1.51269	0.943877	1.74359	1.23845	0.960948	1.55662	2.68693
AGGF1	-0.663602	0.00186984	0.00783906		Yes	6.92993	8.6241	7.42161	7.75326	7.56415	8.50454	7.72073	8.23739	3.4584	2.68398	9.63084	8.42192	9.87397	2.75036	7.76849	11.1255	9.21304	6.58537	10.9399	13.3589	14.1792	12.6423	12.1694	11.2534	9.85337	13.8727	8.1856
AGK	0.0653324	0.749228	0.825008			6.34486	7.50147	7.76159	6.17821	4.88017	7.28704	6.74029	4.83543	6.01641	3.01191	9.74711	8.6932	10.673	4.60755	5.67597	4.6267	5.91243	8.09268	5.34654	7.27509	7.32295	7.26579	4.44727	5.2092	5.40902	9.28706	5.22897
AGL	-0.5774	0.073505	0.147112			1.52509	0.455722	0.98771	2.07096	0.370882	2.11843	1.64268	2.16634	0.243669	0.639306	0.744228	2.08707	0.347846	0.752984	0.260884	0.29723	1.42955	1.26768	1.39649	1.60009	1.47377	0.459796	1.29688	2.39144	2.61008	1.14292	1.76481
AGO1	-0.342221	0.0460337	0.101945			6.82364	5.46836	8.85657	7.87595	4.47345	5.36912	5.59475	7.0333	5.50217	4.5071	2.84144	5.3502	4.07733	4.15829	7.83558	4.11776	4.64543	6.45327	6.40665	6.53006	7.67082	5.71787	7.87846	6.95811	6.61045	7.48052	8.04706
AGO2	0.170481	0.49274	0.615575			8.17718	6.36561	15.4685	13.9928	16.426	13.6735	9.26884	13.8477	16.2032	27.4774	8.95292	16.4169	6.2494	16.37	11.3105	10.5026	5.23697	23.7546	7.50146	9.62647	6.5795	10.1236	10.4986	14.3717	14.1755	13.2769	18.5092
AGO3	-0.791697	0.000119686	0.000826447	Yes	Yes	2.60833	1.46855	4.05815	3.79342	3.11594	4.17583	3.47997	3.12761	2.0939	2.70026	1.32403	2.10173	1.28651	1.06158	2.68554	2.47436	1.99016	2.70067	3.80619	5.6112	3.4488	3.61776	3.85541	4.29978	4.04545	6.51612	4.25737
AGO4	-0.387401	0.0258049	0.0642929			8.64688	9.99044	12.7242	11.2081	9.00852	11.5085	10.5209	14.3884	11.1706	6.50815	6.0462	5.36929	9.24854	9.06676	11.4383	8.94027	11.8176	10.7892	11.7997	12.7809	16.6157	12.6293	12.5075	12.5401	9.48279	15.6625	12.4031
AGPAT1	0.68763	0.000816265	0.00394763		Yes	7.14294	7.05693	5.965	7.89915	5.66113	5.75819	6.8539	9.86457	9.99911	4.66703	5.61819	7.35251	4.4071	5.68429	8.21434	4.60266	8.21392	10.2077	5.48706	3.06077	3.42323	4.27201	4.6246	6.05976	3.82209	2.65475	4.9191
AGPAT2	-0.253654	0.334759	0.464594			23.1033	16.1514	5.55974	11.9641	11.1839	10.5713	12.2716	9.65875	11.6204	9.25354	6.982	4.89499	7.86165	7.50565	8.56623	4.76365	9.05855	1.32142	12.6115	4.8566	3.95034	10.2088	17.2219	17.4384	11.1786	7.01077	12.6014
AGPAT3	1.40493	2.45654e-05	0.00022204	Yes		4.5734	4.95265	3.90854	5.25727	4.39106	3.73549	5.06492	2.8666	2.24382	3.8459	1.11133	3.94765	0.63748	1.37037	1.38514	3.92064	6.66627	1.24096	1.45194	0.913583	0.733579	0.54928	1.41835	2.54845	1.56749	0.0984631	2.15219
AGPAT4	0.0635242	0.886268	0.924641			1.56301	0.584416	1.89995	2.15958	0.687947	0.563564	1.25809	0.350702	0.3906	0.808131	0.238599	2.67646	0.243314	0	0.348497	0.905272	0.554798	2.84491	0.640188	1.26738	0.40499	0.442231	0.45677	0.460016	0.818597	2.19852	1.81054
AGPAT5	-0.377935	0.0632055	0.131041			10.399	10.0292	12.0936	9.93083	13.6424	14.7708	10.9001	19.9284	9.35998	5.45966	16.1923	19.1657	14.4056	5.42328	12.2917	14.8516	12.1025	12.3766	15.8391	17.7951	13.6474	18.3244	18.5826	12.096	13.5883	20.7377	14.5821
AGPAT6	0.363443	0.0535266	0.114889			14.9534	7.5848	10.8077	10.2825	12.7208	13.4791	13.3145	7.88405	14.8845	17.5613	12.4524	13.6728	8.60007	20.0983	14.2733	8.65716	10.4975	13.0183	10.1354	9.39921	11.9288	7.00133	12.225	10.1391	8.31845	7.0516	10.4783
AGPAT9	-1.34095	6.5932e-05	0.000509938	Yes		1.33765	2.95545	0.240206	2.17364	0.386557	0.712499	0.591839	3.59923	0	0.222108	0.904962	1.26891	1.38427	0.343353	0.704953	0.421662	0.792906	0.479566	1.96789	3.66244	2.04807	2.31095	1.73245	2.37922	4.00173	1.71048	1.66908
AGPS	-0.628959	0.155896	0.262377			6.01948	5.20998	6.09761	5.96635	6.73261	3.64053	6.69809	21.8705	6.22606	1.74784	10.2099	9.37706	8.36192	2.95375	0.641243	10.3471	3.1224	5.30427	33.9879	19.0783	7.72631	10.8811	8.68283	13.6898	2.39364	0.361836	3.59131
AGRN	-0.195063	0.634726	0.73737			0.39201	0.476366	0.232302	0.290536	0.519218	0.282689	0.596212	0.504463	1.30537	0.801919	0	0.681756	0.123956	1.21754	0.477229	0.62139	0.216281	0.0662551	0.562754	0	0.275094	0.216281	0.25776	1.2442	0.489317	0.999409	0.768646
AGRP	1.16257	0.0166066	0.0451185			1.65598	3.35389	2.18072	2.40652	0.584895	2.98544	1.00744	7.81376	4.4832	0.806567	13.6929	7.67992	12.9162	9.35144	5.75994	3.82807	1.10745	1.24393	2.88154	2.0781	0	3.04549	0.604926	0.239998	0.626377	1.94108	3.89643
AGTPBP1	-0.163035	0.388543	0.519563			9.39251	8.7332	14.8425	17.5705	17.7785	14.6239	12.6229	18.2402	9.22347	14.7535	16.0977	9.86028	18.5218	22.3411	14.6271	10.9126	12.1629	14.0467	11.656	20.4124	19.4142	14.8658	9.76291	16.9288	15.5997	19.7421	15.0682
AGTRAP	1.29747	8.49035e-06	9.01999e-05		Yes	11.0843	18.4154	7.8685	13.9687	5.96425	11.7088	13.9081	23.8476	16.1764	4.42867	6.44437	20.1205	8.76231	6.52019	15.1104	16.1289	5.6464	8.68402	5.96709	3.91211	3.64616	1.91109	3.4164	9.33734	6.68204	3.04514	6.38435
AHCTF1	-0.117544	0.642143	0.743453			6.69298	5.77772	13.3507	11.002	10.6727	10.3057	8.62416	8.60354	10.4798	34.1488	6.53223	8.64029	6.82786	29.4104	8.35788	9.89188	8.16682	12.6349	8.55717	13.8791	10.0404	12.9143	9.73161	13.6627	10.3091	19.3688	12.2027
AHCY	0.376164	0.105957	0.194869			15.0538	10.9672	16.2585	9.77364	8.31981	14.5947	9.22411	23.1816	18.0318	16.6952	19.2087	36.1631	15.5474	17.9397	18.0502	10.8904	13.1455	23.6127	10.9962	11.2123	12.1601	9.75953	13.6093	9.18204	24.8247	9.14012	11.8069
AHCYL1	0.101955	0.578881	0.691345			12.3309	8.7701	12.2194	11.1473	11.449	11.8958	10.8887	14.0107	11.0533	5.72469	10.9463	9.35259	15.3877	4.81299	12.9339	12.5023	12.204	13.7545	10.0322	9.47073	9.37675	11.0733	12.2629	9.32391	12.261	9.20883	10.771
AHCYL2	-0.190161	0.400758	0.530596			2.98244	3.54951	5.70905	4.26267	4.5937	5.0165	3.44178	3.90394	5.9933	3.61662	3.05085	5.26172	2.83892	0.926023	3.85004	3.59443	3.94793	6.02812	2.56809	6.01915	3.79751	4.97604	2.763	4.86602	5.72197	5.35198	5.54649
AHDC1	-0.566334	0.0635921	0.131642			3.68279	2.68517	5.23775	6.11404	6.58708	5.89579	3.54892	5.20686	6.65221	8.39475	2.48489	6.64055	1.41606	0.998253	5.14096	4.26155	3.66478	2.39018	5.9982	2.99476	1.65403	5.77958	5.3382	9.04366	5.68351	6.37163	17.0073
AHI1	-0.305546	0.421248	0.55056			0.968923	1.07931	2.67949	0.274572	0.97534	1.02624	0.383148	0.16625	1.73127	3.73411	5.76847	1.78619	1.86891	2.5078	0.758288	2.92777	0.850466	1.20092	2.94629	2.64459	2.31182	0.801867	1.02644	0.94786	0.329846	2.93871	0.949925
AHNAK	0.33592	0.48325	0.607169			26.9089	29.5312	11.4267	50.0048	18.4345	71.7521	20.8782	8.42931	3.90643	73.6517	1.37048	9.05817	1.80862	1.65169	2.11006	1.08396	15.3766	3.51534	33.3815	44.0452	7.84528	11.0238	3.19743	23.8606	13.1777	1.44756	5.68407
AHNAK2	-0.349877	0.300684	0.428014			0.864971	0.500526	1.10947	0.440765	0.416602	0.212643	0.300696	0.240931	0.109483	1.09154	0.306523	0.890856	0.383622	0.211452	0.70982	0.46742	0.202835	0.531608	0.246292	0.211452	0.346855	0.578455	0.369317	0.898671	0.815815	1.02705	1.13655
AHR	1.99548	8.50071e-05	0.000628698			5.88805	6.73195	3.12654	4.36114	3.01887	7.04818	8.55078	0.733269	31.007	24.8161	2.66992	5.81373	1.88185	8.64028	3.43172	3.01077	1.52426	9.38093	3.05717	3.69446	1.86605	2.83329	0.462556	0.990977	1.1495	0.389615	1.34073
AHSA1	0.848169	0.00181594	0.00765218	Yes		49.9974	58.3806	35.322	28.4393	40.0931	25.9835	43.2535	29.5773	41.3623	16.7223	74.1664	45.8769	94.5402	15.3489	53.5728	57.328	46.9971	32.7211	28.2281	31.7749	27.105	30.4305	25.0835	31.4719	19.1551	9.43215	16.0445
AHSA2	-0.67647	0.00138101	0.00612328			12.1003	8.96718	16.0008	20.7504	11.8619	14.0366	12.5496	14.9132	9.80721	11.1378	4.80509	10.1851	5.91824	4.30916	11.0689	13.882	10.4474	10.5728	18.6478	14.5849	17.1594	13.5402	19.0592	16.472	10.7334	30.4753	17.3037
AHSP	0.00568506	0.994539	0.995995			1.876	0.759897	37.0567	15.376	3.97562	2.02925	26.9344	33.4762	26.8163	3.0153	169.392	222.901	43.185	44.4942	90.0478	198.124	6.77476	537.327	1.17518	16.9502	16.851	2.30007	82.7837	54.1592	63.8637	24.4086	149.197
AIDA	-0.283643	0.148442	0.253048			14.5491	10.0913	11.22	10.3833	13.3044	18.5492	12.8524	8.54916	12.7877	9.10057	11.8654	9.01193	8.12965	9.47272	10.0807	11.6496	18.7432	18.8074	16.3343	24.0101	12.7274	16.6162	10.1926	10.5284	12.2126	16.9955	14.85
AIF1	-0.147892	0.67442	0.76826			50.4019	150.61	54.1864	51.728	31.3432	36.7931	71.9821	144.323	65.7654	21.8525	220.131	287.855	202.326	106.073	202.326	62.5401	46.7472	85.0933	133.711	49.7701	165.6	155.198	197.518	89.6673	118.138	53.7524	69.9892
AIFM1	0.542866	0.0229731	0.0587351			10.9067	11.8844	10.583	9.17621	8.92097	11.2112	10.6319	10.6154	7.87395	4.19386	12.8156	9.58388	18.3933	3.48172	12.6454	12.8906	11.9006	16.7449	6.5925	5.28262	10.026	8.60196	7.87513	11.3698	4.19782	5.49503	6.95344
AIFM2	0.105963	0.736701	0.815444			0.698082	0.914836	1.46004	0.608682	0.522134	0.296121	1.14916	1.69099	1.13394	1.05003	0.30559	0.799849	0.363568	0.386482	0.785566	0.935692	0.700271	1.24926	0.535904	0.154593	1.3832	0.201385	0.660019	1.4283	0.838747	0.649799	1.03062
AIG1	0.642281	0.137049	0.238479			0.560803	0.638889	0.41541	0.641791	0.0371393	0.537107	0.724992	1.74405	0.284672	0.179252	1.82587	0.780248	1.32997	0.791722	0.182871	0.52087	0.1758	1.02682	0.201267	0.131954	0.393546	0.0429734	0.409719	0.396219	0.875012	0.73952	0.714749
AIM1	-0.083509	0.744237	0.821496			14.2698	17.4365	20.0744	20.8215	35.2343	25.7022	23.2248	16.3079	11.0765	44.991	9.79651	13.6998	19.4807	10.0604	12.6985	22.1971	30.4779	14.5954	29.838	27.9512	24.2403	27.9865	16.1768	9.98179	9.38103	23.6548	22.5699
AIM2	3.36075	0.000120976	0.000833563	Yes		9.02644	2.55089	1.65861	1.28124	0.444858	1.04072	0.638532	0.810405	9.718	0.153364	13.7992	1.16824	54.0309	0.197569	1.70368	4.78325	22.4263	13.8368	1.09582	2.76597	0	0.128685	0.0766821	1.00395	0.476408	0.184543	0.246962
AIMP1	0.1007	0.610854	0.718038			9.25055	13.474	6.00746	10.7729	18.6639	22.3313	19.5043	15.981	22.6423	15.6924	29.0768	15.6031	22.4389	22.1834	16.9694	15.6929	13.7287	25.5582	18.3899	15.9816	19.5638	18.9546	17.4515	15.8675	10.6409	12.0314	13.6162
AIMP2	0.559095	0.0674422	0.137851			6.08035	7.6676	8.61135	4.10129	5.3487	3.61945	7.81691	6.88957	3.168	1.76014	3.69961	9.89615	13.4948	1.2957	9.04487	4.54632	6.90499	3.10238	3.95263	3.4552	4.1864	4.923	4.52608	3.59135	7.02987	1.61369	2.78936
AIP	0.412291	0.0705722	0.142428			45.7725	59.8929	25.9053	31.7267	35.558	25.4976	37.8585	50.1888	38.011	18.5053	42.7385	39.176	36.9156	28.0746	46.5849	26.3677	40.8858	12.8937	38.8618	21.298	22.0155	30.582	31.7502	25.1558	38.2258	9.94685	23.5972
AIRE	1.45573	0.0199914	0.0525072			1.57763	0	0	0.393027	0.382095	0.609468	0.383911	0	0.512531	1.38313	0.559073	0.250853	0.0570121	0.33939	0.235175	0.223283	2.30604	0.101578	0.75297	0.33939	0.126527	0.165794	0	0.0783917	0	0.237759	0.106059
AJAP1	-9.13939	4.02604e-57	3.81328e-54			0.118987	0.0344266	0	0.0741063	0	0	0.0206821	0.0145829	0	0	0	0.0236496	0	0	0	0	0.0341028	0	2.92823	5.56739	0.333999	2.93853	2.28505	14.1602	17.5527	4.60257	7.69249
AJUBA	-0.177421	0.59013	0.701242			1.12855	2.42852	0.557307	1.13777	1.19581	0.858331	1.58769	0.272304	0.572866	1.1337	0.437421	0.883211	0.401459	1.19493	1.30846	0.419274	0.141511	0.278163	0.478666	1.19493	0.692967	1.68633	1.08217	0.766676	1.12054	0.868113	0.746832
AK1	-0.0826242	0.818359	0.876823			5.77162	2.2418	3.12349	3.79159	2.93215	2.77947	6.06052	0.678291	15.2829	4.85211	3.92252	1.76002	9.00009	3.12533	5.54589	5.01306	1.58622	2.13805	5.81947	1.48825	1.10966	4.65292	7.27816	5.43131	2.15321	4.03136	8.37141
AK2	0.110621	0.606673	0.714693			30.0811	33.0345	30.837	24.3025	21.6524	25.5222	26.1176	35.1882	22.2483	9.95287	43.4749	40.6737	47.1748	14.6236	26.4242	33.2305	24.6721	23.73	28.9266	24.8116	30.0752	30.9222	32.5486	20.7787	30.0818	17.9968	21.1961
AK3	-0.510219	0.00255279	0.0101134			10.0186	8.47837	12.8216	10.8682	13.4566	12.4228	17.6841	11.7022	12.4538	8.10993	15.9849	15.1824	20.8817	13.2807	15.106	22.9267	12.6923	15.7405	16.8194	18.9472	23.6335	21.9717	17.9037	17.0965	17.7202	25.389	17.1912
AK4	-0.238482	0.492658	0.615575			0.139128	0.450844	0.109928	0.145572	0.29484	0.175575	0.0677123	0.238718	0.225994	0.203292	0.138049	0.116141	0.175972	0.995172	0.0967845	0.248104	0.195389	0.407585	0.101679	0.20951	0.0781068	0.784659	0.386254	0.120981	0.315751	0.293544	0.218239
AK5	-0.186493	0.610267	0.717662			1.0057	0.8024	0.722389	0.903478	0.419799	0.439538	1.00118	0.366036	0.198015	0.645697	0.0755988	0.424011	0.616743	0.229465	0.12367	0.452891	2.01771	0.377728	1.44772	1.72099	1.1121	0.336284	0.28945	0.450512	0.899144	0.267919	0.119513
AK7	-6.90065	3.92792e-72	6.90921e-69			0.0843279	0.0853953	0	0.0367642	0	0.0760139	0.102604	0	0	0.0308047	0.209185	0.0586629	0.10666	0	0.0733286	0.125317	0	0.190035	12.8542	7.61927	15.8596	11.2179	7.36233	8.50612	5.16733	2.29817	3.90223
AK9	-0.437681	0.137919	0.239384			0.981433	0.422918	2.06238	1.65687	2.63301	1.82581	1.44821	1.16444	0.712305	1.98327	0.932386	1.53979	0.686698	0.432371	0.944209	1.09644	1.40345	0.611741	0.795747	1.41503	1.23091	2.22737	1.70866	1.07131	1.08999	3.9652	1.70328
AKAP1	0.998887	1.60503e-07	2.86001e-06	Yes		6.24892	7.98912	8.1776	7.49189	3.93144	7.4987	4.32435	3.48465	5.83655	4.96489	5.23165	5.54252	4.74226	4.04342	6.13571	5.99741	5.5633	4.18061	3.44557	2.49957	1.97334	2.48999	2.48245	2.88673	2.83639	3.02145	3.33888
AKAP10	-0.366623	0.0663949	0.13599			9.26435	7.39959	10.8253	11.3773	13.6418	10.1545	11.4839	6.38077	8.05423	8.10311	8.84728	8.59302	10.6725	3.43863	5.95057	9.43685	13.002	6.81211	9.03666	14.4095	11.7207	11.5186	8.99286	9.15278	13.4247	17.3596	9.75644
AKAP11	-0.739151	0.000450931	0.00242994	Yes	Yes	6.07928	3.78845	11.8405	11.973	12.8382	8.75637	7.42271	9.33679	7.83783	10.0632	6.11652	8.96089	5.43084	7.20211	5.31098	8.97106	6.78067	11.664	7.82285	13.0438	12.1123	15.7931	10.2341	15.3045	11.4331	24.5171	15.6879
AKAP12	-4.23023	5.83203e-10	1.94081e-08	Yes	Yes	4.3422	8.74547	1.04832	0.126204	0.715712	0.13047	0.38157	0.724346	0.15674	5.49879	1.73538	13.4923	0	0.0454086	0.0978917	1.43396	2.68608	0.108725	48.8857	39.1422	15.5744	68.7653	51.4631	17.7044	8.04795	49.1585	64.1586
AKAP13	-0.161441	0.461042	0.587857			16.74	10.9924	17.129	15.938	11.5351	15.0615	13.8528	14.4506	19.8281	33.857	6.0612	9.7357	7.56184	12.8587	12.8447	9.74471	9.0012	11.5164	17.7867	17.1841	11.4117	15.8457	12.4808	16.6541	14.5831	14.8993	18.9031
AKAP17A	0.762777	0.00731976	0.0236			26.6488	15.6153	24.5311	19.4009	12.2818	20.15	23.2952	15.0491	31.52	42.7572	9.24194	10.727	6.02127	34.6754	22.048	16.4047	16.3509	14.2263	21.0965	7.98703	12.0557	5.64638	12.7402	17.6834	9.27745	7.18747	13.5146
AKAP2	-0.631589	0.0362324	0.0842845			6.65146	10.7553	5.72168	6.59475	8.32675	14.0463	5.51501	14.542	4.53088	8.75888	1.39716	6.34361	3.62976	3.4835	11.4434	9.03424	4.27781	11.3023	4.57828	10.6019	8.88367	13.5808	18.8698	18.0746	19.4172	5.2344	4.62783
AKAP3	1.4874	0.000114707	0.000800221			0.804816	1.04786	0.454217	0.801997	1.21827	1.91731	1.18908	0.147956	0.933797	0.461995	0.855619	2.15951	2.18132	0.432842	0.69984	0.9682	2.42202	1.16593	0.360114	0.649264	0.161367	0.281928	0.797992	0.499886	0.260933	0.101076	0.315614
AKAP5	-0.381401	0.286586	0.412619			0.87017	0.682208	1.66341	2.20277	1.04101	0.860286	0.922148	0.264897	0.22798	0.902342	0.208893	0.624863	0.248525	0.369864	0.439357	0.750851	0.591318	1.77118	0.908498	1.58513	0.630344	0.481815	0.36914	0.732261	0.63705	2.86252	1.16683
AKAP7	-0.705078	0.104454	0.192724			4.55892	1.65227	0.379169	2.76163	0.254244	2.89824	2.1604	0.494038	0.311804	0.736263	1.30946	0.867968	4.85576	2.16796	0.834584	4.84937	3.41787	1.40586	5.96217	4.69724	3.50233	6.00133	2.06855	0.166917	3.26731	1.26563	2.78522
AKAP8	0.188176	0.392012	0.522838			7.90241	6.16337	8.53201	11.1701	5.66896	8.22941	6.86793	6.35846	8.53103	15.9218	3.65271	5.59977	4.78029	12.2882	7.05662	4.96	7.2871	8.95943	7.60992	7.94572	5.51111	6.25859	7.63817	6.65826	4.45579	6.99033	8.35379
AKAP8L	0.250575	0.161089	0.269094			18.592	18.8274	14.4277	19.2868	14.5553	13.7289	19.1879	12.8884	18.1336	16.8274	11.5299	17.5527	14.2773	18.2014	21.7484	15.2946	16.9851	12.5786	18.696	11.5614	7.80493	15.0609	16.221	15.9505	11.6789	7.66155	19.2365
AKAP9	-0.979316	0.000492492	0.00261758		Yes	4.78232	4.5497	15.7366	9.84412	9.92613	11.4503	5.90332	7.52013	9.06607	18.1295	4.8544	9.55356	2.31406	3.77082	6.72615	10.1182	4.2049	14.7434	9.46606	12.6856	14.8542	18.3852	14.6356	15.3956	11.4054	38.6016	17.6553
AKIP1	0.0712629	0.798129	0.86137			6.05082	7.42717	9.05473	5.75555	8.64576	4.62786	7.02757	11.4046	9.38198	2.61223	9.7791	5.35725	17.3937	3.1063	15.2533	7.26621	3.67866	4.33862	7.94452	5.86746	7.20565	7.98065	7.7697	8.05182	11.2356	3.70746	5.68051
AKIRIN1	-0.0392709	0.866559	0.909861			34.4641	29.2914	25.8329	20.1901	24.5357	30.0954	31.3565	26.2672	41.6119	33.0478	26.3347	14.0211	34.4447	118.452	24.528	36.278	26.2378	37.0125	34.2151	45.4695	33.4708	34.898	31.9237	29.9688	31.0771	21.7768	36.0811
AKIRIN2	0.65284	0.0128522	0.0369051	Yes		16.7719	17.5183	23.3366	15.7277	19.5599	17.7807	15.7865	8.05409	36.1536	43.7733	9.41994	9.5394	12.4079	35.9389	15.5321	13.481	16.0838	15.9266	12.8852	11.9135	13.0282	11.5103	7.62951	7.61317	16.7577	12.4262	13.8163
AKNA	0.498043	0.0121059	0.0351391		Yes	28.1454	21.5122	22.9456	38.6932	23.9427	19.5792	29.3566	14.8973	22.1646	27.3639	13.1248	18.7077	8.40286	11.4196	23.1425	21.8146	28.7125	15.5316	16.437	12.7301	10.8876	10.8523	13.384	19.5102	15.7546	13.9891	23.1825
AKNAD1	0.144021	0.697606	0.78487			0.300312	1.04267	0.508465	0.411482	0.500046	0.812111	1.044	0.993755	0.278752	0.971655	1.17065	0.835651	1.57363	0.403781	0.646634	0.807562	0.387326	0.2417	1.43332	1.2921	0.481703	0.473398	1.28509	0.111918	0.389462	0.226295	0.20189
AKR1A1	0.518368	0.0186203	0.0494476			37.1593	46.6607	36.834	27.8055	26.2732	32.0949	29.3472	42.6023	22.4979	21.2744	49.1057	57.0578	58.7071	22.383	64.9773	30.3215	34.1581	29.461	28.8148	18.5677	29.2059	29.9034	33.9107	22.7949	29.7466	15.5616	24.5344
AKR1B1	0.625737	0.00862192	0.0267544			22.4113	30.1044	22.9881	15.4722	14.407	17.1377	20.8895	6.5737	32.0993	13.6797	30.155	29.177	42.3372	18.9782	20.4733	20.5479	19.5341	28.3032	20.7819	11.9292	13.5844	18.6479	14.9424	13.7268	6.92985	13.6751	14.6856
AKR1C3	0.540557	0.370613	0.501579			1.01843	0.562541	1.28019	2.13929	0.0981031	0.918024	2.87259	0.476576	0	0.169105	3.21535	8.75933	6.08937	1.82991	7.37995	1.42174	3.52925	1.82562	1.93326	4.70549	1.16949	0	2.43511	1.44915	1.26073	0.488359	1.74277
AKR7A2	0.40979	0.0944179	0.178062			13.2603	18.7034	10.7579	12.8009	14.8033	9.28485	14.5496	11.0714	15.1931	8.13089	18.209	29.9797	18.1196	8.24588	23.885	14.1928	20.4278	14.8077	11.4339	10.6974	11.9641	8.56438	11.8503	10.913	25.2576	7.07769	7.15014
AKT1	0.852535	0.000126165	0.000861604	Yes		11.5047	11.8225	7.08997	9.19124	5.32452	6.28354	8.1368	5.721	10.0036	10.6963	7.12295	9.12027	4.03806	10.0989	6.00133	6.81248	8.54657	7.04556	6.53821	3.76932	2.86349	3.2426	6.03133	7.34287	3.64423	2.15898	4.68202
AKT1S1	0.238251	0.300533	0.427898			4.6311	4.54084	2.46847	3.68549	3.66087	1.78908	4.65094	2.45951	4.05981	2.95381	4.01168	3.01708	3.71906	3.94357	4.02704	2.36687	2.83899	1.94645	5.16125	1.93719	1.23805	3.15443	3.3566	2.81254	3.08636	1.16323	3.51692
AKT2	0.446412	0.0363257	0.0844399			8.44289	6.53304	5.81767	8.24211	6.61299	5.75212	6.29673	5.1617	6.10539	12.1625	3.96607	6.02942	2.64308	7.78785	6.38227	4.44623	6.62636	4.44051	6.90392	3.06234	2.79511	3.40463	5.27689	5.18305	4.20145	4.53723	6.31388
AKT3	0.319541	0.482328	0.606196			2.04742	1.44232	5.09932	7.21848	0.96682	2.74828	4.60322	0.572771	0.289196	4.95901	5.74133	2.1674	8.27553	2.84858	0.412838	4.01271	7.18843	1.25378	2.56744	4.44044	3.12345	0.763988	0.764175	3.38656	0.959629	7.39536	1.44873
AKTIP	0.0450908	0.831378	0.886222			4.01294	3.44802	3.36289	3.81712	3.00655	4.01922	5.32655	3.44274	3.02879	2.8726	2.01103	2.81981	2.25585	5.03585	2.70232	2.93156	2.96831	2.46634	4.90914	6.40926	2.5032	1.78912	2.30993	4.61744	2.39184	2.92207	2.09827
ALAD	0.291048	0.280535	0.406427			4.65479	4.37089	4.51373	4.24316	3.04901	6.59895	3.75858	6.82506	4.94907	3.21526	2.93918	7.41822	2.83669	2.23032	7.06498	8.04926	7.17387	12.8737	3.31351	5.09786	4.15739	3.42421	4.88473	4.63639	3.74544	2.15766	8.13136
ALAS1	0.126405	0.641968	0.743328			15.6317	14.314	15.7672	16.0948	13.3036	11.6922	13.1518	23.5399	5.26741	4.37378	17.7381	35.9775	17.5628	7.19959	21.4014	8.97889	22.3534	7.58867	10.4606	14.0862	17.7381	11.5196	14.4578	15.3281	19.8139	7.01728	13.8253
ALAS2	0.245389	0.720336	0.802234			1.58097	1.00061	18.3471	10.3388	0.5235	1.15789	45.2049	8.64659	8.34624	0.938476	20.3443	54.9903	7.12374	8.55584	17.7573	71.266	0.594722	204.19	1.13479	7.43986	8.87562	0.605736	22.5956	17.9578	15.6976	14.4198	69.9812
ALCAM	-0.523026	0.182553	0.295081			0.734301	1.96309	0.348113	1.28053	1.02705	1.85333	0.929184	1.7639	0.238555	0.579394	0.947192	1.63462	0.965911	0.884617	0.170273	0.698382	0.589282	3.21024	0.398655	0.995194	0.659583	0.540176	2.31758	1.22596	4.13292	3.30516	0.806291
ALDH16A1	1.39617	7.73175e-08	1.50397e-06			26.2953	12.6932	11.1239	15.8396	19.1525	12.3222	22.4347	10.3639	10.4754	19.908	13.1809	16.302	13.1542	7.43738	11.7421	12.5531	19.9086	3.58203	9.72015	1.70974	4.58931	6.96016	4.84427	5.68675	4.12278	3.43357	7.05268
ALDH18A1	0.271342	0.295602	0.422784			15.7335	9.86575	20.7927	10.887	10.7384	9.69038	11.922	27.4281	11.4597	8.14042	23.7506	33.653	18.4837	10.7503	34.049	19.4703	23.1406	18.2956	10.2008	15.5984	14.6166	13.9355	19.0216	17.8197	22.2375	8.17099	9.52944
ALDH1A1	-2.52466	9.10563e-05	0.000664598			0.29605	1.04929	0	0.838944	0	2.20161	0.630374	11.8103	0.360671	0.108146	0.734389	3.50112	0.655289	0	0.51487	1.09988	0.668202	7.00514	0.92727	10.0309	4.15509	8.89286	37.2564	17.6987	1.51175	4.94502	5.97906
ALDH1B1	1.0693	0.0108823	0.0322177			2.26955	1.25361	3.26041	1.49917	1.23885	0.867912	3.17983	1.59306	1.11715	0.703445	4.94748	7.36782	6.26308	0.258915	1.87385	3.0661	1.10384	2.55724	0.251312	0.51783	0.772202	0.590247	2.81378	1.25588	2.02908	0.725531	1.29457
ALDH1L2	-0.707696	0.0956558	0.179736			0.322229	0.552214	0.195847	0.237738	0.18385	0.0223431	0.0904768	0.0850595	0.120789	0.0543274	0.122974	0.137944	0	0	0.258646	0.07367	0.149187	0.558577	0.271726	0.559892	0.48704	0.36468	0.0543274	0.17243	0.168762	0.305069	0.29161
ALDH2	-0.104174	0.801455	0.86405			0.824357	2.15289	0.428516	1.32408	0.252853	0.391096	0.554301	2.58695	1.79716	0.253587	0.0538136	1.08657	0.411578	0.367515	2.85475	0.773716	1.24041	0.611088	0.52093	0.816701	0.913415	0.345768	0.60227	1.35821	3.49559	0.495854	1.10595
ALDH3A2	0.361131	0.257272	0.381294			2.3186	2.97627	5.67656	2.44878	1.59173	3.00254	1.90723	5.57521	1.22005	0.64418	5.26552	2.54435	4.00653	1.045	0.984423	3.42942	2.94828	2.20775	1.6195	1.72118	0.458334	2.24215	2.07569	2.44213	3.261	2.75605	2.53567
ALDH3B1	3.07708	6.04423e-20	8.26918e-18	Yes	Yes	2.83228	5.60737	5.15461	5.71607	4.08014	2.6391	5.49831	7.15302	6.5133	3.65025	7.10476	13.15	3.22008	5.45116	5.6083	6.96765	7.27848	4.23117	0.814015	0.119806	0.357315	0.429189	0.5115	1.46664	0.577787	0.16786	1.14814
ALDH4A1	0.827338	0.00519284	0.0179002			2.74366	4.74642	2.03234	2.24278	1.0902	1.03048	1.5996	2.45189	1.48557	2.12978	1.27612	4.77159	2.02431	1.18354	5.00354	1.47235	2.46557	1.2237	2.35725	1.07595	0.641792	0.770889	1.3781	1.44142	1.68641	0.502502	1.56909
ALDH5A1	-0.727682	0.0163834	0.0446796			10.3427	16.9279	22.6163	17.7036	20.8669	26.0769	13.6524	51.0122	9.05112	6.97079	17.0411	39.1872	34.1283	4.52593	47.1698	35.5041	11.7534	13.5459	27.5934	32.9028	26.5682	44.7803	39.3989	42.778	40.3629	33.8872	41.3679
ALDH6A1	0.339723	0.097665	0.182619			7.07082	8.56681	9.97646	5.53225	7.79329	8.62156	5.49227	6.93271	11.9983	3.66686	13.0767	8.21269	11.1792	9.26931	4.99569	11.4459	5.79471	13.1955	5.66852	8.43745	5.40501	6.03748	8.34846	7.41118	7.30723	5.43909	4.25834
ALDH7A1	-0.0407641	0.887767	0.925891			0.57971	1.29769	2.8929	1.30358	1.06688	2.53027	0.853846	1.49202	2.32937	1.44893	8.02275	5.17892	5.05543	2.06757	4.19195	2.23685	1.98944	4.26295	0.971576	1.03379	3.59709	3.1797	3.43284	2.86539	0.900184	3.8625	3.66133
ALDH9A1	0.316486	0.137309	0.238797			17.5931	11.4899	12.843	13.4503	10.0638	17.5823	16.8301	17.1166	8.90461	9.03463	14.0729	12.6821	28.9439	20.8777	14.4484	21.2187	21.6766	11.2044	14.142	12.7186	10.7357	11.1758	16.253	14.9658	14.4665	9.86266	8.04912
ALDOA	0.765389	0.0012669	0.00569111	Yes		39.376	52.4024	26.942	35.5883	19.8992	30.2424	26.1024	46.1291	43.3643	22.4334	40.975	73.4744	31.2519	44.0588	40.0708	23.8339	38.2962	33.9802	23.9363	11.0953	19.2392	21.2604	26.5145	33.197	29.2435	8.97793	23.1959
ALDOC	-0.0987312	0.72891	0.809002			5.83327	6.27175	1.42253	3.13965	2.97601	3.70019	3.85544	2.59488	4.56221	2.2098	3.57287	4.40861	4.46326	1.62671	3.5486	2.99657	4.98466	3.81379	2.40601	4.33789	6.26663	7.2402	5.15619	2.12916	4.41288	0.379863	3.10656
ALG1	0.273238	0.296359	0.423403			5.34659	7.02905	6.48492	3.31238	3.37928	3.04387	3.99452	2.85674	4.11386	1.54191	3.95559	6.26419	1.7796	0.706257	4.51326	3.48482	2.77577	1.5325	3.91725	3.35472	2.50133	2.24257	3.73486	3.75199	3.19318	1.97907	2.24384
ALG10	-0.948888	4.23638e-05	0.000350555		Yes	2.83455	4.67054	4.55521	3.97961	4.27617	2.94485	4.44263	2.63787	2.10708	1.404	5.24379	5.1469	4.92206	2.17043	6.62858	7.18715	4.24106	6.11706	6.39532	6.51128	5.39433	8.77664	9.19623	9.90109	5.77882	12.6708	7.91301
ALG10B	-2.22651	4.15239e-07	6.53815e-06		Yes	2.17326	1.82776	1.16417	1.73436	0.175637	0.282229	1.83755	1.46945	0.718002	0.121101	1.82747	2.04995	2.51584	0.173341	0.053384	2.86469	0.702059	0.39429	4.59566	4.16019	4.54944	8.33233	3.87524	7.27091	1.00317	9.61758	7.78591
ALG11	-0.505179	0.00831661	0.0260566	Yes	Yes	2.62348	1.66043	3.88663	2.40664	3.53272	2.70969	2.99256	2.53204	4.08392	2.23614	1.3558	1.86305	2.45411	3.65229	2.15455	2.51789	2.13826	3.69504	2.46798	3.08644	3.45194	3.65209	3.7136	4.18235	4.03135	5.28539	4.37246
ALG12	-0.0290626	0.904812	0.93708			3.11366	4.55001	3.73698	4.98306	2.75633	1.91849	3.69257	3.24606	4.92968	4.78	1.85763	4.27722	1.49553	2.15151	5.23228	2.81141	2.8862	1.28788	2.40724	2.9676	1.77015	2.22286	2.90832	4.31834	4.383	4.0193	5.1933
ALG13	0.562715	0.0114218	0.0335568	Yes		8.19501	5.28102	15.4519	12.7134	14.0401	12.3517	7.86682	11.322	10.3727	15.7456	12.9365	8.81045	9.79313	14.6746	8.19038	11.1503	7.55344	18.6475	3.94463	6.11026	8.06618	6.23077	5.59844	14.1596	5.61581	11.9762	6.78222
ALG14	-0.168297	0.57692	0.689605			0.634797	0.620665	0.60534	0.343552	0.324719	0.295971	0.346238	0.48826	0.320009	0.159924	1.35749	0.54819	0.941337	0.164815	0.228413	0.542156	0.856368	0.665935	0.594196	0.412038	0.983109	0.751457	0.54374	0.228413	0.546462	0.654281	0.532216
ALG1L2	-3.51732	1.87845e-19	2.51406e-17			0	0	0.555727	0.613268	0.894316	0	0.171155	0.120681	0.228497	0.102771	1.39578	0.391425	1.42336	0.529575	0.163094	0.696809	0.141109	0	5.28711	1.05915	5.52802	5.17401	8.42726	1.59016	2.23473	6.18323	2.42722
ALG2	0.0661085	0.731795	0.811692			10.7446	6.72877	7.26078	7.45786	8.91323	7.26393	10.149	6.48888	5.74115	5.31934	7.89074	7.08108	7.95727	10.3786	11.8018	6.02269	10.6364	6.69046	7.52774	11.177	9.9211	7.36671	8.93443	7.86787	6.57748	4.5986	5.98768
ALG3	0.369603	0.164102	0.272463			5.96549	7.15058	4.08822	4.61768	2.77352	3.56661	5.99929	4.43895	3.7574	1.95681	7.70106	11.7722	4.00362	4.46875	9.59843	3.85965	3.84698	2.26342	3.68611	3.89583	3.93001	4.17944	4.58072	3.70528	5.94045	2.67571	2.96007
ALG5	-0.090973	0.660621	0.757448			12.6863	14.9881	11.0109	7.37442	9.26714	11.0024	15.2019	12.7801	10.6158	6.74076	21.9336	12.703	23.5827	14.6537	13.1487	13.1398	10.5087	15.0525	13.7468	17.7292	15.6471	18.8535	14.3241	12.3687	14.3958	9.63197	8.21633
ALG6	-0.778555	0.000894512	0.00426078		Yes	4.64322	3.70983	5.55356	5.68288	5.41648	5.72138	4.92392	4.82401	1.72988	2.9566	4.6495	5.51186	9.42889	1.36315	5.33406	5.27534	4.48685	3.50387	6.22645	9.78259	11.0008	4.59605	7.84277	6.81574	6.96075	12.8076	6.81574
ALG8	-0.0361314	0.865106	0.909108			6.11548	9.04163	9.42238	5.3323	6.22078	4.96129	6.10153	6.97788	4.76822	3.08287	6.97829	5.7007	10.597	3.56857	7.94127	6.30103	3.74214	5.51255	4.56516	8.05805	7.03817	7.198	7.9976	5.37099	6.38439	6.55903	4.50867
ALG9	-0.134359	0.443852	0.572109			2.2894	4.31699	4.36634	3.02873	2.78834	2.25345	3.10577	3.3638	2.13726	3.22989	2.48054	3.3317	3.02882	2.82344	3.53917	2.26814	3.03571	2.84647	2.81609	2.08043	3.324	3.19409	4.24885	3.24933	3.64304	3.88652	2.95141
ALKBH1	0.464789	0.0521599	0.112585			4.37442	4.95536	6.44401	4.65463	5.42077	3.67581	4.05953	2.86235	3.13131	2.3834	5.88544	7.32401	8.34619	9.35071	6.6621	6.31705	8.77627	3.17456	3.28986	3.90776	5.61924	3.54522	5.25432	3.48148	3.87015	2.9983	3.19831
ALKBH2	0.857286	0.00831152	0.0260566			3.40694	7.83258	3.27394	5.45953	1.56108	3.90106	4.03329	3.15983	3.73927	7.26545	6.3956	6.40553	6.87138	4.85313	6.40553	5.19978	9.32918	1.24502	4.22995	2.42656	0.516937	2.14499	2.75818	3.52304	6.68719	0.80949	2.02214
ALKBH3	-0.522171	0.16231	0.270457			3.91144	4.86116	5.61912	3.25549	0.282584	0.88145	4.21835	6.40625	2.888	1.23399	8.15916	8.41036	5.84677	1.17134	0.515341	1.58527	2.67525	1.7028	6.03276	4.68536	5.2402	5.66756	6.29986	2.78284	5.24551	4.53273	4.53197
ALKBH4	0.336961	0.161994	0.270223			4.65137	5.35675	2.88247	4.53283	4.34876	5.67259	3.21812	5.3206	4.14813	3.13173	3.84609	7.99416	5.30637	3.94856	4.12397	3.25282	6.67871	1.74699	4.61819	1.37341	1.53605	3.69006	5.19734	2.93437	2.89781	2.88643	5.1503
ALKBH5	0.657632	0.00234418	0.00944883			69.0094	53.684	40.4766	37.1174	36.7013	44.2113	47.2911	26.8231	66.0338	51.7217	20.8243	20.9684	24.4965	38.0741	35.1389	34.5116	36.6684	35.6759	31.6767	29.1155	25.791	19.0452	25.064	33.2804	30.1533	10.6924	26.1811
ALKBH6	0.0797182	0.719949	0.802093			2.505	2.98436	2.32854	3.1264	2.96657	2.08093	3.10767	2.61258	2.47333	1.29186	3.41158	2.80184	1.36675	1.20194	2.7335	2.67638	3.54755	1.32825	3.69223	1.66422	1.79236	2.22817	3.01434	2.13555	2.34092	1.29541	2.38846
ALKBH7	0.44179	0.125338	0.222793			26.3759	22.6005	8.01545	17.4381	13.6668	17.3743	19.9254	28.4716	17.8909	10.3762	33.0737	27.4218	24.379	24.0059	26.128	10.9118	19.4805	5.22537	25.7976	8.72944	8.94959	21.6773	20.0112	11.2157	16.1162	3.56732	12.9578
ALKBH8	-0.281672	0.194839	0.309635			2.33979	3.79105	4.62181	2.48898	4.31389	2.57311	3.92871	4.41612	1.90034	1.88038	3.13423	3.38558	5.03101	2.02598	1.81758	3.75525	2.30018	2.16183	3.6887	5.28517	3.9407	3.84407	3.9317	3.62159	3.71711	3.62025	2.42237
ALMS1	-0.734561	0.000476011	0.00254499	Yes	Yes	3.30081	4.31499	10.9657	6.94667	7.0269	5.50445	5.12978	5.30318	5.50795	11.2905	5.32224	5.57355	5.31356	5.53548	4.19234	5.44035	5.08715	7.81037	5.6549	9.88479	7.74928	12.2329	7.16889	11.3898	7.66146	18.6771	10.8497
ALOX15	-1.37124	0.0033303	0.0124714	Yes		1.3628	1.38005	0.489445	2.86265	0.0656374	0.502542	0.678337	2.60403	0	0.0452569	0.307326	2.15462	0	0	0.323193	0.06137	0.497116	1.25636	2.7163	2.09885	0.695527	0.683535	0.72411	4.57857	2.38995	0.653489	3.10941
ALOX5	0.896085	0.00308707	0.0117174		Yes	96.7817	117.356	106.084	127.32	259.85	102.68	132.408	62.5149	121.947	184.081	83.2983	31.6969	50.9095	52.0354	26.5452	103.612	195.248	59.8118	93.5193	57.4624	56.1743	35.7642	62.6543	45.0284	80.058	34.0927	57.2408
ALOX5AP	0.378633	0.252278	0.375928			45.4921	51.2973	17.9722	32.2689	22.2778	13.0779	48.7692	68.1409	83.2825	5.47948	60.6942	25.8305	102.016	39.3445	18.5318	29.8433	42.3046	44.4704	37.6757	46.2876	37.964	20.6521	18.4147	40.5206	35.717	20.3208	29.8941
ALPK1	-0.719675	0.00331342	0.0124357	Yes		1.42	0.970202	2.50079	2.84924	1.39587	1.23374	1.31143	3.09695	0.972664	1.12494	1.06099	3.54666	1.62294	0.805105	2.78695	1.8475	1.28716	2.31326	2.06306	2.3187	2.25712	3.14639	2.83735	3.61509	4.23222	3.54954	2.4019
ALPK2	3.58143	7.41133e-11	3.07258e-09		Yes	0.357734	0.0905656	0.618306	0.565356	0.971331	0.10077	0.353654	0.0575444	0.3995	0.963759	0.388239	0.0933219	0.678705	1.05216	0.531417	0.465165	0.58314	0.277118	0.0233432	0.0841727	0.188281	0.0822377	0	0	0	0.0786229	0
ALPL	0.291433	0.500239	0.6216			4.97878	6.81709	0.831095	6.23661	0.148606	1.76988	0.767894	7.33949	0.341719	0.512319	0.521851	0.29269	0.532164	0	0.691074	0.0694724	1.1255	0	2.63564	1.05598	0.393677	0.343902	0.153696	2.19518	1.43231	0.123294	0.659988
ALS2	-0.121066	0.52791	0.647199			1.8885	0.863666	2.40669	1.75288	2.19471	1.684	1.72952	1.81179	1.64925	1.51325	1.81341	2.14718	2.46567	1.7583	2.95473	2.13249	1.79257	2.03636	1.68547	2.52277	2.16602	1.24484	2.46273	2.68398	1.47474	2.35644	2.19787
ALS2CL	0.672729	0.083703	0.16263			2.14191	0.51868	0.735815	3.10591	1.82553	0.986355	1.9546	0.259656	1.58835	2.29627	0.924047	1.42524	0.235577	0.219121	0.688327	0.55357	0.326965	0.18363	1.10597	0.525891	1.11098	0.31399	0.459254	0.971756	0.739729	0.245609	0.748665
ALS2CR12	-0.288775	0.443913	0.572109			0.24007	0.162073	0.948427	0.558202	0.0847931	0.144268	0.389468	0.274611	0.51995	0.350788	0.794032	1.44738	0.101215	0.301265	0.139171	0.713522	0.321097	1.44268	0.334193	0.60253	0.449255	0.490565	0.701576	0.417514	0.544841	0.844204	0.690399
ALX3	-0.0770887	0.826958	0.883054			1.2477	1.14863	1.34433	1.08792	0.480753	0.408978	0.690054	0.194621	1.10549	0.994434	0.281371	0.789062	0.286931	0.640532	0.460286	0.56187	1.47918	0.511223	0.532906	0.854043	0.318393	0.278137	0.662956	0.986327	1.54455	1.39603	0.711703
ALYREF	0.709775	0.00133589	0.00596187			23.578	40.9697	33.8718	17.5214	20.7248	20.8911	20.864	16.2052	47.6564	33.6688	45.8599	28.5172	45.4106	67.5817	16.6972	32.384	29.1617	34.7179	17.5532	11.5998	15.4178	23.4876	26.3282	20.852	20.6744	10.1284	19.7534
AMACR	-0.517638	0.0446293	0.0994788			1.3947	2.38336	1.89404	1.48211	2.30911	3.06442	2.43941	2.99132	1.55754	0.732379	2.70292	1.3947	4.52039	0.410207	2.67824	1.81355	2.05489	2.16081	3.45832	4.10207	3.42559	1.87029	3.98032	3.10777	2.76963	2.60549	2.18777
AMBRA1	-0.284291	0.194802	0.309616			6.65041	8.40432	7.27399	7.95527	7.33798	6.04428	6.15241	8.58174	5.8031	9.81788	3.20399	7.34102	2.4331	3.9314	7.28048	4.81896	5.73397	6.34773	14.3457	6.51785	4.01127	4.24534	10.2596	6.38038	5.86262	6.0881	13.0616
AMD1	0.560841	0.0184992	0.0492179			22.5986	17.0304	21.3392	17.1587	15.9018	25.529	19.6454	31.3858	51.9324	51.1524	40.8489	25.2263	26.2197	87.4953	16.2827	23.2276	19.9456	47.5708	26.9624	23.3028	19.7516	18.4356	18.6862	12.4151	13.1201	21.099	18.0221
AMDHD2	0.332753	0.285322	0.411234			4.34667	4.20606	1.3356	3.91635	1.8423	2.0026	2.46807	2.8175	2.82423	7.90384	1.19805	1.54548	1.89368	1.09093	2.93978	1.24404	3.246	1.30604	3.93304	0.545465	1.22012	1.24349	1.97596	4.53566	0.986479	1.019	3.52279
AMER1	0.455102	0.037454	0.0865398			3.64632	5.05818	6.70927	5.03034	3.83718	4.34491	4.52774	4.86372	5.67954	4.8353	2.78788	6.42829	4.76988	4.93619	9.43974	3.43925	3.48237	9.03313	2.84215	4.137	4.41659	2.63335	3.77701	4.3	2.49393	5.84025	3.50626
AMFR	0.0101158	0.963333	0.975454			22.9978	21.3605	17.5056	15.5823	12.7663	12.1478	17.7784	15.6144	16.3585	16.8288	6.99483	16.9156	7.17939	25.712	16.198	14.2583	21.6739	14.8959	23.4372	15.5789	15.1109	8.2614	15.3038	26.3669	21.2764	7.98411	15.0217
AMICA1	-0.0947825	0.76933	0.840064			5.10764	10.643	1.45517	10.5771	0.390293	2.25776	4.27255	6.36216	0.398878	0.322928	0.182742	2.69902	1.056	0.138669	2.3773	0.243279	0.615823	0.553373	7.08878	6.19388	0.827148	0.572031	0.322928	4.33466	1.5047	0.647629	1.38669
AMIGO1	-1.01608	0.00143568	0.00632244			4.63208	0.996257	0.971658	3.86016	0.477785	0.96071	4.18958	0.914348	0.266343	0.449225	0.101685	0.912514	0.311084	0	0.665374	0.3655	0.657925	0.46188	2.48225	2.31483	1.84104	1.25645	1.67711	0.641611	0.930311	1.51354	1.18957
AMIGO2	-1.64752	5.03096e-06	5.77318e-05			1.22594	2.15906	0	1.67312	1.0731	1.20117	1.75106	0.411553	0.606071	0.467303	0.132222	0	0.471921	1.90632	1.35958	0.31684	0.802033	1.02099	1.64166	3.61198	5.23667	2.28728	2.29758	3.38351	5.20165	1.31204	0.919717
AMIGO3	-0.144804	0.710681	0.794932			1.47353	0.895308	0.873202	1.4133	0.624542	0.929776	0.806799	1.6434	0.837742	2.79903	0.54829	2.97268	0.652313	0.693425	3.80128	0.948898	1.33033	0	1.53843	1.38685	0	1.98729	2.31458	0.768797	1.50488	0.647705	2.54256
AMMECR1	-0.429802	0.064085	0.13244			2.45941	3.0804	3.4518	2.59591	4.32047	3.00453	2.83494	2.91506	2.62828	2.19875	2.00686	3.78197	2.12838	1.58377	2.68265	3.65485	3.01897	8.71458	3.20967	2.92388	6.26774	5.23722	3.42816	5.26212	2.64393	4.21044	5.20308
AMMECR1L	-0.100201	0.559347	0.674426			8.7693	6.45841	7.52373	7.41456	6.94552	8.10434	8.94545	6.83933	6.90645	5.72729	7.5807	5.05284	9.63514	9.33725	9.16598	8.38071	9.9075	5.23987	8.20763	11.1714	8.57816	9.28551	9.02776	7.70251	7.84017	5.68462	6.91262
AMN1	0.135943	0.588457	0.699863			3.36587	2.53965	4.69315	3.33764	3.35669	3.8074	3.29235	3.22733	3.10892	1.30187	4.74772	2.57103	6.17715	1.98769	3.02249	4.70768	3.64124	1.71036	3.61748	5.21768	4.26089	2.34658	3.27878	2.92684	2.69607	2.55287	1.19054
AMOT	0.0277061	0.914588	0.943523			4.11704	3.51615	7.2506	3.13566	5.57129	3.24165	2.62537	9.31949	3.42436	4.33063	2.76853	4.65836	5.45828	1.58729	6.34054	5.79878	3.40845	6.42742	4.25954	3.54807	6.40487	4.9869	3.479	9.07949	3.26464	2.96527	2.7233
AMOTL1	-0.89852	0.0778099	0.154006			2.5005	0.297901	0.166026	2.34517	1.22458	0.0947049	1.1505	0.198296	1.94554	0.875047	0.729742	0.087705	1.54148	1.46347	1.18158	3.1018	3.94168	2.13086	0.515547	4.11353	0.353897	0.592541	3.22386	2.90523	0.190753	8.09102	3.52683
AMPD2	0.949098	1.32326e-05	0.000131716			13.598	11.8298	7.69181	13.2309	9.79122	8.41301	12.1456	6.54879	8.18265	14.8568	4.82974	7.3096	3.71344	7.15532	7.73958	5.32745	10.4785	4.24829	4.63014	3.4904	2.68924	3.75118	4.04158	6.66464	3.99787	3.36894	7.12623
AMPD3	1.03534	2.13094e-05	0.000197425	Yes	Yes	6.48758	3.77208	9.44261	7.65961	4.73633	2.77009	6.45843	8.57499	4.89094	3.37908	1.77102	5.70076	5.33955	2.97994	6.87402	4.73592	3.92343	4.337	1.99311	1.75291	3.74671	1.59844	2.01838	3.02313	2.67702	2.07395	3.67624
AMT	0.392213	0.239325	0.36073			1.94172	1.02997	2.73964	4.03109	2.05746	1.54192	0.90002	1.30886	1.05136	3.4452	1.03215	3.15178	0.409322	1.39238	2.33168	0.64123	1.25216	0.260459	1.5687	0.522144	0.648863	0.850235	1.35106	2.17087	0.839381	1.62572	1.52292
AMY2B	-0.373071	0.201572	0.317548			1.49188	0.85515	2.66891	3.11707	1.99837	3.93289	1.60972	1.76288	1.60033	2.55009	0.488784	1.72319	1.78015	3.12616	1.58285	0.474083	2.93664	1.45897	1.91025	1.90749	1.65929	2.3468	1.66579	2.61905	2.04427	6.28551	2.18566
AMZ1	2.51724	7.5715e-10	2.41523e-08			2.01508	1.76648	3.20809	5.79555	6.66051	1.16576	3.36667	1.1095	10.6991	5.03187	4.47641	1.00427	2.09223	4.75553	3.38245	2.68169	0.935275	1.7283	0.172703	0.226454	0.25327	0.589994	0.615251	0.758435	1.22863	0.687448	0.707667
AMZ2	0.512347	0.00830955	0.0260566	Yes	Yes	15.5119	10.3371	12.454	13.1327	16.4895	12.1333	16.3167	11.8053	15.1182	20.253	16.6329	8.77195	27.7209	23.2649	13.6046	15.1695	15.0084	12.0092	9.74321	14.6936	11.6581	10.1227	10.3093	10.3993	12.6054	6.95039	9.45824
ANAPC1	-0.29543	0.0725692	0.145793			5.94913	6.47307	9.18857	6.99452	4.99603	6.21833	6.79571	6.84128	5.3201	7.39812	7.10403	8.58524	6.56401	5.00353	8.06242	5.20417	5.14245	8.18295	6.60762	7.62442	6.4399	9.07865	7.46748	6.78289	10.7007	10.9608	7.96692
ANAPC10	0.0746608	0.711946	0.795769			4.3801	6.12231	5.11812	5.48669	10.6551	6.78434	10.884	5.23965	6.91447	8.6988	10.4063	9.69899	9.51953	6.61915	7.2957	6.17298	8.35447	5.63045	6.27986	7.43202	7.09995	10.5136	7.57201	6.16916	9.10061	4.23028	5.22564
ANAPC11	0.996891	3.49996e-05	0.000298855			14.8708	14.4228	9.51567	10.4096	11.263	12.0359	12.4873	10.1523	17.4363	8.87525	29.615	16.0273	25.0344	22.374	14.0239	14.7846	11.1355	11.1509	9.89497	3.15404	6.32019	9.18041	11.4001	7.96814	6.77364	2.66989	6.24238
ANAPC13	-0.158629	0.485749	0.609562			11.6202	11.0431	6.35635	9.66442	12.3128	7.73505	12.0722	13.2665	13.2128	6.07336	26.1645	22.3854	31.43	10.6001	13.7318	12.3093	15.0639	14.2011	11.3854	17.8352	15.5563	18.6307	21.2894	11.5036	14.8089	13.516	12.7594
ANAPC15	0.646553	0.0237723	0.0602404			5.11978	12.1468	1.44474	3.44375	2.78997	4.8128	5.1615	8.21989	5.94028	3.84735	6.71298	7.12318	8.60332	8.53584	3.77359	5.21715	4.54888	6.59288	7.55976	3.02885	1.02652	4.21464	4.48858	3.11639	3.98378	1.92896	3.26978
ANAPC16	0.712683	0.000846581	0.00407185			35.7939	39.3087	25.6229	24.7043	40.9242	46.9467	51.9769	52.0026	60.1226	26.4002	85.5248	33.3132	43.7309	41.2154	25.5277	43.0465	47.0105	44.7818	34.0101	29.7412	32.5788	24.5135	26.6852	26.1637	23.6841	15.7764	17.1731
ANAPC2	-0.0736361	0.709444	0.794198			7.85845	9.09477	8.87021	7.89843	8.32683	5.89724	6.029	8.80091	4.77901	9.87057	4.99349	6.84017	5.14114	5.68377	6.82221	4.60224	6.1356	2.70436	7.86104	4.51787	3.47725	6.83459	7.26858	7.13639	6.85277	8.43997	9.65512
ANAPC4	-0.292006	0.134921	0.235695			4.22061	4.16007	5.66917	8.75864	9.36175	8.3699	6.9156	5.52791	4.84478	7.91446	7.04963	6.34193	5.30274	3.65456	5.43175	5.46371	5.92738	6.81639	6.75666	9.32177	9.55685	6.9686	6.08488	7.2668	4.91707	12.0713	5.87024
ANAPC5	-0.177566	0.210343	0.327677			14.4299	18.257	17.4	13.8969	11.8942	12.6983	13.9916	13.9821	14.1416	11.4189	13.3913	13.4479	13.5692	10.1294	13.5611	12.9546	12.3262	12.3391	17.1142	13.8714	16.2116	11.8296	14.9246	12.8905	15.5576	19.2243	16.022
ANAPC7	-0.485019	0.0311361	0.0746163			11.0888	11.5134	8.73376	9.11793	12.1587	9.01493	7.13028	7.82727	4.04705	3.74304	8.18246	7.51863	13.3152	1.8495	9.62206	8.20456	8.51865	5.10055	9.23243	9.51173	9.94861	10.6698	11.5368	9.58137	14.7332	14.314	11.3667
ANGEL1	0.691954	0.00228137	0.00925552			4.56966	5.65954	7.14327	6.62163	3.37897	3.55608	4.36003	2.62297	5.76736	3.33857	4.81151	8.09589	2.49488	3.5892	5.66026	4.20152	3.59464	6.92696	2.96896	3.21791	1.93791	1.89442	3.02633	2.74437	4.10358	3.00574	3.76454
ANGEL2	-0.276489	0.18033	0.292511			5.30124	4.98699	8.01105	9.67407	12.4315	10.6539	10.3273	6.18824	4.47027	3.47093	7.76087	5.11861	7.14481	5.67102	5.25632	6.37128	7.35201	6.23435	8.61967	6.7616	10.7336	7.81373	8.25405	7.30511	6.90314	12.1222	7.77038
ANGPT2	-0.61261	0.0689486	0.140139			1.08932	0.37821	0.983657	1.54685	1.94574	1.57108	0.908854	0.587425	1.16279	0.886807	0.54044	0.736139	0.236194	1.05454	0.396938	0.370013	0.56198	1.61316	0.796112	2.10908	0.786279	1.0303	1.06872	1.10962	0.56508	4.37782	1.04966
ANGPTL1	-0.693828	0.0723943	0.145523			0.929453	0.87847	0.979177	1.3507	2.69193	1.61978	0.678536	0.265795	0.503257	0.814863	0.307416	0.344841	0.313491	0	0.39513	0.429716	1.80258	1.18691	0.71162	0.933098	1.39146	1.2915	0.452702	1.18539	1.40626	3.59525	1.36077
ANGPTL2	-3.38723	2.13043e-14	1.58982e-12	Yes		0.542201	0	1.49942	0.236382	0.517066	0.977489	0.131942	0.744254	2.02568	0.911095	0.134499	2.11223	0.617209	0.408245	2.67171	2.25609	0.16317	0.244372	4.24562	5.30719	10.806	9.50617	1.58451	1.83877	21.2881	16.7784	12.46
ANK1	-0.732226	0.204769	0.321313			0.449099	0.316372	2.00564	0.800196	0.165519	0.668836	0.997834	1.74216	1.39557	0.699015	1.93747	9.88868	1.03727	1.54371	3.15813	8.10543	0.137111	21.8472	0.60139	0.735099	1.53468	0.19152	2.02572	3.07323	3.23496	1.99123	18.3009
ANK3	1.39203	0.00764168	0.0244078			0.493937	0.16673	0.162613	0.739336	0.104675	0.319088	0.280461	0.0494379	0.0267445	0.210506	0	0	0.0312372	0.0154961	0.014317	0.00815583	0.0578067	0.0834824	0.137518	0.216945	0	0.0100932	0	0.0214755	0.0186832	0.0144744	0.0774804
ANKAR	-0.369793	0.0958486	0.180071			0.769034	0.296674	1.30207	1.14951	1.51333	1.18837	1.15849	1.41377	0.654339	0.909665	0.90842	1.12091	1.06533	0.689331	1.35868	0.907014	1.17554	0.660204	1.28083	1.51653	1.13074	1.39187	1.23072	1.0827	1.66222	1.67409	1.12016
ANKDD1A	-1.28719	0.00044082	0.00238271			0.669137	0.762308	0.495657	0.437583	0.398824	1.28173	0.40708	0.53818	0.135865	1.31383	0	0.465487	0.370274	0.865942	0.145465	0.331461	0.713187	0.518346	0.480294	0.472332	1.87828	0.410199	1.92492	0.94552	0.664392	2.35301	2.85367
ANKFY1	-0.165328	0.494788	0.617382			5.45075	5.11144	10.2654	8.81528	7.18393	4.88643	5.88712	2.9723	5.70053	7.05901	1.81518	3.55289	3.75877	1.43362	5.86088	6.48015	6.02211	4.35808	4.3032	4.9474	5.03025	4.74212	4.83329	5.88253	6.64279	8.58598	8.22224
ANKH	0.323344	0.329573	0.459366			2.56178	2.79074	4.52361	4.97508	2.69391	4.54845	2.33775	2.21443	2.99485	2.02759	1.34799	4.15826	1.22735	1.42473	2.12638	2.55722	1.55746	6.69147	1.02324	1.24208	0.92611	1.45147	1.13432	1.63698	3.17126	6.99521	3.45529
ANKHD1	-0.424494	0.0377385	0.087034			8.09403	11.1334	12.506	9.04083	9.27945	16.352	9.43311	9.7573	10.161	17.3387	9.87454	5.2746	6.08976	8.56346	7.50531	8.86394	6.76934	8.20163	10.301	6.77941	11.0142	16.2684	14.3751	15.2304	10.7119	17.4641	14.5846
ANKHD1-EIF4EBP3	-0.660095	0.0515526	0.111587			3.05597	1.35039	8.78034	7.4609	3.84649	5.3591	2.27604	4.67147	1.74493	10.162	1.56208	6.00403	2.41286	3.86981	2.92042	2.99089	2.71255	7.93013	3.20024	6.76344	3.01535	5.01842	2.39505	4.87989	9.91992	18.5292	9.02083
ANKIB1	-0.391963	0.0200729	0.0526315			7.09774	7.90634	9.34681	7.91646	10.6544	12.3427	9.96742	8.49952	12.5862	9.13955	9.61037	6.37768	8.52851	5.67819	8.52071	8.58467	11.57	11.4963	8.76893	14.6965	11.705	13.1983	10.3279	10.4409	13.7592	15.1834	11.1337
ANKLE1	0.863182	0.0134412	0.0382838			2.18602	1.55556	2.8009	3.65758	2.50412	0.905362	2.01281	2.28089	2.01537	2.58987	2.78462	4.19222	1.41982	0.667274	7.60353	5.03382	2.19287	5.65851	1.26452	0.667274	1.49259	0.50706	1.59709	2.36326	1.74311	0.831037	3.42904
ANKLE2	-0.289625	0.0898852	0.17167			6.729	10.4346	11.9365	9.20496	5.8418	7.8451	7.38182	10.606	9.28786	15.0827	7.31585	7.972	6.47078	7.06959	8.98107	6.78575	6.83462	7.90749	11.4806	11.5107	8.10951	8.79618	10.6942	10.4465	10.4633	11.7465	10.8385
ANKMY1	0.17269	0.471517	0.597003			2.0761	1.97214	3.4114	3.39617	2.25824	1.50707	2.19074	1.16639	1.13406	2.83223	0.638055	1.86601	0.813331	1.00293	1.48046	1.45615	1.45598	1.32489	1.62086	1.17584	0.876726	0.810927	1.26175	1.98104	1.87635	1.45365	2.79551
ANKMY2	-0.604953	0.00511508	0.0176732			3.98968	7.18254	6.12955	4.12295	7.43722	3.46313	5.21394	10.0148	8.16088	4.15634	6.41464	5.24248	10.3728	6.39739	10.4507	7.90525	6.67031	6.65987	7.44374	18.914	11.1991	10.7795	9.55418	7.13131	10.5637	8.70357	7.47522
ANKRA2	-0.355402	0.0353531	0.0827258			10.0713	11.7245	6.89235	10.441	10.5035	16.3696	11.1926	9.79678	7.08478	7.18418	9.83581	8.9369	12.3371	7.91146	9.01046	9.50632	9.22778	7.05892	15.3169	9.55346	14.2464	13.0285	12.3406	12.5503	10.9784	12.1305	11.4443
ANKRD10	-0.357295	0.0294186	0.071343			23.7064	15.8171	23.7332	19.7437	25.8538	25.9095	17.7676	24.6989	18.9912	29.3726	22.468	13.3731	24.3148	20.5287	16.5557	17.214	23.039	19.7862	24.1716	24.878	23.6083	23.7395	24.5447	26.1998	31.8825	39.1628	27.1831
ANKRD11	-0.253045	0.386292	0.517114			5.29985	6.19844	8.45371	8.54799	4.11293	6.16791	4.11734	4.344	5.69885	15.9063	1.5122	5.59086	1.49488	4.96468	4.94754	3.99343	3.50687	5.07451	4.72797	5.57355	2.79376	4.4082	5.33541	11.5863	4.60227	9.2528	11.1334
ANKRD12	-0.184653	0.371435	0.502415			9.32804	6.69245	12.2385	10.9096	15.0266	8.05156	7.28727	13.9972	9.16957	15.7298	8.41042	8.57228	6.37805	19.8912	5.61708	11.7137	13.0519	10.3553	8.72368	14.8374	10.2417	14.1798	10.4111	9.03921	12.6161	18.3679	10.5422
ANKRD13A	0.0934126	0.558082	0.673768			13.8566	19.7553	14.7339	13.1827	10.5787	12.2836	12.4267	15.8995	14.4463	8.92887	9.82087	11.1761	13.2444	14.4186	11.9411	12.3637	17.6413	12.7362	12.1606	12.6365	15.3812	11.3612	14.2526	13.3465	12.6312	9.33171	11.093
ANKRD13B	0.705014	0.108656	0.198587			0.424804	0.967907	0.839118	1.1575	1.12531	0.335056	0.387654	0.728886	0.690036	3.21997	0.131722	0.517152	0.201488	0.399815	0.584875	0.420858	0.213068	0.418821	0.166318	0.79963	0.447162	0.32552	0.193974	0.738789	0.120512	0.186727	1.04119
ANKRD13C	-0.439122	0.00831551	0.0260566		Yes	5.36906	4.36821	5.25746	5.28166	5.30008	7.2389	7.09105	5.23607	4.24885	7.81168	4.3257	6.44846	5.45594	5.01005	6.35801	6.183	5.80019	4.08481	6.51585	7.60145	7.59993	9.28338	8.28105	6.86346	6.45707	9.27874	6.91041
ANKRD13D	0.622114	0.00615307	0.0205152			23.7113	30.0866	17.3053	27.6216	20.6512	13.219	17.1865	16.7475	14.5401	16.2101	8.1102	10.9082	18.1469	21.8086	16.6714	13.2393	12.6092	5.79403	20.6131	6.33346	7.30622	9.10666	14.5636	12.0343	8.06831	7.81341	12.647
ANKRD16	0.161746	0.639355	0.740999			3.30872	6.28238	5.17413	3.84665	4.16329	4.90871	4.19356	13.6015	2.2394	1.41011	3.59086	15.2489	1.65654	1.42729	5.75429	3.14141	3.31909	1.39805	4.74987	3.3736	1.93492	6.59208	5.84188	3.17685	3.91102	1.81798	4.86576
ANKRD17	-0.306824	0.128129	0.226511			7.53016	7.76734	16.604	12.4292	13.1189	12.6599	11.7404	9.70531	10.9517	12.7174	8.86188	14.5456	5.91393	4.64789	14.9436	7.9807	12.6657	13.4768	10.0101	15.427	9.29057	14.1277	12.7814	17.3445	12.0025	17.181	14.3804
ANKRD18A	-1.10625	0.0588156	0.123879			0.0762611	0	0	1.29665	0	0.137485	0.0927892	0.523401	0.0619379	0.0835738	0.0945874	0.848819	0	0.14355	0.066314	0.0755528	0	0.257784	0.11943	0.574201	0.535166	0	0.111432	0.762611	0.519224	0.670427	0.628033
ANKRD23	0.208863	0.612594	0.719328			0.614758	0.415026	0.607168	1.20606	0.217133	0.138537	0.623329	0.439505	0.499296	0.973133	0	1.4968	0.259186	0.0964326	0.475175	0.355278	0.0513904	0.173171	0.561606	0	0	0.314052	0.523994	0.400929	0.232532	0.720595	0.562523
ANKRD26	0.00412689	0.987873	0.991423			1.51355	1.45204	7.34321	4.6306	4.36112	3.78183	2.39083	3.71323	4.14074	5.89756	4.9402	4.95051	1.64569	2.24924	5.46465	3.57774	3.08987	6.10358	1.74656	2.99899	3.2796	3.97184	3.25918	4.89509	2.29001	10.1779	3.29056
ANKRD27	-0.0622969	0.743529	0.821156			3.62398	4.13198	5.93889	4.98558	4.7502	4.50077	4.70336	4.0763	1.65699	4.11858	3.86225	4.18304	6.17949	2.3244	4.902	3.51054	6.38204	3.02471	4.90467	5.76047	4.82255	4.34446	3.11835	4.29509	4.14278	4.10629	4.8425
ANKRD28	0.925338	0.000498451	0.00264089			9.98318	5.11157	12.0387	12.8288	13.8269	25.716	8.82579	7.98726	20.5589	14.6283	14.2836	20.3663	11.8939	30.2992	15.1512	7.81605	4.23833	15.6301	6.43135	9.78303	4.14572	5.70737	7.00682	8.16081	7.93414	9.10512	5.51322
ANKRD32	-1.08419	1.78102e-06	2.31815e-05		Yes	1.61411	2.43696	4.28981	3.22423	2.95419	2.90995	2.10677	2.66881	0.85808	2.93743	3.5672	3.63399	3.15515	1.49154	3.11339	5.43701	2.29628	3.24063	4.4275	5.41375	5.68415	6.29679	4.41687	6.66061	4.26267	12.2808	5.68536
ANKRD33B	0.538309	0.187234	0.300771			6.91881	3.23036	8.00422	3.47682	2.99185	7.03325	3.54041	10.4476	1.2254	6.25162	1.28321	3.98841	1.93559	3.57034	14.3193	14.67	3.56754	0.631439	1.91278	2.51547	0.665524	3.06545	3.27541	4.57318	8.56042	4.62343	4.14173
ANKRD34A	0.281819	0.394894	0.525089			0.286731	0.696865	0.453106	1.05004	0.486113	0.827077	0.837298	0.344385	0.652058	0.754142	0.284508	1.19679	0.217598	0.863566	0.764616	0.227254	0.690311	0.452308	1.0777	0.431783	0.160972	0.351547	0.712245	0.498662	0.260295	0.604971	0.17991
ANKRD36	-0.912956	0.00319353	0.0120619		Yes	2.61669	2.20818	11.7159	7.58627	4.96767	6.1523	2.91849	6.65982	4.53383	17.0623	3.3537	7.2509	2.73046	3.36579	5.70111	5.76807	2.73427	4.27516	6.2038	9.11225	9.12017	8.66216	8.17269	11.2442	6.03757	29.9818	8.34606
ANKRD36B	-0.420045	0.259429	0.383521			4.98271	4.16277	12.549	11.7304	11.2523	9.65663	4.69852	3.9541	4.70448	25.05	2.47204	7.06244	1.89067	2.46204	5.54236	4.75131	3.31139	6.03539	5.8687	3.86893	2.79731	11.7218	6.41609	8.7739	6.50226	27.9251	10.2097
ANKRD36C	-0.617284	0.0649869	0.133838			2.5331	3.43682	8.93856	8.74901	7.08805	6.45103	2.99233	6.01313	3.95488	24.0766	2.50126	6.77489	1.67972	4.99965	5.57445	5.23842	2.54104	5.04333	5.16096	6.29585	5.45365	9.89004	7.20502	8.9177	8.2047	24.3878	8.96928
ANKRD37	-0.158433	0.649668	0.748806			1.71632	3.31056	1.93729	1.49652	2.33822	1.25242	1.69052	0.560931	1.5931	2.68699	3.64931	2.27421	3.20457	1.23075	0.236897	1.53844	2.78751	0.460447	1.57859	2.15381	4.3589	3.40696	2.62728	0.923898	1.48388	0.4311	2.05125
ANKRD39	-0.150229	0.53994	0.657529			2.33412	1.04161	3.28213	2.96656	1.13182	2.2823	1.44406	1.49336	1.09246	1.61858	1.37391	1.26596	1.35103	1.34043	1.76593	1.2542	1.38899	0.802371	1.48694	1.6383	1.33259	1.1641	1.50297	1.23844	1.34677	3.89527	2.14097
ANKRD40	0.0669535	0.72274	0.803928			11.1758	9.07144	13.0564	8.26583	10.1371	12.7395	10.8466	7.64788	10.9487	6.70354	11.9737	4.65864	15.3454	10.6412	7.28542	12.8814	12.6504	11.5635	10.2606	10.9686	10.9858	8.31726	11.3102	11.155	9.37563	7.34	9.31104
ANKRD42	0.626072	0.043456	0.0973393			0.846709	0.698644	0.867228	0.738275	1.06332	1.35685	0.610499	1.21067	1.12067	2.19947	0.0777912	0.5672	1.18993	0.708358	1.49072	0.403888	0.534784	0.67136	0.442001	1.06254	0.440135	0.346037	0.435311	0.981692	0.569366	0.606515	0.664086
ANKRD44	0.0887933	0.687958	0.778282			12.9789	10.7269	8.64099	14.8946	7.87224	9.79286	12.2068	9.21173	2.2903	9.271	3.58727	4.52697	5.02997	1.76937	2.49403	5.89192	12.5844	4.23651	11.9275	10.7523	5.5815	7.15856	4.67512	5.75303	5.41525	4.83098	5.34496
ANKRD46	-0.441645	0.0539463	0.11552			3.58683	2.78838	4.58026	4.10679	7.17893	4.9641	4.80503	4.56913	1.8244	2.30287	4.49371	5.94811	6.09476	1.50037	5.50285	4.09192	2.94388	3.75573	4.53916	6.54708	8.64449	4.93069	5.32043	6.20645	6.24913	5.54208	3.40994
ANKRD49	-0.435771	0.020726	0.0539533			10.884	11.5062	8.26892	9.75082	14.6376	12.6679	13.7522	15.3401	17.971	9.26249	13.2028	6.90583	15.506	19.4744	9.22164	13.449	12.6578	20.4843	22.5082	18.011	22.494	20.0165	16.5152	14.5605	17.3723	12.933	12.2887
ANKRD50	-1.69492	4.25627e-14	2.91153e-12	Yes		3.21304	3.64222	14.6828	7.33842	17.8612	8.10522	9.54012	5.75985	10.5941	6.06127	8.0893	12.8105	10.4328	5.59673	12.0515	8.90821	8.89965	10.5368	20.1274	35.5663	23.5573	39.9228	30.3764	33.8402	18.5565	28.7103	31.2747
ANKRD52	0.165787	0.521296	0.641423			3.75344	4.01884	4.34463	6.33705	3.90116	3.23253	2.67616	3.05603	4.11642	9.2747	1.54192	3.35949	1.48168	2.61011	4.03305	1.87113	3.18963	4.33698	2.73315	2.79012	1.81192	2.13974	2.60251	4.32409	3.74377	3.65702	6.0565
ANKRD54	0.503131	0.0182689	0.0487759	Yes		3.8535	4.18782	4.45572	3.93366	3.78441	4.19371	4.40278	1.97551	2.82441	3.26168	2.56463	3.33453	3.26915	1.32689	4.68577	2.84001	4.00701	2.7005	2.64945	1.23843	1.31913	2.708	2.33468	2.57445	4.37277	2.23092	1.8429
ANKRD6	0.165506	0.600678	0.709599			0.455699	0.102548	0.300049	0.331116	1.77048	0.479232	0.369642	0.586422	0.452357	0.406915	0.75361	1.19758	0.32021	1.28668	1.49698	0.576873	0.507919	1.02693	0.462554	0.762476	0.923834	0.589751	1.07278	0.440289	0.402193	0.445127	0.377267
ANKRD61	-0.659989	0.119215	0.213979			1.50975	1.01924	3.31358	1.60894	0.533245	0.453634	0.816426	1.15131	1.36244	1.7158	0.416124	1.16696	0.212174	0.63153	1.16696	0.997152	0.168276	5.85944	0.788125	0.63153	0.941755	0.617012	1.34813	1.31283	3.42639	5.01407	4.60491
ANKRD9	-0.00214598	0.99428	0.995824			0.292255	0.947054	0.346376	0.407723	0.247739	0.0790323	0.355595	0.351019	0.807039	0.21352	0.507481	1.26051	0.258755	0.770178	0.796289	1.36084	0.0879513	1.44893	0.213589	0.220051	0.328146	0.107496	0.790022	0.533683	0.530619	0.359698	1.71915
ANKS1A	0.679128	0.00538115	0.0183744	Yes	Yes	4.48047	2.45764	4.79391	7.21649	4.91236	5.97395	5.18651	5.07172	5.15519	7.45608	1.54366	7.92198	2.55802	2.577	7.53959	4.22307	5.21238	2.48915	3.76824	2.45986	2.79483	1.52591	2.93242	3.1926	3.03641	2.95415	4.41702
ANKS3	-0.132655	0.543754	0.661062			1.5276	1.79119	2.85866	1.77595	1.64704	1.35283	1.46737	1.37951	0.870658	1.70345	0.997207	1.9762	1.01691	0.756704	1.21182	0.796531	0.860286	0.905913	1.48296	1.7152	0.827507	0.952887	2.05589	2.33043	1.45974	1.1309	1.28219
ANKS6	-0.921173	0.0219635	0.056624			0.934077	0.485077	1.13544	0.563853	0.812103	1.12265	1.51536	0.102738	0.116714	1.38236	0.712951	2.53253	0.454401	0.405753	0.0277689	1.73216	1.24934	2.40182	0.937711	1.26234	1.3446	1.17459	2.27477	2.85326	2.2286	2.82144	1.80335
ANKZF1	-0.49266	0.00597706	0.0200151			10.6827	7.11886	7.62379	10.1559	7.63145	8.23162	9.39204	8.48478	5.26174	5.31222	3.33382	5.60952	5.27391	2.33518	9.18938	5.56484	7.32846	3.9605	11.8548	7.26502	6.86786	8.91476	12.6889	8.03072	7.50792	9.93665	8.89208
ANLN	-1.01333	0.00106691	0.00495357		Yes	0.385809	3.26761	7.48235	1.40676	2.34133	1.04331	1.1949	6.67995	4.38686	4.35616	5.65526	7.75887	6.07756	3.4991	5.46943	12.1617	6.36821	11.6187	2.52667	6.73411	16.2446	9.41744	8.60982	8.08216	13.3727	12.8885	8.03252
ANO1	-6.52923	4.54029e-20	6.35279e-18	Yes		0.280169	0	0	0	0	0.0631366	0	0	0	0	0	0	0	0	0	0.208175	0	0	3.25416	0.395532	0.19661	7.98642	3.45413	5.51201	5.48415	0.369453	4.12013
ANO10	0.335551	0.137425	0.238843			1.55544	1.61552	3.15126	2.99069	2.78918	1.94135	1.60139	2.22404	2.1379	2.85556	3.16591	4.38367	3.53115	2.85281	2.98256	2.41027	2.08042	2.42669	0.936895	2.25222	2.46296	0.977976	2.18537	2.77448	2.89647	2.10372	1.97069
ANO6	-0.166992	0.316609	0.445481			6.19655	8.40122	9.91347	8.57333	11.0426	8.10146	10.0319	6.48034	11.854	6.1734	6.54232	5.2369	8.80913	8.67577	9.55941	9.3607	8.47633	9.49209	8.27398	11.3749	10.8532	10.3286	7.4642	9.32934	10.6345	9.22926	8.45486
ANO8	1.1862	0.00502308	0.0174469			1.52461	0.343091	4.68467	2.99106	1.61548	1.56517	0.412231	0.653988	1.58222	3.83666	0.630329	2.00335	0.160697	1.19577	1.00659	1.17479	0.764694	0.858935	0.574803	0.318872	0.118878	0.726932	0.74258	0.589221	0.384456	0.37231	1.72723
ANO9	0.0565886	0.913267	0.942823			2.0383	1.23846	0.268418	1.15522	0.179982	0.765558	0.744017	0.233157	0	0.719764	0	0.141795	0.128904	0.0639466	0.0590811	0.0336561	0.0340781	0.229667	0.673891	0.511573	0.095359	0.041651	0	0.354487	0.925185	0	0.559533
ANP32A	-0.344488	0.102763	0.190331			35.5816	22.8136	19.8762	19.619	22.6569	25.6991	29.8937	36.3287	23.3369	14.2537	41.1854	22.2052	57.5193	13.89	29.8305	32.3435	24.5057	26.077	38.0534	35.3563	37.4248	45.5097	46.008	30.3572	26.706	30.2239	25.9999
ANP32B	-0.558245	0.0175024	0.0471259			8.54846	13.389	14.8595	10.7333	10.8696	10.9934	10.1238	28.944	20.551	18.0702	16.1162	20.774	20.9037	12.4439	16.8491	22.0196	9.26127	41.8674	19.9325	18.0222	16.3171	23.3374	26.7305	42.6184	28.4544	18.8379	22.6171
ANP32E	-0.689319	0.00234678	0.00945545		Yes	12.0493	14.4526	13.6336	14.0252	24.1713	27.9968	17.5074	37.4346	26.9833	10.6406	53.1049	16.0318	38.3223	29.7275	18.7851	57.5426	23.7633	62.347	40.6406	30.1679	44.002	53.2833	56.2373	39.7234	26.1511	46.279	36.1501
ANPEP	-0.118725	0.744629	0.821782			2.90038	5.52349	1.19713	5.02014	0.825649	1.48281	1.31678	4.30803	0.703176	1.42321	0.536921	1.08411	0.328519	0.162971	1.054	1.02929	0.477674	1.07309	1.98862	0.325943	0.121514	0.477674	1.54972	6.17342	1.47368	0.456678	1.93528
ANTXR1	0.137895	0.812929	0.872753			0.154572	0	1.01776	0.0449255	0.300272	0.0464442	0.219418	0.0221014	0.66955	0.131751	0.0639057	0.681013	0.912361	0.387945	0.13441	0.306273	0.0775283	0.145138	0.134483	0.0969863	0	0.0315856	0.0564646	0.13441	0	1.85713	0.121233
ANTXR2	0.841288	0.00728258	0.0235108	Yes		6.07104	3.63678	4.47596	11.9664	8.19968	13.6041	4.62977	3.92464	6.45865	3.54525	0.689364	9.66608	3.08233	3.38007	7.58416	2.13902	5.16799	3.54074	4.69804	4.42628	4.08037	3.35478	1.92099	1.33838	1.21287	2.78135	3.78916
ANXA1	-0.621436	0.0887128	0.169829			10.2172	21.2548	9.86272	22.4531	1.76353	13.0021	10.744	44.0253	8.26066	2.73589	6.76629	11.7066	6.19831	2.43667	7.98666	1.78628	4.26663	18.0238	17.5695	41.5975	14.7941	4.13781	8.1739	28.3821	18.2565	7.39704	21.2484
ANXA11	0.714528	5.90121e-05	0.000464291			18.5771	28.0427	13.8953	22.2236	17.7684	16.4329	20.4333	17.2337	12.4325	15.0381	11.1213	14.2327	7.36229	8.15933	15.4791	12.5641	28.7977	11.4149	15.9817	9.6047	8.41291	6.25593	8.27004	13.0524	8.82564	7.1423	11.2871
ANXA2	3.2593	4.76911e-13	2.78304e-11	Yes	Yes	48.6053	40.509	8.30769	18.3566	21.2947	24.0607	21.1669	3.19815	16.8075	25.5943	6.52057	21.7104	24.482	39.8536	7.24511	8.26239	32.0497	13.6512	4.154	8.0067	1.34155	1.81649	0.384088	2.74289	1.35582	0.672251	1.70555
ANXA2R	-0.510962	0.0114339	0.0335817		Yes	13.0794	15.2139	8.37923	12.0979	9.55149	13.7018	9.35494	8.79482	5.59856	12.4612	4.82293	8.72988	5.36535	3.8261	9.73402	5.86611	7.18079	8.2649	22.1441	15.6371	13.6438	12.0271	16.0769	9.3754	11.8334	7.14766	6.1689
ANXA3	-0.633081	0.168789	0.278517			5.14498	7.75264	2.76432	9.58228	0.305292	5.71368	1.90306	32.2393	1.33717	0.360853	2.04204	5.66932	5.67453	0.232432	3.91317	0.693219	1.32124	3.75656	4.18984	10.8468	5.66128	1.05975	5.08202	12.7417	10.4622	4.48688	8.13512
ANXA4	0.0816394	0.805363	0.866791			5.87259	1.76046	0.167512	2.16282	4.31314	2.3697	2.06364	5.60198	1.30863	1.33206	1.31477	3.06765	1.9575	0.83805	1.68376	0.714128	7.35843	1.31384	3.46405	4.38979	2.38043	1.45562	1.31657	1.17986	3.03125	2.12473	1.76257
ANXA5	0.914942	0.0156786	0.043188			53.6537	72.35	32.3988	46.2977	54.4951	17.3534	45.5791	21.5244	88.508	11.9831	54.9963	11.5067	95.6403	78.7554	2.53825	50.8144	63.5127	48.5519	39.0377	25.9029	46.4306	20.5357	19.9042	10.4552	21.4512	19.6737	18.7513
ANXA6	0.965938	0.000470279	0.00251872			68.0726	43.1233	12.1264	38.5874	28.325	30.9258	55.6901	19.4334	17.0406	15.8681	14.7465	30.4887	28.9456	9.80041	28.9886	16.3982	44.9783	14.7099	24.4813	18.1381	17.8866	11.5282	9.22566	13.8524	24.0731	1.22967	9.56881
ANXA7	0.942606	5.49546e-07	8.2822e-06	Yes	Yes	35.2173	41.1842	39.2941	39.1228	47.9336	53.1965	50.649	61.0586	44.2807	29.8204	69.0845	33.3146	54.9807	59.3572	46.0424	51.4594	39.6883	58.36	30.6917	26.6275	31.0217	16.8919	28.3133	25.3703	24.5797	14.2495	22.0162
AOAH	0.766653	0.00440025	0.0156953			6.72836	11.9237	4.74664	9.95242	1.71869	3.84478	4.67805	4.12308	0.780665	3.77455	1.63925	1.67164	1.74763	1.01773	2.08955	1.01178	2.53104	1.42148	4.29636	5.42792	0.674522	0.441928	0.570572	3.55224	2.04509	0.73938	1.46064
AOC2	0.800274	0.0376929	0.086945			1.11105	1.44658	1.56762	1.17636	0.588637	0.643829	0.965608	0.885097	2.44931	2.14528	0.196864	0.883321	0.100377	1.64324	0.598082	0.864862	0.636877	0.804787	0.207141	0.597541	0.445535	0.194601	0.463845	1.17316	0.18011	0.558143	1.24488
AOX1	0.963544	0.0385419	0.0884561			0.493377	0.538055	0.449803	0.198551	0.120642	0.410524	0.138532	0.293035	0.123296	0.499096	0.282434	0.0528029	0.432024	0.0714393	0.132007	0.0751992	0.0761422	0.470392	0.0792475	0.285757	0.213064	0	0	0.132007	0.34453	0.333645	0.0892991
AP1AR	-0.420361	0.0528504	0.113827			3.796	6.32409	5.80512	8.22128	7.07139	10.8171	10.3549	6.88093	4.57485	5.32302	13.9728	8.9443	6.35007	8.18266	11.1449	8.67398	9.33551	6.69173	12.1453	15.6738	10.4836	10.5093	11.2723	5.43047	7.36447	14.5327	8.21147
AP1B1	-0.525995	0.0151431	0.0420326		Yes	18.5104	25.6707	14.5016	17.0426	13.1644	10.6052	20.0028	15.9341	26.0926	17.9245	13.4639	17.722	9.99987	11.4569	17.4237	14.1424	27.5379	13.3625	26.8103	18.5436	14.3548	10.8089	31.3335	39.0124	38.9478	15.7213	26.0831
AP1G1	-0.435002	0.00732986	0.0236169			9.62129	10.6571	11.8355	11.5539	12.0668	8.22264	9.46335	9.55575	8.29777	17.4118	7.81268	9.88598	11.4648	13.9174	9.47406	9.17044	12.3292	7.96297	12.3408	11.8569	16.5493	15.4693	12.5292	16.2651	14.7314	16.0387	13.1643
AP1G2	0.719608	0.000610476	0.00312679			24.275	23.4058	23.311	25.2981	23.1302	22.6809	21.9103	11.462	19.1694	36.6988	16.6848	18.9287	9.31932	8.92012	14.0547	15.7503	28.154	14.7439	15.7204	9.78336	9.69754	8.13406	12.9775	14.8345	11.7955	12.0411	13.4042
AP1M1	0.449387	0.0114482	0.0335965	Yes		6.80815	4.78443	3.30408	5.11747	3.59142	3.75622	4.48104	3.4239	3.45591	3.10874	3.60335	3.47042	2.96934	1.65716	3.02811	2.64564	3.17925	1.93432	3.9906	2.32002	1.56509	2.17674	3.03371	2.64109	3.09688	1.59949	2.78494
AP1S1	-0.29741	0.308573	0.436469			10.2759	11.9322	5.41283	7.28741	7.83964	7.03973	6.16816	10.1088	7.78953	1.3013	10.5361	16.7751	12.8239	4.38439	17.6329	5.15811	6.18488	9.41718	15.9498	2.57905	10.3841	13.1028	14.8148	6.79104	13.3708	8.67243	10.5311
AP1S2	1.01899	0.000116163	0.000806932	Yes		19.8335	23.5691	11.4554	18.9791	36.4599	40.3216	27.9894	29.8515	16.7051	20.8456	36.6359	12.6945	39.6093	29.3284	11.2063	25.5097	31.104	23.1753	16.3881	18.0483	23.5498	12.277	6.80732	9.04352	10.266	9.24486	6.91365
AP2A1	0.39767	0.0548517	0.117087			5.37642	6.10368	5.8101	6.5168	4.52173	4.10745	4.31221	4.03334	5.63943	6.65819	3.46878	5.70243	2.16509	3.04064	5.77231	5.44592	7.20716	4.61816	4.10295	2.99525	2.77471	2.33521	3.43478	5.13638	4.10375	2.96733	6.50484
AP2A2	0.823585	0.00105551	0.00490619			4.24437	5.05137	4.32162	5.57029	4.49734	3.25399	4.17931	3.0782	4.54888	7.57644	1.79096	3.98754	1.71566	1.07074	3.99515	2.99115	5.75005	1.89816	2.94659	2.22385	1.65814	1.74355	1.29471	1.75025	2.08541	1.73102	4.13541
AP2B1	0.404698	0.0242756	0.0611992			27.6814	30.3396	29.9748	27.9894	35.7217	28.8353	27.1881	18.9794	30.4279	28.5489	23.7163	19.2953	28.4385	17.9965	15.9666	19.9349	35.4908	34.8229	19.0204	25.6345	16.773	21.0584	14.2541	17.8356	27.7531	20.2794	19.9016
AP2M1	0.654178	0.000688191	0.00343482			36.0008	37.8932	32.5787	29.7281	30.7709	28.375	30.317	30.8474	48.1799	25.2978	54.5504	70.9376	38.7493	57.9184	44.336	36.4571	42.696	35.1191	27.403	22.0324	24.2681	23.0479	32.5211	22.9005	32.1986	14.0316	22.9852
AP2S1	0.910548	0.000458418	0.00246485			25.8628	37.0922	17.1105	15.7531	22.815	15.6163	18.9711	26.1159	28.9451	10.5777	36.2219	48.2068	43.8244	31.9117	27.6902	21.3317	30.1644	17.7078	17.8936	11.6466	11.4627	16.8407	16.5446	13.9886	19.378	3.91633	13.1024
AP3B1	-0.431963	0.0137952	0.0390753		Yes	10.0383	7.12744	8.77478	8.02334	10.1476	15.8351	11.2312	11.0619	9.09005	13.7195	13.5239	8.02662	12.4413	8.14466	7.34102	8.05893	10.2144	13.0334	11.7453	13.5744	15.7892	17.4002	11.5277	12.2155	16.7591	16.6861	10.0677
AP3D1	-0.0705984	0.708737	0.793695			10.5174	6.6038	8.52309	8.80705	7.53339	5.56892	8.08375	5.88909	8.92033	7.68391	3.46645	6.51485	3.53495	4.52248	9.08157	5.61059	4.4513	4.80651	8.02428	6.92216	5.36771	4.9295	7.3436	8.59125	7.84511	4.87087	9.24877
AP3M1	-0.143501	0.391221	0.522179			8.09636	8.3072	11.5543	10.4493	16.1752	13.1495	10.719	12.4843	9.2118	8.20824	17.4297	11.2645	13.8945	9.93634	12.6333	12.7208	14.6692	10.1675	9.92386	14.5017	13.7161	15.3927	13.3938	10.9792	13.6798	15.176	9.93075
AP3M2	-0.198285	0.302037	0.429691			3.5614	4.28695	4.3802	4.4529	5.98091	7.90455	4.16975	4.2948	6.38535	7.19215	6.00078	4.76801	5.77941	6.51409	5.27832	2.6296	4.21293	6.09499	7.98024	6.70382	8.29933	5.76704	5.30206	4.4408	4.27006	5.43478	5.40205
AP3S1	0.0985522	0.672321	0.766821			9.36285	15.2236	8.07507	8.16379	12.3662	21.0994	11.8734	28.3965	16.9223	10.1643	41.2174	14.4944	25.1858	28.298	15.0601	16.2001	10.5166	25.2598	18.3458	16.1348	22.9502	13.5812	17.3901	14.7352	10.7742	13.6798	12.7734
AP3S2	0.164816	0.397916	0.528025			6.04941	3.42131	3.42701	3.60271	3.14451	2.75736	3.97189	2.48721	2.03945	1.80122	2.60487	5.24051	3.7824	2.3204	3.3084	2.03543	3.32043	2.28923	2.96726	4.29703	3.07577	2.49096	2.51837	2.12399	3.31572	2.20754	2.79307
AP4B1	-0.429492	0.0211427	0.054841			3.18119	3.81803	4.03407	4.14356	3.28757	2.90295	3.29722	3.30196	2.6794	5.65258	1.75363	3.00531	2.5334	3.40066	3.73387	2.68473	4.84584	2.74365	5.08447	6.50562	5.84286	3.27434	4.36138	3.9274	3.74356	4.69561	4.28163
AP4E1	-0.47523	0.0100538	0.0302524		Yes	6.10322	3.77212	5.54677	5.0218	7.62072	5.88892	6.65897	4.08064	3.53734	3.03545	4.62012	3.30887	5.72619	4.26096	4.55136	5.62072	5.20256	4.71372	5.98314	6.58022	8.12355	9.16916	5.19167	5.60614	5.59253	9.37067	6.53976
AP4M1	-0.396894	0.0643975	0.132908			4.2869	4.88381	3.88114	4.20513	3.92729	4.87056	2.71667	3.17974	3.48175	2.28374	1.66159	4.10051	3.8407	1.09274	4.03838	3.58348	3.44923	1.45916	5.87438	2.35359	3.1337	4.32523	6.59021	3.8054	3.74977	3.84722	5.07844
AP4S1	0.406833	0.0649703	0.133838			4.87525	3.54752	7.38117	2.79999	5.0421	4.13144	5.22146	3.2809	3.17716	2.79401	4.99678	4.06165	3.32317	3.57186	2.79239	6.53637	4.33413	4.37486	4.96807	2.41788	3.19588	1.68224	4.3723	3.96011	2.31889	3.07971	2.28966
AP5B1	0.404458	0.147072	0.251444			8.722	11.6286	4.84826	10.4712	3.43667	4.4644	4.1596	10.0396	4.55645	4.45096	1.73957	3.53682	1.27503	3.79509	4.72592	2.21452	2.02246	2.71617	4.96492	2.80506	0.492116	2.09574	3.13809	6.2123	2.98411	2.54305	6.5314
AP5M1	0.0200547	0.925538	0.949837			5.79167	5.17691	7.28602	5.854	8.48533	6.05188	8.05078	3.92779	3.57391	2.3757	9.4308	5.46952	9.67857	5.20736	3.85455	6.26678	6.91336	7.05445	4.84754	8.10034	5.99431	5.87113	5.18873	5.40199	5.94794	8.81781	4.28871
AP5S1	-0.0623897	0.749135	0.824979			3.64879	3.5783	2.12431	3.18151	1.46511	2.59662	2.66376	2.66902	3.18185	1.85202	2.47719	2.99251	1.65171	2.89192	2.22657	1.78843	3.46759	1.81764	2.52631	3.18112	1.94063	2.0249	2.74997	2.47149	3.57388	2.29606	3.34379
AP5Z1	0.69268	0.00808323	0.0255137			6.9643	6.08935	2.90889	5.72466	4.42113	2.26771	4.74078	3.76382	8.02346	6.11914	3.95745	3.71358	2.87153	3.06076	5.54903	3.03948	4.73949	1.62473	4.56443	1.5015	1.63625	2.7459	3.25009	3.46815	1.32293	1.4025	4.45157
APAF1	-0.0900294	0.631512	0.735023			11.119	9.18065	15.1691	11.3226	7.93927	8.31628	13.9831	17.1796	12.0842	7.94818	8.66489	18.8088	13.6252	12.9495	12.8144	15.85	9.68276	16.4944	10.189	12.6483	18.3376	9.87297	11.8833	11.8019	12.5871	16.362	15.0784
APBA2	0.779506	0.0425878	0.0957429			3.53023	1.74083	0.363824	3.61345	0.292745	1.10684	2.76395	0.395036	0.0997283	0.583114	0	0.128129	0.116481	0.0577837	0.391506	0.0304125	0.277145	0.138355	1.31404	0.577837	0.344675	0.150548	0	0.293629	0	0	0.385225
APBA3	0.504532	0.0359132	0.0837657			5.57896	3.84325	1.64928	3.90483	3.61927	2.66841	3.46331	1.69309	3.02076	3.32731	2.7302	2.74575	1.7761	1.85742	4.73026	2.89517	1.94163	0.855259	3.38783	1.85742	1.81105	1.76819	2.35684	1.68309	1.98105	1.06766	2.38131
APBB1	1.74261	3.98763e-05	0.000331979		Yes	6.39341	4.56054	2.38282	3.85667	1.70427	2.28348	5.91991	0.482953	5.7478	2.20329	0.199492	2.5175	2.3395	2.04362	1.11889	4.38203	5.08236	1.58575	2.26699	1.96793	0.902964	1.0846	0.146886	0.52448	0.182514	0.919089	0.536135
APBB1IP	-0.584628	0.00576136	0.0194355			26.3776	46.021	60.8925	47.9388	42.3737	45.31	34.4145	48.3946	19.7027	35.3307	22.9935	48.3428	24.1178	11.067	39.6102	29.3336	38.9997	21.1271	56.4337	49.2531	39.2514	72.6684	36.4917	38.4587	41.1115	67.7979	65.1807
APBB2	-1.55287	7.68773e-06	8.35473e-05		Yes	0.260404	0.593325	0.642972	0.241246	0.224189	0.117365	0.277236	0.041888	0.317243	0.963137	0.645963	1.74357	0.39112	0.520807	0.490616	1.87039	0.538766	1.13697	0.654195	0.796529	2.05582	1.05758	1.3912	1.27371	1.88377	4.8933	1.72326
APBB3	0.0355748	0.878956	0.918991			5.0688	4.99905	2.26368	6.03379	2.80221	4.72798	4.23671	1.92849	1.43193	3.63883	3.71746	3.43413	2.00696	2.15716	1.91637	3.10036	3.22767	1.24159	5.43011	1.82529	2.35075	1.72928	4.34727	3.41114	2.10067	2.47991	3.56069
APC	-0.683049	0.000138563	0.000926742		Yes	3.15276	4.08524	6.09374	5.86749	6.62746	6.26445	4.43415	4.39163	4.51549	5.16404	5.46615	4.26853	2.70133	2.9673	4.29408	5.13862	5.11804	5.72968	5.60107	8.29568	8.32647	8.72844	6.1919	7.63501	6.00113	10.9376	7.68414
APC2	-0.485733	0.203053	0.319392			0.351158	0.101601	0.396369	0.291606	0.0708739	0.0452195	0.142421	0.114766	0.0814869	0.268771	0.124441	0.465302	0.0846004	0.125905	0.232651	0.149098	0.0670969	0	0.139667	0.188858	0.0469384	0.184516	0.122168	0.378058	0.189751	0.323411	0.48526
APCDD1	-0.38106	0.409117	0.538938			3.19326	1.86835	3.22393	3.61961	2.70687	0.7356	2.67657	0.273953	2.88168	3.03287	0.880142	1.72776	1.48093	1.0686	1.52207	2.49573	9.2895	2.99837	1.07426	2.00362	13.7441	4.95914	0.336986	0.586203	2.57676	3.99256	1.16878
APEH	0.585548	0.0164078	0.0447272			15.9422	14.3604	8.56408	9.96274	9.14009	8.549	10.4405	10.8486	6.0155	5.57618	10.4188	19.5415	9.71075	2.38031	14.7137	7.51677	14.5425	9.77028	11.9057	5.61073	5.1976	4.31895	7.98483	7.65792	10.762	3.33505	6.62378
APEX1	0.812581	0.000801355	0.00388621	Yes	Yes	119.071	157.601	70.671	79.4507	67.1711	91.4082	80.1246	126.323	66.8325	69.5123	244.062	182.93	181.007	120.59	102.082	87.8369	110.472	130.259	75.9901	60.1899	59.001	104.59	67.8787	42.0966	86.2713	37.5464	54.8058
APEX2	0.705404	0.00249323	0.00992951		Yes	12.0864	12.6342	14.1192	11.4451	11.3608	9.2547	10.5155	10.146	6.54423	3.8929	9.99391	17.2679	16.3556	5.62655	13.1845	9.84968	16.1657	12.8131	7.49662	5.13729	12.9505	5.97522	7.31105	6.15903	6.04642	4.57006	6.62547
APH1A	0.525258	0.00801305	0.0253376			40.0717	35.5373	32.1413	31.6576	29.143	33.5487	37.6754	26.2522	27.8116	19.0295	23.6458	39.2797	24.881	48.4574	28.7559	19.4888	36.8475	25.3804	29.7294	21.0287	22.6668	15.1112	25.1952	20.2206	31.0032	9.60759	21.4287
APH1B	-0.608062	0.0111262	0.0328452			8.21341	4.50848	4.54879	3.51385	4.59548	2.8715	6.02412	6.91465	2.11969	1.51419	3.42746	2.83014	7.47583	2.60084	5.65137	5.58952	3.92707	2.50824	7.11258	4.7682	6.89501	10.1642	6.98208	7.20884	6.01021	4.85871	5.14749
API5	-0.44518	0.025916	0.0644483			20.855	27.4546	18.9855	19.1724	24.6441	22.6812	28.133	32.6717	16.0543	8.47945	30.7026	19.1125	40.4269	15.9586	24.4162	31.5309	25.1044	26.4614	30.2936	38.2323	37.7967	39.021	31.6986	26.7291	26.2375	37.3855	27.5933
APIP	-0.0710789	0.759297	0.83267			3.71389	5.8414	3.58999	2.41148	4.31202	5.91195	4.18229	7.11806	3.20889	2.65561	8.33067	4.45254	11.2938	3.64417	6.04666	6.73251	3.72553	4.80791	7.15682	4.01602	6.21061	5.66756	6.23492	5.46261	3.76601	4.79323	4.21434
APITD1	-0.0252015	0.92893	0.95197			1.09129	3.19253	1.43709	0.740083	2.31267	2.186	2.50808	3.12076	2.56051	1.86035	7.51967	3.03664	7.97501	7.30381	3.72551	6.96745	4.50049	3.96213	2.53191	4.10839	5.44582	5.35193	4.07504	3.58492	0.275188	1.91876	3.04326
APITD1-CORT	-0.156064	0.659017	0.756242			0.366557	0.742394	0.362032	0.639227	0.388405	0.578231	0.669001	0.707563	0.297711	0.267804	1.59126	0.509992	0.811351	0.68999	0.690615	1.90655	0.643486	0.103255	1.00459	0	1.02893	1.2359	1.00427	0.557804	0.623927	0	0.574991
APLF	0.123412	0.626016	0.730213			1.32989	0.897818	0.934026	1.21112	2.28597	1.54509	1.51025	2.00296	1.29614	1.68413	0.733102	1.56246	2.69132	0.945702	1.90168	0.43918	1.77875	1.56507	1.2959	1.55763	0.746607	1.15948	1.01479	1.33632	2.74991	1.09119	1.46027
APLP2	0.728543	0.0171967	0.0464655	Yes		8.17865	27.2825	14.8696	9.5988	5.54751	8.08657	12.0861	27.3621	15.8594	8.10486	16.9887	43.2716	10.5593	22.3735	10.7785	20.2147	7.83523	11.7026	7.62294	17.153	11.0419	6.14138	5.62378	7.18569	12.3315	7.36417	9.96597
APMAP	0.363219	0.123595	0.220305			40.9007	53.2522	29.533	51.1715	24.8559	23.3912	35.651	77.7709	23.8673	8.91431	20.6755	30.8436	36.2994	15.2038	39.3515	16.7702	21.3764	23.7204	28.8868	42.7001	23.1547	16.5399	19.6492	28.094	27.6913	8.76254	28.7093
APOA1	0.226858	0.559117	0.674341			1.03654	2.09932	1.16999	0.903795	1.25522	2.26913	1.62153	4.44629	3.36744	2.48824	4.7752	2.26622	1.68562	1.95113	3.17615	0.440106	1.03979	0.333695	2.00979	1.6724	1.66262	4.90187	1.29821	2.18897	0.336062	0.520711	0.464556
APOA1BP	0.669487	0.00266337	0.0104373			15.7083	20.7676	12.0667	14.3624	17.8004	12.6846	18.5818	16.3774	18.7826	5.97728	15.6948	25.801	21.3859	15.6056	25.4216	10.9153	19.3686	16.7162	11.389	11.0882	6.12409	11.2345	13.5485	13.28	12.8736	5.75395	10.0102
APOBEC3A	-0.955358	0.00952528	0.0289597			2.5933	12.3156	1.41312	6.9395	0.189508	3.62734	3.04654	4.60306	0.290515	0.457328	0	0.62208	0.226211	0.168328	2.0736	0	0.179409	0.302278	4.10796	3.0299	1.7571	0.767471	0.914657	4.43232	3.24717	0.786146	1.89369
APOBEC3B	-0.995817	0.0082336	0.0258623		Yes	1.11214	0.900975	0.439364	1.55154	0.707056	0.902244	1.35318	2.95776	0.180652	0.162505	0.27588	2.01152	1.68799	1.04672	0.967079	1.43235	1.33875	2.63154	1.45141	2.09344	2.18526	1.36354	1.95006	1.83745	9.59123	1.56433	1.04672
APOBEC3C	0.348617	0.123723	0.2204			34.7945	32.5828	15.3718	18.7903	9.27654	19.4929	15.2043	21.5694	9.48059	10.7149	11.3226	15.8242	8.61248	10.1412	20.5611	18.533	32.2013	16.9467	22.3431	15.4935	10.9221	7.43107	18.1498	10.8662	20.718	6.97287	12.8526
APOBEC3D	0.202852	0.407894	0.537592			9.03102	5.70535	4.90983	6.35736	4.214	4.25703	4.73808	5.54429	2.28793	3.26874	1.23317	3.34295	4.087	1.40363	6.8204	4.43253	9.55801	1.40034	4.93066	3.11919	4.88399	2.13324	3.14767	4.82711	6.20519	2.62217	3.0542
APOBEC3F	0.138688	0.50106	0.622308			6.82927	4.61048	3.34036	5.33086	4.54854	3.92809	4.19426	4.57552	2.00735	2.80358	1.93609	4.34359	2.05662	0.612148	3.9967	2.83521	4.8281	2.78484	4.21014	5.14204	1.8257	2.3923	3.13621	3.73277	4.4283	2.4015	2.39758
APOBEC3G	0.694947	0.00558963	0.0189684			27.2953	23.8823	9.77525	13.6528	16.2226	15.9265	14.865	15.1911	5.58929	5.39501	11.6046	11.7801	23.8145	6.25868	10.6236	9.99703	21.7185	5.22752	12.0085	12.3718	7.4882	6.39921	8.89753	7.26171	13.0737	3.19492	6.15558
APOBEC3H	1.48985	0.00769524	0.0245598		Yes	1.68555	0.341377	1.33179	1.76362	0.714404	1.6713	0.205086	5.49497	0.547589	0.615725	4.1812	0	4.05064	0.634559	3.90851	1.00193	1.52175	3.22865	0.351958	3.17279	0.946272	0	0.49258	0.732846	0	0	1.0576
APOBR	0.47255	0.225342	0.34489			4.78221	3.04079	0.439364	6.788	0.235685	3.4586	2.90933	4.1504	1.53554	0.934401	0.13794	1.46996	0.351665	0.52336	2.99795	0.605996	1.5061	0.689214	4.76062	0	0.31218	0.477241	0.487514	4.15844	0.504802	0.195541	1.74453
APOC1	-0.158759	0.788567	0.854871			0	0.693846	0	0.298713	0.726011	0.926431	0.625253	0.881724	1.66946	0.375437	4.24913	7.14963	1.08328	0	3.37621	13.0671	0.34366	8.49228	0.536514	0	0	0	2.62806	3.42586	5.44251	0.301175	2.5526
APOE	-1.32527	0.0337878	0.0798981			0.19248	0	0.380208	0	1.01976	0.347006	0.117098	0.908217	5.31519	0.843748	3.10355	2.81188	0.243453	1.08695	1.67374	10.202	0.289625	0.433758	0.100479	0	1.08059	0.353986	1.89843	2.09217	13.105	0	0.528377
APOF	0.202311	0.594327	0.704258			1.59837	1.49409	0	0.75044	0.651399	1.21913	0.897593	0.316444	0.199718	0.898276	3.65995	0.513189	0.466536	1.38863	1.4968	0.852667	0.616685	0.277074	1.66877	0.925753	1.03538	0.602981	0.628793	0.748401	0.837117	0.216179	0.578596
APOL1	-0.284447	0.319883	0.449163			2.99605	3.03397	1.42035	2.7691	1.58731	2.53862	2.55177	1.28517	0.584001	0.744224	1.18913	0.50021	0.833683	0.225585	3.50842	1.18729	1.50272	3.44335	3.06545	2.48143	2.01839	1.39586	2.36401	2.65736	1.76788	1.36962	2.02086
APOL2	-0.315695	0.255771	0.379343			19.1252	13.1159	4.78206	11.1349	7.18259	13.5299	11.046	11.5789	4.03077	1.45918	6.15551	5.64179	11.4061	0.797479	9.99944	9.11404	7.77122	5.52378	18.7986	9.56974	7.47511	10.0176	13.6633	13.4729	6.45578	4.25656	8.59188
APOL3	0.139953	0.51522	0.635853			13.2928	9.33588	7.19959	10.6246	7.61047	12.1433	10.652	7.8479	5.28199	5.35183	5.76164	7.55681	16.813	5.51553	7.85096	8.77954	9.46315	5.91863	14.3259	7.26436	7.32218	8.4555	11.1736	7.23987	4.78471	4.0838	6.446
APOL6	-0.52405	0.0343646	0.0809989			13.1672	11.0131	14.98	17.076	8.76412	16.4889	20.1782	9.41947	18.9855	9.98515	4.08284	7.68144	7.66827	7.01987	19.3244	20.2071	7.64918	25.1887	24.6556	19.0595	27.1355	11.9289	19.0114	17.8267	15.5088	15.7881	21.6511
APOLD1	0.573045	0.0585799	0.123594			1.54296	2.29952	4.02543	2.58919	2.77629	2.65047	3.25883	1.92314	2.12802	1.21236	1.22769	2.14673	0.846909	0.7672	1.73831	2.79769	1.25576	2.2962	1.26138	0.6576	2.28814	1.24927	0.446658	1.08855	0.72678	3.4807	1.27867
APOM	0.957777	0.00426032	0.0152714			3.04861	0.514533	1.50548	1.21833	1.07677	1.14502	3.55478	2.39747	1.85702	2.3201	2.52081	1.76731	2.89196	5.26034	1.39912	1.3843	1.91135	1.86065	1.72406	0	0.713124	2.02462	1.48486	0.552284	0.864853	0.446682	0.697394
APOO	0.671498	0.0144827	0.0405931			8.64791	12.6703	8.72288	4.81303	8.77342	10.7807	5.37303	11.839	4.18432	4.30169	13.6929	17.4078	18.618	7.27334	10.8799	11.3019	8.8596	19.6956	7.39595	3.4635	9.81324	9.70044	6.31811	3.83996	7.51652	6.47027	4.04074
APOOL	0.220928	0.332705	0.462526			3.63888	2.28271	3.43493	4.09946	4.19699	4.15095	2.62518	4.47554	4.60316	2.89381	1.75741	3.40506	5.6208	3.51575	4.90971	7.21017	2.90731	8.92599	2.62243	2.78836	5.51397	2.44788	3.76431	3.78029	3.28877	4.98254	2.90454
APOPT1	0.935912	9.15129e-05	0.000666745		Yes	6.00624	10.3181	3.60163	5.65788	7.84164	8.16945	5.93773	6.02694	6.27193	4.15304	15.1653	7.75961	12.8875	7.87373	3.4197	5.95045	5.00296	5.98207	4.19919	4.44159	3.61278	3.55049	3.72207	3.0311	4.38145	2.73439	3.4069
APP	-0.16283	0.572324	0.686305			2.47052	20.0819	24.9277	12.3717	16.591	13.0005	9.62717	29.1571	28.525	21.7325	25.6731	30.192	7.643	24.4459	19.6441	41.2779	4.42068	30.1691	12.9489	19.607	17.993	32.4183	22.8789	30.2791	15.9871	12.9139	24.8492
APPBP2	-0.163511	0.446317	0.574167			6.93906	5.23233	7.6758	7.78175	10.2258	9.79617	10.1056	6.04466	5.16758	3.47855	10.8575	5.82231	12.5304	6.10888	5.55743	13.0935	8.82416	4.97988	7.96916	9.2437	11.0276	10.4186	9.85848	6.60951	6.25083	10.6614	6.61461
APPL1	-0.46911	0.00818967	0.0257565		Yes	8.54481	6.4366	10.6602	10.3784	14.8678	12.8643	12.4761	15.1758	11.25	6.65897	19.1883	16.4769	11.8315	12.6417	12.966	14.3467	14.0153	11.5198	12.0984	19.6398	17.421	20.769	16.8008	13.8698	18.3718	22.4567	12.0397
APPL2	-0.261274	0.189386	0.303239			4.40324	6.25091	7.64103	6.35106	8.45929	5.71257	6.6594	5.71933	4.41181	7.93723	5.00202	4.52312	4.63243	8.211	4.62809	4.36235	6.81134	7.83623	5.41351	9.76024	5.42915	7.36633	5.44181	4.68773	7.37814	12.7345	7.81078
APRT	0.940519	0.000405271	0.00222872			87.8299	91.9024	34.19	56.5952	36.3089	53.6589	69.868	62.2064	54.5215	25.2912	81.2308	120.571	69.5232	65.6024	55.5939	40.3208	43.4074	34.1298	59.3415	23.3351	21.6666	36.4205	44.0888	36.1021	24.9495	10.2814	27.793
APTX	0.139225	0.454209	0.581348			6.01032	7.1008	5.4964	5.38617	7.78378	6.12005	9.41201	6.01569	5.24307	4.26912	6.21221	5.72964	10.136	7.64711	7.35562	8.60093	5.80585	4.82832	6.39125	7.96138	7.18582	6.3455	5.61085	6.14581	5.55721	4.69671	4.71397
AQP1	-0.340602	0.605893	0.713978			0.322025	0	1.52664	0.224628	0.0682437	0.0580552	0.156727	1.27083	1.04617	0.188215	2.07694	10.2152	0.407304	2.30343	1.90415	6.06165	0	15.4572	0.0672417	0	1.62707	0.236892	2.16448	1.56812	3.80035	0.679437	5.96062
AQP11	-1.00863	0.0129407	0.0371072			0.440029	0.356479	1.39071	1.84165	1.11901	1.03128	0.535397	0.906012	0.142954	0.450075	0.218309	0.489771	0.556558	0	0.306107	0.697507	0.176563	0.69413	0.643175	0	0.741102	0.971099	1.47882	0.765268	0.599188	4.48733	1.17341
AQP3	0.990016	0.0201646	0.0528324			8.92994	5.25076	1.42253	5.96533	0.534156	1.75272	6.92227	1.35922	1.1698	0.368299	0.893218	2.60509	0.364348	0.406677	2.63014	1.92636	2.02276	3.73264	4.81201	4.06677	0.606448	0.264885	0.894441	0.500979	0.49032	0.126621	1.58152
AQP9	0.202645	0.65087	0.749899			8.14768	26.5346	1.03003	14.7768	0.483465	4.34788	3.01371	24.1573	0.635271	1.04766	0.808452	1.26962	2.3084	1.22694	3.09848	0.129152	2.7462	0.734439	9.11902	10.3063	0.548896	0.39958	0.523832	11.7327	4.58581	0.687628	1.17582
AQR	-0.61334	0.000379625	0.00211031	Yes		9.02491	6.34532	8.12837	7.42064	10.5042	7.26401	9.65332	8.05012	4.88659	4.91954	7.61712	7.11313	10.8826	5.13456	6.87638	8.44694	8.58413	6.76172	8.32395	11.7361	12.7759	14.8489	10.4199	10.3959	11.7445	15.2102	9.82902
ARAF	1.35505	4.45445e-08	9.24917e-07	Yes	Yes	19.9827	21.0209	17.9097	18.8799	21.1105	14.41	19.0879	14.124	27.13	37.6093	17.0164	19.0049	14.1839	35.032	17.9122	12.6465	25.1913	25.2713	13.4207	4.49128	11.2183	5.70444	8.58521	7.52106	9.47627	2.83173	9.49718
ARAP1	0.554986	0.010783	0.031993			12.3174	12.7798	7.91089	13.968	6.95751	6.71635	10.0574	9.92794	6.5054	9.67943	2.94572	8.90875	3.4457	1.62168	10.2856	4.70586	10.0202	3.69924	6.16253	4.64589	2.94116	3.28299	3.53835	7.63318	5.86564	3.15233	9.38674
ARAP2	0.0316342	0.907446	0.939176			27.486	19.2089	16.7572	25.5785	80.5412	33.9219	48.0383	20.9168	44.3993	64.7926	30.8083	19.404	20.022	33.7896	19.1797	23.7513	43.4347	19.5762	36.4997	31.7457	60.3895	35.9252	27.2459	17.3945	27.4547	37.2596	15.8622
ARAP3	-0.327997	0.378046	0.508804			2.8633	0.690369	0.269329	1.45636	0.0361186	0.798883	0.746543	0.409409	0.332218	0.398459	0.25367	0.0948507	0.819165	0.0641637	0.316169	0.371474	0.71807	0.153631	0.569413	1.02662	0.956827	0.16717	0.547882	1.63025	0.309442	0.0599331	0.695107
ARCN1	-0.132574	0.495838	0.618265			25.6952	29.0365	20.9405	18.531	24.6056	22.6613	25.2447	32.135	20.1722	9.14663	25.7965	20.8599	37.4163	19.8601	25.0799	32.4083	25.7757	26.5633	24.0863	36.4893	33.867	31.9369	22.7559	24.758	29.3295	16.3317	23.4789
AREG	-2.34585	0.000288918	0.0016892		Yes	0.767701	1.03656	0	0.111564	0.135576	1.49936	0	1.20747	0.415676	1.49567	0.952187	0.534053	0.161834	0.240847	0	0	0.128351	0.576677	0.133586	9.1522	0.718317	0.156874	0.934796	1.00135	13.3576	0.899869	0.200706
AREL1	-0.00392942	0.983114	0.988251			14.7442	25.8879	18.6943	16.6549	15.623	12.9004	13.2002	15.1493	6.37415	10.3715	10.8794	14.8533	13.9045	15.5877	9.35023	8.11831	17.2796	13.7522	16.5233	15.2075	10.0431	15.7423	14.7562	10.864	15.3886	14.7122	12.5824
ARF1	0.519179	0.0157466	0.0433469			77.571	73.4115	64.2358	58.6709	49.3711	71.0238	67.327	56.2936	114.625	83.9059	60.1026	72.0691	69.5817	182.671	57.3379	50.0451	63.2441	77.4832	58.2413	57.0998	58.8105	52.5566	44.6058	51.4699	65.3433	22.9386	49.549
ARF3	0.0953352	0.619605	0.72503			22.4267	30.1385	12.6571	18.9298	11.9264	13.8698	17.9522	19.2401	16.7766	9.70154	10.5618	20.7625	16.0491	19.9966	17.9375	15.1603	23.3851	13.4423	24.2728	11.744	13.9631	12.7145	20.3886	20.2713	18.4647	9.19083	14.9115
ARF4	-0.208823	0.172943	0.283472			29.415	22.5462	19.2609	19.0589	22.5582	22.6329	22.443	20.983	18.8747	21.1342	27.8163	22.1584	28.1605	26.0022	23.3172	20.8501	20.704	31.0379	24.0086	36.0972	25.318	25.6037	26.8334	24.4478	31.3502	21.2875	27.8504
ARF5	0.743831	0.00144962	0.00637245		Yes	38.9942	56.6068	15.138	31.4455	28.899	49.4738	36.7497	25.912	54.0045	30.5474	36.064	51.5873	37.4895	56.2175	35.9987	19.8743	39.6817	28.6988	32.7694	17.3956	16.1339	25.2863	31.2061	24.108	21.2292	9.51139	22.7168
ARF6	0.857148	0.00487736	0.0170176	Yes		97.4384	82.4291	37.0717	44.7633	36.0725	73.7669	61.1368	45.5878	107.23	106.503	75.3814	36.6621	46.3021	330.781	37.2567	77.3997	66.6037	104.257	60.2349	54.0176	51.9151	28.0936	47.5117	40.6567	30.5827	28.1057	34.1461
ARFGAP1	0.0886126	0.711196	0.795364			7.42943	6.84539	6.80234	6.47798	4.69632	4.71373	8.80683	4.04858	3.83279	8.13019	2.84749	12.7766	5.08159	3.30114	10.0002	6.22319	6.87697	3.05387	8.33925	3.12107	6.26531	3.47936	4.96198	10.7303	5.4274	3.92443	6.70231
ARFGAP2	0.385026	0.029335	0.0712289			25.1196	31.6797	19.7068	19.3551	16.1211	14.4851	22.0666	25.0045	24.3084	22.2309	17.2353	20.5728	13.6551	18.1758	16.9581	14.1905	23.161	13.2084	22.5618	12.0725	15.1024	11.2707	16.8424	13.9114	19.4882	10.2115	15.6775
ARFGAP3	0.270898	0.166364	0.275253			12.8475	17.4311	14.7832	10.3865	12.4238	14.0545	13.8108	11.6106	19.3495	13.9428	17.3273	9.63159	19.5629	31.9318	13.6664	16.559	16.8918	14.5464	13.1855	16.9051	7.8779	14.9871	12.3025	15.1307	13.3049	7.45659	11.9842
ARFGEF1	-0.25305	0.221735	0.340937			7.45801	7.24098	13.7447	15.3019	18.2899	18.0716	11.2962	17.0346	6.80662	20.6857	12.0158	15.3239	8.65508	10.0224	8.74726	10.9117	9.89164	12.9949	11.7099	15.5583	13.2191	15.2949	11.7261	14.5416	14.1341	22.7788	14.9552
ARFGEF2	-0.0909584	0.575594	0.688688			9.02852	6.82726	10.3373	9.53717	12.5141	10.1145	9.03488	9.66689	7.92633	17.0674	9.12226	9.11769	9.30255	12.5132	8.74598	8.3141	11.2087	10.2792	9.63538	13.6669	10.5211	11.0694	9.90288	8.9168	10.3789	12.0197	10.1873
ARFIP1	-0.64758	0.066947	0.136953			5.35756	5.37561	6.60214	7.80003	12.76	10.5448	14.2933	1.85539	2.07586	2.04688	9.02262	2.87218	8.76576	1.20278	1.13976	10.1773	15.0383	3.10142	10.3404	10.9175	12.5553	12.1129	14.9027	8.29172	8.47784	9.07421	6.20664
ARFIP2	0.45622	0.00869302	0.0269005			6.19248	7.15522	4.86146	5.74556	4.41644	6.26181	5.36114	6.81101	5.22287	5.97425	5.90815	5.79898	5.07097	6.65015	4.57935	3.972	5.4155	4.47272	4.57954	4.18436	3.11992	3.69882	4.52419	3.58984	5.6756	2.373	4.60778
ARFRP1	0.102204	0.605621	0.713932			6.41405	5.31938	4.04121	5.80959	3.31029	3.38926	4.77669	3.27314	2.91905	3.35296	2.81183	5.57744	2.9723	1.87348	3.38172	3.50592	3.57761	1.2772	5.67187	3.01838	2.32815	2.67782	3.69634	4.03883	1.94508	2.67353	4.70537
ARG1	-0.442773	0.27337	0.398958			6.97508	5.43336	5.08723	6.17538	0.454819	7.44814	2.87245	34.9833	2.78894	1.88158	3.19431	5.52407	4.61471	3.23189	5.78535	2.01993	1.93761	10.5193	7.00221	11.3116	9.33775	1.5788	7.05593	16.0497	7.79321	4.33952	11.6988
ARGLU1	-0.910831	1.7743e-06	2.31185e-05			56.1056	43.3981	42.7355	38.6309	46.068	76.5143	46.6648	59.9449	59.7765	55.5866	58.0331	29.3805	32.0122	60.1123	61.2994	73.3777	40.6016	46.9467	138.823	73.0701	111.289	86.3029	128.53	111.752	57.2054	99.4663	62.069
ARHGAP1	0.25032	0.198833	0.314445			13.123	13.0109	8.82164	14.1982	12.0852	7.77261	10.1153	11.612	11.3837	7.98131	3.57916	8.50772	4.0844	4.33259	7.36858	6.1262	10.0627	5.6514	10.1861	5.04391	6.46087	4.50676	6.4503	7.49803	10.0575	6.52339	8.94539
ARHGAP10	-0.481558	0.301981	0.429661			0.391973	0.079387	0.154854	0.54684	0.996806	0.459326	0.524618	0.168139	0.382025	0.243417	0.243084	0.0545354	0.347043	0.516482	0.0454462	0.213583	0.137621	0.110415	0.266005	0.221349	0.0550138	0.048058	0.186142	0.477185	0.133438	1.92971	0.630231
ARHGAP11A	-1.14188	9.95413e-06	0.000102997		Yes	1.7714	2.32532	6.86852	2.40262	2.25932	1.89245	1.31714	7.14821	4.10295	2.25282	6.4285	5.70498	3.27777	4.07537	6.96008	11.7971	5.65992	8.68604	4.41806	7.53326	12.1546	11.6635	9.89802	8.9283	7.4448	18.5142	10.3171
ARHGAP11B	-0.729008	0.00302198	0.01152		Yes	1.14799	1.99953	4.89807	1.7617	1.80028	1.5936	1.08949	2.12731	2.9463	2.31484	1.65167	2.9069	1.24872	1.33977	2.51558	2.32014	1.70434	3.57007	1.94165	3.19815	2.44903	3.63133	3.03613	1.67706	4.06436	7.79116	4.53792
ARHGAP12	-0.250387	0.218919	0.338034			5.07802	3.38025	6.73386	7.24532	12.7932	8.86665	8.46853	9.10899	6.4604	8.5874	8.89692	8.69546	7.23125	5.34748	9.86062	8.26748	9.58229	6.08181	6.87735	16.5772	10.4663	10.5362	7.65343	7.75057	9.83215	8.30402	6.51724
ARHGAP15	-0.507336	0.00698442	0.0227511		Yes	11.9551	9.76236	13.8785	12.9885	14.1682	11.7338	14.6455	13.8777	6.28147	13.9869	12.9703	12.958	20.6322	6.81776	10.2142	10.3332	9.86178	9.23607	14.8558	20.197	19.187	21.0682	14.4644	14.303	14.3386	23.1746	12.1532
ARHGAP17	-0.927763	0.000171339	0.0011011	Yes	Yes	3.92738	3.80418	4.21619	4.87607	3.70913	2.84753	2.33734	5.054	2.2883	5.8322	1.80021	6.41447	1.86279	1.36605	3.37799	1.79743	3.74699	3.79991	4.15608	4.82134	3.59486	7.69382	3.52427	8.09233	6.6849	11.2211	8.85586
ARHGAP18	-0.542551	0.0821717	0.160549			1.227	0.736314	0.179533	1.58498	0.48153	0.983135	0.884697	1.32556	0.812001	0.265611	0.338191	0.82195	0.344874	0.256627	0.210757	0.540268	0.86615	1.79217	1.1387	0.684339	0.765379	0.891476	0.796833	1.46212	2.37213	0.71912	1.17621
ARHGAP19	-0.273	0.147893	0.252462			7.59062	7.75595	8.51	8.40731	9.63716	6.71896	7.53004	11.0588	15.4957	5.37079	24.8515	8.70557	14.7471	10.0404	12.0911	17.4792	11.7303	19.4172	8.99589	13.001	16.5081	18.1938	11.1912	13.2605	12.6486	12.0236	13.5695
ARHGAP21	0.494171	0.193976	0.308869			2.59727	4.81174	6.761	7.49616	8.44822	5.09982	5.63442	2.6255	10.8907	15.0921	6.54272	9.35612	4.32918	14.5532	9.74596	10.3524	5.51377	11.3884	7.5254	1.89495	7.46012	6.12193	0.205935	5.4449	7.26532	11.2573	0.473738
ARHGAP23	0.45698	0.150074	0.254983			3.05254	0.906035	4.9901	3.85475	3.93156	3.01251	2.65751	2.30274	5.72785	7.40184	0.718052	2.96558	1.06508	2.87298	3.14254	2.76348	1.31987	2.66856	1.30502	1.38695	1.3296	1.35507	1.92256	3.61545	2.4486	2.49848	4.12784
ARHGAP24	-3.80547	1.04261e-29	2.56754e-27	Yes	Yes	0.826596	0.486034	0.632045	0.697488	0.0847609	0.504745	0.58398	1.05228	0.216563	0.779233	0.198433	0.408081	0.438434	0.0501918	0.170034	0.264167	0.13374	0.150222	9.45128	8.83375	3.44298	5.26341	8.51312	2.34183	4.96222	0.656354	8.19799
ARHGAP25	-0.273777	0.2417	0.363333			24.3272	18.4078	13.1403	19.6268	17.458	13.0039	23.9997	17.7848	4.02074	10.2854	9.01842	11.9997	19.7141	2.83928	16.8605	13.2959	28.8264	6.44964	18.7361	16.0164	16.1761	19.7737	19.3557	21.2887	20.2761	10.4723	12.9527
ARHGAP26	-0.051938	0.807915	0.868429			2.0064	3.93561	3.12068	3.40248	1.65727	2.32126	2.09525	2.53453	1.20614	3.67043	0.666229	1.56061	1.07904	1.15979	2.61934	1.76864	1.53725	1.35288	2.37518	2.49801	1.2417	1.78202	2.04298	3.14595	1.68517	2.2222	2.01972
ARHGAP27	0.57808	0.0189214	0.0500815			24.1886	21.095	12.3845	20.3503	20.2514	13.2537	20.4984	7.65174	14.2907	18.7507	9.13087	7.25976	7.39278	4.83487	11.0679	12.7835	25.2789	4.60324	12.4475	6.16732	6.75573	5.55441	12.5005	10.0947	13.5405	6.04516	10.0251
ARHGAP29	-5.71323	7.81567e-30	2.00488e-27	Yes		0.013583	0.0825294	0	0.0947476	0.503739	1.04072	0.512331	0.186447	0.0882548	0.119084	0.0336942	0.151184	0.20616	0.204543	0.00787418	0.242222	0.149881	0.0459142	3.92111	7.51697	6.02416	17.9191	17.5152	11.1735	6.31945	14.8547	10.8664
ARHGAP30	0.232878	0.245945	0.368454			78.6568	62.6594	34.3808	62.3388	36.7089	65.1217	70.0682	40.9741	20.0207	15.6975	14.6674	21.667	15.2206	15.2057	28.2424	25.2879	50.5834	17.641	69.0793	35.271	31.9089	13.7841	32.4293	31.827	23.8142	11.6407	25.3102
ARHGAP31	2.10069	1.36587e-07	2.4842e-06			0.898815	0.955702	0.177544	0.764115	0.452384	0.28357	0.73819	0.115665	0.547501	0.607418	0.167221	0.312631	0.738946	0.126891	0.442894	0.155832	1.12704	0.303825	0.199411	0.0845943	0	0	0.0492501	0.175855	0.101993	0.23705	0.123367
ARHGAP32	-4.53466	1.77617e-14	1.35839e-12	Yes	Yes	0.476209	0	0.194619	0.400905	1.54858	0.207228	0.159839	0.0563508	1.09362	0.251938	0.0407342	0.0685398	0.436162	0	0.00951941	0	0.0658899	0.037005	4.53466	5.87292	5.71566	6.68416	4.46291	3.2842	8.64606	11.7221	8.53891
ARHGAP33	-0.557642	0.100651	0.187236			0.801756	2.5981	3.95929	3.00604	1.95395	1.7345	0.536537	1.27249	2.21399	7.90773	2.0883	2.23097	0.861967	2.56562	1.62675	2.42264	1.04555	1.30991	2.19731	1.05643	0.78769	2.89984	2.8995	4.35737	3.82114	4.58146	6.31973
ARHGAP35	-0.413076	0.0655166	0.13463			4.57539	5.27894	10.6676	8.15874	5.42431	6.93017	5.20197	6.54748	5.87868	6.54851	3.16306	7.40933	1.6365	5.08279	5.41351	6.48353	4.98476	7.62742	6.14735	5.92992	5.42152	6.09248	6.76771	7.43542	8.85183	12.3967	11.9128
ARHGAP4	1.30838	1.48031e-06	1.96954e-05		Yes	81.0949	57.4008	42.6968	68.0076	47.7291	49.0851	68.7844	40.3622	89.5577	102.869	41.2455	57.0973	44.3071	74.1907	58.9068	46.1984	61.7131	20.4805	34.8965	10.3853	21.0027	17.2352	23.1082	53.233	18.2673	9.30188	28.0379
ARHGAP42	-1.12301	0.00480513	0.0168227			0.971714	0.67651	0.839753	0.397158	1.12616	0.958028	1.14537	0.0260513	0.0493256	2.24071	0.602613	0.844969	0.537707	0.114319	2.0244	1.59445	1.12707	1.53969	1.23644	1.48615	3.49476	3.05289	1.46423	1.0034	0.758075	4.27127	2.33402
ARHGAP44	-0.269228	0.340048	0.469975			0.340796	0.276088	0.179514	0.336772	0.457404	0.368636	0.165863	0.116949	0.295241	0.365176	0.169077	0.221271	0.172419	0.342133	0.30293	0.225087	0.22791	0.409595	0.177903	0.342133	0.255099	0.222845	0.365176	0.474151	0.4125	0.639149	0.249472
ARHGAP5	-0.805938	2.29654e-05	0.000209928		Yes	10.0706	8.74677	16.526	9.49009	25.9587	18.8711	12.8187	10.9158	23.6251	15.2102	31.803	20.3971	21.7517	27.0128	11.0585	24.0792	6.33325	36.7035	21.6955	31.1321	42.2936	32.316	29.9393	18.5918	29.8436	45.0153	19.731
ARHGAP9	0.0446686	0.817022	0.875819			13.531	16.6593	6.4992	17.751	5.6217	7.41458	15.4628	12.9845	9.48652	8.74387	3.36674	7.66764	5.6701	4.33535	12.1833	5.7044	6.51855	4.1707	13.397	11.4577	7.61945	4.43738	7.21144	10.4071	7.46716	4.628	11.4513
ARHGDIA	1.43544	7.82289e-05	0.000584405	Yes	Yes	31.3787	34.4239	22.3826	36.9869	26.0912	25.8625	23.2435	16.7627	61.8253	139.992	20.0002	17.5842	15.0669	59.0658	15.1588	17.9903	36.869	20.87	16.9492	9.8443	6.1167	12.4678	10.242	18.8222	11.5393	4.98074	22.6738
ARHGDIB	0.125536	0.614932	0.72139			427.041	758.838	313.874	302.902	440.801	434.31	454.293	488.482	351.479	196.269	553.925	471.323	837.284	327.994	372.415	371.693	517.839	375.036	609.757	402.204	602.312	644.106	269.265	433.448	276.385	105.65	338.71
ARHGEF1	0.624465	0.0277999	0.0682554			26.8827	19.4344	9.54961	26.1012	12.1081	15.0324	18.3598	7.60385	16.6578	29.7191	4.66376	8.28891	5.62065	10.9386	6.3554	4.83797	14.8184	3.3014	12.0195	5.42336	4.86619	6.10696	7.58142	10.7858	8.20121	6.2249	14.1904
ARHGEF10	1.46841	0.0018652	0.00782496	Yes	Yes	1.09417	3.48234	3.93669	2.75991	5.25863	8.91186	3.35204	0.921934	19.0111	3.91131	7.07635	3.15338	3.53396	20.3387	7.16986	2.65194	1.1368	3.52247	0.438585	1.76538	2.24867	0.574933	0.485345	6.69414	0.798178	1.27109	0.720251
ARHGEF11	1.52923	0.00519254	0.0179002	Yes	Yes	1.15444	2.86299	0.27923	2.6911	0.149785	0.891961	1.54797	0.60637	0.22962	0.154915	0.17533	1.18005	3.12892	0.620875	0.13658	1.5872	3.92322	2.84047	0.479655	0.266089	0.529066	0.0577716	0.0688511	0.532661	0.213878	0.662787	1.29349
ARHGEF12	-2.3021	2.92035e-10	1.03926e-08	Yes		2.34157	0.157497	2.69668	2.28278	0.439462	2.78831	1.47184	0.467002	1.55792	0.530264	1.13599	2.94527	0.73222	2.39087	0.82147	5.17037	2.9123	6.53268	8.12796	7.02622	9.75008	8.10416	9.39956	10.4737	8.8243	12.8828	15.031
ARHGEF17	-0.377093	0.523136	0.642851			0.088421	0.447701	1.13528	0.84807	0.0936911	0.0398517	0.242065	7.83225	0.107721	2.81009	1.37087	6.36631	0.0838776	0.582538	0.909839	1.77389	0.221745	1.19555	2.22711	1.16508	0.372299	2.19528	3.56914	2.21052	1.15386	1.24372	2.77399
ARHGEF18	-0.0217649	0.933938	0.955193			48.5304	37.2609	27.6565	45.4115	58.5899	48.0136	48.8846	29.652	33.2354	71.8014	15.1845	20.1385	10.9504	11.0767	25.526	20.0695	65.6111	7.20203	49.0614	36.6678	32.5612	21.893	35.876	40.2594	39.8345	24.3795	29.4955
ARHGEF19	-0.0274372	0.919082	0.946251			1.68915	0.912282	2.00195	1.08007	0.71593	1.01507	0.822095	2.1254	0.548759	1.0284	0.139671	1.17506	1.42431	0.529929	1.79523	1.11564	1.41204	0.761306	1.35205	1.27183	0.632196	1.10453	0.946128	1.76259	1.27784	0.296993	1.58979
ARHGEF2	0.468549	0.0134703	0.0383313			36.0093	26.7878	30.7315	43.7757	46.6427	39.5959	27.9733	21.2882	19.6099	23.0871	14.2577	18.6911	16.6124	23.5934	23.2836	15.7335	30.1018	15.0331	19.3037	18.6835	13.9307	14.1221	18.9216	20.9151	27.1363	14.5701	21.0733
ARHGEF25	1.46175	0.00697665	0.0227318		Yes	0.782531	1.09722	0	0.367401	0.637824	0.43408	1.90426	0.0516415	1.85778	0.307845	1.79184	0	2.28407	0.906461	0.523432	0.178907	0.18115	0.610425	0.094269	0	0.67587	0.0738019	0.263867	0.104686	0.273224	0.31751	0.660961
ARHGEF3	1.03387	0.00282041	0.0109344			9.43346	4.85739	3.5373	6.97065	2.7107	4.38142	8.05404	2.77084	1.29859	1.33168	0.15865	1.69065	3.55927	2.04658	3.24413	1.96421	6.22315	0.468408	5.30843	5.89897	0.987386	0.940957	0.373805	1.75183	1.59662	0.224899	0.852743
ARHGEF35	0.550983	0.278737	0.404346			0.346955	0	0	0.907566	0.919086	2.58017	0.316613	1.26504	0.281791	0.443595	0.215166	0.12068	1.86505	0.653092	1.25708	1.46086	2.26228	1.17281	1.17727	0.653092	0	0.531732	0.190112	0.075425	0.590562	2.28762	0.204091
ARHGEF39	0.321112	0.179003	0.290813			1.36333	1.31485	1.53886	1.27365	1.89172	1.55078	1.81679	2.19999	1.31818	1.16205	0.805216	1.3097	1.43698	2.01636	0.959695	2.09032	1.04198	1.64587	0.57613	0.488813	2.27791	0.915355	1.42292	1.15728	1.98905	1.02731	1.09474
ARHGEF4	-5.91399	5.7483e-24	9.96884e-22	Yes		0.189719	0.597708	0	0.128662	0	0.24702	0.153891	0.651046	0.0684828	0.154008	0	0.615899	0.133311	0.0793595	0.0244404	1.81691	0.0422919	0.023752	5.64514	7.77723	12.8994	12.7933	24.6259	14.5176	28.7523	23.943	22.2372
ARHGEF40	0.693369	0.0695333	0.141095			0.205995	4.90217	0.305178	1.12259	1.47334	1.18375	1.62916	0.662719	0.209132	1.56143	1.02199	1.89874	0.358253	1.06633	1.40316	0.612246	0.309962	0.986456	1.3845	0.775512	0.289116	0.347272	0.658432	1.11954	0.701261	0.724379	0.484695
ARHGEF5	1.60559	0.000750991	0.00368698			0.761103	0.367018	1.00228	1.29566	0.652854	2.09087	1.45523	1.02608	2.70811	1.82705	0	1.66403	0.825138	0.750444	2.017	0.933566	1.81783	1.63349	1.00274	0	0.406939	0	0.397184	0.0315157	0.0822537	0.509792	1.13704
ARHGEF6	0.276761	0.217892	0.336836			25.2353	35.6438	48.4232	38.006	46.4987	37.4592	36.2074	51.5653	53.6081	23.2494	36.6652	22.5251	83.2773	45.2808	49.7771	43.0535	27.4513	81.5357	27.5957	34.2999	66.5121	35.8821	25.6438	43.3174	32.2803	32.6146	21.6688
ARHGEF7	0.239444	0.278183	0.403894			9.67585	8.60076	9.06088	9.31163	20.5051	11.2254	10.7918	6.14889	7.21823	22.4117	9.91198	5.55933	8.61209	12.8168	10.2212	6.8167	12.9775	10.8014	6.41666	10.9955	8.24868	10.4571	7.99857	10.2212	10.4917	9.45138	7.3781
ARHGEF9	0.429774	0.0258527	0.0643469			3.41431	4.84054	3.82178	3.87017	3.07514	5.18077	4.88129	4.5402	3.51252	5.00973	5.08176	6.25461	5.29015	4.60597	6.8616	5.13027	7.67773	4.29594	2.74778	2.14231	4.31281	4.29078	2.97258	4.75034	4.39098	3.35177	3.45894
ARID1A	-0.48031	0.0907941	0.17287			8.30129	6.23549	15.2264	15.7689	11.6234	9.4358	6.68737	10.3109	12.373	23.4764	4.18636	9.86795	2.62491	7.0832	9.9552	7.02671	7.02331	14.4415	8.29787	10.1311	5.50539	12.4706	8.33087	17.8876	17.8047	20.049	26.1506
ARID1B	0.0903875	0.689366	0.779016			7.26798	6.2488	14.535	13.0909	10.3685	8.09909	7.13109	7.39815	10.5477	13.6757	4.48326	10.094	4.58819	7.33861	5.6951	7.81438	7.25192	10.5602	5.50576	7.04701	4.67456	7.75552	8.61097	6.34244	7.91043	14.0726	11.4109
ARID2	-0.710561	0.000184058	0.00117001	Yes	Yes	5.35544	6.97273	13.4637	9.99112	10.9071	7.08443	6.53729	7.54808	9.6595	13.3513	6.55615	8.37034	7.96128	7.2006	8.52758	8.33753	6.99437	9.71758	8.23269	12.3719	12.1044	16.9055	12.3096	11.5364	12.0753	27.1479	14.7421
ARID3A	-0.375518	0.158646	0.266132			7.36993	4.20547	1.38647	4.30957	3.09889	2.97895	4.69711	4.44096	2.4703	2.47854	0.652929	1.83104	0.51787	0.880813	3.9842	2.31793	1.6429	0.5602	4.06101	2.53234	2.05233	1.79284	4.40155	4.78105	2.45581	2.00542	5.06926
ARID3B	0.791075	0.00526327	0.0180721			4.24304	2.74992	3.08432	3.75884	2.19401	1.98885	2.35416	1.80551	1.92983	7.01825	0.673623	1.51126	1.45974	3.76981	2.61715	1.24427	2.31545	2.40957	1.71881	1.66127	1.0481	1.04044	1.76076	1.94811	1.54073	0.716187	2.18308
ARID4A	0.119405	0.587507	0.699002			4.93163	5.92515	11.0073	9.35323	9.35878	9.39313	7.08529	5.42605	8.05602	16.5494	8.15566	6.78387	3.31264	15.9962	5.57246	11.7039	6.62407	12.5577	7.11239	7.9719	7.35174	8.30104	7.40959	8.31023	5.81749	12.0022	6.83992
ARID4B	-0.759867	0.000380877	0.00211631		Yes	7.7695	6.20943	10.9085	9.66362	10.9566	14.6593	10.3802	9.45916	9.49631	22.0098	6.1882	6.88856	4.91352	18.3529	8.71005	11.3951	7.62193	11.0288	16.2334	20.4319	16.0361	18.3979	19.0046	17.0061	11.107	23.0021	15.9363
ARID5A	1.16267	0.00058753	0.00302183			27.9178	14.2554	11.6835	20.5261	20.8075	21.7531	24.4687	14.6648	31.4174	55.0102	9.68373	13.0845	15.1119	65.4662	18.3101	10.1961	13.9433	8.99713	18.8964	8.68429	8.6335	6.3091	14.4764	6.42911	6.84604	4.05585	13.0821
ARID5B	-0.0647584	0.781997	0.849844			20.8951	22.8596	44.4884	48.6894	39.2179	25.2142	25.5808	25.615	37.4234	43.5707	24.0263	17.5363	30.9367	16.4329	22.1449	37.1799	26.6865	33.3512	39.7882	24.0172	19.4301	34.1052	17.0207	25.8058	19.9885	66.8469	36.2203
ARIH1	-0.408303	0.0241567	0.0609642			6.55257	3.69573	6.88127	7.84289	7.10913	5.59917	5.15815	5.76383	4.68565	6.45709	3.70354	4.6673	3.95158	6.67888	6.03714	4.94867	4.63169	5.08827	6.02332	7.87588	5.32911	7.29935	6.54462	5.68987	5.8564	12.5256	8.76784
ARIH2	0.215194	0.19599	0.310982			16.0704	10.0679	7.06578	11.3521	7.94281	11.1905	14.753	8.64224	12.4754	8.89699	12.527	11.3441	11.1112	12.7734	11.2221	8.07784	11.4772	9.83911	10.6409	9.90187	7.01383	9.25503	11.0107	9.60589	9.55074	7.63043	10.2526
ARIH2OS	0.543089	0.0538622	0.11536			5.67401	4.81046	2.08519	5.8678	6.43165	5.59037	5.94042	5.09419	5.78721	8.6764	7.85584	6.97633	6.00832	7.69988	7.72598	5.09839	5.29469	1.63548	4.68403	2.48383	0.740792	7.92733	2.60292	5.9666	5.68992	1.16003	3.62226
ARL1	-0.473575	0.0196919	0.0518263			5.16673	6.43295	5.35391	4.39427	8.12227	7.7495	6.4411	7.95685	4.33391	2.75373	11.8712	6.89388	10.1239	4.06562	6.01496	7.46833	5.60776	9.54372	8.00302	10.0445	11.5312	9.50203	9.37507	9.35388	9.41918	9.15882	6.74282
ARL10	0.0846119	0.801331	0.863992			1.87695	3.13057	7.77858	3.1127	3.86064	2.08999	2.10462	1.40502	1.19563	2.00315	1.18682	1.81774	0.302569	0.727397	2.83755	3.13565	1.77207	2.28074	1.80592	3.11742	0.878103	1.19574	1.74772	3.8563	2.96511	3.55896	0.909247
ARL11	-0.56056	0.105066	0.193548			16.589	6.80888	26.3453	9.08236	22.7167	14.556	10.528	10.5911	7.2514	3.30174	6.56228	18.5563	32.7628	2.80103	16.2623	8.57236	11.3336	3.41545	12.9754	12.0341	22.7413	27.2313	21.6224	13.7543	5.37839	35.3692	16.5987
ARL13B	-1.15076	5.54317e-07	8.34389e-06		Yes	1.21827	0.41123	1.40377	1.06225	2.20525	1.3727	1.42054	1.17581	1.23682	0.96423	2.39246	2.40122	2.37554	0.477752	1.58905	3.26883	1.88405	1.25831	2.64985	3.63092	3.13473	4.54322	3.52315	2.91325	3.80169	3.65927	3.26464
ARL14EP	-0.41221	0.0386092	0.0885459			6.32779	5.62644	3.81077	4.94549	4.5381	6.19084	6.43166	6.0907	2.88303	2.56522	6.98701	4.18721	6.88108	3.7767	4.58535	5.27515	7.08302	4.30403	6.58636	7.84391	10.1808	7.52168	5.49691	4.26102	5.86697	8.34433	5.74978
ARL15	-0.372892	0.113181	0.205389			2.72116	0.787315	1.75514	3.63164	3.23641	3.1537	2.02709	1.76279	2.25518	1.62291	1.6531	2.1634	2.9501	1.04534	2.22135	2.42079	2.17261	2.94095	1.65243	3.76323	2.9618	3.20011	1.70405	3.18716	3.78103	4.29624	2.61336
ARL16	-0.153203	0.444924	0.57299			8.85019	12.4978	7.0569	9.13271	8.25925	10.1733	8.39729	13.7922	9.62793	7.29638	13.4946	12.5392	12.9398	9.32303	9.08436	11.1008	9.77387	3.84244	10.2149	10.0872	8.43282	11.5477	14.5334	13.2735	12.3462	5.9959	11.5264
ARL17A	-0.0622661	0.850501	0.899907			4.86723	5.55274	13.9955	31.8562	14.2643	7.24748	6.48433	4.14921	9.00702	10.6454	5.34913	5.87175	3.85735	3.94307	5.53602	13.2758	4.26445	22.7351	8.42647	6.84239	7.35002	6.57179	10.3978	8.81298	8.03995	15.0032	18.459
ARL17B	0.170742	0.629584	0.733472			0.949603	0.708565	3.94897	4.79364	2.96565	2.02732	0.486489	0.857551	2.43553	1.67966	2.47958	0.973506	1.95966	0.56447	0.782282	3.61459	0.95258	3.66044	1.56541	0.940783	0.841754	1.89959	1.49709	1.3038	1.02085	3.60289	2.90075
ARL2	1.33983	2.003e-05	0.000187551	Yes		21.754	23.7712	13.5908	13.8511	12.7582	11.5831	15.635	20.1386	14.4633	3.10474	22.5893	33.2227	28.9227	5.90423	21.82	12.8309	18.2697	9.5766	12.4653	4.57102	4.26027	7.19512	7.83578	6.5108	9.41489	1.60111	6.34863
ARL2BP	-0.333048	0.109637	0.199993			24.7555	29.7259	10.0505	19.5376	20.2175	25.5782	23.0965	23.0008	16.8477	12.7962	13.3498	17.017	33.4152	21.9179	15.4855	16.7704	33.2744	11.7969	30.0343	30.9429	35.1565	22.5537	22.5899	29.7798	32.8657	13.4191	17.1138
ARL3	0.547858	0.0184663	0.0491622	Yes		3.18158	4.66613	1.95039	3.34809	6.74242	5.34023	4.93902	4.65898	3.29686	2.52482	7.34799	3.20543	6.66063	2.47815	3.59339	4.56501	3.79685	3.7703	3.09263	3.71722	2.30968	3.96804	2.16414	1.81259	3.11233	3.56858	2.53838
ARL4A	-0.509448	0.286651	0.412619			1.36193	1.67899	2.80719	1.44567	0.376461	1.49453	2.88191	1.87962	1.53897	2.03329	7.49129	5.35503	1.12343	1.56047	1.95664	5.86643	1.3662	23.0852	1.36009	2.89801	2.49323	0.2178	3.02831	2.729	2.28458	3.33161	19.1808
ARL4C	0.575947	0.198779	0.314436			27.6911	14.1538	5.1896	18.1888	5.34495	9.70967	19.4995	5.18404	7.51096	32.7841	4.04065	1.82764	6.77889	32.6395	5.60477	4.73716	16.8143	5.09166	18.3778	25.9138	9.29212	6.76438	0.806165	3.60959	3.33901	3.78784	8.61321
ARL4D	1.18596	0.007116	0.0230785			7.58684	1.85449	0.516771	0.684334	1.66325	2.82987	1.27326	0.673326	2.97471	3.05815	1.62242	2.18392	2.48173	2.46226	2.35075	1.8143	8.66037	0.884333	0.341423	1.96981	0	1.12264	1.05124	1.93368	2.96868	0.229991	0.820754
ARL5A	-0.552329	0.00373128	0.013698	Yes	Yes	7.09571	3.87891	4.96149	7.00828	8.9159	10.5848	8.67177	9.07734	11.118	6.60626	11.2153	6.42136	7.66433	13.3566	8.71834	10.5447	8.06282	16.4149	11.014	18.4392	15.1587	10.7784	11.7445	11.6032	8.83568	17.0579	10.2194
ARL5B	-0.592153	0.000655539	0.00330399			5.06936	6.2908	13.6601	10.0922	18.4432	9.21837	9.876	12.4187	12.0899	11.7104	19.4806	12.4753	8.59853	23.1112	14.8467	19.015	11.699	23.3431	12.115	18.3124	23.1131	20.8734	19.5244	16.6133	14.3645	29.6247	19.9258
ARL5C	-1.42333	1.51413e-05	0.000148199			0.493533	1.12451	0.48744	0.699284	0.522949	0.722921	1.05087	3.4931	1.0021	1.21693	0.612134	2.66079	0.936347	0.232251	0.786792	1.89468	0.433195	0.486582	2.47974	1.85801	0.865847	4.68951	3.96629	3.05776	2.9402	3.25406	2.41928
ARL6IP1	-0.439689	0.0205822	0.0536812			27.8964	56.8484	32.9487	21.6156	31.936	35.0489	37.7215	47.5196	56.1518	40.7618	78.0465	81.6259	78.0611	67.1272	43.6472	69.5205	42.0623	84.6409	46.0296	72.7572	81.2117	79.8997	61.3108	66.6712	83.6748	51.9813	59.0972
ARL6IP4	0.510465	0.0307108	0.0738127			41.7781	45.3014	13.7791	29.5521	20.8888	30.346	38.9317	33.9554	26.6032	23.3768	40.6267	32.0696	51.787	36.1093	37.4936	22.4603	38.6385	15.7198	37.6811	16.8415	17.2396	30.9564	28.03	22.2192	19.7891	8.13215	22.8954
ARL6IP5	-0.293053	0.225055	0.344493			54.3459	56.8965	21.47	42.3558	43.5874	50.4198	57.9859	61.902	21.8657	11.4227	60.7688	56.6506	64.9308	36.0404	41.1502	43.1557	61.4775	32.5015	65.556	107.02	64.3056	60.1729	45.0801	40.205	58.0638	33.8111	33.7715
ARL6IP6	-0.634399	0.00124281	0.0056054		Yes	8.62588	11.9868	7.46224	7.24671	8.80643	8.57001	7.81407	6.69801	8.69332	4.23201	14.213	9.89882	14.892	11.8518	12.4465	13.7855	7.895	7.80382	18.3403	14.6962	15.0227	14.9759	18.308	16.863	9.28811	11.4025	12.8394
ARL8A	0.966523	0.00381969	0.0139768	Yes	Yes	18.5772	20.7585	6.74864	16.7567	22.0602	17.1306	21.5642	11.4494	18.3832	24.4147	8.73988	10.6951	11.8835	61.095	12.0691	6.8753	25.2757	11.1878	15.1597	17.6854	9.88986	7.59222	5.69416	7.42717	8.72297	2.25264	9.71357
ARL8B	-0.419696	0.014391	0.0403861			14.7415	11.5842	11.8805	13.6248	15.1203	12.9692	14.6361	18.515	10.536	13.441	27.3528	15.8336	24.6118	25.7507	14.4595	15.9482	12.7174	14.8827	19.4231	23.0869	27.8071	21.7609	16.7151	19.0229	18.4676	24.4676	19.7015
ARL9	1.41099	0.00275863	0.0107525			1.17332	0	1.32438	0.876905	4.79539	3.92837	0.611833	2.3008	3.26725	4.65347	3.32635	5.36374	1.90805	1.26206	0.777353	0.8303	2.18585	5.28819	0.262499	0	0	0.411014	0.734758	0.291507	0.760814	4.42066	1.44611
ARMC1	-0.459547	0.0637019	0.131848			8.13615	4.36924	8.76622	7.79286	15.1522	15.1125	7.49962	11.0518	4.30524	5.26874	19.2653	18.6092	18.0089	3.36468	10.398	13.3732	11.2532	12.7095	11.5513	13.4587	15.2255	17.4569	16.3016	15.865	13.569	18.0984	11.409
ARMC10	0.0297254	0.895384	0.930918			3.72922	5.96768	5.63844	3.97422	4.58568	6.43259	5.60179	8.17606	5.16019	2.55636	7.76608	8.19907	8.56011	4.24649	5.25787	5.24539	4.24893	10.2714	3.02826	5.02645	9.56334	4.62867	4.60818	4.96428	7.94104	7.7711	4.76647
ARMC2	-0.289955	0.234095	0.354845			1.33959	0.803882	0.588025	0.994995	1.47201	0.849737	1.14698	0.97899	1.61184	0.906202	1.23075	0.414174	1.25507	0.933921	0.891624	0.884768	1.34379	1.4535	0.802898	1.49427	1.94977	1.03411	1.63116	1.42372	1.80161	0.523406	1.40088
ARMC5	0.0111698	0.96826	0.978753			5.81819	7.4707	3.75579	5.66992	4.43233	2.91365	3.33137	3.55602	7.53599	5.55651	3.96192	6.66637	3.84783	7.58758	6.32688	4.25718	4.04354	0.685564	4.20845	2.00427	2.24161	4.336	5.86212	9.95326	5.1782	3.20935	5.99491
ARMC6	0.138496	0.490055	0.613216			7.33749	7.90465	7.60668	5.8987	4.52153	4.69084	6.77496	7.32173	4.64917	4.60034	6.45445	9.70187	5.13396	3.52641	6.42568	5.61956	6.94288	3.28359	7.11737	3.91823	4.09008	4.27477	6.19715	5.02289	9.0939	3.2939	5.83653
ARMC7	0.505584	0.0556944	0.118645			4.92982	3.63071	4.13124	5.14515	3.87817	4.0398	3.90796	2.11467	2.18395	1.96456	1.11173	2.49414	1.70055	0.843606	2.85787	1.77601	5.24499	0.589138	1.40372	2.24962	1.25801	1.92316	2.56484	1.62379	2.88182	0.919314	2.1676
ARMC8	-0.314604	0.0530301	0.114051			6.35926	4.55336	6.59796	6.03027	7.48699	6.54292	7.0862	6.08022	6.57348	7.19588	10.4104	8.84767	7.85376	16.0814	5.32498	8.14571	5.90666	8.58879	6.98586	8.4639	10.5781	9.03063	8.41605	7.57786	9.96173	14.3058	7.4227
ARMCX1	0.67778	0.00833198	0.0260981	Yes	Yes	13.0988	10.3724	19.0653	18.7207	22.0195	18.5545	16.7766	12.4205	10.8786	8.05889	25.8969	24.1166	42.9764	14.4603	37.2825	27.418	16.8942	14.2044	12.082	9.26942	22.9459	13.5241	11.4407	12.9318	7.82313	9.69724	9.88738
ARMCX2	0.331565	0.454379	0.581348			0.646275	2.49883	1.39265	1.53684	1.80537	3.33647	3.57428	0.302425	0.858916	0.472164	4.80949	7.02984	2.60089	1.5483	4.87048	3.14316	7.54387	3.04519	3.18968	0.44237	1.97902	3.09744	0.643861	2.91207	0.133338	5.37164	2.21185
ARMCX3	0.142466	0.540511	0.65803			12.6348	11.485	13.3631	13.2287	19.7656	16.5456	16.2205	13.8268	13.1706	28.3832	24.9256	11.8346	24.2228	10.9552	23.6749	25.4784	15.1195	33.0127	14.6714	11.9852	27.6468	15.4909	16.3903	28.0725	6.54777	13.6439	10.6899
ARMCX4	-0.0278859	0.929824	0.952568			0.379049	0.287885	3.05735	1.79024	1.27186	1.18164	0.768668	1.27366	1.10316	0.911564	0.940277	2.06554	0.779073	0.594587	0.88811	0.985763	0.49114	1.97533	0.684309	0.654046	0.797998	0.871377	0.796176	2.36219	0.681034	1.97161	1.5484
ARMCX5	0.345698	0.100257	0.186616			9.14551	7.30467	8.99019	6.73883	9.96358	7.23755	7.73186	5.82005	8.22989	8.37559	11.503	7.58672	14.8259	21.337	7.49214	10.6345	6.41762	18.9647	6.72417	5.81918	12.1729	9.00189	6.46206	10.6782	4.7748	6.4924	4.91667
ARMCX6	0.395271	0.140201	0.242628			10.6744	20.2464	13.3875	11.0802	15.1706	8.40016	10.2048	11.2654	9.90808	7.61297	29.6314	27.3453	27.9668	17.5415	23.6718	16.5343	23.8802	16.8003	13.8423	12.1196	22.5913	13.8145	13.6167	15.6175	9.2288	3.57489	7.5083
ARNT	0.0253542	0.881457	0.921339			8.0578	6.75067	9.46049	11.3712	11.2812	12.6598	8.42607	8.99504	4.83603	6.66718	7.94717	7.51892	7.32655	5.48227	7.26004	7.47	10.68	9.58969	8.56475	9.74626	8.6295	9.40318	7.8493	7.5133	8.15213	6.88464	7.91884
ARNTL	-1.00613	0.000554926	0.0028794			1.88102	1.46037	1.61009	3.63561	1.82704	1.15864	0.915476	1.77511	1.12033	0.755842	0.544377	0.218089	2.69637	1.00321	0.272611	1.24236	1.44663	0.494539	2.30754	3.18666	2.28802	2.57529	2.38205	2.61707	2.63253	3.14192	2.31131
ARNTL2	-0.616083	0.16799	0.277497			0.301965	0.183472	0.715768	0.342281	0	0.40829	0.0734819	0.233152	0.0981002	0.110307	0	0.50415	0.152773	0.397883	0.105031	0.688068	0.242329	0.136097	0.204922	0.454723	0.42381	0.074045	0.573595	1.10283	0.274124	0	0.40262
ARPC1A	0.245871	0.221544	0.340772			11.0503	17.7038	16.2893	9.92271	8.30107	13.3058	10.134	11.744	14.3329	6.98878	9.40991	16.8658	16.0627	6.98523	11.9992	12.3365	14.4765	17.5615	12.0535	9.31365	9.95362	11.6272	11.9894	12.6207	11.6035	6.23468	9.11961
ARPC1B	1.0088	6.77034e-06	7.49669e-05			52.6757	62.0362	20.7264	44.5436	24.9316	39.9826	36.0438	38.5533	47.9472	16.7257	17.3524	38.7084	31.3689	20.1501	27.6796	23.2057	51.6713	14.3904	30.375	12.7684	14.8754	13.1895	16.1836	21.7044	16.3566	6.80183	19.1609
ARPC2	0.35488	0.0393724	0.0898819			33.5798	35.4692	20.6926	28.4388	23.3576	26.5905	30.0274	34.6804	23.9062	33.29	25.1092	28.5236	39.0178	32.7235	17.1753	17.4458	36.8763	23.6432	28.349	27.7031	24.354	21.9839	17.138	21.4318	21.5866	17.4017	21.1705
ARPC3	0.0781857	0.746759	0.823216			129.027	180.425	57.2797	75.1234	120.689	124.348	117.213	142.926	101.113	57.9041	184.328	85.5389	263.352	118.222	68.777	105.246	138.381	98.3351	164.293	110.218	143.62	151.271	124.619	81.1019	114.852	59.6871	76.103
ARPC4	0.618847	0.00681333	0.0223178			87.7812	53.8562	33.2475	50.143	44.4011	47.2021	53.0475	60.9185	59.0481	25.7469	60.7444	83.182	66.7496	36.3033	38.8264	37.2876	58.8606	37.5351	70.5052	32.783	30.5133	31.4562	38.6844	33.7444	35.2813	12.6391	25.2565
ARPC4-TTLL3	0.318179	0.555242	0.671288			2.66914	0.154453	2.41023	4.65463	3.23226	4.0558	3.52599	3.59838	0	8.30166	3.0268	7.74547	0	6.45976	2.07784	1.96437	4.66651	1.97634	5.21511	0.287101	0	2.431	3.67725	6.83034	1.03845	1.07268	3.70838
ARPC5	0.164333	0.472641	0.59784			30.1685	28.5003	15.3685	28.9528	33.3546	31.3448	28.1339	36.2175	15.6686	6.67028	18.6599	27.0067	44.3082	11.4323	15.1648	18.2083	29.8848	19.2998	26.2443	26.227	28.4135	21.7306	19.4743	20.1238	23.1528	13.6796	15.4112
ARPC5L	1.27942	0.000121389	0.000835942		Yes	22.196	18.4548	16.153	12.5288	10.893	13.7421	14.7115	10.4231	30.6462	74.8508	14.0547	18.9352	28.1479	112.368	20.6553	14.8721	13.7695	28.1687	10.1537	7.69644	13.1167	10.8138	9.94312	13.3582	7.95377	4.51879	9.4373
ARPP19	-0.603319	9.66213e-05	0.000698589			27.0703	21.3006	20.7145	25.0123	26.9718	29.2927	25.8528	24.0085	32.6324	24.0313	33.9537	18.7891	36.3984	36.4954	18.0964	32.7384	27.1552	33.9023	34.3735	51.6445	50.23	43.468	34.5882	32.1016	43.5173	46.6314	35.6251
ARPP21	-1.61773	2.5015e-07	4.18492e-06	Yes		4.68025	11.087	16.2612	12.5705	30.7515	19.6627	15.6601	10.6834	13.8812	17.3258	17.4667	0.784886	13.3193	11.3663	12.0398	15.1316	12.6805	14.8789	79.2512	32.9584	23.8704	58.1765	37.2924	24.5459	12.2815	65.3545	46.8844
ARRB1	0.405527	0.163391	0.271833			4.5226	7.32776	10.2914	7.53981	2.37691	5.05513	5.85497	13.999	3.87888	4.44083	3.67979	15.4539	5.67453	3.40526	12.6056	5.26918	3.41166	4.19902	5.55284	4.76736	2.84369	3.59313	8.37942	5.03386	5.17309	2.22651	7.0659
ARRB2	1.11103	6.20431e-07	9.228e-06	Yes	Yes	29.3721	34.1884	18.1012	29.059	15.4336	21.5201	30.4565	14.9785	42.7754	22.9038	22.3728	14.2258	24.523	27.2358	18.8447	14.1913	21.9651	15.0532	17.4478	11.0759	11.2368	9.40209	10.0424	10.6106	9.41342	5.51201	12.6722
ARRDC1	0.192186	0.421881	0.551212			10.2092	6.59426	2.83419	10.1528	5.672	6.01905	8.05743	6.3914	8.33658	6.81371	3.14854	7.52436	3.76916	3.11633	6.04636	3.66305	5.75723	1.74105	9.79466	3.11633	2.47848	3.38299	6.69276	8.20577	3.88252	2.42571	5.92968
ARRDC2	0.213299	0.459224	0.586133			35.0148	18.8803	15.4499	24.3055	28.8141	34.7189	32.257	20.0524	47.1265	47.0436	9.47547	11.3882	9.43266	29.2744	13.4181	15.2724	14.3691	9.73523	27.5602	16.7771	17.3598	12.6002	18.638	25.6235	17.4413	9.59447	36.486
ARRDC3	-0.211534	0.351157	0.481491			31.6677	88.0264	28.1955	35.6984	47.729	55.8199	79.2982	62.9521	28.6009	58.9803	36.6805	38.4108	70.8108	55.2658	51.1599	68.082	22.4641	43.0014	63.9165	82.215	55.9023	62.8767	39.5596	41.473	59.2613	80.927	37.6081
ARRDC4	2.03315	7.67421e-06	8.34739e-05			6.16222	3.88048	2.04576	1.67061	8.99865	6.39488	1.51215	5.10892	7.31802	9.87431	3.72519	1.58502	2.0304	48.4449	2.28147	2.87294	2.96091	8.63543	1.5138	0.389898	0.726784	0.634892	1.81597	2.20642	1.0577	1.912	1.78703
ARRDC5	-1.10736	0.00162114	0.00697455			5.02052	1.82505	3.55998	4.37757	1.63685	3.36515	2.81936	3.09231	1.46375	4.51441	2.874	2.14925	1.79104	0.969271	2.08955	2.29564	0.387405	0.290099	4.77125	0.484636	3.25216	3.31446	2.25721	3.47015	5.25881	12.9014	9.69271
ARSA	0.265588	0.305399	0.433078			7.4075	4.95229	1.98883	8.08924	3.9626	5.44547	4.90023	3.57852	4.90645	4.8339	2.676	3.20189	1.81926	2.70748	5.00295	4.48872	4.68929	1.05344	5.10579	1.89524	1.00937	2.90976	4.93899	5.2531	2.28504	1.64383	5.13293
ARSB	-0.184892	0.431728	0.560516			1.93586	3.14846	4.4033	3.04341	2.02016	3.51644	2.49817	2.36537	3.57334	2.14292	2.54658	3.26469	1.52105	1.21466	2.70357	1.39482	1.88308	5.45312	3.29198	3.75439	1.482	2.1577	2.80722	4.38693	3.12866	2.99114	3.61176
ARSD	0.367115	0.189229	0.303106			28.5248	10.0843	18.9595	16.5289	9.24866	15.925	16.9338	12.8406	26.4074	4.86487	6.99409	18.6123	11.0778	11.4615	16.2405	15.7198	15.1647	13.9918	22.2185	9.14658	25.2586	3.75105	10.3653	9.1027	9.80248	5.5902	10.5393
ARSG	0.735865	0.043613	0.0976375			1.15243	0.648341	0	0.921103	0.101759	0.663682	1.01269	0.219706	0.103998	0.327427	0.238228	0.578997	0.0404893	0.0602576	0.408267	0.190287	0.28901	0.288557	0.317507	0.24103	0.0898578	0.196241	0.0701629	0.250527	0.217953	0	0.477039
ARSK	-0.320036	0.257097	0.381126			1.3686	0.89095	0.772401	0.894996	1.70913	1.54208	1.42733	0.461266	0.952759	0.749917	3.15247	0.612044	1.54557	0.460033	1.50177	0.871642	1.0787	0.936265	0.663408	2.20816	1.23483	1.91769	1.32128	1.4026	2.32953	1.54692	0.843394
ART4	-0.940175	0.129897	0.228848			0.0404415	0	0.958613	0.105787	0	0.0364543	0.0492064	0.208171	0.197075	0.147731	0.40128	2.08186	0.306908	0	0.515775	1.96323	0	1.86828	0	0.15225	0.5676	0.297501	0.709111	0.632997	0.642475	0.639953	2.47407
ARV1	-0.219156	0.468013	0.594026			6.04888	3.86871	4.19242	2.96097	4.72272	6.50475	5.16481	5.09835	2.4133	1.0079	6.58113	7.23467	11.1406	0.199757	5.29066	6.83378	5.64203	6.21778	6.31531	5.19367	8.6386	6.50549	5.89237	6.09041	6.02103	5.59758	3.16281
ARVCF	0.374554	0.245845	0.368348			2.73847	2.65917	1.92661	2.84569	2.46445	1.65692	1.18673	2.92865	2.0718	5.86508	1.58195	5.63677	1.28108	4.58986	2.93582	1.93257	0.978402	0.676295	2.11494	0.706132	0.526502	1.47178	2.71329	1.89197	1.78786	3.03404	3.14817
AS3MT	-1.84041	1.55034e-08	3.67811e-07	Yes		1.31569	2.3094	2.77216	1.30016	2.78823	2.45102	1.92101	0.225749	4.13186	2.37105	2.82857	3.90513	1.66412	0.99064	8.23739	5.82218	2.37567	4.54625	7.28032	4.62299	13.7879	6.55999	7.88215	3.66106	8.36072	26.3717	15.41
ASAH1	0.185891	0.351618	0.481962			9.51822	12.2598	5.27759	9.10007	9.37777	8.84322	7.61915	15.5078	7.45929	6.61845	9.83795	4.93699	8.65953	5.97221	11.447	5.37665	9.67369	8.79618	7.16979	10.2156	9.49185	4.50415	6.43545	11.0719	7.29529	5.57844	7.85818
ASAP1	0.586752	0.0339208	0.0801202			5.42435	3.40412	14.387	12.9233	9.74133	9.66432	7.56052	8.52067	18.9046	24.8199	10.0444	11.5152	5.44357	13.3264	6.87962	13.7755	7.10186	17.9054	3.38998	4.6978	2.64493	7.61846	5.11654	9.34507	8.26484	12.6269	11.4249
ASAP2	-2.06017	3.4847e-10	1.21895e-08	Yes		0.232739	1.00166	2.06879	0.684901	2.00372	2.07171	0.707953	1.97173	0.850621	1.74289	0.0721673	2.95478	0.331171	0.711909	0.97818	1.18171	0.408571	1.67179	3.00701	3.50478	4.16481	6.59874	4.25095	6.34974	6.60254	5.93358	4.88296
ASAP3	1.98064	8.27713e-08	1.59994e-06		Yes	4.31193	1.11303	1.16905	2.32218	2.37405	1.98151	3.08615	0.580274	3.43341	3.45912	1.57298	0.999868	1.17632	1.51191	0.93125	1.88465	1.9931	0.523957	0.308951	0.477446	0.237327	0.20732	0.216195	0.514638	0.863466	0.743276	0.828899
ASB1	-0.35669	0.091736	0.174252			3.95544	2.88166	5.28376	3.42407	1.71869	3.1807	3.91248	2.92956	1.20181	2.05822	1.69415	3.04855	1.36771	1.28556	1.79811	2.98836	3.19711	1.73143	4.66444	2.35686	3.11523	2.05846	4.28275	3.34053	2.26037	2.95196	4.24056
ASB13	-0.996656	0.0515455	0.111587			2.38738	2.13318	1.387	1.46939	1.26484	4.30401	1.62327	22.4092	0.570291	0.615602	2.09018	18.8548	0.888121	0.925213	2.52374	2.22608	1.97224	0.316471	7.8075	7.13736	4.73041	6.8011	13.1328	13.2497	10.0395	0.617293	2.75361
ASB14	-0.796276	0.00263594	0.0103628		Yes	0.717661	0.528542	0.773238	1.19462	0.898697	1.47024	0.952582	0.895546	1.05977	1.00097	0.647362	0.816942	0.660155	2.08774	1.09682	1.16345	1.17804	0.73512	2.04347	1.96493	1.09881	1.03987	1.52529	1.47503	1.03647	4.47373	1.17691
ASB16	-0.674468	0.026488	0.0655704			0.945569	0.766031	1.12067	2.14363	1.10212	1.96039	1.3806	0.486727	0.30719	1.17441	0.46912	0.920902	0.239195	0.533968	0.657787	0.843108	0.663973	0.958887	2.22124	0.355979	0.530846	0.579659	1.24349	3.12449	1.07299	1.16378	2.15071
ASB6	0.585552	0.0174958	0.0471186			7.07131	7.02222	5.22674	6.12594	5.26912	4.19459	6.77208	5.55773	7.7811	7.43274	5.20579	6.47427	3.63528	18.635	6.61179	3.93219	4.85102	4.42077	4.16769	4.63728	3.45762	3.35605	5.96619	4.40345	5.07335	1.92512	5.08097
ASB7	-0.285107	0.10919	0.199445			10.1192	5.30168	6.79146	5.9276	5.87864	6.62102	8.50928	6.67022	6.28297	6.36541	5.52435	4.07689	8.64795	10.7374	5.7303	5.8061	7.40742	4.8425	8.50494	7.94274	8.66399	10.3948	7.10757	8.11981	8.33498	6.52601	8.27369
ASB8	-0.264793	0.172194	0.282621			7.48103	12.7481	9.5798	7.87255	7.81758	6.83648	8.09799	7.43608	6.03406	3.88246	6.39917	5.67078	13.1165	8.35205	4.96492	6.59372	8.7466	6.04587	7.40655	12.6252	8.54458	9.42517	8.21724	7.6717	10.7724	8.7085	9.42843
ASB9	2.81193	3.67125e-06	4.38449e-05	Yes	Yes	5.62179	0.180729	8.81332	5.83552	4.25491	4.10229	5.21159	8.19142	3.91365	0.651944	18.1513	14.5259	25.6206	9.91032	18.9333	9.37104	1.70078	10.1552	1.81672	1.00783	0.500967	0.109407	4.10725	1.55191	0	0	0.279952
ASCC1	0.823369	0.000900701	0.00428529			5.58675	8.02748	5.96516	5.6283	9.95955	8.09834	8.45102	9.55345	5.7638	4.08164	16.6678	8.92829	8.4031	2.34483	6.43362	6.35761	12.0037	4.76373	4.21697	4.83178	4.7682	5.78518	4.27469	4.23437	4.02648	4.04861	2.57577
ASCC2	0.212155	0.259536	0.383588			6.19037	8.91027	7.6905	6.31417	5.19796	4.91325	6.30036	4.70955	7.01982	6.20086	4.24945	6.50014	5.46603	3.59101	5.23623	5.51573	5.78017	6.36091	4.95905	2.78486	3.60644	4.48701	4.89242	5.92461	6.36184	3.69651	8.39734
ASCC3	-0.254891	0.237168	0.358401			8.34029	7.79058	15.4095	10.8299	13.4656	11.5687	11.1758	7.71035	7.67896	13.2636	12.2173	11.954	16.1418	7.40983	5.61646	12.9107	12.6218	10.9165	11.6164	11.9099	14.9348	18.0932	11.714	6.721	6.15986	24.9039	12.5048
ASCL2	3.49498	4.86225e-13	2.824e-11		Yes	3.98497	11.5298	3.14862	6.15507	1.68899	2.66841	3.18625	6.54445	1.84944	1.08138	9.60277	5.86113	5.4723	3.21477	2.04611	2.59437	4.45432	1.1546	0.891534	0.428636	0.319597	0	0.0831827	0.990055	0.258397	0	0.178598
ASF1A	0.00814777	0.973693	0.982068			12.2312	15.6097	17.872	14.7554	21.837	14.65	18.7554	13.44	10.7504	5.75332	23.6908	26.2252	31.8941	8.83088	15.8808	31.1239	17.3118	17.1798	14.5629	17.9771	20.6939	26.808	20.5651	7.64903	9.31627	26.6607	14.981
ASF1B	-0.120888	0.715961	0.798662			4.75904	20.2039	17.3549	5.34656	4.75176	2.96989	2.44981	12.2485	9.06837	4.54674	17.9351	16.0438	18.6368	6.54637	19.2059	26.5663	22.8599	11.5496	8.74292	5.85728	13.6156	13.6894	17.1172	16.7919	20.7705	7.72388	13.7818
ASGR1	2.0037	1.99218e-05	0.000186822		Yes	0.675118	0.341832	0.889045	0.539604	0.178839	0.304279	0.752984	0.0965316	1.00525	0.575443	0.279119	1.01757	0.925063	0.529504	0.489216	1.05901	0.112872	0	0.176214	0.211802	0	0.0689776	0.123309	0.0978432	0.127682	0.0989184	0.176501
ASH1L	-0.634976	0.00782232	0.0248366	Yes	Yes	7.88195	5.81365	18.8586	17.2712	19.2913	13.7523	11.9636	8.38106	10.2786	20.5777	5.665	7.74473	6.05778	7.52279	8.55929	10.3855	8.30437	12.6158	11.4413	15.762	12.6872	18.3357	13.7532	17.376	16.3764	30.7003	19.2921
ASH2L	-0.170714	0.359996	0.490335			5.74429	7.37061	6.48386	5.84861	7.93913	9.23027	5.77373	8.20326	5.04213	3.36261	7.96551	9.5309	6.63372	3.22369	8.12857	6.68067	7.19393	8.24131	7.05894	8.46218	8.11224	8.57386	7.09015	6.73244	8.66414	6.83779	7.72342
ASL	0.132086	0.607424	0.715303			8.84366	6.68329	3.3895	6.44509	5.1749	5.35416	5.94228	3.85015	10.8276	3.76095	5.73001	4.77477	5.17545	4.96922	5.01198	2.28846	4.76671	3.6438	4.54769	3.72692	1.29679	4.20765	7.03973	7.17364	9.13667	2.20475	4.45159
ASMTL	0.744943	0.00210501	0.00863966			21.6515	5.23778	15.4442	13.792	11.3436	15.6135	12.4403	14.2925	11.821	20.7398	16.262	11.7148	13.3884	10.4154	12.5865	9.59311	20.1508	5.28582	12.3073	4.75485	8.77879	5.45667	11.4245	11.035	7.91672	4.75858	5.61336
ASNA1	0.604388	0.022066	0.0568051			39.3132	50.1514	16.6405	24.596	30.4308	23.1263	27.3335	31.7561	33.1735	13.242	63.3255	45.9949	46.0111	26.1888	30.1157	27.4407	57.1061	19.8472	30.4505	18.7406	16.4813	27.6994	27.4165	19.5345	32.1545	6.73268	19.5215
ASNS	-0.0856879	0.813409	0.872963			2.03526	4.79307	1.49591	2.51747	0.451373	2.90122	3.74333	2.31455	2.76781	2.80099	0.587058	0.52682	0.059866	1.42551	0.603648	1.40676	2.18408	3.4132	1.80369	1.96008	1.59432	2.95958	0.968243	2.05789	1.7187	3.57847	1.70765
ASNSD1	-0.126616	0.525302	0.644741			12.6315	11.0859	14.9707	13.2166	19.8981	22.7723	16.2913	16.6162	18.4664	6.45995	28.8272	17.6914	30.6751	26.1546	16.8908	21.1073	19.5135	20.5899	16.7486	23.7769	32.6203	17.0356	17.7187	18.1601	15.4803	20.5806	16.5778
ASPH	2.59203	2.94868e-14	2.12322e-12	Yes		0.894062	0.660394	2.57635	1.66918	2.52998	2.19967	0.883064	1.88598	1.52063	0.983636	1.72208	2.53173	1.88915	1.32655	3.45125	2.01119	0.400951	2.4533	0.384358	0.435585	0.354303	0.103169	0.44571	0.246953	0.119357	0.314395	0.173244
ASPHD2	-0.486844	0.0258467	0.0643469			4.83657	5.85191	3.72223	2.90273	2.99504	2.20817	2.21635	1.67051	2.6528	2.29452	2.64884	3.58305	2.93953	2.24647	4.4424	2.11579	3.59154	2.19402	4.98402	4.49295	4.76053	3.15748	5.23152	2.45788	4.13405	5.52199	3.44854
ASPM	-1.57	1.44764e-05	0.000142371		Yes	0.732561	3.04542	13.6326	2.50455	4.45307	0.955751	0.774049	7.45895	4.97899	5.91542	6.79061	10.5677	2.09695	2.57644	7.35355	20.0538	5.10533	19.3105	4.10591	8.85424	21.1584	22.0758	13.7322	11.4829	19.9068	55.9949	16.39
ASPN	-1.72885	0.000803557	0.00389382			0.0853692	0	0.674522	0.669927	0.904574	0.61562	0	0.585912	0.554683	0.561332	0.211769	0.475098	0.431907	0.32139	0.197958	0.507458	0.0856368	0.769525	0.0445647	0.64278	0	1.15134	0.436591	0.965043	0.581237	9.15608	1.67391
ASPRV1	0.047425	0.881658	0.921471			0.774872	1.9617	0.382653	2.70255	0.615792	2.18274	2.23917	2.0774	0.944006	2.1937	1.68189	2.42568	0.735056	0.729291	1.62835	1.72727	0.777301	0.327411	1.11238	0.729291	1.08754	0.83128	0.849174	1.6845	1.31893	2.38422	2.43097
ASPSCR1	0.779454	0.00450594	0.0160011			3.55591	3.00077	0.895218	3.20691	2.17944	1.66551	2.86318	1.82441	2.03862	3.13279	2.20521	2.1584	2.18266	1.50931	1.31364	2.05501	3.23483	0.432091	1.45589	0.85309	0.195716	1.15405	1.27349	1.97045	1.14723	1.10332	2.11905
ASRGL1	-1.18973	0.00790139	0.0250424		Yes	0.459795	0.372492	0	0.561275	0.04872	0.165785	0.167834	0.986155	0.149375	0.0671846	0.114058	0.575743	0.174468	0	0.0266548	0	0.230618	0.518079	0.288028	0.346198	0.516261	1.07109	0.268739	0.799643	1.04351	0.161686	0.504873
ASTE1	-0.44155	0.0370555	0.085764			3.38413	2.74157	5.10468	3.16534	4.56378	2.82863	2.91973	4.69802	3.09834	2.42747	3.35789	7.10533	4.90291	4.86446	3.10323	3.65749	4.19713	2.56518	3.7259	7.41251	7.25402	5.73333	4.80998	2.94272	6.14423	5.19283	4.15023
ASUN	-0.18287	0.420752	0.550146			5.73645	6.89428	5.47885	6.10111	7.08029	6.59146	5.59911	10.059	2.66231	3.77652	6.09855	9.73525	9.96647	2.49185	9.0263	6.37015	6.63973	3.62246	6.41691	5.93298	9.90912	8.34709	9.4413	5.70082	7.01018	5.65263	6.08131
ASXL1	-0.0396981	0.85805	0.90432			12.2449	7.63418	15.2438	13.8078	9.35881	11.1181	12.0492	8.82114	10.724	28.0277	6.69465	9.27846	6.1217	16.2478	10.5895	7.73389	8.86007	10.0274	10.3741	10.58	8.57725	9.37964	10.5756	11.3653	15.6919	13.7255	14.9218
ASXL2	-0.632415	0.00524712	0.0180274		Yes	4.77649	2.98416	8.31563	7.4825	6.86262	4.831	5.26008	4.8479	3.26131	3.20577	2.20907	4.55052	2.6828	0.914344	4.65564	4.61984	4.38541	5.09006	5.31652	7.00997	4.77223	6.5709	5.84373	7.7156	6.98187	9.22382	7.98781
ATAD1	-0.237412	0.236342	0.3576			8.82233	8.09117	12.4947	10.9219	13.6254	11.2161	14.8864	15.2446	6.08378	6.1415	17.3427	13.0851	15.4748	6.65836	14.3299	13.193	15.3205	9.89376	12.426	19.1134	16.5875	14.5923	14.8977	12.3035	10.7667	13.7557	11.391
ATAD2	-0.860038	0.000167482	0.00108196		Yes	3.52523	9.6596	16.8526	6.07005	10.4841	7.50357	2.99166	10.2929	7.31421	20.7123	24.1767	18.7119	13.0017	12.8253	16.2287	27.617	9.95507	19.6602	10.2683	13.8291	21.9528	26.877	24.911	22.4368	17.2112	45.575	22.8858
ATAD2B	-0.699632	0.000383947	0.00212856	Yes	Yes	5.16503	4.43669	9.13067	7.32487	7.47464	6.03262	7.48265	4.98286	5.97413	11.5409	3.6892	4.8094	4.2705	5.71239	5.69718	7.64572	6.1086	6.06885	7.30195	9.91156	11.0007	12.0492	7.54708	9.22733	8.02756	17.5267	9.97777
ATAD3A	0.445857	0.0396783	0.0904571			6.59588	4.87037	6.51445	4.91246	2.69368	3.46825	5.35027	4.47977	4.91064	5.57186	4.09047	6.97825	4.43201	4.91457	5.89487	5.51358	6.1341	3.3289	3.37146	1.29331	3.85724	2.77987	5.72245	4.12242	4.522	2.17446	4.52658
ATAD3B	0.179079	0.450786	0.57806			9.08556	5.17011	5.42199	5.19359	3.72286	2.17735	4.5755	5.93425	4.32493	7.76087	4.35777	7.56156	6.38809	6.76856	7.25604	4.05189	5.39684	3.24747	7.12147	3.51345	3.08197	4.20672	7.72077	3.96218	6.91477	2.02699	4.9085
ATAD5	-0.487893	0.12029	0.215657			1.51999	6.27766	17.897	6.15891	4.83177	5.0507	1.23295	4.55127	5.66424	9.64609	8.72397	6.26139	3.31729	6.39555	7.46391	15.354	7.26503	16.9252	3.78066	4.2637	8.36598	10.0488	8.51382	9.56313	8.04914	31.8082	11.1268
ATAT1	0.162449	0.461829	0.588482			2.2471	2.22263	4.54195	3.82752	3.04551	2.68504	2.47978	3.27279	3.90478	5.45967	2.72229	3.78077	1.58634	3.44289	3.393	2.4851	2.56868	3.29742	1.96416	1.77063	1.76028	3.39578	2.55803	2.31754	2.84641	3.95095	4.50855
ATE1	0.182353	0.283227	0.409269			6.3406	5.67425	7.42741	8.48574	12.6168	11.6636	12.2002	9.20314	9.76053	8.21444	13.6254	6.92402	8.486	8.60448	9.93724	9.45909	9.09696	10.4258	6.94702	8.88205	10.2443	8.94905	7.51419	7.59718	8.03164	9.00939	7.08366
ATF1	-0.388304	0.114947	0.207638			4.61024	6.12275	5.37442	4.94241	6.96717	9.8102	6.98879	8.16969	4.05127	2.37431	12.7486	8.09668	14.4345	3.12981	8.58738	11.6806	10.3866	5.10948	9.50825	11.0966	11.6681	11.4901	11.5955	7.49205	7.8901	8.10592	8.41729
ATF2	-0.61326	0.000221858	0.00135907	Yes	Yes	8.46968	5.9407	9.70498	10.1344	14.4136	10.1465	10.0822	11.7958	8.09986	10.2328	11.8238	14.4876	17.5761	13.5273	10.7977	16.1645	11.218	9.25411	16.4222	16.15	17.9081	21.3979	16.2332	15.9733	15.6438	22.0475	13.0557
ATF3	1.64954	0.00445799	0.0158783		Yes	2.08774	7.61101	1.64957	2.68505	5.36453	5.22229	2.54022	0.716437	27.8083	29.4762	8.15676	0.726171	3.56484	17.3897	2.84417	3.46449	1.51836	9.88002	0.871879	6.48428	0.879049	0.255968	0.34319	1.77004	2.84288	0.550613	2.82459
ATF4	0.318606	0.211615	0.329325			89.3269	143.713	49.3724	73.6455	60.7011	104.185	74.4989	94.4798	137.334	172.989	145.644	87.2884	108.951	326.975	101.671	85.4227	71.938	84.4894	121.853	100.097	59.3306	90.3923	97.8006	80.9577	99.7459	37.0156	81.7042
ATF5	-0.568639	0.142752	0.245936			1.92731	13.8788	1.97402	2.24065	1.13455	1.67295	1.8239	3.73559	2.5509	3.54628	2.12485	3.67461	1.53485	5.24027	2.73113	1.76797	2.29138	1.04559	4.0244	1.61239	1.40259	1.75036	2.86831	18.4351	3.40203	1.50608	6.49435
ATF6	-0.111922	0.516703	0.637172			10.8504	7.03651	14.9925	15.7759	18.6616	13.6351	13.5923	11.5327	10.8529	9.2745	14.4523	9.37009	16.3605	16.6514	9.41967	11.0939	10.5627	14.0326	12.5142	14.1864	14.7036	15.3347	13.16	11.8985	15.2845	15.4125	10.5434
ATF6B	0.803721	2.55881e-05	0.00022964	Yes		24.7158	24.8536	19.8016	26.6745	21.1221	23.6812	21.1699	17.6452	26.765	20.9194	12.1478	26.9326	12.0964	15.3995	18.436	20.2625	26.9894	17.8518	16.2706	8.67577	6.95394	8.97078	13.1325	15.6806	14.6442	7.49596	16.4478
ATF7	-0.541584	0.00952543	0.0289597	Yes		3.38225	3.63913	4.69756	7.00411	5.15177	4.19208	3.31151	4.21647	4.07758	4.53669	2.29416	2.90432	3.2753	2.38747	3.40063	2.35605	2.49162	5.29965	4.04159	5.17285	3.1894	6.02584	3.35908	6.02003	6.71652	6.92245	8.22765
ATF7IP	-0.756988	0.000284548	0.00166602	Yes	Yes	10.9676	9.71405	17.3062	18.4708	16.3308	14.642	15.5816	12.7696	8.64797	17.439	7.17836	14.3472	5.0554	5.77815	13.2999	14.5404	11.3548	13.7269	18.9787	15.6491	23.9647	18.4453	13.456	21.6738	18.9766	28.8692	30.0945
ATF7IP2	-0.157921	0.336581	0.466493			8.24839	7.55093	9.38484	8.34279	8.11074	9.39806	7.58727	12.4261	14.8454	15.0173	12.7677	10.8334	10.1406	20.3706	9.60161	10.0349	7.34753	12.045	9.36953	11.8001	13.5216	12.7423	10.2687	11.5621	11.6062	16.475	8.74653
ATG10	0.398037	0.0582474	0.123134			2.67012	3.13498	2.29318	1.92327	2.50123	4.04633	3.20173	2.52311	4.02295	2.31831	4.70368	3.33807	4.50297	2.11242	3.45472	2.76033	2.48439	3.13939	3.75737	1.89389	1.73799	2.75181	2.6293	1.91804	1.66865	2.17726	1.7907
ATG101	1.01517	9.03538e-07	1.28616e-05			11.3374	14.4179	9.11417	10.2878	8.93999	12.5963	7.61907	6.61623	5.78178	10.4501	9.64709	9.81273	10.2546	8.68526	7.14556	7.57512	7.07501	7.42704	5.50546	4.96301	2.77537	4.92973	5.24912	5.961	4.93661	1.50663	4.60112
ATG12	-0.435495	0.0102262	0.0306812		Yes	6.4293	5.62177	4.87374	5.6473	6.41028	10.9493	8.02478	7.22543	9.28742	5.52918	7.94489	4.81914	6.93163	7.94905	6.1477	8.20289	6.37805	8.12642	10.3536	8.48494	12.9194	8.58076	10.9717	8.7058	6.73031	10.9706	7.70343
ATG13	0.240756	0.18957	0.303455			12.6198	13.542	7.73422	9.87438	7.81893	5.97286	9.27156	12.4287	8.17031	12.6527	5.37936	6.36948	7.77137	11.2822	8.08407	7.28074	11.8738	6.24435	9.51224	8.05059	7.01716	5.50217	7.1515	6.41662	9.56967	7.36091	9.16557
ATG14	0.515004	0.087361	0.167734			14.8171	11.8347	13.0265	10.0809	8.04914	18.9621	11.1725	7.37638	22.5768	31.0426	8.59356	10.0462	3.27307	41.4044	10.3075	11.9503	7.8714	26.3833	10.3495	7.07096	9.84145	4.8103	12.1975	8.67431	8.90417	11.7418	16.6626
ATG16L1	0.736324	0.0134477	0.0382898			7.21819	5.22616	7.30128	7.54039	7.20503	6.31795	6.0672	4.69677	10.9886	27.769	3.46002	3.49311	4.54281	19.2321	4.66961	5.49291	5.49183	8.84041	4.49619	6.43258	4.60046	4.1043	4.15261	4.39672	5.53971	4.04651	4.78615
ATG16L2	0.0335716	0.88603	0.924494			7.70819	9.5156	11.2141	15.6184	6.50817	8.13936	6.52049	11.0215	6.87657	9.815	3.2172	11.3713	2.87842	3.22434	8.48309	5.52744	5.30219	3.86013	8.86525	4.69833	3.29707	5.40038	5.88185	10.2776	6.10894	9.07827	11.0357
ATG2A	0.839934	0.00367136	0.0135265			4.39407	4.82955	3.17548	6.16753	3.66232	3.64688	3.5208	5.01096	5.00501	11.4317	3.32318	3.09402	1.4911	3.88343	4.10051	2.25626	3.70904	2.95857	2.97915	1.10955	0.827297	2.33234	1.48769	3.33167	2.43228	1.36616	5.21153
ATG2B	0.160195	0.404022	0.533641			4.83707	5.25953	9.41378	8.95775	8.99586	7.40844	7.62151	4.517	5.79437	8.28754	7.68073	6.45191	4.76448	4.35109	5.24424	7.05392	6.49827	10.7236	4.08926	5.80146	6.16806	6.36786	5.13932	6.16653	5.27838	8.32912	8.09116
ATG3	-0.170248	0.320473	0.449736			8.4538	10.0633	6.54323	5.59606	7.27582	7.68253	6.38151	10.0352	8.29529	5.54606	13.4383	10.8017	10.5616	7.79414	6.88106	9.6743	9.03412	9.52541	9.83486	10.652	10.9448	9.39179	10.8148	10.2016	8.30085	8.49361	7.11756
ATG4A	0.480695	0.0452692	0.100559			9.72544	8.02474	9.10731	6.9724	14.7325	9.61078	14.5505	11.0011	7.37224	5.36848	11.2584	8.41932	19.0437	8.27192	8.14368	10.4916	12.0684	12.5005	4.77605	7.8651	15.1664	7.50765	5.10532	10.5241	6.70332	3.29327	6.55425
ATG4B	-0.229419	0.199908	0.315735			8.89445	6.69094	8.53365	7.03523	5.45279	5.66954	5.87488	6.45878	7.17232	9.44564	4.41275	8.04367	4.82138	5.02275	8.08419	6.57741	8.09383	3.72242	10.4138	6.69699	5.70671	5.56937	7.54258	10.3308	9.58834	6.08788	8.8197
ATG4C	-0.666815	0.00516601	0.0178276		Yes	3.52567	1.78515	4.01785	4.96593	6.75318	5.5005	3.8773	7.56175	3.96482	2.27862	6.55938	5.75426	9.862	2.16964	6.83908	7.52321	6.25727	3.89618	5.7338	9.44432	10.4676	12.1367	7.28167	7.90032	6.77051	8.7024	6.32812
ATG4D	1.07573	8.14922e-06	8.74195e-05			17.6798	13.1231	8.77649	11.703	13.4372	13.3501	13.9656	12.5471	14.4344	17.8535	13.0882	11.2043	12.7615	22.4768	13.7908	9.7207	11.0497	5.3192	7.683	3.1363	3.63762	7.2633	8.31812	7.56614	6.72241	1.95301	8.42155
ATG5	0.219203	0.302444	0.430054			9.54826	8.21066	11.8011	9.16266	16.2217	15.9155	14.2787	8.14578	11.784	11.6135	20.5099	11.726	29.6187	22.3912	8.28738	14.9028	14.8756	11.1192	11.6117	13.254	14.6738	14.6497	12.1201	6.63299	6.17408	15.7565	10.2919
ATG7	-0.054585	0.793959	0.858826			4.41633	4.35136	2.92359	5.32861	3.36422	2.86196	2.52699	4.21889	1.66741	3.94162	2.66479	6.07803	4.13657	1.07846	2.87849	2.55424	3.49625	2.68981	2.97836	2.69614	2.74738	3.62928	2.98237	3.4874	4.71346	3.81953	4.10038
ATG9A	0.531474	0.011505	0.0337046		Yes	5.96094	4.04176	4.81227	6.14667	4.91568	4.04161	5.42388	4.09116	5.13607	7.83905	2.63591	4.29098	2.22908	4.97609	7.48217	4.64743	4.67971	5.13963	4.09939	2.34169	2.619	2.44674	3.54083	3.6284	3.88206	2.50627	5.48834
ATHL1	-0.790148	0.0461153	0.102015			14.3915	15.9945	4.90952	17.9663	5.56451	13.2256	15.462	10.7646	6.7722	16.7234	0.994426	1.56168	2.02816	5.88583	3.97392	4.64671	2.01067	5.05897	17.139	9.50789	1.80044	4.96413	15.5812	59.8529	4.73093	2.81936	14.5574
ATIC	-0.372959	0.1668	0.275863			3.8114	4.67507	7.42266	4.30624	2.90095	2.85496	3.33113	7.23049	1.48238	2.98069	4.12808	6.94595	3.66648	1.71782	5.41485	4.68012	3.9849	7.43984	3.47486	2.42515	2.56166	6.84494	4.27493	6.20841	8.16267	10.4768	6.39971
ATL1	0.965145	0.024449	0.0615121			0.67708	0.09795	0.191063	0.843384	1.02491	1.08987	1.17689	1.95007	0.392795	0.600671	0.359909	0.807449	1.83511	0	1.26164	1.7728	2.18315	0.544933	0.353451	0.546215	0.271511	0.237182	0.530004	0.252328	1.31712	0.935369	0.151727
ATL2	-0.319074	0.0679859	0.138594			6.25895	4.72085	8.69698	5.38212	8.96464	7.12043	7.56293	8.14699	8.06334	17.4711	11.9926	9.30867	12.5571	9.58775	8.00745	10.0068	7.14458	11.6242	7.90916	12.5128	13.5705	9.36734	9.8393	9.87169	11.7556	12.9021	11.3753
ATL3	-0.455156	0.0282969	0.069227			12.3465	17.1387	17.8664	16.7891	18.8739	22.1835	16.8116	27.6587	19.875	6.1419	23.8822	11.6963	22.0381	8.40836	18.6575	30.7308	15.2241	18.8197	22.5943	26.7396	23.8315	25.2745	24.5271	26.2974	21.7867	24.9278	26.3305
ATM	-0.537898	0.0097422	0.0294731		Yes	23.4606	17.3565	24.0388	34.7169	28.7534	28.0889	31.7757	27.7304	15.7929	22.1034	11.2269	12.0415	9.68003	8.09235	16.2843	21.7637	19.5059	16.8529	32.361	38.3097	28.5908	24.8021	23.3736	21.2632	21.3576	47.23	22.0539
ATMIN	-0.107029	0.548639	0.666015			6.46526	9.61606	7.58272	6.87044	8.63462	8.40788	8.64494	7.25103	9.84558	5.48613	6.68244	7.07431	8.56073	13.6278	6.51992	8.97397	9.5594	10.2822	5.6426	13.1841	8.88501	9.86717	6.51939	10.4241	9.17059	9.70974	7.39491
ATN1	0.162711	0.701173	0.787661			2.08117	1.88331	5.24801	6.06167	5.39572	2.55453	2.04732	0.531836	4.38755	16.143	0.878737	3.81964	1.12013	1.16691	3.05469	1.44767	1.42141	2.79401	2.82006	0.833508	1.24295	2.33446	2.78217	5.04408	3.01482	1.47925	8.1267
ATOX1	0.786658	0.000727393	0.00359694			6.7215	9.04827	5.88324	7.51013	6.52506	10.6301	7.49265	6.21532	6.47245	4.14615	19.9683	13.1595	11.8614	6.43976	7.69971	6.6192	8.35756	8.20843	6.9125	3.33352	3.38935	6.46443	5.08712	5.4598	3.83645	4.17523	4.60885
ATP10A	0.461031	0.178023	0.289665			4.03719	1.67595	7.23172	4.72271	5.97832	3.52614	6.83433	3.65716	4.27688	4.76325	1.67949	2.86082	1.39552	2.73768	13.0103	4.44687	10.3384	2.45813	2.05515	3.02089	6.19415	1.38349	1.57554	4.60085	7.68278	2.64535	2.06506
ATP10D	0.22351	0.354689	0.485038			3.04446	5.41535	4.49724	5.4938	7.77025	6.7295	6.44224	1.86238	6.83744	3.5008	7.28946	3.86744	3.8507	1.84381	6.46108	3.25223	6.71881	3.66901	3.35821	6.27891	2.82385	4.41429	4.02301	4.09765	5.04687	4.88743	3.19759
ATP11A	-0.421157	0.12924	0.227919			2.84056	3.20304	6.12659	4.88663	4.08366	2.56051	2.48473	3.70152	5.18776	6.2932	0.761768	2.60624	1.00987	1.47402	3.58714	2.38825	3.71201	3.52935	3.26225	2.4278	3.96521	3.18148	3.29804	5.54093	4.49524	8.71995	5.11813
ATP11B	-0.483929	0.00821633	0.0258249		Yes	9.1719	7.4304	11.6857	14.835	12.5127	12.8562	12.9174	17.3307	13.0734	13.0333	14.5044	15.2812	6.93149	20.6745	11.086	11.5856	10.2817	16.1735	17.3323	27.8826	18.2151	15.5747	16.8696	12.8008	15.6638	20.158	16.1857
ATP11C	0.0120465	0.958357	0.972254			7.85715	7.4377	15.9702	14.0493	12.2469	13.6005	11.188	10.5995	13.1328	14.2678	10.2396	9.82267	5.90513	11.4675	12.2618	21.1808	10.9374	25.7895	7.41559	14.1469	21.4159	7.6089	8.77696	15.8925	8.07601	19.2205	9.84655
ATP13A1	0.553078	0.0224315	0.0575894			5.00973	3.97694	4.07765	5.88275	4.66813	2.36002	5.14594	2.76447	3.72123	5.70163	2.43549	5.28884	2.10153	1.61117	8.1726	3.66629	4.54562	2.26925	2.51006	2.27459	1.34264	2.59269	2.42779	2.6488	3.08522	3.05414	4.6795
ATP13A2	2.82724	2.01033e-23	3.30043e-21	Yes	Yes	9.91489	10.6501	10.625	10.3952	8.97462	6.33214	11.2334	4.27025	11.6063	12.5519	8.96176	7.76297	4.56944	6.12036	6.32952	6.99924	7.61048	4.83956	0.733412	2.2668	1.01409	0.935091	0.703846	2.30376	0.728805	0.564624	1.54268
ATP13A3	-0.249509	0.172021	0.282413			4.5855	4.78753	7.37261	7.20616	6.40308	6.3443	5.40631	8.4168	3.83975	9.1934	8.86183	9.96539	4.92312	11.1742	6.86202	8.34628	7.29205	11.3749	6.34618	10.7727	7.33381	8.34594	8.82982	8.31479	7.46225	11.2186	8.90754
ATP1A1	0.213034	0.217218	0.336133			12.3131	17.7624	17.5533	18.0541	9.29291	9.94734	13.639	11.7594	12.3591	13.4938	12.3905	14.101	15.2066	18.6405	16.8855	12.8029	11.5652	18.6185	10.7482	11.8075	8.80381	12.4262	9.86576	14.0404	13.1155	12.8671	16.6042
ATP1B3	-0.766816	1.05901e-05	0.000108844			25.2153	33.0543	25.1458	18.9265	19.7144	33.7629	28.198	28.5632	22.9317	20.3299	37.6512	29.9731	47.8909	49.6146	31.0328	27.5681	23.5753	29.423	47.4122	48.5393	54.7455	67.1332	51.5104	39.0984	49.2627	57.3911	35.0732
ATP2A1	0.53673	0.22154	0.340772			0.275817	0.0931027	0.726431	0.0801647	0.389675	0	0.111865	0.394376	0.298685	0.839625	0.228066	0.25583	0.697718	0.346123	1.62559	0.54651	0.691703	0.15539	0.119986	0.346123	0.258074	0.225444	0.33585	0.479681	0.208656	0.404127	0.288436
ATP2A2	0.10196	0.644373	0.744852			6.1364	7.45689	13.091	8.65449	5.68937	5.55906	5.43176	6.75168	9.04573	16.5431	6.08883	8.26012	3.68669	12.2728	9.05341	7.28008	5.61701	11.8579	4.86908	6.23747	6.58855	6.16931	7.40851	8.31081	7.97296	11.2748	9.83027
ATP2A3	0.836198	0.00433423	0.0154958			105.997	77.321	54.3835	69.9903	80.2895	50.7927	54.8633	23.5934	44.0258	110.16	19.5022	21.5784	29.0189	20.96	22.2381	28.6094	121.12	20.0262	25.5984	19.2326	18.1183	26.2916	24.5173	35.9375	35.8237	21.7295	46.114
ATP2B1	-0.110812	0.665201	0.761281			6.59707	8.90744	6.66919	7.88266	10.4266	6.64744	8.56738	2.70598	4.51012	12.0413	5.73044	4.97557	3.82088	12.7107	6.01343	7.17397	9.42528	7.93388	10.6909	8.19505	15.4629	10.9479	4.21933	4.55836	4.23453	8.74825	4.77348
ATP2B4	-0.173433	0.471644	0.597034			16.9193	13.7507	43.1899	46.8297	61.0232	32.4772	23.9644	19.9491	27.765	23.502	10.7078	22.9665	18.3545	18.6597	30.2422	21.8552	18.1908	32.7509	23.0431	25.7234	31.9662	36.5147	25.0709	23.4456	29.5864	34.2104	42.1068
ATP2C1	-0.125943	0.445734	0.573672			4.81871	4.15401	7.71238	5.79606	6.38895	5.50193	5.08133	7.44123	6.30202	7.54655	9.25622	8.56087	6.28235	5.48883	6.68997	7.29558	6.17241	7.32291	5.76625	8.55885	8.60128	5.78681	4.76624	7.95061	6.95423	8.9504	6.49278
ATP5A1	0.322578	0.1334	0.233617			37.6567	40.9522	42.3085	33.9129	30.95	25.7194	43.2778	55.9385	35.7338	22.0602	83.0541	56.7489	86.9205	48.25	46.8425	38.073	41.8857	42.2994	32.0194	38.0615	55.239	43.7042	34.5733	23.2644	41.6342	22.3984	30.1714
ATP5B	0.222397	0.286719	0.412619			181.439	276.983	175.432	144.505	136.637	145.297	152.81	193.989	145.444	119.157	277.979	278.464	310.464	209.398	180.463	165.449	192.211	155.631	155.299	154.869	136.885	242.495	154.718	107.472	265.45	92.9261	160.752
ATP5C1	0.500542	0.0236166	0.0600065			66.6309	100.615	111.382	66.5556	115.365	104.679	92.8741	149.013	100.428	63.516	282.673	174.435	187.701	127.3	123.395	112.625	109.672	111.135	86.8862	81.2263	101.024	117.927	84.71	52.343	124.061	51.9619	51.0508
ATP5D	0.714136	0.00518267	0.0178801			8.62191	11.7679	2.22143	7.35431	6.15673	4.89965	6.49957	4.58281	5.48027	7.12074	7.67167	7.82328	4.03018	5.99785	7.6603	4.17807	3.29036	2.74549	4.25622	6.35066	1.57838	3.67684	4.24505	2.68925	4.46648	1.31821	4.7042
ATP5E	0.213249	0.443745	0.572069			109.01	96.643	54.2789	51.4701	88.134	92.107	109.812	100.967	93.9482	49.7686	162.145	93.6894	292.822	136.358	96.5558	101.395	75.8033	117.776	148.556	106.546	127.824	128.911	112.28	58.6632	48.9195	27.7011	46.7173
ATP5F1	-0.0866242	0.698645	0.78568			49.5522	44.1832	22.1617	29.5651	43.5236	45.9029	47.2475	51.8157	30.5764	22.2224	83.9569	49.517	104.379	47.048	34.5434	42.4846	51.896	43.9645	50.2706	57.4901	63.5108	61.9764	52.4595	36.4223	53.754	34.8499	34.2203
ATP5G1	0.980043	7.56185e-05	0.000567738			18.0624	16.1679	6.68976	10.1948	10.9365	11.8477	13.2451	10.7918	13.2291	5.71444	40.8053	20.8671	22.7437	16.5445	12.7147	18.3739	15.0452	17.4445	8.96593	6.67852	5.65863	10.4795	8.83677	6.87155	9.15013	5.52929	6.64057
ATP5G2	0.416617	0.0654386	0.134564			66.7826	87.5311	37.3624	44.64	43.2752	70.9141	61.6495	62.642	67.7138	36.7862	95.6752	79.9774	112.468	86.524	81.1046	57.9967	58.777	57.9243	76.7572	42.168	45.6785	61.1502	67.2806	39.419	51.6802	17.9288	47.7788
ATP5G3	-0.0357396	0.869416	0.912161			13.902	16.566	7.24912	12.5555	13.2476	12.7276	13.2444	17.8232	14.1452	8.24804	26.6935	24.1881	33.1215	16.1577	19.5798	12.3863	15.3806	16.6103	19.0277	15.9235	17.8092	21.8872	18.1775	12.4132	20.8219	10.9365	11.928
ATP5H	0.639491	0.0164613	0.0448524			37.6562	51.4166	21.9152	27.5986	39.2783	43.5326	37.718	31.2978	36.5733	14.8762	93.8965	45.3089	83.1228	25.6749	27.429	39.4401	40.262	39.2676	34.92	26.0434	34.9897	34.2464	33.6145	19.9759	24.2905	9.17973	15.7653
ATP5I	0.318847	0.298729	0.425969			299.244	429.334	143.566	263.073	333.243	99.6871	450.348	141.641	444.179	100.955	434.035	665.707	454.246	608.042	381.931	232.905	302.433	361.694	424.139	221.26	356.395	447.198	374.483	189.015	173.602	79.2766	154.65
ATP5J	0.729222	0.00775929	0.0246761			71.0098	72.7448	44.4448	36.2676	71.5238	68.6606	61.4091	67.2067	52.811	30.087	173.076	108.13	183.807	71.6898	109.435	94.7888	57.3586	110.015	56.0341	49.736	90.6816	67.1945	60.928	29.6173	30.2169	21.5951	27.1994
ATP5J2	0.385895	0.143775	0.247422			37.0746	64.7633	17.2099	22.5478	34.472	46.8707	38.7944	32.9994	31.6169	9.2094	62.9981	62.5433	67.7601	26.6937	41.3194	35.812	35.7962	42.4008	39.0947	26.8682	34.0826	41.0236	36.5668	23.2925	36.391	14.341	19.9185
ATP5L	0.226894	0.401924	0.53151			104.309	177.038	40.1492	60.1262	80.9289	84.8639	101.047	170.684	77.0713	43.5926	176.934	120.836	210.239	140.716	101.239	80.9177	82.6828	81.9836	127.162	90.6031	93.2818	149.98	114.971	52.3183	97.0688	38.1489	60.6368
ATP5O	0.962974	6.82446e-05	0.000523549			71.4883	80.9062	45.697	39.2957	56.4602	54.2983	55.5269	58.7818	46.2028	42.8545	126.063	93.2181	149.261	59.014	76.6557	52.1632	62.6453	98.4977	36.0647	37.5976	54.2924	51.6126	41.8847	25.1183	32.7068	16.8925	25.779
ATP5S	-0.0787637	0.744208	0.821496			4.40501	2.53281	6.04664	5.17543	3.67867	6.00655	3.72454	2.69021	3.06225	2.80917	2.40768	3.92134	2.83299	4.00535	1.12533	4.23465	3.5388	6.37249	4.15082	3.30266	2.98645	3.1352	3.98193	3.45714	2.92291	8.30298	3.85018
ATP5SL	0.137857	0.519201	0.639542			6.64208	6.43371	3.42265	5.32982	4.13098	4.29518	4.33362	5.20279	4.06548	2.14502	3.82063	6.2947	7.12263	2.89918	4.52013	2.47957	4.5385	2.98277	4.19596	4.89237	4.72866	3.65869	5.90759	3.30639	4.26011	1.86177	3.62398
ATP6AP1	0.954776	6.61674e-06	7.34643e-05		Yes	29.3152	20.1989	17.5681	20.1777	16.7893	15.7226	20.6447	18.4086	23.2833	17.3485	12.5305	13.8758	8.95562	19.0982	24.678	13.9012	24.2532	16.394	10.0293	7.96434	14.9064	6.14031	8.92657	15.1297	9.11247	4.25098	9.81997
ATP6AP1L	-0.973479	0.0152735	0.0423184			0.11739	0	0	0.435015	0.27987	0.290995	0.285664	0.0755325	0.0953422	0.0643233	0.1456	0.0408313	0.148478	0.110485	0.323248	0.17445	0.0883185	0.132271	0.321722	0.110485	0.411895	0.179908	0.214411	0.0765587	0.199813	1.0836	0.368283
ATP6AP2	0.64207	0.00616057	0.0205347		Yes	55.8092	40.1667	36.9087	38.0864	61.4801	55.8472	57.5345	56.4566	80.138	35.5648	80.7066	42.7574	110.185	96.4139	62.1883	75.5885	64.0406	94.3715	49.4545	41.6508	93.8563	33.1575	30.6552	29.2889	28.4564	22.0459	24.939
ATP6V0A1	0.678832	0.124391	0.221302			1.30886	0.58475	0.98854	0.923065	0.163162	0.55521	0.65575	0.710061	1.78215	0.365624	0.381976	0.803395	0.438215	0.543473	0.647179	1.79251	0.154467	4.09901	0.261245	0.434779	0.594324	0.117995	0.281249	0.636021	1.22314	0.169213	1.34359
ATP6V0A2	-0.186598	0.25557	0.379319			3.94723	5.56808	5.76432	4.53986	3.20604	3.61344	4.29815	3.7026	3.61752	2.73795	2.24787	2.92753	3.57443	3.41148	3.49915	3.60624	4.19071	4.188	3.14293	5.20395	4.56994	3.82265	4.85873	3.99331	4.7057	4.15871	4.4089
ATP6V0B	0.727289	0.000438578	0.0023731			51.8953	50.6192	21.9158	38.2799	33.1826	28.2824	39.9177	38.8923	49.4154	28.5011	44.9824	39.9187	33.1964	45.4742	42.2562	25.1157	43.4415	19.5584	32.9757	15.2703	16.9112	23.2566	26.8887	24.1193	27.6166	11.6415	25.4973
ATP6V0C	0.523903	0.0802617	0.157592			9.78225	15.1343	7.51449	11.3726	10.0774	6.24595	8.92677	8.97508	21.4073	25.9073	6.40354	14.5552	5.15534	19.4366	14.0984	5.51871	10.2218	7.50126	7.16337	8.69534	4.19512	7.16283	5.26088	11.6962	13.8755	2.38883	11.9348
ATP6V0D1	0.830929	3.45009e-05	0.000295623		Yes	13.1725	16.2254	9.63691	10.9706	7.64537	6.92057	10.6224	10.0672	8.71724	9.13596	7.83456	15.8976	8.8338	8.7484	10.3156	8.26761	18.0047	3.79011	6.83611	6.28338	4.46875	4.47041	5.23395	5.58202	7.28434	5.55307	6.16255
ATP6V0E1	0.341838	0.27899	0.404665			110.563	119.198	42.6013	79.5244	88.1054	94.3922	119.191	72.1149	66.0553	7.97324	151.474	93.6336	161.041	19.32	90.5305	92.6744	104.784	51.822	88.3039	76.791	100.29	90.7954	63.5961	59.5377	71.0604	25.8129	42.6956
ATP6V0E2	2.01377	8.92501e-11	3.61492e-09			4.99493	6.91495	3.497	4.18986	2.8808	3.30561	4.38502	1.73577	4.21085	2.30966	3.60737	3.69465	2.15921	3.45145	4.61832	4.32214	5.58141	3.13463	1.61729	0.476062	0.532438	0.542638	1.57057	2.03426	0.717469	0	0.446308
ATP6V1A	-0.274771	0.244331	0.366481			15.5783	11.405	9.25594	16.1637	16.1148	17.8587	14.9536	13.4	4.80725	4.11412	22.0239	14.7544	18.1441	5.64813	12.8911	12.4202	17.6475	16.812	19.2255	22.4378	20.7682	16.2777	14.4144	15.7981	16.5114	9.90102	13.4756
ATP6V1B2	0.101361	0.571968	0.686108			7.52693	11.4743	5.32903	8.53894	6.68917	6.49302	5.67877	10.2763	10.7803	8.71188	7.89689	9.2336	10.8169	10.7659	5.81792	5.42572	7.06339	8.75463	7.08388	9.64869	7.26993	7.44227	5.97217	8.04655	8.51058	7.25744	7.55391
ATP6V1C1	-0.368796	0.149407	0.254094			4.7571	3.06556	10.1086	7.85583	12.7925	9.03097	8.33136	9.80096	3.27823	4.31805	9.4762	11.3819	10.803	1.42459	10.6758	9.78287	8.71253	9.74565	8.57872	10.854	14.0614	10.1184	10.5055	10.1848	10.2237	11.7224	7.82956
ATP6V1C2	-0.409195	0.128284	0.226655			1.83965	0.77087	0.501224	1.10624	1.27713	2.11573	1.08059	2.23132	3.40044	1.52942	3.30458	2.02996	1.364	3.8211	1.21356	2.51388	1.0818	1.92989	1.15903	1.19409	4.2736	1.55552	1.85384	1.32389	3.88715	5.68834	1.59212
ATP6V1D	0.477886	0.0106251	0.0316159			10.0198	13.2609	9.7981	8.9096	16.346	12.3406	12.1914	8.55351	12.086	13.0462	19.4413	11.042	24.9073	12.6983	7.87895	12.777	13.4348	13.3579	8.0012	8.21657	10.9997	12.4672	9.7122	9.35985	7.09216	7.67482	8.71455
ATP6V1E1	-0.110716	0.647915	0.747542			24.1585	29.6497	16.0797	17.1723	30.6068	21.9542	27.6371	23.5981	10.8769	8.34541	27.5213	23.1082	46.9968	8.65011	20.3224	18.2108	30.9514	18.4924	32.6249	23.2317	32.9853	30.827	19.2328	22.9483	25.1791	12.2351	19.7202
ATP6V1E2	0.288792	0.244823	0.367041			1.1974	1.05088	1.41914	2.33172	1.6071	0.971411	1.11697	1.12998	1.55601	0.874812	1.68317	1.61041	1.61546	0.751309	1.24946	1.34445	0.800768	2.74334	1.2293	1.65288	0.336112	1.32127	1.31222	0.902387	1.35875	1.19301	0.939136
ATP6V1F	0.765739	0.0014714	0.00644744			65.2095	88.227	39.065	44.042	49.2735	63.3576	58.2061	49.7533	114.172	53.8897	60.3285	89.6108	101.408	75.9625	62.4363	33.8905	68.631	48.7829	44.5042	37.2266	38.2592	58.6521	37.879	29.9787	53.9811	11.7473	29.7645
ATP6V1G1	-0.0558896	0.799786	0.862628			84.8295	104.393	56.8123	62.9766	83.3796	92.0505	115.404	80.4001	83.9888	67.1701	153.514	78.6824	176.984	159.071	106.877	90.6049	95.469	64.4499	138.753	110.103	116.111	161.654	95.5019	65.3345	85.4426	46.5919	80.093
ATP6V1G2	1.27153	0.000800034	0.00388133			1.17855	1.19347	0	0.513808	0.832529	0.973824	0.716987	1.01109	0.478598	1.72208	0.730883	0.683216	0.993769	1.29409	0.96789	0.486501	3.25117	0.553309	0.615229	0.369741	0.275684	0.361241	0.358767	0.341608	0.222893	0.518043	0.462176
ATP6V1G2-DDX39B	0.711541	0.159748	0.267361			1.33344	1.98047	0	1.55023	2.44906	1.92316	2.59591	1.67783	0.2888	0.129894	2.20518	0	3.37314	0.334668	5.05034	2.11369	1.4268	1.10181	2.32029	1.004	0	1.19891	2.01336	1.39142	0	0.625204	0.27889
ATP6V1H	0.36316	0.0661298	0.135574			10.2324	9.06144	5.8918	8.23567	13.3004	13.854	8.06482	10.3422	9.55548	22.7298	14.3869	8.9914	15.2476	12.7887	10.903	8.24943	9.39178	11.2494	8.90978	8.26585	11.8611	9.75194	8.11131	7.78102	9.02573	6.40976	8.22036
ATP7A	0.143098	0.57124	0.685678			3.18926	2.85409	7.61833	4.74249	6.47053	5.45994	5.11379	4.09353	2.61034	4.33498	4.59962	6.15709	5.62862	1.25651	7.06574	6.09883	4.76168	10.307	2.12948	4.00221	7.98074	4.66799	3.64861	3.69769	5.1059	6.04218	5.06093
ATP7B	0.46561	0.232215	0.352647			0.18521	0.125036	0.609746	0.484474	0.196249	0.361725	0.262909	0.0264823	0.200566	0.473597	0.536009	0.343579	0.078086	0.290526	0.626315	0.397562	0.216756	0.765188	0.048342	0.232421	0.0866481	0.0756926	0.315731	0.322105	0.560447	0.27137	0.314736
ATP8A1	-0.0855916	0.7129	0.796257			4.50004	7.05478	7.2897	11.3608	12.5092	13.9173	7.331	8.77122	7.21796	8.34994	10.509	10.4523	4.90586	9.74659	13.4802	6.52882	5.94961	13.79	9.13112	13.8224	3.22399	13.1815	7.05687	12.2632	7.60624	10.7592	9.67275
ATP8A2	-3.7806	4.49786e-07	6.97508e-06		Yes	0.384674	0.0410045	0.0799841	0.123572	0	0.0364998	0.172437	0.0521076	0	0	0	0	0.0256076	0	0.0234736	0	0.101547	0.273749	5.41126	0.304881	0	1.93617	0.0147916	0.0528156	0	0.355973	1.49265
ATP8B1	-0.0788026	0.844119	0.895638			0.538883	0.385203	2.25415	1.10558	1.34353	0.428607	0.231415	0.462313	0.257454	0.995842	0.471799	0.705648	0.0801873	0.119338	0.459406	0.879329	0.79496	0.321455	0.364048	0.358013	0.533878	0.310918	0.25475	0.551287	0.71941	2.28512	0.770721
ATP8B2	-0.229732	0.220045	0.339313			24.0325	17.2585	23.3232	28.2148	24.2256	18.7261	29.1055	13.9283	23.7482	21.098	7.46056	16.7376	9.40434	14.9918	18.8234	14.6221	17.152	14.4651	25.309	21.8063	16.1809	14.135	20.9353	25.8861	23.1945	19.5851	30.7743
ATP8B4	-0.391848	0.378304	0.509022			1.0678	0.943697	1.38059	4.75684	0.0205718	1.36504	0.850404	5.77962	0.252291	0.312052	0.770564	3.40346	0.834904	0.255816	1.02419	0.230811	0.292132	1.05003	0.942542	1.82726	2.23438	0.523673	1.078	3.08945	1.80652	0.785118	2.28407
ATP9A	-1.28065	0.0166287	0.0451585			0.735241	0.359437	0.600963	0.729507	0.268642	0.868434	0.555262	2.26207	3.5829	0.0555685	0.188674	2.4339	4.61768	0.8113	6.364	0.150706	0.152596	1.02841	0.516161	1.81349	1.56567	1.7718	5.63094	2.88805	12.6586	1.69392	2.32652
ATP9B	-0.0693497	0.771465	0.841741			2.64107	2.51718	5.91438	4.53179	3.05289	2.32976	2.93852	3.30782	3.39534	5.12827	3.01299	2.45624	2.00072	2.28632	3.48786	2.72848	1.95513	3.16682	1.88742	1.80779	2.9337	3.58441	2.44547	2.76327	2.88477	8.24432	3.51146
ATPAF1	-0.330213	0.13182	0.231541			2.86003	3.61088	5.57606	2.42898	3.58149	3.01331	3.43469	3.88759	3.86138	1.24828	5.89684	5.42614	5.07379	2.9365	4.45718	4.48938	4.13582	6.48698	2.986	7.13149	7.40257	4.1441	4.47754	5.71682	5.22639	3.98371	3.96194
ATPAF2	0.161795	0.42318	0.552557			4.09293	5.44957	6.73734	5.32011	5.34079	4.09934	3.64277	3.54388	3.69357	5.67598	4.41844	3.69089	2.54048	3.28148	2.96589	4.76828	4.59998	3.0318	4.21386	2.71079	3.08499	3.90301	3.87628	1.97726	5.67657	4.26451	4.30992
ATPIF1	0.124186	0.633725	0.736449			39.9927	38.0037	19.0943	22.4761	32.6358	32.889	45.6623	36.9118	32.3274	20.4944	76.4032	45.2256	80.5502	34.7859	55.8178	39.1518	34.6993	26.482	53.1822	32.4669	44.1592	51.1246	44.1738	41.4513	19.7873	9.99765	26.3868
ATR	-0.729068	0.000157304	0.00102807		Yes	5.09605	3.65682	8.733	6.621	8.26061	6.57102	7.14497	5.7038	3.91965	8.49419	10.0043	8.59271	6.10411	5.14568	4.39222	5.90132	4.97661	5.70401	7.36415	10.8631	10.3733	11.3996	9.09828	9.43496	8.88477	19.463	8.72172
ATRAID	0.476826	0.0209002	0.0543265			36.5536	39.1315	29.707	29.0493	35.9657	24.1004	33.6746	26.2525	39.6973	13.9633	53.369	47.6604	48.4794	29.0954	35.9027	26.7984	32.8966	23.5355	27.2052	22.4113	23.1598	29.3229	25.1035	19.9796	34.3685	16.3429	18.9219
ATRIP	0.490394	0.180498	0.292626			2.3401	3.33042	3.99777	2.9779	2.61361	1.25423	1.00039	0.868148	1.02734	1.66345	1.56889	2.81582	1.5199	0	2.63983	0.877219	1.33233	0.997682	1.28762	1.90482	0.177532	1.70594	2.07932	0.164989	0.574147	1.44562	1.53774
ATRN	-0.0947189	0.588649	0.700022			3.80626	3.17137	6.09097	5.62937	4.28838	3.34413	3.3708	4.09211	3.56095	3.64324	3.46601	4.12257	3.07746	3.1289	5.30684	3.48451	3.26238	3.93587	2.56543	5.62295	4.46303	3.69199	4.13604	4.7971	4.26449	4.19329	4.25122
ATRNL1	1.03843	0.0344092	0.0810096			0.579527	2.60828	5.59653	5.1841	12.0539	9.84803	5.01424	23.699	1.11569	11.6513	7.40091	13.6473	3.47496	9.89867	2.66277	8.18687	3.3804	8.92417	2.3978	5.81799	1.50624	1.1579	0.454761	10.0787	0.828113	8.9441	1.31309
ATRX	-0.363	0.130746	0.23006			9.89038	6.60983	25.9176	16.9967	22.8119	14.8987	13.878	14.7397	15.4366	22.0089	15.8348	14.1607	7.03838	7.76757	13.8016	21.4164	12.8734	29.568	11.6601	18.1174	29.5325	19.9796	15.4135	18.1915	13.0811	41.3345	18.1
ATXN1	-0.159846	0.588774	0.700104			0.997588	0.880701	0.353687	2.26379	1.01639	0.956877	0.700266	0.965562	0.498599	0.42048	0.190357	0.605003	0.307354	0.529639	0.526412	0.16472	0.39772	1.00876	0.767792	1.68522	0.538509	0.642909	0.149504	0.822982	0.58052	0.944462	0.902794
ATXN10	-0.135341	0.400198	0.530272			12.4499	18.6808	18.4647	12.0456	14.682	13.1612	15.7017	13.9454	14.6467	13.6286	17.8529	17.0338	23.0187	13.08	14.5066	12.9899	15.0199	15.8922	13.4085	18.0629	17.2993	16.3292	13.5077	13.0919	23.186	21.1626	16.0581
ATXN1L	0.0146167	0.953923	0.969514			9.5779	11.9989	8.09434	10.1163	5.5452	8.03281	9.76149	7.43339	15.157	23.6979	3.73533	8.10537	5.4015	17.7967	7.45568	6.18738	7.25547	9.56816	10.6956	10.3156	8.45364	7.29399	8.6748	15.219	8.90772	5.98958	11.2294
ATXN2	-0.669924	0.00709779	0.0230478		Yes	1.69501	1.80842	4.96245	3.32535	3.03081	1.92351	1.80457	2.06439	1.7454	2.58729	1.12625	2.90573	1.09108	0.940088	2.43021	1.87418	2.06468	1.26188	1.80917	3.07665	2.46392	3.08014	2.91899	2.4346	3.5377	6.97161	3.85768
ATXN2L	0.0376962	0.908445	0.9395			6.77169	8.46512	12.9282	12.9955	8.10225	6.3085	4.69128	6.33763	11.4734	26.7962	3.2953	11.6303	2.74571	8.96539	9.61682	5.9705	6.69541	13.2522	4.75277	5.12308	3.09225	5.56145	5.51547	22.0605	10.2211	8.60213	16.4416
ATXN3	0.00780405	0.969285	0.979284			3.43935	2.77116	4.19442	3.37049	3.63642	5.6209	4.0301	2.93782	3.91073	4.42465	3.3385	2.15333	2.40205	5.57333	1.97649	5.14814	2.48259	4.63354	4.48854	3.88444	4.13456	2.74094	4.03681	2.62015	2.4944	5.00866	3.21358
ATXN7	-0.275568	0.168519	0.278184			4.94279	3.35243	6.63013	8.86013	6.65028	6.42418	4.61543	4.6941	5.07875	8.58284	3.7639	4.35006	2.90779	6.31812	4.14482	4.2136	3.92051	5.88019	6.69665	7.87602	4.77541	5.97557	5.19001	6.47711	4.53925	8.0843	8.22221
ATXN7L1	-0.327359	0.173586	0.284072			2.03363	1.80195	2.41023	2.59329	1.83161	3.41421	1.42277	1.70105	3.42723	1.0586	1.76563	2.36962	1.15748	0.957002	2.15152	1.61179	0.816002	3.03612	3.13172	2.58391	1.21304	2.49334	1.57862	2.78519	3.28842	2.81579	2.47225
ATXN7L2	0.024854	0.922652	0.948219			1.97482	0.9795	2.06985	1.40564	1.19573	0.98088	1.56919	1.141	2.6841	2.67946	1.39965	1.90648	0.917556	3.03453	1.49528	0.998201	2.30444	1.04446	1.22025	1.06209	0.565647	1.5318	1.82557	1.542	2.46959	1.41723	2.56038
ATXN7L3	0.829065	0.000620085	0.00316941			25.5373	24.0882	19.4862	19.5616	16.6487	15.3105	21.1019	12.8995	23.6486	29.9623	9.17664	11.4007	7.04365	28.6026	10.6535	12.453	26.0563	13.3115	13.2895	11.9801	8.93255	7.12037	11.1305	9.65043	13.3608	5.3853	12.1673
ATXN7L3B	-0.334548	0.0470962	0.103757			35.0235	39.3701	22.3486	23.9373	21.3616	22.3968	26.7899	25.503	27.1617	18.882	27.5842	21.9528	39.2829	26.4124	28.6949	19.2859	26.0926	25.1214	41.6037	42.9071	30.9024	45.0826	25.3043	26.6694	31.4671	27.2063	30.7753
AUH	-0.475626	0.0348986	0.0819268			3.26845	3.02613	1.4757	3.74555	3.46326	5.72407	4.09045	2.56369	3.64057	2.93372	4.16972	1.81897	2.48041	1.75782	3.35642	1.29524	2.24825	1.89399	4.48489	4.92191	2.35918	4.80876	4.9805	4.14139	4.45066	3.28385	3.29592
AUNIP	-0.337581	0.271889	0.397409			0.525403	2.48292	2.07567	0.458117	0.556719	0.394669	0.319637	1.57762	1.84914	1.08759	1.95499	2.07116	2.3259	1.31866	2.94429	2.94963	2.89878	2.76268	1.41708	1.97799	2.21222	1.71779	3.1988	2.13207	2.18608	1.84757	1.64832
AUP1	0.639532	0.000817814	0.00395357			43.5493	43.6142	20.8733	31.2712	40.3768	29.4418	39.546	30.2187	46.2931	36.0279	39.5181	35.4186	25.921	33.6038	34.1563	28.0759	34.6114	26.5193	30.5902	26.22	13.258	22.0838	20.9968	27.7056	26.7073	9.99354	23.2941
AURKA	-0.787314	0.0307675	0.0739202			2.3045	3.93807	6.54365	2.00937	1.44985	0.843902	1.13911	7.96999	2.45658	0.578756	9.11082	9.01762	9.19979	1.62671	8.51664	10.2739	6.64621	4.62523	3.49623	6.50683	12.7354	11.3018	8.1552	4.38356	14.2193	8.73685	5.98719
AURKAIP1	0.653823	0.0102601	0.0307603	Yes		39.9235	45.2906	18.9666	22.1423	24.3644	19.1325	29.2072	24.1706	22.5745	14.5839	40.1155	41.8351	41.5475	26.8733	33.6907	14.8949	25.474	14.9473	28.2277	12.8421	12.4124	26.7977	22.6143	16.4792	18.064	5.55342	14.9627
AURKB	0.181391	0.626476	0.730612			1.59958	15.436	18.5862	2.37924	3.58923	2.29003	1.6028	8.55664	8.25342	5.8432	22.6406	17.9349	24.7542	3.71943	8.07289	22.559	10.5714	12.8284	6.8766	2.47962	8.98008	12.4592	8.24923	6.70922	16.4429	5.79032	9.22478
AUTS2	-0.999634	0.000287238	0.00168097	Yes		2.12481	2.95091	6.23577	5.39928	4.22415	4.26843	2.60994	3.17704	8.97381	7.27397	1.75695	4.84263	1.6125	2.81879	3.67186	2.56618	1.76607	5.74596	7.64819	6.93271	4.88511	8.16274	4.34664	6.96831	4.86819	13.7696	14.0464
AVEN	-0.151927	0.539276	0.656851			8.04727	5.90517	2.7645	2.23721	3.95451	4.52053	4.39902	7.80433	1.51556	5.70887	4.62892	7.78867	3.83533	2.41487	6.42295	3.92849	5.73265	3.54809	5.96644	3.9516	5.56537	2.14487	5.87929	6.49056	7.67589	4.92141	5.03098
AVIL	-0.591854	0.0529601	0.113945			0.107418	0.145037	0.282912	0.686852	0.379402	0.387311	0.348531	0.399338	0.523459	0.366236	0.177642	0.149451	0.181153	0.269599	0.477414	0.319262	0.21551	0.242069	0.35514	1.07839	0.402033	0.263401	0.313916	0.498171	0.40631	0.818424	0.589747
AVL9	-0.523564	0.00786114	0.0249405		Yes	3.57369	3.87949	4.68727	5.58391	5.07416	2.73171	4.1395	3.50739	3.43655	2.92422	3.15593	3.08269	3.77879	1.64137	2.54405	3.21477	4.37357	5.41187	4.34299	4.57432	5.21633	4.43411	3.99992	4.67376	5.45026	9.34971	5.7179
AVPR2	0.771901	0.109312	0.199579			1.41772	2.29706	5.22747	6.09838	4.00591	1.61873	0.689992	0.648679	1.22821	3.45259	0	3.55046	0.59772	0.355819	1.15061	1.40455	1.13773	0.745467	0.444049	1.06746	0.265304	0.23176	0.0690517	2.79434	0.858004	2.32651	1.7791
AXIN1	0.445788	0.0528785	0.113853			7.97034	5.70405	3.00413	6.43392	3.96904	4.92508	6.8878	3.47932	4.84931	7.11938	1.46713	4.66294	1.53175	3.764	3.57557	2.67861	6.52622	2.72911	4.48415	2.54468	2.29263	2.03729	3.55969	5.19192	3.64331	1.63412	4.13068
AXIN2	1.27969	0.00537411	0.0183623		Yes	0.968367	4.16766	6.05728	4.36249	5.38694	3.23698	9.13137	0.103846	3.01488	11.6735	1.9017	1.17888	5.40959	6.37983	0.537982	4.39713	12.8711	1.3639	1.81141	2.12661	1.58563	3.36393	1.73923	1.61394	1.00728	1.91545	1.70888
AZI2	-0.351025	0.0591168	0.124428			3.18834	3.76681	2.09932	3.53294	4.61007	4.4008	4.36426	4.98623	4.80139	2.76614	3.46021	4.29732	4.70479	2.18807	4.58227	4.14582	4.13118	2.73179	5.56528	5.75151	5.03421	5.61929	5.75065	4.24534	2.6381	5.02192	4.48034
AZIN1	0.159314	0.452811	0.579978			25.4636	29.3746	26.5752	23.8334	32.3358	61.3166	28.8263	60.2719	34.0065	43.0326	52.3394	33.6471	36.6063	99.5071	35.2868	56.3058	24.2267	60.4884	40.5971	43.3606	41.9096	29.2886	45.1183	27.7919	36.193	33.636	27.8467
AZU1	0.580293	0.381528	0.512128			1.41915	16.5268	3.27047	31.2445	0.250622	9.80745	4.3168	84.4134	3.26572	2.93766	13.2014	124.062	3.1412	6.01051	17.4137	3.16343	2.37266	7.19569	2.5929	2.67134	4.31554	4.05989	5.70252	31.9823	19.8614	2.28727	39.7918
B2M	-0.0136587	0.951064	0.967833			1781.47	1254.72	865.659	1023.94	1101.27	1212.12	1682.17	1178.96	964.431	521.462	1291.96	948.19	2579.25	1569.35	1352.27	998.679	1092.11	1453.27	1662.81	1859.38	1798.38	1298.6	1201.11	827.079	1218.2	663.723	1055.82
B3GALNT1	-1.77779	0.00122378	0.00552971			0.201637	0	0.398295	0.131861	0.0534138	0.272636	0.122669	0.691945	0.163766	0	0	1.8235	1.53021	0	0.233782	1.0987	0.202269	1.81757	0.184203	0.379552	2.82999	0.247218	2.43069	2.84922	2.63129	1.06358	1.26517
B3GALNT2	0.619556	0.00590674	0.0198336			2.0709	1.79753	3.65238	1.93467	2.19433	3.80012	1.66482	3.23603	2.70313	2.86387	3.30243	2.67545	2.75964	3.06284	4.82352	2.89431	3.0048	3.83346	1.79533	0.974541	1.45326	2.44835	1.3779	1.35059	1.34283	4.1613	1.94328
B3GALT2	-0.447376	0.298961	0.426202			0.450835	0	2.28995	1.46008	2.1838	1.04499	0.940362	0.994565	3.76622	4.79949	1.11835	1.16489	0.0814608	4.24315	0.448035	0.957102	0.323034	4.64442	0.706038	1.69726	0.90393	2.36892	1.12929	1.68013	0.584669	7.36057	3.38442
B3GALT4	0.627728	0.0246201	0.0619157			14.0515	9.24455	8.13234	11.4716	13.6562	6.53476	11.1075	5.3748	3.34375	4.11945	2.66418	6.47513	9.16932	1.01082	3.68377	4.16743	15.4423	2.21859	7.05487	4.38023	4.5221	4.8282	5.10027	4.20261	3.65617	2.5178	3.15882
B3GALT6	0.166914	0.515919	0.636525			13.9714	9.07334	6.89946	8.60695	5.87338	5.54407	6.65195	4.69025	7.27709	2.66281	6.96922	5.17655	4.41784	3.14446	5.5463	8.80148	6.24591	2.65226	10.3455	1.4293	4.68911	4.9341	8.37674	4.95206	4.99748	3.07064	6.43185
B3GALTL	-0.553064	0.0183721	0.0489644			2.1705	3.36711	4.56107	1.65094	2.936	1.58186	2.64091	1.4659	2.77554	1.51828	4.12406	2.31306	4.61444	3.65101	2.22204	4.02617	2.50159	2.75784	2.242	6.43273	5.57411	4.64286	2.63168	6.10391	2.725	3.57267	2.4992
B3GAT2	-0.0270348	0.920886	0.947115			1.95927	1.49618	0.634451	1.40029	2.68865	2.77943	1.60229	1.18488	1.3565	1.1029	1.43416	1.11719	1.25937	1.45103	1.2289	1.78196	2.35204	1.12191	2.06233	0.967352	1.89334	2.40216	1.3141	0.446874	1.09342	3.27544	0.906892
B3GAT3	0.588146	0.00375975	0.013782			11.9847	9.49809	5.83262	8.17819	5.33729	7.59351	7.81944	8.8662	5.64278	6.15456	5.38579	6.76643	3.62487	4.41382	7.55182	4.12989	7.92775	3.81633	8.34174	3.59644	2.68156	2.76842	5.71042	5.43731	3.74485	1.83235	4.6999
B3GNT2	-0.628771	0.00136541	0.00606502	Yes		30.7338	46.423	57.6515	28.2117	77.4703	48.4981	27.7995	78.721	58.3033	54.1156	58.139	45.3236	100.398	45.0884	60.9271	60.3856	40.2936	62.4496	79.3723	86.5697	79.2363	129.851	95.6849	73.7022	78.7829	51.9641	67.6326
B3GNT4	0.197203	0.645	0.745367			0.854238	1.27481	1.24334	1.48968	0.333477	0.891599	0.164112	0.424286	1.60669	2.75918	0.334585	0.750635	0	1.01556	0.338828	0.712677	0.360807	1.51977	0.211231	0	0.504813	0.716602	1.21535	0.977389	1.1224	0.711453	1.37524
B3GNT5	-1.23544	0.000272199	0.00160902			1.68379	0.839434	2.04677	2.19093	3.26636	2.12489	1.29227	4.84475	2.94548	2.04396	0.385554	0.937064	1.76928	8.24065	2.1174	1.56549	0.129928	3.96958	4.19204	4.87612	5.01728	7.24133	5.29917	2.72559	5.46748	7.46958	6.5015
B3GNT7	0.337219	0.476791	0.601797			0.88644	0.44883	0	0.772918	0.0587046	0.249701	0.606689	0.522833	0	0.930964	0.137433	0	0.0700743	0.938584	0.160587	0.329328	0.389033	0.561828	0.347056	0.417148	0.155516	0.0679264	0.0404767	0.481761	1.00589	0.097411	0.434529
B3GNT8	-0.176585	0.679188	0.771337			2.25039	2.73466	1.33357	1.9622	0.119226	0.81141	0.68453	2.79942	1.09664	0.246619	0	2.50479	0.142317	0.423604	3.00053	0.445898	0.225745	0.253566	1.58592	0.847207	0	0.413866	1.3975	2.15255	2.55364	0.395674	1.50026
B3GNT9	-0.904245	0.0219066	0.0565242			1.30117	1.02483	0.571159	0.945446	0.53617	0.390962	0.967495	0.372095	0.939367	0.475313	0.537952	1.20688	0.182861	0.40821	1.00574	3.86726	0.362569	0.0814504	1.96225	0.54428	0.608735	2.65884	1.84844	2.95435	1.14839	0.381295	1.75757
B3GNTL1	0.614635	0.0731863	0.146624			1.43818	2.91277	3.50573	6.1366	4.31232	3.88917	1.60095	5.61786	1.54085	4.98536	2.27718	5.83255	2.59311	2.01597	4.61212	4.18353	1.65756	1.37914	1.83697	1.61278	0.343575	1.3506	1.319	2.60762	0.763905	4.51933	5.13593
B4GALNT3	-0.543304	0.320025	0.449249			0.13268	0.0671798	0.786253	0.0578442	0.527206	0.328897	1.25113	0.256112	0.0538803	0.0242338	0.0822823	0.369197	0.167817	0	0.480725	0.032862	1.46406	0.149499	0.450203	0.124875	0.0931089	0.0406682	0.993586	0.144218	1.35503	0.466568	0.338204
B4GALT1	1.58626	3.03603e-07	4.95513e-06	Yes		41.5184	16.9919	17.1672	32.1873	25.9855	13.6902	60.8294	10.8887	26.2776	33.3507	10.2458	13.648	11.972	35.3913	13.2939	20.332	66.163	23.8512	14.1945	11.1762	7.6085	7.27951	5.34365	7.44507	8.98322	6.05176	12.2155
B4GALT2	0.717492	0.0277498	0.0681595			2.12427	2.26438	2.87101	1.51103	0.888507	1.86445	1.83647	3.40507	2.08852	1.30693	2.77343	8.32209	1.34341	1.57841	3.40272	1.49533	1.45801	2.01562	1.05055	1.26272	1.09842	0.959542	2.89975	1.26387	1.77617	0.491445	1.84147
B4GALT3	0.343457	0.0822915	0.160732			9.91972	6.69686	6.21028	9.6419	9.07504	8.2088	9.89314	6.78957	9.33336	5.46517	4.70627	7.16464	7.81597	9.18316	7.79312	4.40362	5.43761	6.41312	7.66845	5.91804	4.71689	5.38323	6.33643	5.75057	6.52012	2.38269	8.24784
B4GALT4	-0.0608866	0.788985	0.855054			1.32803	1.19542	1.86544	2.34165	2.12641	1.27691	2.15447	1.82293	0.431442	1.63865	2.34264	1.88876	1.75438	1.8332	2.44649	1.81274	1.98349	2.12818	1.60221	1.88876	1.57396	1.23022	1.59552	1.53975	1.60745	3.63222	2.31465
B4GALT5	-0.00336923	0.990163	0.992904			9.69018	9.58674	5.29247	10.7075	3.87998	8.25178	6.57433	21.8368	4.27965	2.47949	5.42786	6.89632	7.06011	3.44633	8.74983	7.07847	7.436	7.3461	6.15411	11.0955	7.01949	1.91624	7.96045	13.2801	8.41165	2.6695	10.6822
B4GALT6	-1.66342	1.97811e-08	4.54413e-07			2.58312	3.54141	11.4609	4.71253	8.12702	2.40009	4.11002	18.9901	3.09853	4.23896	8.28076	12.2193	3.92062	5.16156	12.3252	11.4176	6.85676	8.866	9.5636	14.961	21.0833	21.6821	22.2981	33.0363	32.7392	38.4302	15.9273
B4GALT7	0.496645	0.0366088	0.0849537			3.42378	3.90051	5.24134	5.22429	3.94528	5.97956	4.53032	3.12087	4.24062	7.69177	5.20202	6.60938	2.76067	2.25567	4.83795	2.75598	3.04813	2.70044	1.96602	1.61119	2.76305	2.30875	2.8766	5.43339	3.20524	3.38615	3.55804
B4GAT1	0.416757	0.1515	0.256803			8.34492	11.7483	8.04088	9.76079	5.39165	6.51311	7.4294	6.98457	3.96738	1.26396	4.29158	9.3449	4.89127	0.95781	14.3359	7.25919	7.96274	3.44002	5.25936	2.68187	6.57024	4.99089	6.98895	4.69015	5.77403	3.04184	3.1927
B9D1	1.47835	0.00062249	0.00317774			2.75402	0.848789	0.70957	0.678635	1.20533	0.647607	0.946992	0.154089	0.389003	1.181	1.18812	0.583081	0.757248	0.450785	0.0694144	0.533825	1.50144	0.404754	0.125014	0	0.168056	0.146808	0.349925	0.468547	0.27175	0.315797	0.516525
B9D2	0.35293	0.200953	0.316816			8.33193	5.51676	2.53202	4.331	4.24449	4.4774	5.26381	7.69789	10.6711	4.09719	4.37215	4.23563	8.30913	7.2386	4.08701	3.01608	3.21463	1.8054	5.35318	3.01608	3.59813	5.5006	4.56544	3.90124	5.09098	1.12689	3.7701
BAALC	-0.254894	0.673193	0.767431			4.2204	0.427383	0.208415	1.01198	1.78878	10.8898	2.11823	8.64447	7.54103	3.19903	0.916057	29.4327	4.4039	3.47563	30.705	0.10453	1.95806	2.85323	4.57153	3.57493	7.84847	3.62211	20.7744	15.3219	9.81768	0.371024	2.1102
BABAM1	0.389532	0.0477088	0.104895			21.7575	24.2444	14.3792	16.9964	16.9694	15.3108	21.454	17.4863	17.8682	11.8185	23.6755	21.6063	23.4273	10.8098	20.9592	17.3886	24.2598	14.2172	20.1825	8.52602	12.9413	16.065	15.7186	14.6293	17.255	6.54174	15.2885
BACE1	-0.01193	0.968617	0.978863			0.762505	1.42552	3.24409	3.40099	2.82783	1.1103	1.60574	2.18892	3.71576	1.32842	0.945742	3.01942	0.593497	0.993671	2.7372	2.84736	1.32386	0.726982	1.17883	1.65612	1.23483	1.76187	1.54269	3.21323	1.46428	3.09385	2.27716
BACE2	-1.2487	0.00075858	0.00371683		Yes	0.854934	0.976751	0.259809	0.477851	0.185824	0.0988007	0.560121	0.188066	0.21365	0.0640625	0.163136	0.426991	0.0554533	0.206319	0.0762483	0.282331	0.175921	0.568104	0.583617	0.742748	1.53834	0.188138	0.304297	0.629049	0.69651	1.00212	0.859663
BACH1	0.448471	0.0173276	0.0467781			18.4166	17.0449	21.2658	16.9396	26.2024	19.5812	15.8918	15.1668	27.6073	42.042	25.1469	16.8033	23.5357	59.3035	20.0062	23.6597	21.5168	45.1968	12.538	19.5449	23.01	16.3485	16.8288	16.8223	18.2937	18.9769	15.9446
BACH2	-0.759843	0.00693981	0.0226426	Yes	Yes	23.9391	11.5646	18.0465	18.2242	21.8498	21.4235	13.2397	9.81587	7.21014	23.9283	4.1157	6.29556	6.48633	4.54268	5.75844	11.314	15.0223	4.10309	21.6528	16.6294	9.43545	21.6365	14.42	11.5419	20.2942	37.1277	25.5357
BAD	0.642562	0.014713	0.0410796			15.6788	20.0029	7.31588	11.841	9.68022	9.34784	10.665	17.4757	10.0268	12.0862	18.0685	19.9246	14.0534	15.3375	16.6039	9.17316	18.3287	2.9212	13.2115	4.64773	6.23775	9.98996	12.8078	6.3338	9.80639	3.6901	8.52085
BAG1	0.862969	7.59715e-06	8.28554e-05			7.56256	8.34903	6.7955	5.63727	6.0964	7.48528	11.4028	7.70925	13.8741	12.1337	8.68102	8.16988	8.62752	17.5291	8.80257	7.63923	8.27052	9.79102	4.48969	5.02426	4.91163	5.45418	4.24679	4.74513	7.26914	3.91083	4.46601
BAG2	-0.0486678	0.901126	0.935072			0.602372	0.192631	1.62824	0.469942	0.403121	0.485827	0.887224	0.163194	0.154496	0.463252	0.707806	0.661644	0.280698	0.238711	0.165411	0.879461	0.667867	2.00046	0.413753	0.358066	0.355972	0.194353	0.463252	0.689213	0.287807	2.06249	0.745972
BAG4	-0.173822	0.334441	0.464259			4.0778	5.23948	6.75574	7.7611	7.99125	7.39106	5.86854	9.70519	8.19077	12.3974	8.37518	12.8721	7.20968	12.2154	8.84573	9.94778	5.80599	8.34952	7.2788	11.8852	10.4618	8.33268	10.4433	7.54937	9.15508	10.1764	7.87533
BAG5	0.456069	0.0349606	0.0820569			20.5221	22.1188	20.7034	15.0686	21.491	20.6264	21.8061	14.9635	31.9708	20.3711	42.3734	13.7475	31.5732	69.8802	10.6678	23.5021	23.3554	45.2103	17.1032	21.5364	19.0897	19.2756	17.3023	17.7062	15.1619	14.9114	16.3154
BAG6	0.701221	0.000528004	0.00276887			34.9054	30.1598	25.8853	31.5432	24.8255	26.1305	28.5552	26.1641	42.7662	35.975	20.6863	29.0611	14.7666	33.4127	28.7526	20.4969	31.35	26.9359	21.4552	11.9598	10.255	15.0443	17.0011	21.4091	24.4233	10.124	26.5359
BAHCC1	0.439531	0.238661	0.359906			5.27429	5.57878	11.9332	19.1186	14.5438	12.5699	3.2563	10.7415	18.8889	15.8822	4.23176	7.07684	2.71196	8.92642	6.09697	6.54325	2.88876	6.41899	2.7533	2.23897	1.31795	6.94627	5.76289	5.33485	6.85523	8.53049	20.1434
BAHD1	0.333452	0.128441	0.226901			10.5512	4.43829	4.96999	6.40459	4.25704	5.48709	6.66587	3.8645	4.74619	4.74378	2.41602	3.89583	1.74517	5.80555	4.94037	3.73903	7.24617	2.33201	4.87244	3.81944	3.30348	2.28874	3.88397	4.86979	4.9734	2.14057	4.71065
BAIAP2	0.877879	0.0268139	0.0662439			0.163967	0.249064	0.242914	0.214453	0.34748	0.591206	0.24938	0.615427	0.166464	0.449225	0.152528	0.199612	0.233313	0.0771611	0.974298	0.223361	0.102801	0.11547	0.096294	0.231483	0.115065	0.0753873	0.284509	0.267338	0	0.180184	0.192903
BAIAP2L1	0.706597	0.0818962	0.160163			0.791062	0.445042	1.38897	1.03463	0.51224	0.87153	1.12293	0.603252	2.56995	2.69708	0.109018	0.550304	0.555862	0.827254	0.356678	0.261238	0.132257	0.495187	0.344127	0.496352	0.740175	0.21553	0.32108	0.496802	0.797919	0.77271	0.620441
BAIAP3	0.563712	0.318998	0.448228			0.480323	0.694862	0.406623	0.41881	0.254476	0.402041	0.375701	0.294338	0.33438	2.03033	0.59575	1.00241	0.0433945	0.0645813	0.198892	0.0339901	4.54296	0.0386578	0.591029	0.258325	0.0963054	0.252387	0.175461	1.64086	0.467184	0.482585	0.269089
BAK1	0.96142	0.000131421	0.000887653			21.3531	9.6533	9.03835	13.7976	12.121	10.741	14.6143	15.8656	9.44554	15.0433	7.09405	21.6184	8.6811	20.8148	13.4838	7.46084	25.9144	5.69273	9.10654	6.81864	4.81649	5.61001	8.98418	6.79718	8.87008	3.51974	7.77564
BANF1	0.498361	0.0518162	0.111991			29.6104	49.0667	13.1665	17.9946	23.09	17.4474	20.7433	32.0012	23.1121	13.0174	49.922	32.4583	49.6116	17.8552	26.677	27.5575	31.5034	24.2646	21.7473	13.0295	15.8318	32.5321	23.4125	19.6177	24.4367	7.66284	17.0911
BANK1	0.290993	0.279283	0.404947			26.495	28.4986	20.8801	34.7726	56.3666	29.9464	49.6087	15.2222	31.3305	48.0417	32.7769	32.9949	35.899	19.1869	30.3011	31.5191	98.3251	36.3502	33.0726	24.6781	45.0856	16.9996	31.0917	13.2803	33.6482	52.0155	19.6499
BANP	0.427535	0.0886618	0.169781			4.47657	2.91795	2.03278	2.24326	3.24404	2.11037	2.56687	2.44997	2.67461	3.83444	2.16988	2.75619	5.07633	1.45284	5.48852	2.06457	2.8647	0.724716	2.09513	2.51826	1.51656	1.51407	2.78185	2.9978	2.27715	1.35705	2.09855
BAP1	0.343702	0.0696985	0.141317			18.9797	16.0518	14.1723	16.8036	13.2157	15.0028	16.1906	14.744	17.2783	23.3443	12.624	23.2145	6.64779	13.5839	17.822	12.4805	15.7753	12.3613	15.5694	11.3068	10.6552	9.00117	15.6645	12.6954	13.9163	7.40759	14.657
BARD1	-1.08485	4.16659e-08	8.75482e-07		Yes	3.54507	8.65809	11.2591	5.81848	11.0113	5.45124	5.7089	13.3581	8.52481	8.32864	9.82855	7.73689	16.0892	12.8882	11.6658	15.9424	14.7128	9.43784	14.6053	15.178	21.6582	23.0532	26.4333	19.584	24.3733	29.0877	14.1203
BASP1	-1.10517	0.0053525	0.0183172			5.0409	9.05364	1.50299	6.80033	0.503901	2.74349	1.04152	10.4444	0.617983	0.833853	1.41561	1.32329	1.68419	1.79033	0.606507	3.58066	1.90819	0.643006	8.4902	4.65486	8.54334	1.16612	0.833853	5.87209	8.20251	6.85638	5.2964
BATF	0.73886	0.018114	0.0484865		Yes	8.17628	8.27978	5.10021	5.81591	6.38371	6.78831	7.33034	9.04502	4.19408	2.35797	2.66872	10.1783	19.8666	7.2903	11.3507	11.9373	8.20191	5.81855	3.81892	3.24014	9.66356	4.48467	5.34474	5.98721	6.83646	1.13494	2.70011
BAX	0.431577	0.0836478	0.162582			21.3552	13.3715	5.79614	12.7926	12.264	13.5924	16.562	20.069	16.8147	13.9941	20.6235	17.3506	24.5362	21.6333	23.0113	15.1812	18.7239	11.3882	17.8707	7.05766	9.6094	13.591	21.5569	14.1754	8.13927	3.15285	14.3199
BAZ1A	-0.244075	0.178982	0.290813			21.6121	21.3032	21.9675	19.537	33.262	30.3208	26.1628	18.4942	15.306	16.27	34.5858	13.491	25.0489	29.9569	16.2604	25.8619	26.3236	26.0492	23.1217	26.6055	32.601	29.453	25.6357	26.5819	20.266	41.7559	23.6321
BAZ1B	-0.563643	0.000910587	0.00432564		Yes	14.6195	18.1046	20.9056	13.8421	13.6218	20.3197	16.5148	15.2866	16.5601	12.0133	12.0143	14.4752	13.9156	9.22931	18.8913	20.3483	18.4442	23.9848	20.8975	22.8482	21.0641	24.3756	27.7398	28.3369	17.5055	29.7522	23.8471
BAZ2A	-0.232588	0.394754	0.524961			9.07722	8.68362	12.5131	14.3813	8.82014	9.10497	7.14369	9.27864	13.082	26.9221	3.35362	6.42207	3.78631	9.52483	8.8449	6.96472	5.59902	14.2537	9.92064	8.07066	6.07181	8.40607	8.60718	13.6704	13.7192	14.0244	22.0398
BAZ2B	-0.928962	4.44263e-05	0.000366391		Yes	3.19864	0.964401	7.40203	5.62314	6.69083	3.74174	4.25714	5.87904	5.24621	6.77627	3.18412	4.69512	2.14724	3.97501	4.80674	5.53794	4.51706	5.70358	5.32811	8.88532	6.94465	11.7017	9.89971	9.22642	8.41048	12.1762	7.87533
BBC3	1.07761	0.016576	0.0450652		Yes	3.38175	5.64044	0.785882	1.96578	4.77775	3.82536	3.2272	1.93415	5.70861	10.2703	3.12525	1.56835	1.00643	2.49633	1.1532	1.11678	2.3946	1.046	4.67298	0.748899	0.18613	1.78856	1.74401	0.980217	0.601952	0	2.44432
BBIP1	0.223501	0.370878	0.501882			3.34246	3.6492	7.84033	6.87617	8.46682	6.44953	4.607	4.39089	10.7315	6.62005	6.60718	3.56044	2.67529	4.12892	2.5129	3.57011	3.87683	5.38441	5.15272	3.83399	3.59167	4.25811	3.01431	3.74664	3.0817	9.27439	4.58768
BBS1	-0.590054	0.0108411	0.0321345		Yes	2.29906	2.15442	2.84682	2.90223	1.67254	2.28891	1.25254	2.38453	0.668869	1.15321	0.766089	2.24386	0.347213	0.968877	1.92956	1.22384	1.1015	0.966602	2.52572	1.5502	1.8301	1.85114	2.3315	2.56612	1.94692	2.89598	2.98737
BBS10	-1.04082	0.0002892	0.00169004		Yes	4.75099	2.85104	3.93925	2.55713	5.84212	3.59526	3.56832	3.06952	1.23859	0.642786	2.61898	3.42745	7.27034	0.883264	3.97829	6.1596	6.11916	3.37055	9.0938	10.3783	9.38467	8.34193	7.62773	6.9875	4.12659	8.35339	4.04829
BBS12	-0.597519	0.0688095	0.139995			0.6144	0.248871	1.21363	1.33929	1.49734	0.941502	1.19609	0.474389	0.199602	0.0897753	0.152409	1.28223	1.16566	0.346955	0.819199	0.791301	2.21877	0.899965	1.28292	2.08173	1.20724	1.65723	1.4364	1.33565	1.11551	0.648158	1.15652
BBS2	-0.349969	0.0890006	0.170271			3.41446	4.40534	4.69625	3.68289	4.31477	5.01571	5.6624	7.26899	2.0542	1.6261	3.13703	4.15234	3.64689	1.90436	2.78582	3.80872	4.8206	2.50786	6.06025	5.52265	4.40175	4.03126	3.49242	7.85161	3.78846	4.80276	3.92775
BBS4	-0.520269	0.0880467	0.168787			2.13454	1.54397	0.602339	1.72824	1.34629	1.23692	1.97879	0.436009	0.495324	1.03965	1.26071	0.565675	1.86416	0.573994	0.500858	0.453153	2.29417	1.03076	1.35305	1.53065	1.99723	1.86933	0.519827	1.10483	1.96081	3.03817	1.51471
BBS7	0.0352043	0.878128	0.91864			1.74663	2.47624	1.20755	2.7413	4.16415	2.95205	2.97525	1.46099	2.62438	2.07362	4.54936	2.5516	3.64514	1.23292	4.25266	2.63887	2.75957	4.32967	2.98608	2.959	4.28997	2.56975	2.83927	2.43009	1.68469	2.7639	2.2261
BBS9	-0.207113	0.411808	0.541482			1.94013	2.55065	2.95832	3.7098	5.59025	1.77953	2.77476	1.37245	2.21157	4.50102	1.94198	2.27311	2.62613	1.47362	1.3615	1.61862	2.79982	1.99431	1.63469	3.84423	2.1975	3.17161	2.11374	2.6934	3.70791	4.90738	2.21577
BBX	-0.305326	0.073187	0.146624			7.20804	6.90376	13.6069	10.542	15.6892	10.0341	9.72071	10.9055	11.968	12.1018	18.0566	12.6222	14.7757	14.1028	7.14269	14.9857	10.8638	15.3433	19.1567	15.0385	11.1631	19.0245	12.88	14.095	10.2342	14.3279	12.8802
BCAP29	-0.523584	0.0390962	0.0893618			2.43235	2.13303	2.08036	1.79288	1.83335	3.63916	1.37297	2.68909	2.85125	1.74042	2.17712	1.70951	4.21827	0.849625	2.39855	3.42831	2.21358	6.4985	2.42167	5.09775	4.57522	1.69093	4.03044	4.09934	4.72349	3.2626	3.14676
BCAP31	1.11962	1.10131e-06	1.5288e-05	Yes	Yes	107.52	84.3057	72.0651	67.8256	87.6179	66.6413	72.3536	82.453	88.762	38.3375	91.6964	85.3063	119.935	76.6908	102.859	80.6476	77.9507	71.2592	47.8641	31.1604	51.6553	33.7939	39.3942	64.7064	35.9279	10.8794	24.8325
BCAR3	0.133883	0.627847	0.732072			1.92377	0.847009	7.93052	1.56801	3.81098	2.60115	2.64602	2.40387	2.58144	4.55258	3.52724	6.28407	6.08307	8.42326	8.89759	7.12642	3.23032	3.11008	2.8381	1.88933	3.63917	3.17904	4.55258	6.50954	2.75248	3.75011	2.95208
BCAS1	-3.88559	1.03327e-23	1.74284e-21	Yes		0.0772765	0	0.101763	0.0673801	0.0272941	0.0232192	0.125366	0.0220987	0	0.131735	0	0.21503	0.162902	0.0484872	0.134394	0.0510392	0.0258396	0.290241	0.779909	0.290923	0.939972	4.07404	1.27971	0.806364	2.33839	0.679354	0.969745
BCAS2	-0.000340091	0.998429	0.998967			17.8559	9.5341	8.97805	9.62458	18.4042	23.5579	19.9482	18.2432	55.6359	32.4949	44.6964	11.0664	24.6377	55.6111	14.9623	24.7661	14.9808	44.2625	20.2524	28.7222	19.1374	30.4502	28.4627	20.7495	14.736	18.837	18.206
BCAS3	0.511613	0.0141302	0.0397777	Yes		3.49867	2.87676	3.3078	4.06748	4.18248	3.26155	3.00168	2.03951	2.5744	4.2274	2.15117	1.8722	2.38279	1.2102	1.8722	1.71827	3.34465	1.93739	1.68589	1.57607	1.76271	1.96146	1.2562	1.75518	2.71461	2.39225	2.017
BCAS4	-0.0880353	0.677731	0.770536			5.7839	5.18129	8.56873	6.93437	6.95364	8.021	4.66907	3.31599	3.207	4.04284	3.311	3.52063	3.30609	2.04137	6.51252	5.26184	3.59837	3.69718	9.52249	3.66401	4.21498	3.54568	5.22115	6.4561	3.7234	4.54693	5.75772
BCAT1	0.219335	0.666849	0.762345			1.09236	9.79251	2.54686	3.13846	1.84057	9.31397	2.00456	2.90362	3.7815	3.78104	9.63956	10.8131	0.724797	0.910127	9.00051	0.745133	1.14968	3.28894	0.785247	2.83151	0.150801	11.1754	4.48753	3.5348	0.406413	2.32996	7.28944
BCAT2	-0.212989	0.454636	0.581544			3.70502	3.00153	2.56149	2.09985	2.5518	2.00384	2.5921	1.86741	1.80549	1.55645	3.44653	7.08786	2.16736	0.610238	2.47001	2.66119	2.46227	1.2524	2.8528	1.22048	1.69001	2.66875	4.90619	3.34257	4.83492	1.05858	3.5234
BCCIP	0.196152	0.319716	0.449013			5.71924	10.0642	9.44526	6.25394	12.1202	12.9307	11.8641	11.7034	16.4481	7.0554	31.8632	12.3924	17.1952	17.2074	15.4633	16.8126	8.98196	18.1178	8.56517	14.8248	13.159	13.6219	11.8846	10.9656	7.87302	10.7976	7.28004
BCDIN3D	0.336586	0.185827	0.299174			5.55347	5.27946	3.58198	3.70581	4.8637	3.21811	4.96438	3.06281	1.93304	1.61465	2.38972	2.99602	6.5941	1.28003	3.71217	2.80709	6.30987	2.10709	4.85145	4.05343	3.18137	3.61286	2.85669	2.16817	2.57217	0.996362	1.86671
BCKDHA	0.332861	0.122153	0.218425			10.0619	9.15555	6.91315	9.40904	8.57563	7.29532	8.42787	8.31941	6.04023	3.35596	9.22423	12.376	9.12987	3.29391	7.52369	6.50114	11.2637	4.35419	8.48778	7.4113	4.70731	5.00607	6.49884	5.26235	9.10109	3.46132	6.5192
BCKDHB	-0.614159	0.0311331	0.0746163			3.9883	0.734324	2.04627	3.34205	0.878133	1.21393	4.0334	2.48843	4.37506	2.11915	5.91038	4.8283	2.09641	3.11995	3.45307	0.92367	2.49401	3.26826	3.05538	3.50995	3.48942	4.44534	4.27613	4.72921	5.52492	7.9231	2.39684
BCKDK	0.293354	0.218031	0.336966			4.46441	6.83652	5.80737	5.55419	4.61513	2.6992	4.83579	5.83851	5.12935	3.54011	4.86198	10.9835	2.47903	3.27946	7.66951	5.23203	5.78916	2.82189	4.51895	3.48442	3.20934	3.53782	4.85273	7.05406	4.57176	2.29742	3.97122
BCL10	-0.476532	0.0197504	0.0519408			14.3616	10.9076	9.45623	8.02217	9.82806	11.7995	8.82814	10.5242	10.6923	8.74377	9.092	4.78722	16.5566	16.6145	6.11411	12.4497	13.5813	8.17535	15.7752	13.7984	22.6763	16.0491	16.7225	13.2039	13.0715	9.20618	12.0267
BCL11A	-0.843844	0.000169799	0.00109348	Yes		7.77094	7.04793	13.7478	10.791	10.9511	7.94819	9.77349	19.6187	8.88274	7.95218	6.6852	15.617	7.24754	2.90583	12.7563	10.3169	9.26512	10.3185	13.8225	14.5784	11.384	17.355	16.344	16.3359	20.4271	30.8227	19.2285
BCL11B	-0.980971	0.00663608	0.0218593	Yes		10.3351	5.49119	2.22708	10.8138	2.30399	7.2593	11.6931	1.93452	0.130815	1.19635	0.0665905	0.224091	0.475346	0.656896	0.933714	0.505304	0.780925	1.84507	10.8463	6.56896	1.05493	2.20514	4.04013	8.09997	0.974771	2.45434	4.04243
BCL2	-0.0616816	0.777018	0.845702			18.2114	14.9876	29.3437	12.4971	14.8953	10.4149	18.5769	26.7397	19.7064	18.0685	27.7741	15.3863	39.0051	31.3805	33.6974	28.5079	14.3499	11.6238	14.7484	12.9457	23.6294	30.0183	31.6751	17.7976	14.6718	25.6354	29.2142
BCL2A1	-0.561419	0.166787	0.275863			14.7158	66.275	3.82477	13	2.46204	23.0391	15.3136	61.7951	5.03239	15.1367	12.008	6.19613	13.4698	26.9714	12.9086	8.05688	10.2945	10.036	25.674	74.3535	5.4352	11.1578	25.605	47.6496	41.7469	5.44714	14.4273
BCL2L1	-0.525073	0.0183501	0.0489269	Yes		19.9154	15.7217	13.5739	13.6479	14.6301	13.593	20.8253	15.448	13.3327	13.2485	10.7328	20.892	16.2565	10.899	17.1149	22.7562	13.659	36.0616	26.1403	22.0376	12.8595	22.4671	34.0742	19.5309	25.4149	11.9704	42.8176
BCL2L11	-0.708489	0.0186046	0.0494341		Yes	2.62865	2.62985	1.50141	2.87192	1.74502	2.05546	2.4662	0.869452	2.67511	2.86914	0.549937	0.749075	0.761092	2.26537	0.403913	1.69432	0.953092	3.88967	1.8682	4.53074	2.40029	3.84414	2.03616	3.11197	2.51567	2.39443	4.8934
BCL2L12	0.223131	0.444008	0.572109			6.6608	8.28685	2.25551	4.39732	4.73881	2.91628	5.32575	5.87763	5.40979	2.57221	7.08125	9.13481	6.98049	3.76139	10.9772	6.88175	10.0225	4.50308	7.69927	1.07468	2.4039	6.29987	9.24604	4.6336	4.75097	1.84035	7.0153
BCL2L13	0.089085	0.597025	0.706435			9.93489	9.69836	7.17571	7.79872	8.19418	7.76465	8.53867	7.83854	8.44893	4.24243	7.23639	5.93485	9.816	4.7141	7.88123	5.5893	7.95074	7.90729	8.59106	9.11737	6.56629	8.09798	6.65518	5.91092	8.18198	5.32264	6.10847
BCL2L15	-0.179197	0.709289	0.794108			0.595235	0.200923	0.587886	0.951511	0.157678	0.53655	0.36212	3.61715	0	0.108719	0.738276	0.621115	0.188217	0.0933702	0.373819	0.0982844	0.0995168	0.167672	0.284832	1.12044	0.835417	0.121632	0.362396	1.07832	0.450296	0.174428	0.73918
BCL2L2	0.348226	0.109974	0.200549			6.44314	6.3208	10.7386	8.51478	5.76043	12.1149	6.49214	6.04584	7.76775	8.01715	7.11743	5.60273	4.20205	10.328	6.09881	8.82691	5.75641	12.1376	7.48897	3.22157	4.38021	4.13497	8.7159	8.53541	4.45536	5.5758	6.55369
BCL3	0.895521	0.0184113	0.0490432			4.03252	2.3711	0.513902	2.94898	3.9972	2.34513	2.76979	3.51534	7.18419	10.6916	0.484024	1.17639	3.61966	9.5495	2.18688	2.70634	2.15307	1.68556	1.05253	1.71401	0.912852	1.99358	0.85533	3.11064	2.06654	1.94407	3.06074
BCL6	0.856116	0.0365033	0.0847569			3.79963	9.85307	2.94606	7.52399	1.91898	7.17014	1.46903	5.97111	8.53696	9.75487	2.81883	2.56911	2.69488	26.0021	2.71733	2.49784	3.27722	10.043	4.33774	4.1443	1.09647	2.22043	1.11558	5.40379	3.62661	1.87309	5.51459
BCL6B	0.797176	0.00370297	0.0136103		Yes	24.9775	9.08227	44.0043	22.5776	30.7069	19.907	26.0493	20.8492	20.1296	30.4022	27.6306	14.8934	30.4333	49.2855	14.7872	28.6627	11.2219	13.9632	11.1761	8.16887	16.1069	8.92699	14.6198	29.6442	17.6188	6.78246	10.0976
BCL7A	0.154536	0.516247	0.636674			40.5343	23.2233	14.4655	15.9353	25.0486	27.5917	23.2918	15.9545	16.0172	19.8757	8.28623	8.66936	16.575	20.2539	8.60233	14.0648	27.9023	6.84001	17.5214	13.0592	11.36	14.0192	21.1898	23.7123	20.1189	15.6995	9.52237
BCL7B	0.679488	0.0115775	0.0338929			9.88229	12.5394	4.23338	6.5923	5.74029	12.7717	8.83698	6.84377	22.2414	10.1775	7.67915	7.04029	6.40027	22.1879	5.72886	4.60036	9.01749	10.1959	7.05448	5.603	4.8461	4.96327	6.17609	7.55796	6.62028	3.03547	6.91037
BCL7C	0.6261	0.0111985	0.0330031			4.45888	5.04939	1.5153	3.00995	2.94655	3.50066	4.2002	4.64796	3.58249	3.50283	4.2816	7.20425	4.91199	4.87346	4.97516	3.22998	3.41476	1.56665	4.93059	1.80499	1.34582	1.93984	3.43277	3.04346	2.28504	1.93887	1.9178
BCL9	-1.2784	2.89407e-05	0.000254914	Yes		1.34663	0.399123	0.908293	1.23145	0.591637	0.740159	0.67937	1.3807	1.28044	2.32761	0.488849	2.46762	0.415425	1.54563	0.723532	0.423013	0.197685	1.62835	2.48611	2.10205	1.19854	3.18126	2.56757	1.94211	2.31076	2.94518	4.01863
BCL9L	1.69807	8.91704e-06	9.40835e-05	Yes		2.87997	2.2434	2.8643	6.55004	2.79554	2.9228	2.30342	1.41679	3.50041	4.60545	0.849299	2.21361	0.534934	1.25103	2.35838	1.11734	2.00007	2.24656	0.641314	0.303279	0.0565323	0.345692	0.220708	1.50609	0.959846	0.495745	2.2588
BCLAF1	0.110924	0.618986	0.724691			28.3962	26.5507	40.8588	28.9917	39.99	55.2207	40.1525	34.3627	101.793	96.1576	74.8285	30.1357	37.0062	116.893	18.8282	50.5799	28.5534	78.8136	40.1843	50.2069	45.9024	57.5063	45.1542	30.3526	32.1711	49.3291	43.0665
BCO2	-0.847767	0.0431646	0.096845			0.0310593	0.062905	0	0.460389	0.263285	0.363963	0.264536	0.0799383	0.151355	0.272301	0.154093	0.259278	0.0392846	0.0584647	0.126038	0.0615417	0.342724	0.0349964	0.12971	0.467717	0.174368	0.190402	0.090767	0.189057	0.352446	0.873757	0.438485
BCOR	-0.167295	0.496214	0.618447			6.44136	8.49726	14.8199	9.79112	10.9832	8.00868	5.76544	8.72319	9.38073	15.6146	3.73445	6.69566	4.12041	12.543	7.12487	5.69692	5.32273	8.00868	6.96985	7.61872	3.87945	9.62218	6.14847	11.0736	13.8906	11.716	13.8012
BCORL1	0.427065	0.280356	0.406264			1.42403	1.33524	3.95889	3.77097	3.2693	1.87791	0.770071	3.66506	1.0709	4.79734	0.654162	2.2014	0.900572	0.397115	4.41809	1.64594	1.8253	4.30849	0.426753	0.79423	0.962307	0.711308	0.963321	5.27418	2.15456	1.53009	2.97836
BCR	0.229649	0.295886	0.422945			10.8418	18.8557	16.8772	15.7605	14.9687	14.4829	11.1207	17.5658	17.0858	17.4211	7.68411	13.5687	4.43464	10.8608	12.7675	8.65021	8.70746	10.8929	11.6925	8.71429	6.8797	9.99555	9.74886	8.95405	12.6311	9.00756	21.3585
BCS1L	-0.0284029	0.902401	0.935925			6.11556	4.17078	3.94453	5.06031	5.09148	3.76883	4.0242	6.26379	3.85192	2.27959	4.64399	9.81094	4.49898	2.34931	7.37991	5.31687	4.25675	4.50009	5.08188	7.04794	4.3792	5.66176	6.10929	5.5892	5.80664	1.97497	3.47503
BDH1	0.0144337	0.953034	0.969122			1.82775	1.40573	1.91943	2.36025	1.17672	1.83524	1.29491	3.27502	1.616	0.726831	3.38611	3.37987	1.98988	1.26296	2.3069	2.03998	1.16043	1.6684	1.52177	0.783904	2.01324	1.75869	1.80863	2.47455	1.78525	3.01023	1.86903
BDH2	0.481601	0.0229827	0.0587351			12.3413	14.6436	11.3271	13.1521	20.1437	18.4286	19.263	13.0475	14.0733	9.69955	38.6542	28.9644	27.2773	20.0629	27.8949	15.2525	16.4441	16.9256	11.4858	15.0178	13.472	18.6464	15.3462	10.3522	9.90205	14.5756	10.5105
BDKRB2	5.00872	6.72744e-08	1.32961e-06		Yes	0.800936	0	0.486799	0.188021	0.130565	0.0555362	1.68668	0	1.40109	0.765208	0.840577	0.0428595	0.155853	3.01529	0.892906	1.2818	0.278116	0	0.0482431	0	0	0	0	0	0	0.0541631	0
BDP1	-0.68201	0.000559664	0.00289552	Yes	Yes	6.4771	6.52475	11.2536	9.07757	9.9893	12.8081	8.47917	8.04422	7.95974	16.8474	11.4826	9.27112	4.11764	6.95785	8.63024	10.8685	6.53143	12.8004	11.9227	16.5967	13.0411	15.8826	14.6176	15.7025	10.1975	22.9853	13.6178
BECN1	0.681772	0.00194131	0.00810557	Yes	Yes	23.8017	18.3769	13.5073	14.1032	16.9297	21.6032	21.8802	10.0406	20.5062	13.018	26.1779	9.74251	31.186	21.7828	9.9674	13.8748	18.7317	18.8917	14.6389	11.5102	15.7801	12.0114	11.9132	8.97638	8.20716	7.05192	10.5459
BEND3	0.0300256	0.911178	0.941298			0.431652	1.37379	2.07071	1.10223	0.784079	1.05611	0.862835	0.793538	1.65274	2.07238	0.535382	1.80168	0.428971	2.90186	1.1618	1.31347	1.05158	1.98021	1.07838	0.580372	0.952014	0.945051	1.19387	1.01881	1.53943	2.11421	1.52348
BEND4	-1.25266	0.0950307	0.179053			0.288687	3.26448	1.90082	0.377574	0.305894	0.216854	3.48327	0.206389	0.117233	3.12854	0.0596769	0.033471	0	1.76609	0.0139462	0.0953353	0.699848	0.162641	0.627922	0.905685	0.135058	6.63649	0.720619	0.188274	0.054598	5.5834	2.56611
BEND5	-0.140856	0.525105	0.644563			3.94503	7.39069	6.23412	4.12777	5.43422	4.0895	5.40004	6.93818	7.85001	4.53949	9.54147	11.8008	10.229	10.025	7.89006	6.83968	5.83716	3.00045	7.05343	6.31205	6.36742	10.5201	9.65542	5.91755	8.95326	4.68201	5.41475
BEST1	1.29764	2.16286e-05	0.000199635		Yes	14.9705	4.63886	12.3136	12.3327	17.364	13.0901	6.11956	8.83231	13.6546	17.5446	5.09596	3.02243	7.13796	11.6453	7.30969	12.8898	8.62199	2.87344	4.41285	6.66713	3.84432	2.8082	2.89822	6.36518	5.68046	2.32495	2.31498
BEST3	-7.28342	2.37223e-22	3.69737e-20		Yes	0.0307245	0	0.364142	0	0	0	0	0.0790763	0.0499077	0	0.0762157	1.02593	0.0777219	0	0.14249	0.760977	0	0.934716	19.1664	27.6448	1.03493	38.7246	14.6131	12.5302	12.2723	26.3082	25.1338
BET1	-0.52067	0.0679385	0.138531			3.69722	3.49984	3.65157	2.593	4.76923	7.10011	3.86285	2.03414	2.87226	0.822093	5.08414	4.41709	8.23439	0.983403	5.05543	5.13599	3.82975	2.1735	5.91597	7.41334	7.10678	7.34147	6.87035	5.6262	2.91856	3.88623	3.15193
BET1L	0.174131	0.38927	0.52035			8.06814	7.06618	3.44585	8.79361	4.21675	4.37344	5.50534	6.82819	5.84439	2.66847	2.02844	5.68846	2.89595	1.84708	6.22571	2.6464	5.68728	4.36116	5.97614	3.28369	3.51953	2.94086	3.86331	5.59366	3.95906	3.16304	5.51558
BEX1	1.14298	0.065418	0.134563			1.22027	1.48285	25.0682	4.89436	0	8.57967	1.18779	6.07189	0.396431	0.534911	2.42161	4.07463	4.01289	13.3224	1.69776	6.28645	0.979273	3.02488	0.509605	0	6.16555	0.598444	1.60473	6.15438	1.10776	0	1.91414
BEX2	1.42026	0.016027	0.0439497			3.22748	5.81037	1.41673	2.34512	0.949957	3.0709	3.27247	1.38444	0.291256	1.44098	8.89572	1.74627	0.453576	0.337514	0.727612	0	0.179866	0.202033	2.71443	2.02508	0.50331	0.439673	0.261997	0.311834	0	0.31526	0.281262
BEX4	0.0548693	0.904468	0.937039			42.0771	36.3389	38.2644	22.1515	2.35544	28.6254	19.5126	4.0866	45.1359	17.9807	106.741	47.7173	101.219	130.014	1.47276	58.9901	46.191	83.3715	46.0855	25.1062	82.455	39.519	43.0378	55.9187	1.80178	24.0092	28.6429
BFAR	-0.109813	0.596207	0.705739			14.0862	18.6312	14.7641	11.8227	12.1335	10.7108	12.7669	12.4135	6.77095	6.30079	14.9754	20.8648	20.18	7.30521	12.5544	11.1073	13.2652	7.23408	12.7558	17.8572	16.4079	15.0382	12.5666	14.7486	14.1358	9.51927	10.1086
BHLHB9	-1.40285	0.000157811	0.00103083			0.420348	0.232183	0.301934	0.566434	0.72884	0.447797	0.650937	0.229486	1.24145	0.251267	0.284379	1.22283	0.386666	0.359656	0.886109	0.189293	0.191666	0.17223	0.438863	0.431587	0.965393	1.54611	1.14466	4.31978	0.433628	1.54534	0.689341
BHLHE40	2.16343	0.000211693	0.00130787		Yes	4.17657	7.67977	1.08553	5.8938	6.75472	4.55739	4.41311	3.11165	70.1637	47.9387	2.31748	2.14085	3.19738	81.928	6.08486	2.23222	7.88318	23.2823	2.46714	3.31022	2.46815	1.14542	1.20449	3.34508	2.36969	0.579744	3.53435
BICD1	-1.46111	3.72683e-11	1.62725e-09	Yes	Yes	1.14706	1.39389	1.81263	2.07176	1.89259	1.66912	0.996899	2.26336	1.75677	2.20283	1.13817	2.41666	1.32647	1.41888	1.85239	1.26628	0.739706	1.56941	2.23263	3.8865	2.85183	4.27933	4.11833	4.3175	4.4999	9.70947	4.30548
BICD2	-0.323809	0.131787	0.231539			14.2718	11.8278	18.4053	13.3023	7.89148	11.4156	13.9718	12.8069	12.9503	15.3167	4.31346	5.70587	3.27828	10.7458	10.651	8.77609	11.0912	8.98313	18.6341	14.4513	13.9063	7.11988	12.9198	14.1791	13.1049	11.5948	17.0863
BID	-0.639196	0.00777576	0.0247142	Yes		6.73468	19.2111	7.11995	8.51883	6.83456	5.17292	9.69465	8.95143	5.31571	3.49966	6.58835	8.51217	11.3976	7.76692	5.93873	3.99388	8.42095	3.36667	11.6611	11.0701	9.0528	16.8631	8.41998	7.2172	22.2808	8.42226	9.74585
BIK	0.0864413	0.882746	0.92253			9.07171	4.48124	1.74824	0.771701	11.0191	0.199447	1.07686	3.98626	0	0.323304	0	0	0.839568	0	0.256535	1.09603	2.66346	0.249308	5.54416	4.16492	2.48434	0.542556	0.484956	1.34681	1.00431	0.389031	2.42953
BIN1	0.925473	0.000318485	0.00182991		Yes	21.211	10.3545	5.89099	13.6122	15.0909	12.207	20.2169	4.54274	11.9132	13.8513	7.77544	8.1716	11.7012	6.41574	7.70939	8.65281	21.6133	4.21759	8.03836	4.8118	2.81895	7.68607	5.71395	7.85934	6.83744	3.15688	6.46825
BIN2	0.64991	0.0381751	0.0878106			29.8677	27.5833	3.73931	24.2087	6.35187	13.4615	34.2296	18.1351	2.7333	4.91745	4.43499	4.38962	9.31132	6.53279	7.43797	3.38622	20.6248	5.92496	15.8936	30.2884	5.75657	1.35389	2.22822	9.37367	5.01226	2.21893	5.73269
BIN3	0.624231	0.0103926	0.0310888			5.6956	5.5572	4.10605	4.78494	7.00421	6.33326	4.24906	4.13731	5.26741	15.369	6.60023	4.62734	3.89117	7.98215	4.14532	3.6657	3.50314	6.83917	4.88305	3.13026	1.98387	3.36413	3.52333	3.5428	3.11361	4.09341	5.38013
BIRC2	-0.209633	0.263954	0.388393			14.4235	13.758	11.5801	14.6859	21.8401	20.5507	19.7007	19.1199	12.7726	16.1465	18.5821	9.19218	20.0674	31.354	14.619	16.5021	19.4627	19.1352	18.532	31.5291	22.0719	20.251	16.5544	17.2353	14.572	21.9241	18.0271
BIRC3	0.610829	0.162537	0.270704			19.9138	5.79414	3.10255	5.91827	4.07155	8.36846	18.3259	3.20028	1.00231	2.82781	0.904481	0.507296	3.68942	2.21741	1.57717	0.611316	27.2915	3.09709	12.8552	13.8324	2.83428	2.23521	0.717199	2.78037	1.14577	1.43012	1.51787
BIRC5	0.287914	0.340599	0.470631			3.9243	13.2093	13.5382	3.18076	4.09963	2.4413	3.29529	12.6607	19.3928	5.77451	34.6884	16.3028	34.0457	13.3173	10.2213	23.1081	18.7404	23.4788	6.4631	4.78589	13.9634	11.5203	13.9315	6.72874	15.0527	10.7871	9.9706
BIRC6	-0.577391	0.000828358	0.00399201		Yes	16.5853	13.5663	28.5778	25.105	22.0114	19.7012	21.7288	20.2713	17.1616	28.2675	14.255	17.6126	14.2358	15.0274	17.2981	16.1366	16.8402	16.7706	20.3653	26.6955	26.3167	34.9216	23.817	25.7506	27.0017	42.3608	26.6414
BIRC7	-10.2671	8.99133e-77	1.84517e-73			0	0	0	0	0	0	0	0	0	0.0986264	0	0	0	0	0	0	0	0	19.9431	13.7218	16.2941	16.5511	89.5527	43.3157	60.9679	11.6303	28.1636
BLACE	-0.757493	0.00518719	0.0178907			30.2213	53.5566	66.48	86.9132	59.7693	38.4634	42.3077	63.1236	57.458	99.7966	13.6304	58.2924	23.1302	12.444	35.8355	29.175	31.7801	48.8532	63.8218	37.817	58.0807	44.0003	99.483	103.027	97.8148	97.6681	103.7
BLCAP	-0.013446	0.951311	0.967977			15.7028	10.4744	12.1742	13.9254	6.41697	10.8213	11.9331	6.32197	12.3182	5.50124	5.45071	6.78535	9.08328	13.9216	8.41955	9.37132	13.7628	6.58213	16.0727	12.9128	8.80055	4.59956	11.8052	7.037	14.2307	7.44414	8.80608
BLK	1.823	7.23225e-08	1.4135e-06	Yes		61.1996	48.4591	16.8237	19.0633	59.7767	57.8964	20.619	14.1993	41.9321	71.2056	26.0282	28.5249	13.8821	11.9827	23.3636	14.9186	74.6033	24.3873	17.578	12.3959	13.186	6.99743	5.00364	10.5365	13.5505	3.85953	8.60826
BLM	-0.782404	0.000636846	0.0032336		Yes	2.86471	3.3899	7.50253	3.64853	5.08183	2.95946	3.21143	4.16974	1.82996	3.97423	5.50934	5.777	5.65894	3.69591	7.12795	9.85364	7.26495	5.04124	4.50313	6.78593	7.86059	10.0633	7.97198	8.34082	6.06317	17.7139	7.37162
BLMH	0.629984	0.00325333	0.0122577	Yes		18.0962	7.74659	15.5981	10.6506	14.904	15.4223	16.2134	14.8192	13.2945	11.8989	36.3199	10.1854	33.8645	20.5155	15.1636	13.935	13.7385	14.6901	9.94043	11.4577	13.8536	10.1858	9.91573	10.3713	9.05394	8.31594	10.1932
BLNK	0.661833	0.00368662	0.0135583	Yes		24.115	21.1486	43.9879	67.9092	55.3837	39.1066	35.659	55.1857	28.6758	39.1142	57.8166	54.1797	53.8513	23.9996	41.6381	76.3026	50.8118	27.1068	26.2914	29.7552	28.5016	39.1859	17.1968	20.3676	32.078	31.8507	26.3344
BLOC1S1	0.584421	0.0331931	0.0787489			60.2281	96.9658	20.6247	47.7409	46.9526	47.5182	45.0843	65.3251	33.0934	17.3032	99.1808	70.8631	89.5451	51.532	55.7308	50.8382	56.3295	30.2728	58.0285	24.4478	30.7384	49.9571	50.2351	35.0994	39.0124	12.7612	27.9631
BLOC1S2	0.590306	0.00630824	0.0209024	Yes		13.7565	12.4796	4.81196	8.43384	14.7283	14.5961	16.8252	16.7193	21.6473	16.9078	27.1932	9.66945	17.1277	33.9867	16.8219	17.1069	20.3401	21.6359	11.5573	12.9473	13.475	11.9469	12.8771	9.9062	6.17906	7.81049	10.3399
BLOC1S3	0.492202	0.0426844	0.0959251			3.08463	2.08245	1.8748	3.37923	1.75995	2.63792	2.59834	1.76422	3.2119	1.50241	1.962	3.41132	1.50058	2.53098	2.75106	1.56717	3.41166	2.04973	2.4773	1.78657	1.99814	1.55156	1.73354	1.10042	1.97452	0.556258	2.10915
BLOC1S4	0.357735	0.0761957	0.151444			16.4308	17.167	8.24277	13.6444	12.574	12.9301	16.5012	9.95679	9.10836	7.62174	5.17569	10.7044	8.57671	8.83673	15.5728	7.10556	16.4823	5.43653	11.3002	8.83673	9.51714	7.6743	10.9562	7.48401	10.6542	4.58561	6.34117
BLOC1S5	-0.0615303	0.80681	0.867523			9.41405	8.11611	11.3082	9.15129	13.4799	9.46063	13.931	10.7503	5.68278	2.41654	15.1477	10.5313	22.0442	4.54987	12.9429	17.1408	13.3996	7.09547	10.36	9.81815	15.3553	11.3862	10.9209	11.2283	11.1157	13.868	8.68068
BLOC1S5-TXNDC5	1.04731	0.000178107	0.00113806			73.8208	21.5988	26.9942	24.4438	10.6234	14.1029	38.6941	25.8038	19.7087	11.2905	22.9694	37.6712	29.0772	37.9847	29.9119	17.0817	30.9405	37.7757	11.9009	27.8875	14.878	10.0217	10.684	14.7708	18.9856	8.30867	8.51451
BLOC1S6	-0.201973	0.241545	0.363188			11.7627	7.46042	9.78314	8.77184	11.5782	15.2069	12.1276	12.0565	12.6206	11.5111	17.1233	8.48422	17.0702	10.1385	9.94132	16.4988	14.6253	19.6016	13.3796	13.9841	14.945	17.4199	15.2652	11.7089	9.69468	15.1847	17.2374
BLVRA	0.705687	0.0410975	0.093021			3.58963	9.84987	0.91492	6.76467	5.64403	5.32329	7.74899	4.66904	4.89041	3.46855	10.628	9.50522	13.1814	8.28272	13.4926	9.29225	9.06029	17.7443	5.56116	6.10305	3.57541	0.567881	8.88287	5.63869	1.57678	3.25752	7.35636
BLVRB	0.567279	0.181156	0.293497			5.82561	4.36039	11.0071	8.28188	6.57541	6.62115	6.31774	12.4946	10.6972	3.14585	24.8183	33.1256	10.2516	9.53553	23.4933	32.1197	5.58979	61.7879	3.76832	2.86066	1.77746	2.7949	12.6759	13.8758	11.4967	2.89472	24.9314
BLZF1	-0.275982	0.266084	0.390546			4.41596	3.0185	4.79758	4.47612	9.29983	5.87136	4.7014	5.3986	1.52429	2.37937	4.51865	4.14716	4.95704	6.54601	6.55994	6.56241	5.26039	2.30127	4.81217	8.93582	9.1418	6.36168	6.21057	4.70395	2.88133	6.30851	3.89643
BMF	-0.326389	0.316541	0.445437			22.3366	9.01637	11.623	15.5268	13.5362	19.7505	17.4276	13.9818	42.005	20.731	4.70541	6.67859	3.42743	18.5816	12.4101	4.83235	10.5237	3.92568	31.4644	16.4684	14.4523	9.06533	22.1734	11.1422	28.7289	13.3406	12.7217
BMI1	-0.519252	0.0139998	0.0395276			10.4865	14.5578	14.9763	23.3954	26.1355	19.1271	23.302	36.028	21.3523	11.7258	35.9052	24.8644	31.3219	19.4612	40.0423	41.6051	19.7053	20.4141	30.0437	43.0001	37.8657	39.416	33.5949	33.0927	25.5868	37.0487	27.5315
BMP1	0.676425	0.036233	0.0842845			0.677377	0.571626	1.11502	0.5168	0.628032	0.636035	0.789844	1.13804	1.05446	2.55692	0.980184	2.5917	0.392682	1.06255	2.40518	0.922743	0.736126	1.01766	0.412541	0.531276	0.713029	0.276834	0.866053	0.73628	0.768655	0.496247	1.23964
BMP2	-0.442245	0.305499	0.433078			10.6573	5.33679	7.63403	7.09698	9.55518	13.5653	19.593	3.41606	40.615	34.3104	11.911	0.407349	4.44381	17.4154	15.649	16.5336	6.52015	7.98348	26.7468	17.8563	44.2153	8.04086	20.8771	6.36484	1.19605	12.1489	14.0536
BMP2K	-0.690437	0.00367278	0.0135277			3.84041	6.53184	14.3338	12.9873	16.3897	9.37167	8.70008	11.1766	8.44401	8.30883	14.7373	18.5093	5.47468	5.71132	20.7749	17.5733	8.66269	16.52	18.4861	17.5733	17.6889	17.0132	14.8815	19.1144	14.109	29.4717	17.5566
BMP3	-2.17634	0.000623909	0.00318235			0.919349	4.46873	2.61504	0	1.94829	0.39778	5.90621	0.0630974	16.9646	0.429869	0.364889	0	5.67453	3.11497	0.554274	0.364324	1.91824	1.16019	9.92477	6.78371	43.8707	5.5006	4.32556	6.68327	2.4203	22.5655	4.15329
BMP8B	-1.97982	7.83119e-08	1.52091e-06			0.532997	0.33215	0.485923	0.679234	0.86887	0.332618	0.498857	0.422089	0	0.239633	0	0.0570432	0	0	0.404056	0.162476	0.164513	0.138591	0.856113	0.926113	2.53192	1.30697	0.479267	1.17652	0.744393	0.86505	0.610977
BMPR1B	-8.7039	3.98752e-54	3.06865e-51			0	0	0	0.0291283	0	0	0	0.229278	0	0	0	0	0	0	0	0.0330962	0	0	5.0573	23.0151	2.53186	6.14373	9.00603	11.7068	9.17376	17.1511	2.62012
BMPR2	-0.46504	0.101476	0.188429			1.57796	1.2209	2.66168	4.00397	5.31663	1.91783	2.76128	2.87481	5.27038	3.35492	1.4074	2.59011	0.986708	1.33496	4.26546	0.983654	2.52554	4.91443	1.98066	5.07284	4.67821	5.67357	2.48705	2.97554	3.38	4.1149	4.39424
BMS1	0.24369	0.171078	0.281351			5.57548	8.04219	9.67021	6.94832	7.98272	10.2477	8.40536	7.74654	7.95215	13.6509	17.1365	9.15727	7.18959	9.72709	7.86756	7.46372	7.36633	9.28544	6.71551	9.52231	7.40534	9.27006	7.01421	8.18289	6.54282	5.92964	6.48473
BMX	-0.54465	0.220251	0.339545			0.751468	1.06537	0.296876	1.76912	0.0796257	0.541904	0.365733	2.64323	0.122066	0	0	0.731864	0.285142	0	0.26138	0.0744488	0.150765	0.0846724	0.980709	1.13162	0.421877	0	0.329411	0.65345	0.85273	0.396379	0.707264
BNIP1	0.946574	0.00325962	0.0122739			5.09871	6.30092	3.75548	3.16477	4.12063	7.08878	4.31108	5.04148	19.5122	7.07135	16.0779	5.41057	7.21409	27.8167	2.3546	3.93834	4.94131	6.62139	3.5639	4.22944	1.94063	3.70839	4.35646	3.15617	6.66835	1.51945	1.9656
BNIP2	-0.00280121	0.988316	0.99178			26.3544	16.2915	13.7985	18.8957	29.243	24.2093	24.1785	28.4664	18.353	22.6374	22.1856	13.4004	28.6817	48.4628	20.4473	21.994	22.6945	22.7484	26.7279	26.9957	26.5903	24.8179	20.0083	24.4355	16.1539	20.6099	23.7416
BNIP3	-0.847809	0.00936379	0.0286166			1.60963	3.43623	5.15598	4.17255	3.73382	4.78417	1.69383	0.933053	5.08793	1.30312	10.7916	1.5737	1.26556	3.27556	3.22809	2.54287	4.8004	2.49992	3.20209	6.05979	10.3798	13.6545	9.12185	2.34541	5.43024	3.67151	2.42255
BNIP3L	-0.470141	0.0303736	0.0732021			10.8687	9.41976	15.0863	14.9835	24.0186	17.2111	32.4053	17.0946	31.8898	28.0424	39.1056	18.868	24.5835	33.3605	11.4945	31.1391	10.559	63.3833	20.4969	23.2233	34.3565	44.5986	38.451	22.8187	26.1109	29.2672	43.5822
BOD1	0.299874	0.161524	0.269637			14.8377	14.3906	17.3377	11.1153	12.4005	21.0983	16.7821	15.329	25.4596	8.39741	36.029	11.921	24.8464	29.6999	14.8407	16.5632	12.2637	13.8928	14.673	12.588	19.6516	12.5549	16.1841	9.6313	18.2599	11.2069	10.1622
BOD1L1	-0.325721	0.220561	0.339672			4.4273	5.97779	11.2927	10.2014	11.4814	10.0429	8.36334	6.9577	11.338	27.3918	6.49713	7.78752	1.96748	10.0105	6.76707	6.49366	7.41531	12.6436	7.7316	11.462	9.25533	11.655	10.2379	13.0871	8.47876	19.1451	13.3578
BOLA1	0.33664	0.222605	0.341847			13.7111	6.13847	6.84217	9.1866	13.1519	21.2059	12.9949	8.17209	3.98548	4.11233	8.23448	8.23292	18.8025	3.26009	11.3788	8.43621	8.97633	4.55342	12.1301	7.06354	7.69745	8.13983	8.96278	8.53412	7.86122	3.55267	3.84872
BOLA2	1.22426	0.082127	0.160487			52.9238	82.7116	3.29263	27.615	18.104	17.4672	42.0843	48.0852	37.2301	15.2228	37.7312	0	3.68956	24.317	42.1555	42.3174	38.4587	18.0776	0.652617	0.78442	8.18824	0	48.7128	42.9406	9.93042	2.56445	0
BOLA2B	0.485324	0.279209	0.404888			21.4724	26.9065	13.4262	9.42861	28.1538	24.0898	16.5403	17.6262	16.8122	8.01308	65.5272	96.9313	89.6825	48.8513	9.9403	11.3252	11.0023	15.8394	54.5938	6.39719	4.33621	42.9933	13.0918	12.3582	5.6094	8.14827	24.7164
BOLA3	0.343923	0.22116	0.340435			4.14241	2.97699	1.31976	2.21375	3.82294	3.31242	3.6582	3.72577	2.82175	1.51321	12.5961	7.52954	8.36615	6.66558	5.19011	4.96444	3.55219	5.72145	4.91779	3.26991	4.50109	3.76815	4.29556	3.07921	3.03265	1.17473	2.56772
BOP1	1.03541	2.64154e-05	0.00023569			12.2568	7.35521	8.967	5.98676	8.77846	9.00237	7.11138	7.15617	7.18953	12.3957	11.9647	17.0529	6.17235	5.0202	10.3949	5.34064	6.88759	8.50366	4.17668	1.28175	3.34493	4.03515	5.43087	5.08232	5.40882	2.29472	6.58679
BORA	-1.19922	9.57482e-07	1.35823e-05		Yes	2.77711	3.0801	2.61221	2.30615	3.50313	2.02649	2.09176	3.0065	2.36293	1.54586	4.59263	2.94385	5.51972	0.622321	3.56482	6.48524	4.70935	2.68212	5.21207	3.485	9.65144	8.59328	8.74376	6.20968	8.40354	10.2307	5.03043
BPGM	-0.2697	0.417712	0.547159			4.7338	6.05523	5.90572	4.63446	4.75195	6.13862	15.0562	5.84239	10.1177	5.03604	8.24054	10.2837	8.92861	9.84866	5.34404	14.81	3.24907	42.7645	5.02902	14.6948	14.6866	6.00754	8.79791	5.92177	8.29314	6.71695	25.7941
BPHL	0.184038	0.48389	0.607689			0.83907	1.69938	1.15299	1.11333	1.0437	0.920767	0.754594	0.594655	0.770367	1.38596	1.08595	1.42118	1.06127	0.686707	0.761349	0.686707	0.365957	1.10985	0.533234	0.824048	0.204807	1.1182	0.932855	0.507566	1.07633	1.09043	1.23035
BPI	0.0536926	0.92014	0.946507			3.33571	8.8054	6.36696	26.8303	0.119141	6.28395	1.64171	35.7556	2.73965	1.2596	3.34704	20.3891	1.65919	2.18706	6.5617	0.445581	1.12792	5.36332	2.36741	3.95082	5.78637	1.65429	4.13477	22.2272	2.46676	2.76775	13.9043
BPNT1	-0.356722	0.177084	0.28857			14.4278	9.32869	8.29556	5.90613	6.31604	10.9293	8.24163	9.47213	2.86073	1.78155	5.37687	8.01051	3.34128	1.27503	11.1519	8.8581	12.2986	5.57152	10.0068	8.41519	13.1194	5.14897	11.0357	11.7213	9.37734	5.95481	7.91581
BPTF	-0.493774	0.0479287	0.105289			7.59762	6.98664	26.9807	18.9727	17.8028	14.5154	11.5553	10.7716	10.7079	24.1928	8.07226	10.0848	5.15812	8.07083	9.35939	15.4277	10.4234	14.635	10.2142	16.8778	13.0939	19.4692	14.0198	19.5891	16.0701	32.1929	21.4915
BRAF	-0.710512	5.58584e-05	0.000446324			5.87082	5.43085	7.38335	7.98843	6.67276	10.7305	6.27811	6.48313	8.44743	7.16843	5.39194	4.4656	4.80476	7.533	4.84009	7.02382	6.13376	10.0942	9.30015	12.2363	8.26826	11.4071	10.3742	11.323	9.26676	16.1085	12.1408
BRAP	-0.313192	0.0675645	0.13801			6.16476	6.65291	6.04421	5.64992	5.43555	6.40877	6.18683	6.33112	8.11339	7.75861	6.69742	3.50595	8.76488	12.7054	5.60848	5.8846	5.7327	7.09832	6.81214	8.13145	9.2207	9.54446	9.69826	7.74753	8.47627	7.59531	7.16443
BRAT1	0.31306	0.215501	0.334147			9.24248	9.77759	4.01523	9.99739	6.12505	3.37831	7.2652	4.38695	7.3776	12.6	3.30906	4.06542	3.25394	2.98928	7.69631	4.05913	5.54375	1.682	7.31179	3.46756	2.58546	3.54361	5.52266	6.10365	3.53201	3.85321	6.35222
BRCA1	-0.828057	0.00405535	0.0146734		Yes	1.07803	4.41521	14.8587	4.72073	7.51366	4.05972	2.24441	4.11044	5.52572	6.12577	11.9446	6.76605	5.30254	4.19373	8.11037	22.0248	8.84349	13.5504	5.54	6.58371	7.53147	14.4214	11.604	14.6237	8.42712	34.9602	11.9687
BRCA2	-1.33079	8.57773e-05	0.000633579		Yes	0.824686	2.1922	5.70153	2.68154	2.2028	1.28543	0.710756	2.04882	2.53964	3.30125	3.15384	4.78079	0.977889	2.16682	4.42223	7.62558	1.9303	7.45315	2.46643	2.45789	4.244	6.6354	4.49372	7.963	4.60109	29.6343	9.50006
BRCC3	0.117153	0.66222	0.758856			5.4339	4.29478	7.06849	6.18252	6.31951	7.88485	8.70795	11.5976	6.45852	4.11522	12.4931	6.17725	9.47122	4.74005	9.21977	15.4281	8.84115	15.1574	5.60406	5.73795	19.9034	4.79357	5.37399	12.0433	4.21102	6.29173	4.52176
BRD1	-0.0560735	0.835517	0.889703			11.1378	15.4034	16.8031	15.2115	10.1976	10.3322	11.622	8.96771	10.5975	38.8954	4.56008	10.5815	4.28548	15.4696	12.4955	11.3201	10.5942	5.15796	14.2439	13.7055	8.09426	9.14791	13.088	13.5716	12.3524	11.3442	21.429
BRD2	0.631337	0.00176587	0.00747824	Yes		44.6325	51.3965	36.5595	37.9644	33.7413	35.7244	36.9614	34.9621	49.7646	87.7461	30.5842	45.1036	31.952	57.9389	39.0025	39.5769	48.6067	22.1821	35.8114	26.2916	22.0236	24.5244	29.2907	29.2893	32.6775	18.4944	29.1678
BRD3	-0.287862	0.132087	0.231811			7.32926	7.26676	8.96518	8.95759	6.23888	5.52858	6.7536	9.1292	8.11958	5.84761	5.0968	8.27725	5.43025	3.40577	10.9866	8.32454	7.81367	5.56314	9.20491	9.69779	3.95973	10.866	8.46896	10.1332	7.02934	7.44081	11.8577
BRD4	-0.364577	0.239904	0.361382			3.29553	1.51854	5.57974	5.91422	2.90073	2.46766	2.43981	2.2289	3.93697	7.60526	0.778569	3.6147	1.12477	1.83803	3.23463	2.48756	1.59171	4.49916	2.34841	3.34784	2.05569	2.5654	2.29304	4.5487	4.27384	6.37685	8.82091
BRD7	-0.0785101	0.657771	0.755023			9.85777	20.7697	10.3982	10.4356	15.3391	11.0794	20.4537	11.0347	13.6732	9.4878	12.935	14.8207	13.756	9.11431	12.7104	15.0306	11.5077	13.0099	12.8196	13.0872	17.0765	13.0908	11.6466	19.9725	10.9325	12.7919	12.9898
BRD8	-0.252103	0.188143	0.30168			7.5714	8.42487	9.22179	7.77599	9.19595	9.25276	7.68302	7.93332	4.37504	3.38893	9.72494	6.53698	8.93299	4.56291	7.70281	11.3257	8.40568	5.42891	9.06093	9.23848	10.5845	10.7506	10.4292	7.88497	6.65599	8.7872	8.309
BRD9	0.0182969	0.925293	0.949744			3.19421	4.59542	4.87358	3.82237	2.91775	5.59972	2.84116	3.08052	2.75531	5.50424	2.73228	3.27945	2.28475	2.52945	2.54132	2.26974	2.76226	3.87215	3.4614	2.23919	2.78261	2.99797	3.47636	3.50549	2.9497	3.87324	4.61314
BRE	0.728015	0.00232743	0.00939905	Yes		10.8788	3.77708	8.10441	5.96237	3.95218	7.73291	5.89972	3.94653	5.95769	4.40545	4.47199	5.70832	10.3001	3.7445	6.05428	6.28188	6.92189	3.64231	2.5961	3.51046	3.48994	3.96328	1.77126	5.18938	5.50222	2.6232	4.04679
BRF1	0.895399	0.00260653	0.0102734	Yes		1.9761	2.51121	5.05148	4.26366	3.67046	2.97578	2.27238	1.84158	2.3917	7.0771	1.82622	5.84374	1.57807	2.81532	2.39895	3.00188	1.6869	1.94718	0.970891	0.758532	0.565572	1.65321	1.78909	2.33157	1.26629	2.27544	3.118
BRF2	0.618273	0.00316553	0.0119709			5.19515	8.5103	5.73466	4.79629	5.6667	5.78482	4.83378	6.09555	6.70142	8.6516	10.0444	8.82245	6.47431	12.5115	9.6108	3.86017	5.44135	8.26403	4.34715	4.31431	5.36135	5.62017	4.9677	3.78675	5.72182	2.68657	3.89486
BRI3	0.488838	0.0781964	0.154587			4.96484	7.14679	4.05251	5.83164	2.73907	8.43288	5.59154	7.60352	13.1301	7.37446	2.13747	4.50992	4.41131	14.057	7.0408	3.6179	3.91023	8.18322	5.76184	5.09759	4.83742	2.91781	3.23757	5.35196	6.0529	2.16431	5.2778
BRI3BP	-0.556578	0.0871073	0.16735			4.31366	17.2803	11.9041	6.91403	1.88208	2.77332	4.09079	9.55114	3.45196	1.96971	2.67514	4.58947	1.20353	4.59726	8.29267	10.3383	5.50443	5.28933	6.60647	5.73165	9.43753	3.34438	9.01431	9.15688	10.1498	14.1651	8.53279
BRICD5	0.558367	0.0971662	0.181935			3.34059	1.8452	1.9996	3.08931	1.82348	1.27749	2.09388	0.86846	3.45312	1.62707	1.25556	1.26757	0.512151	1.1433	3.75578	1.10319	1.9294	0.456248	1.37395	0	0.852462	1.36525	0.961453	2.81683	0.459483	0.53396	1.74671
BRIP1	-1.07212	0.000752071	0.00369081			0.659686	2.67214	9.06946	2.20878	2.12497	1.23686	1.34847	3.50889	1.88596	4.14487	6.74209	4.62583	3.57117	2.93056	7.64853	15.4501	6.03519	6.63031	3.89828	3.27825	7.99956	9.12338	10.0634	6.746	7.0067	27.5589	10.2238
BRIX1	-0.283238	0.129817	0.22874			5.04958	8.69294	6.81589	3.74247	5.8856	8.83794	5.27358	7.40063	8.88589	6.17939	14.3006	5.67894	9.84634	12.4358	4.73245	7.75415	5.36089	11.7586	7.20505	11.5645	9.09514	10.2152	8.97703	8.12323	9.35903	9.91419	6.76577
BRK1	0.118132	0.686951	0.777787			155.624	89.7073	37.8345	78.4341	95.4968	111.146	142.951	72.0373	137.507	26.238	332.167	69.7148	240.963	152.586	118.571	109.28	101.387	116.001	135.071	135.847	157.454	133.353	118.446	87.5896	88.8795	39.0892	76.4539
BRMS1	0.71486	0.00198193	0.0082305			27.0078	27.1798	8.94667	15.0655	13.5978	20.716	21.6353	24.8972	17.1667	13.1136	22.2627	15.1704	25.4609	21.3141	12.8852	13.4616	18.1738	8.69465	17.8642	8.52565	9.41755	11.2091	15.1358	11.8884	11.6116	4.12923	9.60452
BRMS1L	-0.0423297	0.853066	0.901442			1.19039	1.09587	2.99268	1.3682	1.94935	1.90219	1.25088	1.62471	2.90045	3.67643	4.29515	1.6562	1.91626	7.23148	1.41153	2.46589	1.03129	3.23128	1.66652	0.611111	1.51884	2.25557	2.41142	1.97615	2.7016	4.186	2.29167
BROX	-0.537524	0.00851754	0.0265651			8.25664	5.91713	8.69835	9.96819	10.9472	19.5416	9.89155	10.1711	10.1104	4.33085	9.87318	7.83506	10.5503	11.8756	9.54837	17.115	10.6611	15.1238	14.2788	18.3315	21.8691	15.4182	14.6939	13.7703	11.5314	16.8995	11.3243
BRPF1	1.13056	2.28409e-06	2.87273e-05			9.66338	9.27887	12.7761	9.7686	7.34296	7.21839	9.50924	10.9987	14.1334	16.6796	8.49974	15.2659	4.13908	23.2628	13.4804	6.86555	10.8137	9.89058	4.84353	3.62348	4.32275	4.05941	6.07554	7.33165	4.63087	3.72303	6.00895
BRPF3	-0.0351978	0.886808	0.925048			3.8582	3.22896	5.29071	3.53091	2.87185	3.76524	2.94854	2.81759	7.19943	7.36144	1.81923	4.34758	1.08891	3.72128	5.39751	3.60124	4.19016	5.9281	2.6133	3.96136	3.49067	3.2057	3.86708	5.57311	4.99321	3.36379	6.12711
BRWD1	-0.0623409	0.748797	0.824829			17.3428	9.23424	22.3472	18.5864	24.5734	13.8565	18.8851	13.7453	10.642	18.3131	16.0403	13.6801	13.7434	12.0114	15.4697	19.0814	14.2234	19.3731	11.9006	15.8013	23.8623	16.9139	15.3556	13.1447	13.6598	29.7998	12.4659
BRWD3	-0.0125091	0.95491	0.970116			5.78068	3.56614	9.25302	8.96549	12.3385	7.87602	6.52824	9.32006	7.87891	14.903	5.68642	4.52979	5.12648	6.50375	7.98298	9.08419	6.58197	10.8932	4.46577	7.12911	10.9109	8.0039	5.9345	8.6378	7.35132	13.1429	6.94411
BSCL2	0.282436	0.222302	0.341639			3.98856	7.32414	3.36155	4.21969	6.08586	3.21182	4.853	8.85111	5.01033	3.65223	10.8176	6.73315	4.77576	3.60378	8.60142	3.63539	5.12136	3.41556	5.08037	4.20441	3.28415	3.84695	4.23504	4.62442	5.91401	3.36617	5.25552
BSDC1	0.270249	0.126337	0.224092			19.5025	13.5521	15.8079	17.474	10.4037	16.337	16.4877	12.9235	15.8942	21.4708	8.67471	14.1751	13.3543	19.6844	13.294	13.4583	11.131	13.9046	16.9737	14.0513	10.0993	9.35829	13.0692	12.8067	11.9047	8.33603	15.2433
BSG	0.285185	0.28665	0.412619			29.1629	35.326	18.4339	26.9781	24.3089	16.7741	25.4129	28.498	26.9791	17.532	34.4487	58.5819	24.7311	17.4618	37.7729	38.0275	15.658	40.9337	18.1525	14.4295	16.9959	16.0048	23.0513	23.3787	26.096	9.66909	63.347
BSN	0.15413	0.72425	0.805209			0.116965	0	0.205371	0.226635	0.110166	0.0937184	0.0474383	0.0780464	0	0.0949488	0.0322384	0.108489	0.0328755	0	0.135612	0.0772524	0.0521474	0.0732175	0.0678427	0	0.0729606	0	0.151918	0.0565048	0	0.205653	0.0509651
BSPRY	1.44676	0.000714505	0.00354174			0.721204	0.365166	1.06845	1.33629	1.6239	2.11282	0.987199	3.09363	0.878624	1.11968	0.447258	3.63737	0.456097	1.52725	4.59898	0.803818	1.26606	0.609468	0.847091	1.69695	0.506108	0.442117	0.658633	0.548742	0.409194	0	0.282825
BST1	-0.323906	0.333148	0.462986			5.66072	11.0348	4.47267	7.09518	0.974694	4.27345	3.35769	20.9432	1.26432	0.775441	1.57974	6.79287	4.74337	1.9979	5.25053	1.82265	1.77452	2.47158	5.79924	6.92606	5.95866	4.25096	4.29078	6.89131	4.81764	2.73705	7.27014
BST2	0.939464	0.00366403	0.0135035		Yes	97.4223	74.421	39.4556	50.2775	109.419	76.097	106.385	66.1199	176.003	29.4617	73.3885	84.158	111.305	52.1419	196.412	97.2642	87.8983	41.8279	89.614	51.7871	55.0106	51.0587	45.0186	60.9555	25.232	7.28902	28.2287
BTAF1	0.473911	0.00995186	0.0300263			17.8546	17.0104	31.0932	27.4986	23.84	26.2221	23.9237	26.603	20.916	43.0141	26.4225	20.4301	13.7537	45.6491	26.1986	28.8475	21.7884	25.3823	16.8843	18.6365	21.7803	20.4245	18.7133	15.2113	16.6628	22.3465	16.1848
BTBD1	-0.219801	0.20456	0.321145			21.8499	12.1901	14.187	13.4509	13.5055	18.6471	15.3236	14.3627	13.5561	12.2312	11.292	17.0296	13.4983	19.803	12.3148	22.6492	20.7515	18.8637	18.3766	20.5646	24.7036	15.317	19.8434	13.7662	15.4964	21.343	17.4546
BTBD10	-0.713423	0.00249347	0.00992951			5.79192	7.69812	7.86556	6.26011	9.26962	5.71034	8.07491	10.9731	2.94006	3.21773	6.2858	5.70797	15.5672	3.52058	9.44334	8.60718	10.7123	4.14679	10.2044	9.99389	16.258	14.1284	12.8709	11.3845	12.8709	11.0322	9.32195
BTBD11	3.09299	9.34671e-14	6.05716e-12	Yes	Yes	3.48598	4.79663	7.46409	11.3693	3.46818	6.83628	4.43576	6.09545	3.02577	7.50442	0.726117	1.99926	1.48093	6.36148	4.98273	4.66632	5.09855	1.40923	1.34746	0.500904	0.373481	0.16313	0.233298	0.138838	0.241571	0.84218	1.10616
BTBD18	0.480171	0.0719945	0.144943			2.44727	3.75086	2.35173	2.94126	1.8222	1.55015	2.25337	2.32651	2.79342	3.72089	1.80482	1.93251	1.50585	3.11258	2.0322	1.11398	0.995246	2.53391	1.243	1.49404	0.742651	1.13532	1.20808	1.26533	1.80132	3.48883	2.23068
BTBD19	-0.0066717	0.984892	0.989441			0.419328	0.121324	0	0.365626	0.507795	0.377986	0.364435	0.256961	0.681141	1.05037	0.594396	0	0.909214	0.563802	0.868173	0.474781	0.240367	0.337487	0.687967	0.902083	0.168151	0.146891	0.612716	0.416723	0.271904	0.631954	0.328884
BTBD2	0.460677	0.0333647	0.0790493			8.05277	8.04693	7.14751	8.81552	7.51783	4.89252	6.51764	6.90854	9.39271	7.46428	5.10396	7.30471	4.80101	4.14011	7.15665	5.16635	4.51942	2.87795	5.62966	2.67104	1.99156	3.82747	4.58742	6.60139	5.87724	3.18103	7.37318
BTBD3	-1.64495	4.29693e-14	2.9231e-12		Yes	2.64085	5.14285	7.22284	3.80823	6.42163	6.07329	4.73742	5.22833	6.81954	8.4349	5.03919	3.53291	7.10865	14.3395	4.61241	8.85525	3.39632	5.83677	30.1168	17.0799	13.2102	16.3552	14.693	12.3063	11.8332	24.2878	20.4736
BTBD6	0.118241	0.675257	0.769001			12.7822	25.1738	8.00995	9.60795	8.21983	10.1711	6.75728	5.21828	15.4648	22.799	4.37348	7.97209	3.45643	6.80334	5.26363	6.81207	8.22393	5.16502	7.40888	8.62862	4.45404	8.32218	7.85729	9.04526	8.40267	8.21469	15.6947
BTBD7	-0.633937	0.000140364	0.000935227			3.47932	3.39148	6.39495	5.22388	6.32851	5.41723	4.57298	4.56521	4.89612	3.86053	4.1539	3.96065	4.04773	3.67742	4.12029	5.75116	4.77807	5.47174	5.26432	7.77512	6.05838	6.4786	6.63359	6.06718	9.45871	10.0104	7.58833
BTBD8	-0.391272	0.381299	0.511931			0.539289	0	0.852209	1.50472	1.94287	1.26391	0.393701	0.0925321	0.350401	0.0788002	0	0	0.682104	0.406053	0.687789	0.641136	0.540979	0.607649	0.337825	0.812105	1.21103	0.925676	0.788002	0.468947	1.71348	1.13784	0.253783
BTBD9	0.280457	0.279129	0.404819			4.00189	1.7464	4.28004	4.37619	2.95189	3.82657	3.47033	1.63127	2.2267	7.52745	1.09692	2.83006	1.81773	2.20579	1.49963	1.9495	3.01637	1.81862	2.2045	2.16417	1.86188	2.03309	2.00301	2.13408	1.8566	3.53758	3.34683
BTD	0.903591	0.000841568	0.00405091	Yes	Yes	3.92804	1.84476	3.82332	3.37536	3.55895	2.00131	2.42432	1.56285	2.68169	2.12116	4.23651	5.30669	2.88016	1.28591	3.39919	3.66596	2.11294	2.69407	1.63448	1.07159	0.798992	2.93147	1.08138	0.891049	2.58397	0.900841	1.96458
BTF3	0.531798	0.0355803	0.0831624			162.57	203.404	85.7685	93.3822	104.605	305.565	138.941	256.941	163.136	129.95	457.764	201.092	331.784	243.266	140.176	191.714	106.147	220.833	154.292	173.762	142.995	152.266	169.104	102.865	107.272	68.0778	114.299
BTF3L4	-0.281518	0.146176	0.25041			16.5272	13.4742	11.8965	11.327	13.5423	22.5991	14.7836	19.586	18.2577	10.3095	27.9688	14.5176	35.1204	26.8258	10.5756	24.0402	12.1533	17.9515	21.7152	19.5097	21.5252	26.574	22.7168	14.95	21.8535	21.3016	20.5423
BTG1	0.19377	0.553872	0.670121			131.8	77.2477	42.3897	70.1872	135.328	242.544	116.494	66.3748	163.285	205.215	73.9235	22.3626	41.3736	203.119	29.7916	58.7891	88.8971	79.7843	128.489	158.145	66.8227	74.6184	62.5866	64.8213	95.04	100.363	62.5548
BTG2	0.863562	0.000593726	0.00304733			191.206	121.907	141.71	213.734	367.115	186.212	132.143	86.6117	231.575	220.046	114.973	88.7462	148.587	315.431	128.357	152.302	155.286	122.717	115.704	148.574	95.7506	99.5853	85.9955	87.1234	105.361	40.6113	76.7223
BTG3	-1.46337	0.000448355	0.00242009			2.65178	9.07461	1.44499	1.35541	0.290672	0.412126	1.78014	0.862924	0.148533	2.2714	1.13415	1.27222	4.27927	8.95042	0.477081	3.17069	1.55936	4.01823	3.72326	8.60617	10.267	6.95088	8.15032	4.85032	5.18812	8.1995	6.09604
BTK	0.160781	0.491805	0.614844			78.3531	67.8632	56.9923	49.5512	76.0882	72.373	74.1927	52.8664	47.3909	41.2495	66.5411	46.4267	101.668	25.2465	55.4684	59.9998	101.808	57.3853	56.902	40.9496	124.847	54.7006	37.8149	68.2133	55.5434	29.2545	36.8359
BTLA	0.269404	0.577605	0.690155			7.41467	3.34996	1.57729	2.63578	2.9009	1.69662	4.92721	0.831838	0.0926472	1.08342	0	0	0.360702	0	1.12419	0.113012	8.58221	0.449861	2.35215	5.79754	0.480303	0.559433	0.333361	0.942333	0.906103	0.902547	0.760479
BTN2A1	0.380835	0.0379142	0.0873574			11.6372	10.3749	20.2374	16.3127	15.4578	17.1151	19.5792	10.939	12.4815	15.7431	7.73484	13.0922	13.2401	19.5995	13.4601	15.8319	16.4214	9.91269	13.5159	11.1099	10.3155	12.4929	10.9835	10.313	8.71932	8.61517	13.1886
BTN2A2	-0.467613	0.0292701	0.0711135			12.0624	6.67493	11.9786	9.85671	13.5497	13.2201	13.2732	8.00169	6.47773	8.09038	4.9053	7.38247	10.7548	2.79169	11.7692	12.9952	12.2325	5.16179	10.426	9.55379	14.1544	15.1529	14.5916	15.5903	11.2196	11.5315	14.036
BTN3A1	-0.16529	0.45568	0.582515			24.2147	19.3244	19.3729	29.2343	21.0258	21.7246	25.0225	20.611	5.31034	9.35935	10.5613	14.5444	21.9247	5.5813	23.7338	15.7421	36.4169	15.2911	21.749	19.7492	18.6734	16.592	24.5787	13.5858	18.8073	20.3854	27.4295
BTN3A2	0.36567	0.203454	0.319829			36.4412	22.1961	22.831	32.1921	21.1944	11.3363	34.4657	27.153	8.75504	5.99416	20.2037	19.5804	37.4566	4.90368	32.634	8.92927	38.8683	8.09739	24.5566	12.851	13.028	18.6498	23.6485	15.4404	17.1931	11.7405	8.5016
BTN3A3	0.0660703	0.771574	0.841785			20.2738	16.1526	16.4899	28.0109	18.086	15.789	26.3454	15.5386	6.41689	4.49257	9.70699	13.0146	18.9963	3.71802	13.5893	11.6673	25.3469	12.9335	17.8983	15.5736	16.9471	10.692	14.8391	9.72207	11.9257	13.6294	14.8779
BTNL9	-3.63311	1.02808e-05	0.00010602			0	0.153481	0	0.0330382	0	0.444015	0.0461028	0	0	0	3.10175	0	0	0	0.0219656	0	0.152038	0.853876	0.276918	0.285295	1.27632	0.0464561	4.81679	1.58153	8.51332	1.93201	0.416055
BTRC	-0.306289	0.190843	0.304988			3.82632	4.58512	7.93606	6.50578	9.56157	3.59279	5.7807	6.53791	2.95228	3.89038	7.03963	6.52137	6.61413	1.56054	9.31625	8.33971	7.2608	6.25145	4.24453	6.72231	6.44432	7.34965	8.73588	9.59352	9.26276	7.51247	6.9774
BUB1	0.548344	0.264557	0.389			3.95017	9.06233	14.777	5.24263	9.0009	5.95553	191.954	9.17697	7.60896	5.64423	16.9095	8.51132	16.1826	6.05377	14.0032	14.1993	10.485	16.1886	5.51104	6.84339	16.387	14.4436	9.52624	8.7241	15.6291	19.1765	10.9944
BUB1B	-1.27061	3.30159e-06	4.00123e-05		Yes	1.27196	4.19811	6.88612	2.79319	2.2962	1.06162	1.49031	7.2344	3.21396	5.98871	6.77792	6.6199	5.89892	3.45839	8.46605	10.2678	6.14343	9.02378	6.09887	7.62619	17.0586	11.6095	12.0807	8.15198	15.6096	21.2873	11.0846
BUB3	-0.0966586	0.628328	0.732412			16.2338	24.2859	28.1024	18.563	26.2463	25.282	22.7506	25.3478	18.694	12.6213	63.4614	25.2018	29.755	14.5377	27.8056	35.1109	23.9046	32.1463	24.3888	27.7363	32.8037	33.7021	27.8226	18.2695	24.7348	33.2332	24.7874
BUD13	-0.102416	0.665663	0.761539			7.39361	11.4739	8.34552	8.53984	11.3953	6.83777	7.94454	14.1689	5.61503	4.5599	15.2442	9.4852	17.4887	12.4714	10.2979	11.2252	14.8336	5.08505	9.42352	9.03726	7.54691	14.1272	14.4514	13.6099	14.3827	5.23367	9.03726
BUD31	0.672539	0.00416044	0.0149753			15.8523	38.5629	9.44642	14.3627	18.8616	29.6165	21.7663	21.4254	47.6157	28.0158	39.5432	21.1928	38.6445	41.0086	19.5089	16.9334	22.3871	29.7363	17.8912	19.004	16.1584	23.3446	16.3695	15.5558	15.0741	9.18691	12.0859
BVES	0.244213	0.577736	0.690177			1.92419	2.86767	1.43429	1.5828	1.65418	1.40722	2.16452	0	7.48961	2.38721	0.9006	1.7174	0.826558	0.820075	5.38794	4.85571	2.54935	4.21347	2.59646	1.64015	4.17831	1.20183	1.618	1.13652	0.164791	3.51085	2.33494
BYSL	0.297184	0.261304	0.385645			13.0382	11.0185	24.0869	15.1306	9.54149	7.10236	7.8749	7.96669	3.96149	5.20824	9.07458	16.4435	14.7114	6.53288	10.2228	9.7575	7.90388	6.65846	6.65933	5.65006	3.15957	8.62527	9.11443	6.5252	9.36667	15.3378	9.49033
BZRAP1	-0.745002	0.0965672	0.181144			2.84145	7.82358	3.96194	5.0199	1.86946	2.2265	1.92071	2.46957	3.34854	19.4162	0.875312	5.63285	0.657713	7.55099	1.14121	1.08555	0.745193	2.6785	13.786	1.60808	1.77245	9.17622	6.74344	2.9876	4.29913	4.66943	14.9155
BZW1	-0.0316237	0.888854	0.926565			25.3243	23.9282	24.4192	17.8741	29.5419	34.7703	29.8926	28.9754	47.2364	46.3402	47.487	20.4291	51.4603	130.931	20.0178	25.5025	26.0577	58.0974	30.5514	51.253	38.6542	35.8134	31.8208	28.9608	38.1184	34.7589	26.8375
BZW2	0.304572	0.139479	0.241616			15.3741	17.8428	19.1084	11.4974	11.5315	10.277	13.1714	21.6863	24.9732	11.1902	28.5674	23.5532	29.5689	19.293	22.1312	14.2045	9.70395	29.0014	12.0235	11.9227	16.0015	16.5198	20.4032	11.0155	17.5112	11.1366	15.084
C10orf10	1.71583	5.91694e-05	0.000465232			11.3252	8.45809	37.1915	41.4128	55.2762	27.6272	26.7844	18.1568	39.3222	23.7365	34.4147	29.938	22.1133	8.12753	109.272	52.3135	9.23061	9.57063	23.9437	6.39543	7.74885	10.8479	8.63615	2.58511	4.81925	3.23578	17.432
C10orf105	1.02126	0.0253172	0.0632827			0.641048	0.34622	0	0.819796	0.135851	0.346707	0.259994	0.769945	1.11072	0.437122	0.318039	0.475676	0	0.16089	0.272523	0.677433	0.0857409	0.433384	0.245404	0	0.359886	0.0523972	0.499568	0.297297	0	0	0.167594
C10orf128	0.995653	0.0231629	0.059073			1.94343	1.45013	1.61637	2.76478	2.65536	0.78371	2.9869	1.31628	2.90761	0.560469	0.380598	4.127	3.49308	0.481344	5.39594	4.2561	13.0823	1.38302	1.73535	3.46568	0.717794	0.81515	1.83087	0.711552	0.928551	1.16898	2.04571
C10orf2	0.268823	0.414825	0.544477			3.24588	4.38262	4.27441	3.24948	1.71967	2.92586	3.14486	3.91916	0.390555	0.966133	1.04375	7.69394	1.74862	0.678877	4.0421	2.20337	2.05011	0.81274	1.38064	1.13146	0.674907	1.62133	2.37142	2.97931	2.86476	2.74783	2.59293
C10orf32	-0.318403	0.195455	0.310333			11.2127	10.5662	4.92192	10.1163	19.6367	15.3715	16.4852	11.7572	31.6208	8.81774	40.7561	4.00842	20.3868	35.9101	11.285	23.0658	11.0136	17.8983	17.9664	21.3995	25.3544	26.0628	22.3572	16.0472	16.9649	16.5658	12.0311
C10orf54	1.67376	9.93847e-09	2.44745e-07		Yes	21.6701	40.8074	12.0212	31.1927	22.3081	20.0525	27.8176	22.4009	31.8605	13.639	9.99624	15.0462	3.32858	6.19215	16.7101	7.41428	23.8005	11.583	8.97255	10.5266	4.73237	2.3695	4.5964	9.54693	6.06589	1.59056	6.51465
C10orf76	0.440021	0.00638383	0.0211245	Yes		10.3943	8.18678	9.47627	13.0137	11.7669	9.48962	10.323	12.1566	12.1941	11.748	9.36609	10.5063	8.98935	6.93998	8.34324	8.2294	12.2538	10.1603	8.64923	7.85973	6.35908	8.22366	5.64682	7.99561	8.87141	7.41961	6.96785
C10orf88	-0.197874	0.469749	0.595369			4.38603	3.36481	3.93808	3.53461	7.81617	4.61254	4.93233	4.10489	2.48279	1.35945	6.26429	3.79083	5.71566	0.750551	5.7787	5.00368	6.86633	1.94685	4.61391	9.2568	5.22313	5.13308	4.80661	3.87173	5.2787	3.85585	2.86669
C11orf1	0.666399	0.0409222	0.0926922			2.1466	2.11803	2.82679	1.53575	1.22475	1.63727	3.08062	2.40823	2.05635	0.683614	6.55371	4.51814	6.82247	4.55869	4.72235	0.545297	3.03674	3.7831	2.09748	1.24328	0.927006	2.09198	3.09637	1.86661	1.37407	1.83873	1.46776
C11orf21	2.42111	7.57286e-15	6.09442e-13			17.4254	8.9501	4.76133	19.3535	7.82191	7.51419	16.2528	6.89308	1.79456	12.6942	2.24226	7.12647	3.36634	2.36316	2.88203	1.39302	7.40507	2.31989	3.64382	1.13432	0.845763	0.554121	0.550325	2.53269	0.911744	0.353176	1.33912
C11orf24	1.96152	1.68795e-08	3.97393e-07			6.31471	2.13155	1.95663	2.37514	5.57591	2.79026	2.25979	1.64648	1.20675	1.58306	0.921436	2.23949	2.19251	2.09762	2.79936	1.65602	8.63232	1.67416	1.42199	0.466138	1.21646	0.455422	0.542763	0.807508	0.56201	0.326553	0.582673
C11orf30	-0.676044	0.000120827	0.000833005		Yes	2.46957	2.79078	3.88839	3.30797	3.90618	2.77455	2.76529	3.68464	2.47084	2.49719	2.21959	3.16205	2.60297	2.59379	2.7699	3.24445	2.27984	2.80278	2.88662	3.97489	3.61676	5.59489	4.20992	4.12373	4.1426	7.7088	5.48793
C11orf31	0.405861	0.110722	0.201674			49.3078	75.2222	39.0316	34.6977	28.1105	39.169	44.3001	67.4158	41.6072	20.0505	83.0555	55.8745	108.648	28.5849	54.623	48.9405	42.4881	26.1814	53.1511	33.7508	36.9773	49.911	48.7895	30.4669	33.6336	18.6579	29.0584
C11orf49	-0.442979	0.0969266	0.181597			2.86694	1.40376	1.49356	2.71955	1.50222	1.70392	1.37998	2.13523	1.63761	3.22241	0.937819	2.5423	1.47438	1.66049	0.401801	1.06122	3.19196	1.13595	2.25314	1.06746	1.32652	2.897	2.04853	2.02727	4.29002	2.71426	3.08871
C11orf54	-0.906713	3.93884e-05	0.000329253	Yes	Yes	3.29629	4.29174	4.38509	3.43139	4.6689	4.45696	4.05163	5.65584	2.29474	1.20413	5.33999	3.08863	5.61569	1.70948	4.66024	5.56498	4.1839	3.33514	6.93564	5.8249	9.06392	9.56747	7.91283	5.05997	8.16798	8.87094	5.51361
C11orf57	-0.241447	0.204294	0.320891			9.01338	11.1311	6.22424	6.77287	10.0941	9.54492	10.6102	12.7935	7.02293	4.44362	12.9972	8.61513	13.6711	11.104	7.88021	9.69196	8.96813	7.30731	11.2657	14.3456	12.6504	12.6232	10.1186	7.55098	12.0573	10.6296	8.30502
C11orf58	-0.466339	0.00746087	0.0239398			18.0357	19.2978	15.3643	14.7722	19.0076	26.161	20.732	26.4	17.6095	10.6551	19.7168	14.6095	28.684	14.4125	17.4023	25.0925	16.361	23.3346	29.0445	23.9751	30.4987	29.6823	31.8231	23.4614	20.0799	26.4971	25.0504
C11orf65	-0.680526	0.043901	0.0981753			1.43606	0.484747	2.1275	2.29561	2.15568	0.64724	1.38328	1.02668	0.291586	0.524589	0.593721	0.91575	0.529773	0	0.555	0.474242	0.540212	0.471946	1.12449	1.57685	1.67961	0.660259	1.00546	0.780469	0.950585	3.05098	1.31404
C11orf68	0.229038	0.359342	0.489828			10.2976	14.7932	9.93397	8.97886	11.6727	5.9364	10.9268	10.0671	5.44604	3.67421	6.23761	15.1601	4.39204	2.25393	11.1757	6.52453	12.9724	2.9682	10.5012	4.50785	5.04168	6.60634	8.39819	8.32973	8.696	4.21063	6.66787
C11orf71	0.23303	0.302979	0.430633			16.176	14.3453	5.29391	12.7691	12.0691	8.28279	12.8106	13.8775	9.17317	7.34258	17.0953	11.7189	21.5493	7.74735	10.4871	12.043	8.92947	9.0593	15.5394	11.5309	12.6278	8.80145	11.1188	10.071	9.12355	7.06824	4.65442
C11orf73	-0.0138698	0.956187	0.971021			11.1564	16.1038	8.76622	9.1902	11.6254	10.4454	13.2743	15.5465	7.20877	3.19727	22.4762	18.2661	25.727	5.33708	11.6486	10.0757	9.83109	8.12573	10.8112	14.3869	12.9763	12.7715	11.5732	12.4347	13.9887	12.6797	8.60508
C11orf74	0.176678	0.59022	0.701248			2.86108	9.85082	6.78183	7.85824	8.79168	11.8634	10.6176	13.3773	6.7388	4.07607	32.2925	15.9226	30.9404	7.5398	14.8445	13.7474	6.17061	10.1548	4.40598	3.7699	10.4404	7.54186	7.73407	5.34898	28.8949	13.0792	11.6687
C11orf80	0.100535	0.687163	0.777823			2.35224	2.94917	0.88503	2.24634	2.31441	1.56501	1.7036	1.1051	1.81948	3.88716	2.22287	1.94803	2.40847	2.84641	1.72076	0.998742	2.02253	1.00968	2.28043	1.26507	1.10047	1.92265	1.80037	1.41232	2.79632	2.65874	1.49349
C11orf84	0.24855	0.338539	0.468541			7.8876	9.12851	2.9677	4.65048	3.90027	3.79197	6.94646	7.15352	4.63685	2.25017	4.47226	6.47992	3.89555	3.95927	9.71117	7.44223	10.2483	2.2007	5.92137	5.09049	2.53036	4.14455	6.42122	4.63785	4.77358	1.98119	7.07012
C11orf95	-0.0352357	0.86596	0.909698			11.8406	8.83131	5.74217	5.4094	5.44676	6.29528	7.20341	4.13625	5.24025	3.47063	2.63821	3.35396	2.10744	4.67118	6.12427	3.44192	6.68566	1.95729	6.69924	4.53771	4.27898	4.52033	5.72394	5.94958	3.54006	5.11116	5.81117
C11orf96	0.69268	0.278175	0.403894			0.888588	0.179967	0	0.154958	0	0	0	0	1.29905	0.649197	1.54297	1.11267	0.112391	1.50537	0.360586	0.176067	0.980511	0.901103	0.185545	0.334527	0	0.108946	0.0649197	0.927222	0.806661	0	0.0696932
C11orf98	0.386847	0.173456	0.283973			43.2659	60.1835	17.844	30.0557	46.3485	33.0002	53.5107	65.8746	15.0599	10.9419	63.6881	46.9662	66.7509	18.3468	56.9161	37.2117	61.7637	25.9823	38.2221	21.4791	32.6976	45.1768	42.899	26.8732	40.4638	13.3753	25.1709
C12orf10	0.62978	0.00551635	0.0187736			8.40422	11.7446	3.6522	8.64696	4.71972	8.93925	8.38505	7.42636	5.05106	5.15766	9.58993	7.36648	10.3109	5.2205	7.60034	5.24548	6.32293	3.03025	5.52787	3.16394	2.12317	5.56417	5.77167	5.48101	4.95909	2.36426	4.81183
C12orf29	-0.456013	0.038488	0.0883652			1.66625	2.71298	2.06516	2.22202	2.2156	2.67998	2.02737	2.94306	2.17589	1.57539	4.29542	4.5456	5.04148	1.72198	2.63266	3.8518	2.35972	3.75492	2.71179	6.02693	5.31915	4.40627	4.34427	3.03987	2.22444	4.136	2.4856
C12orf4	-0.103671	0.596627	0.706168			4.01316	5.62038	4.55395	3.64812	7.2833	5.07989	5.81797	5.09114	3.67552	3.33748	8.79017	6.71212	9.17989	5.62546	5.17269	7.99408	6.89516	4.95482	3.5659	4.98255	7.78964	7.32819	6.39424	4.90044	6.3949	9.68339	5.05622
C12orf42	0.253601	0.682175	0.773995			0.516607	0.435956	0.340153	0.56306	0.0456165	0.0776124	0.785715	0.0369335	0.0699299	0.912123	0.533961	0	0.598965	0.324146	0.149741	0	1.38194	0.339554	0.629255	0.162073	0	0.211129	0	0.0374353	0	0.756934	1.04672
C12orf43	-0.0211584	0.919984	0.946507			2.50699	4.45146	2.0351	1.85654	1.60113	2.01217	1.25356	2.03292	2.56609	2.13267	1.61862	2.29347	2.34559	2.00398	2.26958	1.49703	1.7225	1.43174	2.09752	2.06862	1.92799	2.35791	1.70614	2.12027	3.19554	1.0265	2.53191
C12orf45	0.180724	0.477915	0.602803			5.47886	10.4966	5.26497	5.42277	3.92257	5.73956	5.58527	6.98702	4.08903	3.24553	8.81576	4.53245	16.8562	6.41087	7.55408	7.7752	4.60478	5.67282	6.02937	5.57467	4.98786	4.72031	7.24834	5.66556	9.40973	4.16569	4.181
C12orf49	-0.976087	4.03046e-05	0.000335318		Yes	19.5432	9.56256	13.7493	7.40609	9.02591	9.91607	12.4076	15.6388	13.0065	4.46302	5.0713	5.62095	5.23309	2.74873	7.81628	13.6713	12.0605	10.5852	22.7035	17.5002	22.6127	11.1301	27.0982	18.2215	20.0501	13.0942	20.5964
C12orf5	-0.0147938	0.956258	0.971021			5.02218	3.81432	1.37783	3.28426	6.06062	3.52103	4.75272	2.81254	3.2858	5.29992	2.24938	0.485235	2.38206	5.90845	4.40755	3.10971	4.96795	3.92972	2.87658	5.77715	5.28651	4.1905	4.48455	2.66879	4.2742	2.08491	3.00893
C12orf57	0.119391	0.710836	0.795034			81.9629	158.434	43.3584	55.0759	44.7849	97.1413	64.6377	82.4368	87.0516	151.666	88.9158	115.66	104.407	110.108	79.2589	81.78	50.714	34.5993	179.496	92.3062	43.2613	122.536	73.018	26.8032	131.959	13.7542	33.4244
C12orf60	0.0800419	0.847161	0.898056			0.461405	0.093449	0.182283	0.885092	0.293343	0.374323	0.561405	0.158337	0	0.235969	0.343371	0.834541	0.525235	0.260558	0.13374	0.22856	0.138855	0.779839	0.144518	0.173705	0.388551	0.678848	0.10113	0.200611	0.209432	0.40563	0.759961
C12orf65	-0.409436	0.0398913	0.0908081			3.212	3.79477	3.05485	3.91573	3.08831	2.78809	3.40153	2.50046	2.27056	2.82469	2.28704	2.93787	2.97172	1.11965	4.82748	3.80092	3.19224	1.10585	4.16079	5.03843	3.00538	4.70382	4.43259	3.20683	3.50983	3.13749	3.91878
C12orf66	0.330453	0.119122	0.213906			2.10897	2.42042	1.94407	2.4212	1.82498	1.90104	3.03649	1.44744	1.19901	0.8988	1.1335	1.3693	1.28928	1.25711	1.22259	1.49739	1.58669	1.94065	1.5413	1.05862	1.08532	1.16357	0.87312	1.86445	0.957263	1.54503	1.62653
C12orf73	-0.0201739	0.926514	0.950364			3.20107	3.86232	2.69068	2.85051	2.38152	2.51711	2.90041	2.80466	2.65517	1.94061	4.05479	3.50607	4.82408	2.17945	4.89587	3.10386	3.68935	2.2255	3.34206	3.07687	2.67652	4.50921	3.5329	2.36897	2.31857	4.67025	2.02988
C12orf75	2.01234	9.84632e-12	4.83019e-10			14.6421	22.5187	13.92	7.03207	11.2005	7.41093	15.529	19.279	12.5916	14.4158	44.4793	27.0169	53.2811	79.0001	24.012	28.7795	25.2131	32.5552	2.82033	6.19031	10.5499	4.896	6.92186	4.698	6.21957	6.05749	3.50047
C12orf76	-0.304578	0.139174	0.241256			3.0798	4.7236	2.83506	3.31111	2.72475	2.74921	2.9469	2.92437	1.94281	1.26704	1.78015	2.37128	4.4627	1.0694	3.86546	2.39949	3.38941	1.51611	3.87103	3.37706	4.3645	3.776	3.08021	3.0681	2.85014	2.31322	3.3067
C12orf79	1.06157	0.0870842	0.167333			1.79482	2.22795	0.68619	0.605792	2.69932	5.37548	2.39514	1.24176	13.7308	12.9436	1.86708	0	0.805527	29.4254	0.234946	0.917753	0.522709	6.4584	1.23917	3.26949	0.162519	1.98758	0.253796	1.96347	1.97097	1.93415	1.27147
C14orf1	0.827261	0.000761907	0.00373165		Yes	7.68809	11.3537	6.64403	9.21733	5.94003	5.99166	7.69784	4.53453	7.545	2.63291	13.7074	11.365	12.1551	6.63286	5.47823	7.93405	10.7649	9.02358	3.76252	6.33137	3.37197	4.81119	5.61687	5.50144	5.2708	2.67534	3.76867
C14orf119	0.230289	0.406177	0.535916			23.4036	21.9572	17.6759	17.2054	23.4006	16.1324	25.2654	14.3205	5.87012	5.74142	22.9091	19.3933	40.2666	5.50673	15.7953	17.7307	30.6697	8.91935	17.0382	19.4355	24.4744	15.402	15.3803	15.363	16.1427	7.86676	10.5276
C14orf142	0.283177	0.299632	0.426961			11.5115	11.4722	7.94054	8.44408	15.8763	10.0472	9.55994	11.1299	7.42021	4.53886	32.6351	11.6942	27.5023	8.25476	8.8978	25.1625	14.4803	8.44127	8.87084	10.3185	14.3614	12.7696	14.8181	11.44	9.53786	5.78287	6.0191
C14orf159	0.38743	0.0270689	0.0667497			13.5663	17.0541	14.4383	17.3355	13.7552	10.3312	14.5855	11.0617	9.0236	12.197	11.1692	15.6612	9.54095	3.90753	9.96622	8.22637	9.38538	10.0479	10.3023	9.79633	7.05807	6.91846	7.34813	10.7544	10.7495	8.01947	9.51657
C14orf166	0.270102	0.186071	0.299333			14.5675	18.2667	16.0141	12.0171	19.0599	23.8419	19.0503	18.3009	21.523	21.6191	50.7168	20.3736	33.3258	36.3391	13.4238	18.9752	10.9027	34.1985	19.5339	20.4109	17.9922	26.8375	18.8426	12.9758	12.5345	16.7043	11.7236
C14orf169	0.599289	0.00362157	0.013359			19.8795	17.406	11.6604	10.2185	10.5782	10.8769	12.0412	7.37305	15.3702	7.86445	9.90578	11.5948	6.69777	15.3603	9.81332	9.63244	14.1073	11.7377	8.83679	7.84355	6.5793	5.3217	9.00606	8.83199	10.6389	5.18953	7.69376
C14orf178	0.719828	0.127642	0.225878			2.9952	0	1.18329	0.783485	2.85635	2.15992	2.55104	0.256961	3.89224	4.15772	2.97198	2.08362	3.40955	4.51042	0.347269	1.78043	1.20183	2.02492	2.5017	0	0	1.46891	2.4071	0.260452	3.39881	0	0
C14orf2	0.626015	0.0223897	0.0574941			59.3995	81.0355	30.2478	41.9939	42.0689	78.1441	65.3613	59.17	49.0456	33.0213	187.018	90.2885	146.589	156.558	56.0544	56.7067	49.8612	78.2693	60.6297	50.4427	59.7959	70.253	54.9904	30.4971	40.9186	20.8443	30.3644
C14orf28	-0.183826	0.456741	0.583629			1.41884	1.21576	2.58706	1.52263	3.00682	1.91844	3.2535	1.35769	1.50693	1.15621	1.89518	1.51849	3.45112	0.821773	1.45522	2.86539	2.13494	2.88995	1.99411	3.90342	2.4509	2.40865	2.47189	2.51501	1.73388	1.82303	1.45522
C14orf37	-0.435765	0.237955	0.359348			2.53648	0.846785	4.29456	1.04506	1.29953	1.70852	0.644373	1.43477	0.860254	0.570195	1.03715	6.47631	3.10243	1.15428	2.71462	0.358988	1.76153	1.8844	2.35719	2.30857	3.91205	1.40114	4.21537	0.775606	3.22619	3.57759	1.09307
C14orf79	0.374112	0.207085	0.323953			0.726414	1.06255	1.75376	1.51309	1.4539	0.909439	1.52219	0.311599	1.11441	2.7715	0.80087	1.06681	1.02087	1.06351	0.397715	0.79963	1.53835	0.591135	0.969079	0.455789	0.566405	0.692707	0.855039	1.26333	0.732711	0.993387	1.04452
C14orf80	0.430276	0.182643	0.295167			2.07777	4.20814	1.11934	1.50973	1.63453	1.10672	1.07252	1.05332	1.7898	2.64501	1.87424	3.24121	2.11037	1.0074	0.985502	2.37036	2.71588	0.461135	1.33115	0.237036	0.441843	1.6983	1.449	2.29951	0.643023	0.996332	2.69134
C14orf93	0.244637	0.182801	0.295345			6.11266	4.9319	3.92663	5.19984	5.00255	5.10683	6.22811	4.47667	3.63263	2.97725	4.43801	3.80286	5.28	3.18057	4.26381	4.13573	4.18759	2.46382	4.59185	2.05802	3.20847	2.86373	4.57479	4.27821	3.15801	3.75727	4.05367
C15orf39	2.68553	2.62613e-09	7.4678e-08		Yes	11.646	7.20098	5.87654	14.4252	8.41898	11.6097	8.21069	4.20192	21.5694	30.4027	3.41992	6.15821	1.78964	20.3512	6.37274	2.62387	2.58399	5.19168	1.64771	1.22927	0.407359	1.42342	0.477113	2.99708	1.89379	1.08443	2.13414
C15orf40	0.279722	0.156835	0.263669			3.35424	1.59845	2.81816	3.21582	2.38016	2.31212	2.65925	1.53647	1.282	1.17539	1.58129	1.83715	2.43801	1.19992	2.01488	1.74425	1.64432	1.76145	2.28976	1.25706	1.57634	1.47007	1.92942	1.38578	1.27448	2.13487	1.36896
C15orf41	0.504342	0.179544	0.291449			0.140434	0.331828	1.29454	0.857146	0.471214	0.696237	0.455655	0.2008	0.190097	0.461701	0.92897	0.227951	1.06575	0.39652	0.420624	0.927532	0.469581	0.369217	0.109965	0.0881156	0.262801	0.143483	0.273601	0.468114	0.265597	1.27574	0.550722
C15orf52	1.37422	0.00121138	0.00548574			0.758092	0.227463	3.21678	2.98677	2.35033	1.46794	1.33235	5.08255	2.91892	0.943609	2.15914	3.24234	1.06539	1.32129	4.08548	2.75385	0.844965	0.664369	0.864768	0.211407	0.157628	0.172123	1.35387	1.02544	0.382332	2.12278	0.748733
C15orf57	0.229616	0.326078	0.455425			6.51019	2.51852	1.92654	2.65752	1.91186	2.24184	2.67005	2.0709	1.78229	1.49637	1.57259	2.74783	2.8681	2.15716	2.28986	1.81172	6.01696	1.81325	1.55286	2.01946	2.94304	1.94315	1.69232	2.16264	2.7115	2.10067	2.54345
C15orf61	0.550777	0.0222971	0.0572922			3.06804	1.42029	1.55837	1.68151	2.08987	1.89638	3.03971	1.99287	2.6342	0.864574	2.60936	1.70743	2.27288	2.22755	3.35388	1.12897	2.11039	1.33339	1.62447	1.98005	0.984233	1.23595	1.85723	1.48638	1.39258	1.00181	1.10003
C15orf62	1.71097	0.000116405	0.000807948			4.09268	3.06331	2.46044	2.40489	2.5454	3.20798	1.29905	2.51886	14.3077	17.4205	2.20704	4.20873	1.35039	8.20629	1.18628	2.5562	1.428	2.00499	0.743121	1.3398	0.499488	1.41809	1.17003	2.01152	1.21152	0.312866	1.95388
C16orf13	0.671648	0.0136124	0.0386197	Yes		11.4073	16.1023	7.73857	10.3483	12.6977	6.85508	13.8796	10.1818	12.5402	8.58664	14.8631	28.3754	9.47305	14.0981	18.9036	6.05021	15.9509	4.54409	12.2706	4.33789	6.46878	9.18269	10.3545	6.61292	10.7217	3.44409	5.78385
C16orf45	0.849468	0.140567	0.243144			0.400226	0.463191	0.451754	0.149559	0.363498	0.618458	0.556534	1.07912	0.185747	0.584805	0.850979	4.61379	1.59096	1.29149	0.099435	0.849662	2.0074	0.386536	0.268621	0.215248	0.481475	0	0.292403	2.08814	0.778555	0.201055	0
C16orf52	-0.876906	0.00031708	0.00182525		Yes	2.61769	1.25565	3.12966	2.793	2.59123	2.17332	2.30495	2.39349	1.17492	0.67943	2.05058	2.10853	2.43962	0.453841	2.53583	3.07111	2.34949	1.55237	3.03865	5.57576	4.93083	3.8851	3.69912	2.99507	3.12677	5.26869	2.18816
C16orf54	-0.175205	0.460965	0.587857			48.6981	46.4234	11.6013	42.0348	21.0033	26.3969	30.7676	24.7732	11.6601	6.97267	4.65399	20.9958	12.0713	2.76383	22.84	11.3947	45.2504	3.86028	38.622	16.2759	20.6075	13.6015	20.8584	29.082	19.8085	10.0395	21.3685
C16orf58	0.150979	0.489859	0.613033			15.3935	12.5883	11.4743	15.1949	9.97125	8.74439	14.6304	9.91712	11.7947	9.97322	10.9513	20.3664	8.96357	5.24848	14.4464	12.0278	9.61468	5.17071	13.0998	6.12323	8.47891	7.47808	13.623	17.9317	8.83278	5.61737	11.3444
C16orf59	-0.265366	0.472132	0.59753			0.812712	3.44164	1.16753	1.61053	1.33087	0.998981	0.269687	1.14093	2.16023	0.809676	4.21534	4.00895	1.86898	0.973516	4.54005	3.22066	3.18693	0.665987	1.50417	0	1.24434	2.17403	4.04838	4.36873	2.17981	2.07847	3.36095
C16orf62	0.138985	0.473305	0.598386			5.28936	6.03405	6.56739	5.06376	5.42161	4.41758	5.06977	4.50074	4.27839	4.03787	5.30191	8.41041	6.22589	2.76342	5.25651	3.84997	5.04606	2.40826	4.11357	3.98258	4.3633	4.28807	3.75396	7.02119	5.97761	3.30244	4.01306
C16orf70	-0.117934	0.540796	0.658247			3.32289	5.15481	5.02754	4.03778	3.10891	3.09087	3.48391	3.97283	3.38784	2.53099	2.19224	4.57396	3.71104	2.9278	6.02485	3.22198	4.00706	1.5534	3.43234	3.72629	3.96911	3.33724	3.719	4.91824	4.33224	4.03998	3.74293
C16orf71	0.210712	0.629253	0.733294			0.271729	0.275169	1.0735	0.908232	0.719813	0.367409	0.165311	0.271972	0.147129	0.231611	0.112343	0.945145	0	0.170497	0.498827	0.448676	0.181721	0	0.118207	0.51149	0.127125	0.222103	0.231611	0.630097	0.102782	0.557393	0.319681
C16orf72	-0.105044	0.688631	0.778543			22.4078	25.0722	18.1562	15.8205	17.8462	26.3767	22.0765	21.4004	33.6583	53.7516	12.1912	15.1538	7.57688	55.6308	12.6512	20.9759	14.217	36.5778	29.6422	28.403	25.5772	17.1321	21.5336	32.502	21.1919	25.5027	25.4506
C16orf74	3.02227	0.000123728	0.000848255			11.0217	2.34972	1.5278	2.10749	8.81016	6.27475	2.58797	0.0829437	0.157046	3.03729	0.23983	0.134513	0.366854	0	0	0.191567	5.14017	0.217873	2.01879	0	0.271386	0.118536	0	0.0840707	0.219419	0	0.227485
C16orf86	1.04854	0.0025945	0.0102358	Yes		5.77542	6.2066	2.32821	5.54965	6.24455	2.76238	3.87209	3.84249	1.53166	1.11946	3.50856	7.21544	2.23619	1.33119	4.03135	3.38636	5.43882	0.664033	4.12242	0.44373	0.992554	2.31216	2.06669	2.97227	0	0.62171	1.29421
C16orf87	-0.450576	0.0316946	0.0756881			2.37974	2.98364	1.90267	1.87736	2.61163	2.93677	3.51596	3.23253	6.53465	4.65702	5.97351	3.62627	3.33244	12.052	3.56386	4.603	3.01242	7.37384	5.56067	3.94623	5.4076	4.96702	6.64402	6.79926	2.9576	4.43321	5.64383
C16orf91	0.0799262	0.72751	0.808177			16.5577	27.0702	11.0336	10.6105	12.8942	7.19291	10.68	13.5205	11.6657	8.89055	12.3715	21.094	22.7088	15.396	16.0749	15.0205	11.0064	10.3398	13.6422	9.0123	10.0795	13.6968	15.3034	19.4287	15.3933	6.66431	15.0205
C16orf93	-0.171858	0.564008	0.678916			1.57411	1.94056	0.540756	0.895121	1.08778	0.616919	0.666179	1.87887	1.00054	2.05006	1.18841	1.9044	0.259691	1.4171	1.62668	1.01706	1.44173	0.694034	1.3219	0.257654	0.576332	1.5943	1.90005	2.49953	1.86388	0.601665	1.18092
C16orf95	0.259136	0.488663	0.611972			0.459644	0.930926	0.45397	0.551072	0.18264	0.155373	0.279632	0.345041	0.0933288	0.209883	0.570102	1.51883	0.363355	0	0.566229	0.455375	0.461085	0.517909	0.569869	0.216303	0.322558	0.563549	0.293837	0.249807	0.260791	0.202042	0.450632
C17orf104	-0.258369	0.462524	0.589307			0.146959	0.148819	0.387053	0.29899	0.415249	0.176627	0.447024	0.14709	0.954862	0.679994	0.303792	0.13631	0	0.507153	0.212984	0.388251	0.4914	0.689949	0.06393	0.368839	0.412517	0.690689	0.339997	0.383372	0.333524	0.904364	0.480259
C17orf107	1.70332	0.000203747	0.00127089			1.60869	1.00249	0.733305	0.701335	1.11453	0.780815	0.451694	1.1147	2.91461	3.52589	0.61393	0.688669	0.704321	0.815263	0.215209	2.51322	1.6758	0.209147	0.516783	0.465864	0.173678	0.151718	0.0452037	0.69943	0.42126	0.217574	0.485276
C17orf49	1.588	3.17557e-07	5.15162e-06		Yes	20.1394	12.0253	7.60762	12.1033	10.6274	13.7419	15.2297	8.60447	23.4601	28.1964	25.6757	11.0517	33.4901	44.2529	8.93069	9.06202	16.822	15.8213	9.80117	3.02067	3.37839	9.44395	5.27583	3.69786	5.28082	2.25721	6.92238
C17orf53	0.44792	0.150922	0.256036			0.421022	2.13176	3.32659	1.28486	0.892232	0.948782	0.597649	1.204	2.96354	4.05001	2.78506	1.95257	1.42005	3.69839	2.52206	4.03208	4.3642	3.79513	1.20881	0.264171	1.37879	1.03239	1.38418	2.31867	2.38878	1.60389	2.09135
C17orf59	1.16302	0.000160483	0.00104552	Yes		17.1965	13.2679	5.49965	11.7098	12.5815	9.5959	10.9599	6.53349	6.25176	5.92287	7.9222	10.7095	9.5288	1.69557	6.97829	7.70712	9.28237	1.19949	5.8564	2.77456	1.60903	4.61836	5.68356	5.26932	3.34522	0.431937	3.40398
C17orf62	0.470494	0.0357982	0.0835134			30.9851	21.1347	27.5222	28.1353	37.0633	19.023	24.0106	17.1548	16.7613	21.4875	22.4875	20.1152	25.5495	8.01076	22.7783	26.8565	30.5267	6.79863	19.4464	12.7294	9.00031	17.4044	16.0997	17.616	18.589	13.6839	21.6729
C17orf67	0.0103224	0.976593	0.984106			1.31242	0.354408	1.03697	0.839185	1.76148	0.94642	0.106457	0.675561	1.98972	1.662	0.651122	0.121732	0.774655	0.658783	1.62309	1.30023	0.965457	1.3802	0.593764	2.63513	0.491198	0.750911	0.383538	2.05422	1.19142	0.307673	1.16659
C17orf70	0.922291	1.00959e-05	0.000104287			8.70386	7.17885	6.06805	7.82958	6.76048	6.17719	7.66715	3.0747	6.20548	7.48116	4.49405	4.71238	4.98137	5.7825	4.97722	5.61862	9.0077	2.4407	3.57733	2.66884	1.87938	2.65578	3.13633	3.59593	3.39652	3.04685	4.41719
C17orf75	-0.591039	0.0125141	0.036128	Yes		3.01231	3.12484	4.35384	3.17107	4.74886	4.43724	3.30759	2.89945	1.4918	1.52981	7.4724	2.40218	3.57772	1.10639	2.27867	4.18535	3.09546	3.43555	5.46538	5.67024	6.08392	4.95437	5.4751	3.35411	4.33531	5.87768	3.5439
C17orf80	-0.0488607	0.853165	0.901442			7.46134	6.77731	14.4705	7.21552	12.2664	9.29371	10.3439	8.76763	3.74616	2.74212	14.6948	7.17232	18.9317	3.14946	8.31004	11.2449	14.1076	4.63667	7.64834	9.02277	10.2817	12.031	9.51483	8.29693	10.8785	9.06392	8.68938
C17orf85	-0.119448	0.472461	0.597761			6.80523	5.1649	7.98056	6.48337	8.68337	8.08435	6.58924	5.7891	8.6339	7.09667	6.21939	3.42847	6.65036	6.31054	5.26562	7.99107	7.91882	7.24815	5.99809	7.60501	5.79105	6.48164	7.28508	9.1567	7.70599	8.5646	7.71962
C17orf89	0.84567	0.000628605	0.00320201			16.7035	17.3804	14.5297	10.5558	12.0158	14.0897	17.8997	12.7524	13.1929	7.94903	35.3527	26.0113	28.6861	10.3844	15.9905	11.9937	13.6814	16.4034	9.83953	12.1152	12.9046	6.57593	11.1958	9.19456	5.91234	5.38875	8.41332
C17orf96	0.379653	0.301741	0.42937			0.283493	0.574163	0.447989	0.296625	0.0600779	0.255543	0.413921	0.194569	0.828893	0.207118	0.421943	0.552195	0.286854	1.28072	0.230081	0.449376	0.511887	0.702743	0.384773	0.213453	0	0.278062	0.165694	0.394425	0.257355	0.299069	0.489164
C17orf97	1.04637	0.0310209	0.0743983			0.0778088	3.15175	0	0.949819	0.906911	1.54303	0.284017	0.801035	0.12639	1.08009	0.386028	1.29907	0.984143	0.146464	1.98469	1.31046	1.71716	0.0876719	0.121854	0.585855	0.655232	0.381591	0.739006	0.744258	0.353175	0	0.427186
C18orf21	0.398358	0.0519471	0.112215			9.57575	9.49906	6.17635	8.09383	10.8712	5.19661	9.5111	13.9154	13.015	12.1359	17.4518	12.0993	16.0664	22.6231	10.4792	11.8101	12.8404	7.92704	8.11023	10.6678	10.6969	10.5424	9.28038	6.45747	9.53556	7.55924	5.36457
C18orf25	0.267916	0.244515	0.366669			4.93244	5.75303	8.87318	9.21593	8.21296	6.31194	5.43881	7.87755	12.6977	18.0663	8.35729	4.38099	5.84875	21.2219	5.98684	7.37358	5.27924	13.7701	5.1497	7.21214	9.95142	6.18243	4.95496	7.27612	6.19679	10.1824	6.6664
C18orf32	0.179845	0.47935	0.603881			11.0313	10.1248	7.10983	6.97422	12.5364	5.94822	13.9088	13.4953	10.8271	5.84369	22.5696	5.84242	21.1609	17.3773	8.11448	10.5987	11.9351	7.39772	11.1345	11.9194	19.552	11.0734	7.81594	6.7524	8.16874	4.80499	6.6916
C18orf54	-0.722026	0.0317458	0.0757428			0.382626	0.70449	2.33613	1.72878	1.54801	0.533031	1.43898	2.29781	1.01704	0.762394	2.07087	2.22619	1.45186	0.85119	4.05312	3.79073	1.46552	2.07725	0.780801	2.22619	3.4174	2.04707	1.85516	2.90373	1.26309	9.47965	2.37351
C18orf63	0.432415	0.580991	0.693089			0.205639	0.99956	5.84928	0.179303	1.74316	2.55803	0	0	1.93739	1.68267	5.71325	0.286106	1.87269	1.62576	0.0953687	3.3819	0.86639	2.3634	0.0858785	0	0	0.201699	0.180286	0	0	1.22931	7.51589
C18orf8	0.98362	1.27549e-06	1.73111e-05			16.4459	15.8939	14.5579	12.2572	14.823	9.84195	14.1151	16.6264	12.9691	19.7927	16.2507	13.5768	17.0034	33.1406	13.1733	13.1832	19.9886	10.9953	8.37138	10.79	8.81135	7.27894	6.4314	8.30749	9.44714	5.87915	6.52964
C19orf12	-0.596972	0.011271	0.0331929			8.5474	3.89105	3.40773	4.95712	3.0328	3.67563	6.77423	4.50737	2.10172	0.830713	3.11234	5.18231	4.6616	1.77129	5.47779	3.2629	6.21432	2.16474	7.20459	5.9043	9.57506	4.42257	5.78635	5.01184	6.31781	4.06732	5.62754
C19orf24	0.0907592	0.747407	0.823592			7.59603	7.0106	1.13958	3.77273	4.07533	2.60017	6.31753	6.92915	6.40364	2.38844	6.67848	6.82263	4.01331	5.06779	6.13145	3.33407	2.5078	1.19175	4.61782	4.34382	2.42911	4.8334	5.40911	5.01664	6.32832	1.52153	4.75105
C19orf25	0.00220167	0.992723	0.994851			4.53821	2.92451	2.11885	3.09367	2.40435	2.78917	2.86129	2.54839	3.08272	1.56737	1.63747	2.75522	2.3482	0.776593	2.4156	2.53414	1.61405	0.557834	3.38128	2.32978	1.15808	2.02331	3.1046	2.26014	2.43443	1.59586	2.42685
C19orf35	0.740879	0.280692	0.40652			0.819199	0.995483	0.323634	1.85715	0.173605	0.738433	0.0996744	0.983918	2.39522	10.2942	0.609637	0.569878	0	1.54202	0.0949796	0.405795	0	0.923042	0.598697	0	0	0.301315	0.1197	1.56716	0.557753	0.57614	2.69854
C19orf38	0.597433	0.110529	0.201382			13.2041	26.7425	4.25832	9.98589	2.9981	5.46535	6.5575	33.0591	7.87898	3.05156	8.02149	16.4964	9.37294	5.83328	28.8218	6.9412	8.7853	2.58086	10.1283	4.56517	4.53848	6.11216	10.9265	12.5363	7.33881	0.947594	7.39727
C19orf40	-0.627859	0.0268138	0.0662439			0.800741	1.08117	1.05447	1.08608	1.41411	1.04259	1.19079	1.52658	0.867131	0.71502	1.76563	2.10436	3.15092	0.502426	1.75364	1.67475	0.981752	0.501247	1.4398	3.01456	0.998976	3.49067	2.47007	1.62469	2.42305	1.09503	1.67475
C19orf43	0.462234	0.114987	0.207662			69.3348	70.6693	21.3903	43.2761	51.1562	48.535	56.5461	55.2249	65.9626	43.5132	79.0945	68.4258	86.5548	66.5302	60.945	38.89	86.4498	18.3023	70.0333	23.781	25.7528	72.6534	67.5773	37.404	23.5521	7.40435	44.3535
C19orf44	0.225692	0.425409	0.554527			0.667737	0.386394	1.13056	0.873335	0.758075	0.988842	0.522293	0.736531	1.08465	2.12561	0.473258	1.32718	0.361958	0.628459	1.29953	0.992303	0.765521	0.644897	0.572658	1.25692	0.401647	0.818682	0.940843	0.705064	0.865961	0.670882	0.748165
C19orf47	-0.234138	0.277306	0.403078			2.898	1.31404	1.36703	2.45144	1.83327	2.14441	1.78936	2.07803	2.03754	1.76965	2.25322	1.26376	1.69596	2.03547	2.35701	2.31401	2.16947	0.731049	2.05473	2.6054	1.33555	1.75004	2.93888	3.08418	2.15962	1.36891	2.95143
C19orf48	0.389006	0.114413	0.206928			10.4265	13.1162	11.0014	10.4465	5.9014	6.88838	7.95847	13.3897	12.3079	11.9231	22.33	21.6246	9.17405	15.3598	18.2833	17.1306	10.7191	7.66187	8.75594	5.85135	5.99892	7.06664	16.6072	13.0085	9.40642	4.44076	12.3935
C19orf52	0.279429	0.205189	0.321847			16.5249	8.94011	11.6258	11.2506	5.87658	11.6309	11.2926	7.47682	9.92802	6.8634	6.45763	8.03115	6.01262	10.2265	10.8919	7.62503	5.67694	4.081	11.0488	7.24378	7.62503	3.88555	9.92299	8.4642	7.19241	3.38308	6.83543
C19orf53	0.340736	0.178881	0.29074			34.8443	52.3824	14.1914	30.2253	35.3986	24.1234	36.9327	29.431	37.9278	24.5385	66.8316	37.9836	69.7426	41.923	42.5857	24.0221	36.5751	22.4639	37.8792	26.3709	22.1834	45.1433	35.6923	25.9263	34.6481	8.21073	22.6801
C19orf54	-0.492407	0.14204	0.244949			0.562298	0.885758	0.49365	1.90667	0.529611	0.957403	0.380092	1.2328	1.11635	1.04985	0.154983	0.782328	0.0790231	0.352815	1.44876	0.742768	0.501388	1.47834	1.1089	1.17605	0.701503	0.459605	0.95856	1.08657	1.13435	0.768955	3.08713
C19orf57	-0.304325	0.50567	0.626768			0.054912	1.11214	1.30162	0.670315	0.11637	0.692973	0.133626	0.942189	0.713577	0.922721	1.22594	3.89636	0.347269	0.516818	4.01096	1.74086	1.21185	0.804344	1.74858	0.206727	0.462416	0.94255	1.60473	2.53072	0.498492	1.06203	2.8425
C19orf60	0.475898	0.0602458	0.126437			9.63583	8.11038	2.9663	9.8203	6.43107	6.42976	13.6275	7.51515	9.45224	6.39988	6.67417	9.1407	4.98584	8.83345	10.6642	5.82698	6.96708	1.62154	8.10046	2.59115	5.79599	5.06316	7.90843	4.2439	5.11213	2.86036	6.18342
C19orf66	0.515149	0.0388691	0.0890245			11.2693	12.0022	4.22178	7.96251	9.6763	9.10738	13.1798	7.58439	13.4924	7.73643	3.01237	5.54172	5.59087	8.96057	13.2348	7.55537	9.74535	3.17445	12.3996	4.57172	6.68112	4.40707	5.96202	6.42028	5.84272	2.47677	5.71465
C19orf68	0.0100695	0.975977	0.983646			1.63023	0.683117	1.11042	1.32342	0.77435	1.16547	1.64156	1.25391	1.3697	0.944615	0.139448	0.78212	0.426611	0.529081	1.17318	1.22524	0.676693	0.253363	1.96614	0.423265	0.315592	0.27569	1.47853	1.90642	0.382739	0.197679	1.10225
C19orf70	1.05393	0.000659419	0.00331947			24.2252	20.2705	8.08772	12.5944	13.6179	22.1444	22.9716	22.2466	15.7033	7.47837	31.8806	31.4893	28.339	16.9128	17.9996	9.12685	23.3885	9.61128	20.8394	5.13808	5.42728	11.5738	16.5355	7.12071	5.42049	3.19954	5.35216
C1D	-0.434198	0.0316299	0.0755498			7.71374	6.79769	5.3504	3.85069	5.55299	8.65173	6.66302	7.12285	9.37354	4.56011	12.1236	5.81667	11.6184	12.6357	6.14437	8.40047	6.8519	9.7531	14.3242	12.414	8.9255	10.1072	12.4328	9.67738	8.28546	7.14367	7.15839
C1GALT1	-0.439067	0.0382819	0.088007			7.42947	6.56598	7.57789	7.58516	11.3647	4.26172	8.77669	3.87064	11.6732	7.87542	7.4389	3.38291	7.07335	9.40802	6.38993	10.2779	8.86201	14.2463	8.15159	13.1204	11.3753	10.7982	6.55299	9.8903	9.01308	17.9079	9.89537
C1GALT1C1	0.428176	0.146729	0.250997			11.6949	5.74201	9.33372	9.47614	20.1525	11.7132	11.9298	10.2358	3.83772	2.76176	11.4284	14.6276	22.412	3.33543	11.7103	12.1714	13.8645	15.5732	7.09165	12.4523	15.5849	7.82102	5.52352	7.19052	5.63002	9.55424	5.65171
C1orf101	-0.0544953	0.86793	0.91099			0.340649	0.788483	0.961268	0.63648	0.721906	0.657995	0.355267	0.417494	0.316194	0.817736	0.482869	1.28643	0.307758	0.183206	0.7617	0.578546	0.244084	0.219332	0.228634	0.549619	0.683006	0.417654	0.355537	0.804017	0.662661	1.11232	0.57252
C1orf109	-0.585548	0.0108765	0.0322099			2.37778	1.54105	3.75749	2.11474	1.31014	1.84329	2.37236	1.50954	1.31321	0.694878	1.76951	2.51425	2.76688	1.79033	4.05257	2.21436	2.38524	2.83995	3.47552	3.93873	3.73771	2.56546	3.85657	2.85334	2.59027	3.42819	2.94659
C1orf112	-0.68553	0.00339568	0.012665		Yes	1.4842	1.78927	3.90899	2.15687	2.6211	2.26163	1.24691	1.94027	1.09064	1.57488	3.50641	2.11413	4.8272	1.99556	3.01141	4.44624	3.33219	3.06595	2.21367	2.1286	4.76133	4.20265	3.61448	3.22651	4.73178	8.76072	3.90797
C1orf122	1.0206	1.40082e-05	0.000138541		Yes	10.6801	8.03972	10.4549	6.84007	8.11198	4.85618	8.9699	6.32462	7.98336	5.8694	4.68909	7.88991	9.32444	14.4107	10.2459	6.55457	11.2825	4.4728	3.9471	4.26983	5.04077	2.78112	3.8669	5.83524	4.71902	1.99415	3.85471
C1orf123	0.0434912	0.836919	0.890606			7.09609	7.80457	7.79752	7.00684	8.31575	6.56592	7.09019	8.26489	6.2595	2.84968	11.4243	9.08822	12.2444	3.80375	10.1888	7.21641	7.77831	4.92444	6.89347	10.2613	6.33182	7.95116	8.96104	6.2931	7.2524	5.61862	6.45015
C1orf131	-0.399091	0.0873799	0.167744			3.81756	3.6292	2.30843	2.20779	4.00382	4.81063	3.74439	3.94351	1.70847	0.996102	4.63833	4.60682	6.55302	2.56643	3.38737	3.47336	4.61107	2.50188	4.71778	5.27951	5.79537	5.15814	5.54971	4.67457	4.24358	3.76705	2.90251
C1orf159	0.179795	0.513323	0.634083			2.00122	2.29676	0.658838	1.97759	0.989566	1.20261	1.98854	0.944276	0.541786	1.73013	1.3238	1.67058	0.970289	1.75793	1.39215	1.32176	0.802997	0.375816	2.455	0.251134	0.468122	0.776974	1.26713	1.65318	0.832659	0.879657	1.59574
C1orf162	1.00841	0.00152726	0.00663553			8.53198	11.7257	1.80571	4.84885	2.82516	2.47204	5.00518	9.08423	2.9698	4.78637	2.83455	7.10116	6.26289	3.58487	7.37496	3.84902	16.7354	3.43339	4.21529	5.73579	3.63518	1.86798	1.66966	2.64968	3.80352	0.40182	3.46537
C1orf174	-0.300805	0.0975611	0.182508			5.62234	5.8395	4.93594	5.32132	4.32806	4.4616	3.62508	5.56553	2.18561	3.26505	6.31783	4.88064	6.56424	4.70366	4.90292	5.37969	5.9774	4.71067	5.59404	8.68368	4.85601	5.83279	5.86305	5.55757	5.78014	6.67478	6.06802
C1orf198	-0.21532	0.37614	0.50683			0.612852	1.73771	0.968457	0.534367	1.29876	0.773402	0.89481	0.420617	2.12372	0.955191	0.912152	0.909508	1.39527	2.69174	1.1132	1.82148	0.860682	1.9335	1.15172	1.23051	1.6056	1.15213	1.64173	0.888191	2.03994	0.93387	1.31383
C1orf21	0.787908	0.0880691	0.168804			0.595818	0.66175	0.303722	1.50827	0.448041	1.1088	0.771721	0.0824448	0.0312202	0.0702098	0.0953547	0.989409	1.36135	0.180894	0.100278	0.114249	0.809768	0.476438	0.471563	1.08536	0.269753	0.164953	0.0842518	0.16713	0.218099	0.30414	0.211042
C1orf216	0.521818	0.0976053	0.182536			1.91745	1.64753	3.21369	1.72256	2.15488	1.51891	1.83814	0.996971	0.943832	1.27353	1.00895	2.7486	1.02889	1.74998	5.15363	1.55426	1.3406	3.53538	0.849295	2.84371	1.79411	0.854874	1.10372	1.46525	0.263738	2.1454	1.45831
C1orf226	0.841579	0.135614	0.236451			0.328372	0	0.741299	2.82229	4.57298	1.7337	1.59816	0.120734	0.0761995	0	0.116367	0.978998	0.296666	1.05962	2.39311	1.25481	0.752918	1.16285	0.342836	0.706414	0.526712	0.230058	1.16526	0.611874	0.958168	0.742317	0.294339
C1orf228	0.705217	0.00510624	0.0176511		Yes	32.8348	44.5137	27.3644	43.6125	17.9958	34.1603	41.5718	61.0239	27.912	44.8149	70.3813	64.6792	40.5193	74.845	39.382	50.8072	39.9528	36.5467	40.5392	17.5516	8.97374	26.1304	44.1824	24.44	20.4057	18.6193	37.9762
C1orf27	-0.346358	0.0854829	0.16508			3.0464	4.01046	7.22111	5.48961	7.80095	8.37546	6.23953	5.40131	8.7423	9.71882	7.17912	5.15681	5.58708	19.6881	6.03394	6.28773	5.19512	8.58142	5.83107	8.79276	12.6844	11.7654	8.38341	7.19658	5.76152	13.2122	7.00872
C1orf35	0.570994	0.0140354	0.0396009			3.96467	6.24534	1.93369	3.07283	2.64506	4.67681	3.63284	3.27535	3.18029	4.50577	6.07089	5.03937	4.14788	4.14606	5.41959	3.05499	3.928	2.31635	4.36926	1.65843	2.3357	2.22041	2.96809	3.57523	2.22169	1.03272	3.14794
C1orf43	0.148772	0.497174	0.619075			49.8163	47.9659	46.7816	49.062	54.1701	56.9776	46.6025	55.349	29.0516	15.8708	68.0678	69.5369	84.8036	53.1887	60.93	49.2727	51.8567	31.5622	51.03	47.6546	48.14	57.6732	54.4142	34.2998	59.68	24.1229	38.303
C1orf50	0.0905626	0.688596	0.778543			5.80997	4.86912	4.74889	4.97857	6.47469	4.69538	6.8254	4.98443	2.27802	2.26873	6.95768	5.57479	6.33498	4.33686	6.3297	4.36663	6.02916	3.16035	4.54941	3.77118	3.6554	8.22868	5.41569	4.70373	4.77415	2.81802	4.08544
C1orf52	-0.26144	0.146661	0.250918			5.98059	6.74309	5.11513	5.69852	6.53304	6.78037	7.65185	6.29448	6.10922	12.5676	8.87075	6.86253	11.3076	11.6057	7.0055	6.53587	6.43228	5.97451	8.97978	9.51671	11.5956	9.52472	8.91894	8.47093	8.11579	8.02199	6.86673
C1orf54	0.271498	0.498467	0.62011			2.96549	2.84497	4.93285	3.13007	1.32305	4.22071	2.84858	4.68654	2.53528	4.90328	29.8122	15.4178	16.5826	10.8704	14.5673	15.3082	6.26271	1.4069	4.64416	1.17518	1.31434	9.37666	18.5869	6.24314	2.47954	3.01866	4.65175
C1orf56	-0.195854	0.457518	0.584319			6.15127	4.58025	1.78686	5.67901	6.3262	5.05556	4.51267	2.63861	3.08574	3.23838	1.34638	2.89472	1.14416	2.55416	6.24042	2.68859	4.35568	2.44624	6.84721	8.17331	5.07845	2.66181	5.48542	3.77572	2.05299	3.49911	1.41898
C1orf74	-0.365411	0.193859	0.308795			1.48558	2.64407	1.24493	4.00374	2.52813	1.25795	2.19097	2.16277	0.292499	0.6249	1.67507	2.12952	3.53023	0.508433	3.18385	2.00697	2.6192	1.21737	3.64252	3.89798	2.02184	2.26295	3.25606	2.2313	2.04335	1.89964	1.62416
C1orf86	0.363461	0.165628	0.274491			3.01342	1.29105	1.44995	2.7454	1.24855	1.1318	1.95077	0.580021	1.75714	2.27215	1.15002	2.20379	1.63696	1.74533	1.67972	1.66495	1.56956	0.391777	1.56299	1.89077	0.379558	0.923653	1.42538	1.74691	1.53438	1.05287	1.09083
C1QBP	1.12608	1.11237e-06	1.54067e-05	Yes		58.8788	59.807	76.3467	39.8424	30.1415	64.6329	57.5754	47.8785	59.7021	31.2067	97.6693	61.8157	107.366	43.1764	46.1733	44.3752	47.7399	85.9804	28.7561	34.6771	26.1092	33.5477	28.9635	15.5481	33.2015	16.5129	23.5147
C1QL3	-0.381127	0.385769	0.516719			0.169163	0	0.668299	0.663747	0.0896229	0.381213	0.308739	0.43538	0.412174	0.185384	0.41963	0.117679	0.213961	0	0.833558	0.921756	0	0.667122	0.220768	0.63685	0	0.829613	0.247179	0.514844	0.383916	1.48715	0.265354
C1QTNF3	-1.21871	0.0001175	0.000814168		Yes	0.766556	1.19425	2.79542	1.54243	0.249922	2.28555	1.07618	0.809397	0.574693	0.904682	1.0239	0.738355	0.447488	0.665967	0.752028	0.817855	0.82811	1.32881	1.47751	1.55392	1.15863	2.31345	2.28324	1.28187	1.47206	6.84263	2.63612
C1QTNF4	1.11379	0.134944	0.235695			1.9008	0.256648	4.5056	1.76786	1.74555	1.25649	2.77531	40.5504	1.0292	1.48129	0.314344	42.666	3.84668	1.90825	34.4531	3.01303	1.39829	0.571132	0.330753	1.43119	0.355705	2.17512	7.12872	3.7465	14.092	2.89645	0.298164
C1QTNF6	0.259193	0.47287	0.598033			1.29888	0.298937	0.583113	1.62159	0.907107	0.505583	0.718359	0.151953	0.239757	1.01366	0	0.698214	0.261364	0.0555672	0.547619	0.409443	0.384964	0.133048	0.339023	0.444538	0.24859	0.361932	0.431344	0.333705	0.33498	0.726648	0.46306
C1R	-1.05521	0.000484209	0.0025821			0.334583	0.301172	0.587472	0.51864	0.275742	0.201064	0.678496	0.255149	0.66426	0.298766	0.184439	0.879292	0.611272	0.419869	0.51723	0.810274	0.857727	0.670214	0.621014	0.279913	0.417414	2.00551	2.36296	1.09911	0.506226	0.653643	1.19546
C1RL	0.137303	0.549613	0.666732			7.31751	4.76974	5.48268	8.2505	3.20841	5.61044	5.88445	6.85502	4.16704	2.67306	2.60804	5.73406	5.00001	0.94994	4.94904	3.87475	5.69517	2.79574	5.24688	1.89988	4.36778	4.17646	5.53047	5.44882	3.14962	1.55279	5.5743
C1S	-2.06067	5.6837e-08	1.14539e-06			0.0652621	0.0660882	0.257826	0.142261	0	0.176483	0.0794064	0	0.159014	0.26224	0	0.181599	0.123817	0.0614232	0.208082	0.032328	0.0327334	0.367674	0.20441	0.122846	0.641172	0.880163	0.357601	0.340498	1.11084	0.917973	0.435081
C20orf194	-0.635511	0.0623947	0.129797			1.23441	0.150004	1.26794	3.29355	3.71467	3.36038	1.98257	2.66871	2.68688	4.59945	0.734905	3.40053	1.71744	1.85888	0.157432	1.49199	2.69945	1.08489	3.85345	3.34598	2.35621	3.48094	2.86789	3.45635	3.86607	3.3424	3.2724
C20orf195	2.37903	0.000330025	0.00188391			2.50126	1.1781	0.689408	0.253597	0.801266	0.629206	0.566206	0.0499035	0.850387	3.14483	0.577179	0.161861	0.0735732	0.218988	0.033721	0.0576285	2.3924	0.0655423	0.151827	0.218988	0	0	0.212489	0.202326	0.264029	0	0.228113
C20orf196	-0.668009	0.0304361	0.0732812			3.84061	3.26193	1.95778	2.59259	2.88805	2.45687	2.71335	3.93262	0.603731	0.72411	3.38058	4.48161	11.4391	3.03168	4.09378	2.82302	4.34977	1.39595	6.92009	5.59694	7.30303	5.77207	4.70671	4.41697	7.02926	3.04962	3.59526
C20orf24	0.269871	0.163239	0.271616			40.0318	51.5177	35.1445	32.2387	27.3948	33.0779	30.2733	46.6262	30.2553	33.7153	43.7902	39.2582	62.9398	62.01	40.2091	27.8171	32.0701	37.9018	32.7249	37.1537	39.0173	35.9587	36.3556	36.1398	30.5996	15.6412	28.345
C20orf27	1.78917	3.67432e-07	5.85277e-06	Yes	Yes	8.73134	6.36614	5.17413	5.70987	3.42315	3.1482	4.99313	9.88772	6.80779	4.91188	6.06456	25.5107	8.614	13.6414	15.5899	6.9202	4.55453	5.31259	2.37014	0.328709	1.71563	2.03397	1.78614	3.79624	2.97237	1.07463	3.9719
C20orf96	-1.00817	0.00136622	0.00606647		Yes	0.609427	1.23428	0.481523	1.70042	1.0332	1.31842	1.03811	1.04567	1.18792	2.31527	0.604703	0.678319	0.308327	0.917726	1.90777	0.483014	0.733606	0.824015	1.84518	1.37659	0.342135	1.19551	1.42478	2.64968	5.25577	2.57165	2.7723
C21orf2	1.68804	2.21697e-08	5.00873e-07			20.728	10.0021	13.6022	16.0417	7.11231	7.7747	8.67478	3.58041	8.75641	22.309	4.22734	8.12909	3.871	5.89188	5.40326	6.13307	9.34985	2.86065	3.43133	1.96396	1.17149	1.96145	2.2614	3.44761	2.99934	2.9963	4.47347
C21orf33	1.81274	3.91748e-10	1.35115e-08	Yes	Yes	49.5268	32.1533	28.6791	29.8739	73.4702	24.0954	26.8284	13.0961	18.845	22.6026	39.7182	26.7132	55.6918	14.8141	34.4141	26.0793	54.1058	14.5245	8.92498	13.5371	9.90297	10.8136	7.08809	7.72842	13.7037	4.77151	7.71569
C21orf58	0.238507	0.383853	0.514688			2.02332	4.98172	6.42604	3.49382	2.60633	1.25165	1.30333	3.2334	3.28661	4.28975	3.14924	7.01004	3.26165	2.01632	5.65771	7.8609	3.78075	4.11258	2.40238	1.34421	2.22726	2.91847	3.65209	4.31228	3.69156	3.83651	4.48071
C21orf59	0.561412	0.0249553	0.0625815			18.3632	16.9398	9.93778	11.5699	16.659	9.80691	13.2375	11.0062	5.41407	4.3648	11.232	13.3868	17.1014	3.78805	20.999	14.3921	13.1847	7.58193	10.2426	6.39233	10.2385	10.409	9.55661	8.42146	4.99532	4.97572	7.89177
C21orf91	-0.624639	0.0976041	0.182536			8.8606	3.35622	3.34016	4.36423	4.98103	1.70715	5.22588	6.96328	0.549345	1.5566	6.20803	3.90537	7.18622	1.01855	3.43092	0.20103	7.56529	9.22165	7.29124	8.14841	10.2525	5.80496	6.10288	2.29382	4.29814	9.39501	7.13516
C22orf15	-0.598134	0.0833937	0.162216			1.11193	1.43309	1.99673	1.41022	0.963983	0.637828	0.860946	1.04065	1.47778	1.62473	0.752255	4.78173	0.127854	2.09304	2.57838	0.801164	0.202802	1.48067	2.95503	0.761106	2.26996	2.23083	1.99399	1.40639	1.37647	4.08781	1.66492
C22orf23	-0.408383	0.139865	0.242182			3.3936	2.7864	4.34816	3.51881	1.74934	3.55508	3.01313	1.65242	1.63884	3.41747	0.68256	2.93501	0.232016	1.55383	1.80779	2.27168	1.28809	1.24014	2.58549	1.72647	1.54474	1.68679	2.47934	3.11047	5.41207	2.90275	4.60393
C22orf29	-0.511724	0.0269793	0.0665965			4.37036	5.52425	7.71442	5.86464	3.15291	3.68802	2.56449	5.95644	3.92714	4.05347	1.9222	4.35553	1.64656	2.56715	8.57091	4.39118	3.70002	2.54948	7.34587	4.43417	5.5683	2.85015	6.47649	6.11823	6.75305	7.24816	7.09856
C22orf39	-0.248521	0.149286	0.253959			7.83557	9.59552	7.55886	4.76659	4.95581	6.67978	6.3928	6.35744	7.05457	6.01307	5.80099	5.23956	9.64171	6.05979	5.49309	6.55926	6.67197	6.36496	9.51244	6.74581	11.0825	6.33008	10.007	7.44736	6.61688	6.51462	6.28847
C22orf46	-0.749246	0.0029551	0.0113352			1.38179	2.1589	1.24776	1.41138	2.00798	1.4235	1.96949	1.62577	1.21846	0.865312	0.881411	1.538	2.29701	0.44589	3.22705	1.25162	2.69305	1.82386	4.86382	1.63493	2.10559	2.37182	3.80737	3.84499	1.0752	2.15187	2.81778
C2CD2	0.22275	0.456083	0.582909			1.10309	1.29082	2.13052	2.05189	2.51949	0.640794	1.01408	2.25021	0.637092	1.02082	0.608078	2.01221	1.11617	0.138427	2.37315	1.35999	0.885239	2.34774	0.985324	1.10742	0.894514	1.08196	1.576	1.0871	1.22392	1.8102	1.07665
C2CD2L	0.836482	0.000589708	0.0030305			1.8304	2.40964	1.98858	2.47378	1.3334	0.969338	1.3641	1.58994	1.85827	1.30385	0.851348	2.48298	0.723478	1.07671	2.42727	0.997369	1.10168	1.34057	1.12272	1.03364	0.385347	0.448833	0.785651	0.935095	1.14238	0.603428	1.38177
C2CD3	-0.306017	0.178912	0.290741			3.10313	3.66898	5.63264	3.68564	3.4125	3.26591	2.89808	4.3027	3.02437	7.20579	1.49793	3.03385	2.03671	1.98916	3.18943	2.94137	3.28112	4.30918	2.78449	2.65221	2.6367	4.89457	3.57838	5.10503	4.22554	6.3998	6.03852
C2CD5	-0.912664	2.50384e-06	3.10471e-05	Yes	Yes	6.33303	7.01345	10.5993	7.48053	8.62778	6.10235	7.0603	8.1096	4.35811	7.11125	4.79808	7.33541	8.12854	3.58217	7.83095	10.7249	9.10685	5.62428	9.47825	9.86566	14.9747	17.327	11.6697	14.9475	10.8327	21.3375	11.7693
C2orf16	-1.24678	0.00109503	0.00506312			0.408186	0.206676	0.268764	0.296593	0.108129	0.306618	0.165551	0.116729	0.0552536	0.248515	0.0843795	0.473259	0.172094	0	0.67045	0.168498	0.136488	0	0.443921	0.128058	0.47741	0.625572	0.521881	0.207051	0.463189	1.25596	0.45354
C2orf42	-0.275363	0.21316	0.331186			5.22798	3.64709	4.81921	5.7234	6.03199	3.50823	6.78511	4.33563	3.11379	4.79563	4.03469	3.87931	8.22885	3.06162	6.3645	3.79824	6.46806	2.29082	5.91311	6.77929	6.35918	6.19613	4.96539	4.14198	10.9421	3.67682	3.91814
C2orf43	-0.588056	0.0249291	0.0625283			5.56527	4.04616	8.45625	5.2673	5.44336	4.03042	5.03517	2.89734	2.16343	1.32057	6.48968	5.22817	4.99353	1.43259	1.37874	5.32508	4.9147	5.14521	4.44471	6.0885	7.87767	5.42366	6.01205	6.24568	5.72146	10.6214	6.64064
C2orf44	-1.26473	3.50341e-06	4.21264e-05	Yes	Yes	3.89165	2.22023	4.11429	3.29768	3.65898	3.50797	4.06818	3.38571	0.623243	0.800906	2.17549	5.87204	6.37813	1.96034	4.22609	4.34424	4.94855	2.1616	4.66394	8.25405	12.7702	8.60192	9.21042	7.29238	10.0761	8.67355	4.72888
C2orf47	0.290388	0.15254	0.257998			10.3873	9.99283	12.3109	10.076	9.76818	14.3959	10.5848	10.248	12.6546	11.573	19.3252	9.75502	21.1851	19.7969	12.1185	9.64763	8.98712	8.04649	11.2515	8.79864	10.5695	14.8049	11.8576	8.12918	8.54557	6.84876	7.3322
C2orf49	-0.572092	0.000794309	0.00385964			6.27986	4.20971	5.0667	5.28283	7.16962	8.2519	8.28661	7.13281	5.24407	5.23423	6.36283	5.04543	7.99885	6.07695	5.07619	6.48442	6.87627	4.28541	7.75694	12.6534	9.80695	10.8985	8.62679	8.9987	8.02939	8.63105	7.45745
C2orf68	-0.216477	0.20374	0.320145			14.8602	15.0967	10.571	13.7904	11.493	12.5768	12.1508	13.2816	9.70193	4.22401	7.94144	10.7032	13.0541	9.62385	13.3513	9.51498	10.545	8.56038	17.7846	13.6713	13.0101	11.8924	14.6619	12.3402	12.6876	9.82944	10.6432
C2orf69	-0.485341	0.02974	0.0719994			3.28858	2.187	5.81728	4.02296	5.40892	6.23842	3.58327	6.31635	10.8432	8.92913	4.87028	2.86817	3.84906	11.0871	4.23966	8.60706	4.18516	14.8771	6.35441	9.60878	8.40444	7.76306	6.52651	7.68261	7.12926	10.7012	8.35379
C2orf74	-0.218206	0.519455	0.639733			5.98486	3.38267	1.64957	4.3689	6.78401	4.39112	6.26587	7.40318	3.84342	1.93203	13.8104	4.64749	15.1396	1.57195	2.50126	4.27459	5.02629	8.78224	5.15862	15.1955	5.86033	8.53228	6.60959	8.71405	1.57938	4.40491	3.16573
C2orf76	-0.635431	0.0254978	0.0636694			3.67782	8.55228	0.538136	2.25665	4.47437	4.54308	2.98328	2.22035	1.54885	3.48314	7.09589	1.70566	5.51324	1.79484	5.60656	3.23881	3.41607	3.5301	3.91092	9.23062	10.3237	7.01433	5.77206	5.92242	2.78228	3.832	4.05976
C2orf88	-1.22336	0.00256507	0.0101523			0.84387	0.854551	3.05599	2.26871	1.37851	0.538809	0.898416	0.603303	0.571147	0.436706	0.610552	0.58704	0.0889454	0.198558	0.42805	0.97537	0.317443	2.13939	0.862683	0.926602	1.18438	1.50883	1.33581	1.4676	1.51617	7.35681	2.95079
C3AR1	-0.667947	0.0463671	0.102425			5.89824	8.56115	2.71853	6.00002	0.104163	5.1395	2.87062	8.60225	0.638726	0.574562	0.243855	2.05156	1.98939	0.740171	3.59023	0.292173	2.4653	0.44306	5.59354	9.9923	1.65564	0.482104	2.15461	5.64179	5.57753	2.24695	2.69854
C3orf17	-0.592443	0.00094554	0.00446926			5.455	4.66914	5.77249	6.76656	7.67244	7.11236	7.19037	5.59916	4.58869	4.15145	10.5516	4.47243	7.35137	7.51782	4.10349	5.14699	6.70984	5.96355	8.18696	9.90152	11.0285	11.4256	9.22808	7.84933	5.969	11.1327	8.70967
C3orf18	0.343305	0.332464	0.462376			1.94762	0.525939	0	1.35856	1.16943	0.819279	2.29073	0.501263	1.16	0.426875	0.805216	2.6194	0.574791	0.122203	1.61831	0.51454	1.43273	1.09725	1.32171	0.73322	0.546699	0.795961	1.28062	0.338716	1.32604	0.228292	0.814689
C3orf33	0.362256	0.291078	0.417575			1.18573	0.200123	1.95182	0.603095	0.8376	0.71255	2.04384	1.61064	2.08656	0.216571	2.94134	3.57437	3.12445	1.48797	1.83301	3.03468	0.693843	2.00405	0.515814	1.48797	1.66418	1.69606	1.44381	1.5466	0.224251	1.91106	0.852484
C3orf38	-0.424106	0.0143183	0.0402147		Yes	9.39724	9.08643	8.38304	6.92506	11.1779	8.58005	8.04062	9.31028	10.0451	11.2507	16.0921	10.5439	12.3459	17.6889	5.37738	11.7125	14.657	11.4082	12.4064	15.5206	14.1251	17.9141	11.9594	11.7564	15.4105	17.3754	10.0808
C3orf52	-2.64076	2.46028e-16	2.38531e-14		Yes	0.175105	0.922074	1.24519	0.458041	0.816385	1.35744	0.553946	0.0901347	0.170661	1.33048	0.521244	0.438525	0.48725	0.197766	0.527854	0.312262	0.456701	0.434064	6.67286	4.4827	2.85084	3.90733	2.86565	2.80169	1.58961	5.5418	1.86779
C3orf56	-0.652972	0.306482	0.434209			0.363555	0	3.83004	4.22662	2.18294	0.76466	0	1.76742	0.393697	0	0	5.22676	0	0.228113	1.6158	0.600297	0	0.546186	1.01218	0.456226	0.340168	3.12017	0.796833	2.4237	0.55006	2.55687	4.18207
C3orf58	-0.56813	0.00402233	0.014571		Yes	5.53383	6.53786	6.37643	5.83037	6.1487	4.39935	5.89153	12.8579	8.86411	9.54592	8.00761	11.9766	3.30523	11.7187	8.13143	9.6704	6.28362	11.518	10.3715	10.9953	12.0817	9.14059	12.6343	13.2665	11.5997	12.8379	10.8506
C3orf62	-0.15836	0.471571	0.597003			3.15439	1.68589	2.25004	3.59082	1.90331	2.56695	3.14506	2.02963	2.13495	3.32883	1.84753	3.29153	1.7178	2.63896	2.28579	1.47574	1.71398	3.10996	2.26416	4.61819	1.59871	1.50401	3.10477	2.70485	1.78972	3.3123	3.88285
C3orf67	-5.28839	1.28574e-18	1.63209e-16		Yes	0.156111	0.63235	0	0	0.212678	0.0804115	0	0	0	0.0162934	0	0	0.11283	0.0419795	0.0129285	0	0.156601	0.1759	3.41109	1.09147	1.37722	9.3513	0.765791	2.9283	3.13804	2.66639	3.0785
C4A	1.5191	0.000125682	0.000858781			0.410522	0.178165	0.231688	1.04828	0.497132	0.449344	0.749242	0.402504	0.762101	0.985468	0.218218	0.938337	0.407973	0.110393	0.339977	0.464811	0.500054	0.13216	0.367375	0	0.164621	0	0.128539	0.458969	0.0665487	0.103114	0.137991
C4B	0.0814703	0.836936	0.890606			0.474113	0.120029	0.351195	0.361721	0.188389	0.160264	0.0721085	0.203373	0.240667	0.541225	0	0.0412272	0.112438	0.334668	0.154602	0.410996	0.267525	0.367271	0.139218	0	0	0.072661	0.389682	0.154602	0.672501	0.208401	0.395094
C4orf19	1.03165	0.0913468	0.173737			0.22837	0.462522	0.601469	0.99562	0.806606	1.44098	0.55573	0.457149	2.72035	5.95084	0.377667	0.847287	0.0962826	3.00911	0.132389	0.150833	0.152724	3.08782	0.794763	0	0	0	0.222461	0.46336	0.172762	0.80306	1.85084
C4orf27	-0.181057	0.515576	0.636164			5.87359	16.3568	11.6022	8.96243	13.6921	17.869	11.4345	10.5819	5.96304	3.43297	36.7896	18.3869	24.8873	6.3573	19.834	13.0928	15.6138	14.8908	12.4179	14.373	26.3796	22.3241	15.6629	13.2794	8.99784	19.3635	11.8624
C4orf29	-0.130943	0.479244	0.603862			4.22309	5.98716	5.51849	6.93963	6.0926	8.98973	8.85378	5.32306	4.16867	3.5363	4.51268	5.46883	3.98555	3.54663	7.2315	6.05051	5.50722	5.01463	6.49494	6.35947	6.10951	4.81927	7.14379	6.5253	4.6447	8.16773	4.66259
C4orf3	0.419866	0.0889686	0.170236			74.016	50.1947	24.0807	47.3662	69.5557	70.281	75.8765	45.1676	73.4431	22.609	110.828	48.7402	102.174	58.8818	73.1957	48.6424	73.0386	73.5113	72.2759	56.7384	73.5166	51.2457	40.52	39.9567	32.2278	26.7342	30.4706
C4orf32	-1.5494	6.29251e-05	0.00049072	Yes	Yes	0.73438	1.91916	1.02948	0.743611	1.02917	3.24582	1.03766	1.26006	0.885056	0.449996	3.29085	1.48318	1.22849	0.981032	4.06501	1.87757	1.1882	5.71222	10.2519	10.3454	2.79289	6.44795	5.34803	2.92516	1.39786	0.791392	5.29534
C4orf33	-0.477168	0.0607379	0.127101			1.23241	0.669663	0.593752	1.28425	1.87917	1.24638	1.46293	0.257876	2.19719	0.570978	1.56585	0.794596	0.912454	0.961879	2.16074	1.93567	1.29658	1.32089	1.55344	1.13162	2.02501	2.13751	1.69097	1.88194	1.91011	1.69122	1.53241
C4orf36	-0.172474	0.56965	0.684102			0.720211	0.810365	0.316142	0.488427	0.932724	1.11807	1.31445	0.549223	2.20979	1.60778	1.09179	0.723691	0.556685	0.527214	1.13657	0.753162	0.401372	0.766422	2.2558	1.50632	0.786196	0.784905	1.02313	0.452307	0.726454	0.703503	0.815926
C4orf46	-0.463012	0.0334209	0.0791672			2.14819	6.75514	4.91334	5.52066	4.91186	7.08314	5.50267	4.60738	11.5703	5.8648	20.8947	7.15736	14.0859	17.8772	16.3531	12.9375	10.0941	16.7524	7.67277	9.36425	14.1229	17.0504	11.8948	12.3877	7.05639	17.7918	13.0798
C4orf48	1.2811	0.0104204	0.0311349		Yes	9.37164	24.5165	1.54266	10.8953	36.8245	4.22384	27.0815	2.345	15.223	9.41443	35.8399	22.8179	19.7558	22.7859	1.13184	3.86858	18.4103	0.879966	11.0075	2.94012	4.38439	11.9689	9.98501	1.69776	4.43104	2.74627	3.36889
C5	-0.529148	0.0456613	0.101278			0.387317	0.98055	2.55024	1.71672	1.88101	0.843733	0.863977	1.74448	1.20586	1.22621	3.36275	2.29022	2.0412	1.45814	2.76922	1.85465	1.23035	4.69145	1.63436	1.0936	2.71802	2.84923	1.62709	2.75051	1.68478	5.78848	2.91121
C5AR1	-0.032014	0.927017	0.950722			3.64417	13.314	2.5406	7.35182	0	3.80017	0.956348	6.19144	0.464272	0.626449	0.531754	0.795318	0.723017	0.134502	0.704188	0	0.788462	0.241536	2.61106	5.9181	0.601721	0.0876069	0.417633	3.16885	0.972996	0.502536	1.84941
C5AR2	-2.50627	1.51527e-06	2.01051e-05			1.178	1.6324	0.122469	1.45962	0.0328477	0.698591	0.377186	1.94145	0.100711	0.0226484	0	0.862608	0	0	0.305507	0.0307121	0.0621943	0	1.3108	0.700235	3.13263	0.418084	0.747397	1.32087	2.11064	1.09011	1.02118
C5orf15	-0.0455719	0.846964	0.898006			16.2804	28.9175	19.2609	18.2947	35.1473	35.3934	24.3639	21.3615	17.9602	8.77766	63.4938	25.5581	39.8623	12.291	29.0708	33.811	35.9816	29.331	29.8592	24.5819	31.7697	36.2921	29.3861	23.0901	29.4402	24.0327	23.8308
C5orf22	-0.376935	0.0793488	0.156223			6.36831	5.9371	6.38953	4.7595	7.17632	7.69949	4.55072	5.33335	3.44816	1.92014	8.65094	4.35981	7.92693	4.09094	5.01027	6.91004	5.98267	9.39657	5.93644	9.51382	8.22862	8.92331	6.60972	5.36186	9.29116	8.79767	6.42183
C5orf24	-1.05048	1.37489e-10	5.27384e-09			5.28899	6.09982	5.3688	6.46913	6.3826	9.20401	5.76494	6.99527	7.45769	6.44018	9.29332	7.4097	4.59913	6.49889	8.90016	9.42449	6.30037	9.84961	12.4244	14.5188	14.9494	11.6182	16.7713	13.3822	12.1701	21.763	14.5188
C5orf28	-0.767267	0.00416189	0.0149753			1.93635	1.21709	0.527571	2.50345	3.96202	4.75483	2.5185	2.29133	0.86768	1.12199	1.98759	2.87985	3.20922	0.754116	1.27735	2.51372	2.88014	3.38556	5.01924	4.5247	5.24794	3.60204	3.41476	4.64492	2.57612	3.99157	2.46135
C5orf30	0.0763882	0.763643	0.835814			1.89114	2.03477	3.96906	2.2673	3.50675	5.48696	2.301	3.19415	3.35989	1.03624	7.18339	4.9334	5.68089	2.22487	5.07044	4.39119	2.01563	4.92761	2.25209	3.3373	5.14257	2.53601	3.97225	3.64866	2.2801	4.88371	2.54933
C5orf34	-0.51466	0.0352866	0.0826103			1.05046	2.97851	3.0433	1.83186	1.7067	1.7044	1.10771	1.38184	1.82008	1.38142	4.5167	1.94868	3.10017	2.76827	4.38452	4.37095	2.31825	3.55084	2.99772	2.10915	3.93154	3.86375	3.83729	2.49674	1.90721	7.6341	2.47167
C5orf42	-0.808087	0.00049557	0.00262902			2.70086	3.1298	6.05003	4.57642	5.88594	6.08644	3.16764	3.52341	3.79921	6.73339	3.2463	3.99015	2.7998	1.44133	3.86586	3.5585	3.75675	6.4943	4.57857	5.76533	7.62044	8.03953	5.44164	6.23461	5.71886	15.5926	7.06471
C5orf45	0.0361678	0.889847	0.927275			2.70527	3.41811	3.52981	4.1117	2.47203	4.94422	2.77821	2.29958	4.11214	6.72719	1.53916	2.55527	1.25566	2.75636	3.33797	1.81955	1.46891	2.12534	3.20015	1.0278	1.53268	3.04294	3.75344	3.51782	2.08409	3.62193	4.0489
C5orf51	-0.499743	0.0300249	0.0725891			4.20059	5.21181	5.53164	6.83032	6.37569	9.8584	5.57143	5.51921	5.28651	1.79712	7.97933	6.21285	6.55748	1.92332	5.4187	6.93595	5.1628	11.8966	6.34135	8.54809	8.39188	9.78992	8.15614	9.11526	9.27559	10.0471	7.03437
C5orf56	-0.503175	0.042776	0.0960958			9.96313	16.273	23.3162	18.9284	13.0646	17.2769	11.4825	8.92345	6.5969	9.81918	14.2055	13.3739	17.147	4.2898	16.3109	10.4785	6.00834	10.7322	21.7801	10.8895	10.7438	19.2006	16.778	12.627	9.94635	32.3125	25.2988
C5orf58	0.315502	0.385829	0.516719			0.594722	0.535333	1.30529	1.32521	0.490131	0.774348	0.804018	1.07712	0.536692	0.4345	0.32784	0.735501	0.167159	2.23895	0.536303	0.458265	0.132575	0.297826	0.89688	0.746318	0.741953	0.324071	0.386222	0.287305	0.749846	0.69711	0.362793
C5orf63	-1.06504	0.00211687	0.00867965		Yes	1.37837	0.53457	1.1586	0.97171	0.901177	1.21604	0.749347	1.05672	0	0.278541	0.509246	0.163212	0.51931	0.165612	0.493035	0.377711	1.26502	0.330446	1.25537	1.4353	0.329287	2.01357	2.01406	0.663048	1.13149	1.85631	0.41403
C6orf1	1.22074	6.97432e-05	0.000533053		Yes	9.74373	7.66374	1.12118	6.43379	8.41997	4.77527	7.25142	5.3564	8.29785	14.583	3.98931	6.05436	6.34152	6.23243	4.16785	4.02999	8.35084	2.345	4.98768	0.712277	2.38988	2.8996	2.28075	3.29041	4.29387	0.665314	2.96782
C6orf106	0.77208	6.40402e-05	0.000497808	Yes		49.7617	21.6769	33.131	27.2696	19.7361	23.639	32.9793	24.923	31.2337	27.1821	13.4474	22.7556	17.1707	28.1705	28.149	19.0955	37.9263	24.0149	19.1561	16.5709	14.9566	11.2478	17.9409	20.3866	14.9317	9.20552	17.4794
C6orf120	-0.113296	0.594196	0.70417			16.8405	11.0489	10.9322	15.0285	15.5823	14.1824	18.7588	9.7674	12.0722	11.6682	8.62955	15.5102	8.60009	6.5483	11.1835	20.0522	17.6864	12.2938	19.357	13.9896	20.8616	9.79052	19.8705	6.87507	10.5866	13.9012	12.7121
C6orf132	0.197326	0.553715	0.670074			0.461607	0.0623266	0.364726	0.214662	0.32608	0.194178	0.262104	0.448819	0.199951	0.202348	0.229014	0.556604	0.70062	0.347563	0.749275	0.30488	0.246962	0.242723	0.321292	0.115854	0.259148	0.377303	0.652011	0.321118	0.0698412	0.216431	0.168954
C6orf136	0.489956	0.0366759	0.0850772			4.28095	3.62942	1.17994	3.73271	3.05924	2.78199	3.39175	2.90397	3.39606	5.30971	3.21052	2.21623	3.52582	2.99843	3.636	3.45213	2.5966	3.9262	2.91038	0.749606	1.95621	2.80743	2.0366	1.73143	2.25945	1.75045	4.13845
C6orf163	-0.852742	0.0151051	0.0419744			0.511801	1.4808	2.88847	1.59377	1.47197	1.44993	1.24545	0.815431	0.950116	1.01492	0.725476	1.32242	0.369907	0.688135	1.05963	1.01409	0.953467	0.906207	1.22136	0.825763	0.410467	1.16535	1.22859	0.762933	2.32307	8.22738	2.00706
C6orf203	0.457478	0.0748245	0.149249			4.0391	6.29266	4.50068	4.78608	5.15776	7.18841	6.67868	4.70909	4.03753	2.57262	5.1382	5.61962	10.7415	3.70403	5.70368	7.38755	7.68796	4.08432	5.51455	1.94949	6.10499	5.20611	6.20455	2.7918	1.17523	4.0061	2.84301
C6orf211	0.0477125	0.86291	0.907656			7.48003	4.09034	6.50116	4.82635	6.97475	8.36077	8.37308	7.12307	4.73861	1.74875	9.27755	10.8233	19.0164	3.66081	9.40965	11.4864	10.6549	4.55123	8.16092	8.44803	10.4983	7.15331	10.4925	4.03271	6.79038	5.52371	6.27735
C6orf226	1.26562	0.000223897	0.00136545		Yes	25.2118	18.5679	3.01824	14.9884	19.0239	15.1507	16.2675	12.781	18.615	18.6986	19.8993	17.0071	19.3263	23.7287	9.07933	2.27069	12.6454	4.30418	10.7682	4.31431	4.28908	11.7087	6.69802	6.64341	0.866942	2.01493	5.9921
C6orf25	0.977201	0.0170381	0.0460772		Yes	1.79487	1.74489	3.11998	3.44303	1.06504	1.81207	2.79536	1.47825	6.64742	10.9627	0.712384	3.4961	1.81616	8.91947	2.2475	1.92046	0.43212	9.86928	0.787051	0	1.61224	1.14432	2.09812	1.93534	2.44409	3.15582	2.25239
C6orf47	0.7692	0.000600951	0.00308184			25.559	13.804	10.0974	16.6401	13.9023	13.7467	17.6224	12.2793	13.7007	11.8264	7.39693	13.5129	11.3147	8.98074	12.7919	16.2902	22.3061	8.25568	16.0998	5.77333	6.93531	4.28269	12.0131	9.92727	7.73417	2.99593	7.81805
C6orf48	0.572455	0.0307034	0.0738092			121.764	140.615	85.5699	105.353	53.9656	233.66	156.131	193.556	154.618	121.037	252.386	118.424	303.872	150.965	169.478	140.932	116.978	82.0553	152.247	79.3392	86.4341	157.758	159.957	54.1624	85.5601	45.0824	81.7268
C6orf57	0.473998	0.0535109	0.114888			12.4467	13.3457	4.04947	10.342	8.37862	11.3516	12.8281	13.6931	8.0872	3.20947	12.7135	11.2052	12.2239	3.30764	15.3647	11.7508	10.8699	13.5295	11.8483	6.064	6.98763	5.20647	7.27479	10.8232	7.97586	5.92164	6.20182
C6orf62	0.400418	0.0218989	0.0565168			77.2242	62.2928	47.7574	59.2846	69.5043	71.4037	81.4867	55.224	102.987	58.879	59.9745	43.0763	71.2885	72.9697	65.1999	82.2172	61.4	76.1509	70.3211	71.0494	53.405	39.2107	52.8048	48.2125	39.2426	42.4197	45.406
C6orf89	0.69446	0.000330933	0.00188672		Yes	13.9042	16.1748	18.3858	16.0562	16.5594	15.2265	16.8828	10.8688	13.7193	5.24708	12.9698	13.1498	17.5501	9.67957	9.80908	13.7751	20.1149	16.4113	9.02793	7.67877	8.78969	8.59412	10.2213	7.39428	8.08453	8.08166	11.0405
C7orf25	-0.337395	0.267198	0.391854			1.68793	0.920392	0.512952	2.26426	3.16434	1.05336	2.92266	2.61771	1.26546	1.13833	2.41565	0.993567	4.4341	0.73322	2.67209	2.5727	3.06083	0.731499	1.83006	1.22203	4.19136	2.54707	2.56125	2.54037	2.50474	4.2234	1.27295
C7orf26	0.482366	0.0433653	0.0972069			12.3673	18.4726	12.5199	9.63771	9.58258	4.18048	9.96905	7.36068	15.8201	7.79307	4.98526	6.56003	6.55025	11.2033	15.3695	7.96406	12.406	10.1899	6.0525	9.02083	4.12242	5.97041	6.60717	9.0066	8.94653	5.02845	10.8517
C7orf31	-0.0935611	0.703602	0.78974			0.934233	1.33561	1.30263	1.10209	0.815225	0.544905	0.802383	1.27295	1.42827	0.963593	0.954255	0.841049	0.973114	0.620667	1.46546	1.14333	1.04742	2.29108	1.46307	1.24133	1.54259	1.14542	1.00374	0.955737	0.873042	1.15949	1.20685
C7orf43	-0.0306002	0.886051	0.924494			7.38503	7.0849	3.83887	5.76144	4.18716	4.78831	6.14803	7.33605	3.68298	5.58477	3.21394	3.33481	2.04841	1.09747	3.22966	3.20896	5.13374	1.53284	7.13541	4.14598	2.36394	4.05067	5.20614	5.18247	2.64637	2.61971	4.77601
C7orf49	0.0178439	0.923011	0.948415			5.82535	8.74831	7.35813	7.73993	5.33276	5.67968	6.41285	5.3376	8.30383	8.56984	4.22701	7.11241	6.86681	2.46161	5.5135	4.16158	6.20139	5.8047	6.80597	5.07242	6.45176	6.80209	6.28262	4.89323	6.02574	6.27084	6.06079
C7orf50	1.11522	0.000156495	0.00102496			4.08038	8.17797	1.67917	4.18785	6.1701	1.64748	4.08555	3.24534	2.83072	6.30378	4.74462	4.25778	2.1504	1.44013	1.94656	3.41084	3.49625	1.62832	2.64037	0.960088	0.596546	1.09435	1.30423	1.70016	2.70096	2.24196	1.70016
C7orf55	0.539882	0.0464088	0.102465			31.1312	28.3027	15.3051	17.2517	14.6608	33.4249	23.232	24.8085	15.9571	9.50204	28.8305	30.8003	48.1255	10.9386	27.1909	24.3995	15.2674	9.50987	20.0792	8.33421	15.5353	26.6331	17.2856	19.3705	13.5024	7.7847	10.6348
C7orf55-LUC7L2	-0.422514	0.0311824	0.0746962			8.34634	9.60146	11.8703	8.90761	10.4357	18.6883	10.6021	9.76678	15.2929	23.3179	10.0208	9.75433	9.75433	17.4075	9.83175	11.9732	9.0423	24.1879	15.0577	14.7053	15.9313	17.519	16.3908	14.5444	12.5775	25.4756	19.1409
C7orf60	-0.942212	3.81727e-06	4.53687e-05	Yes		6.42064	4.43781	6.24071	6.08712	9.12509	10.1054	8.99021	7.30071	10.595	2.79219	14.9159	5.95537	13.0193	8.15319	5.81949	10.5512	6.38965	7.17711	14.3113	15.3472	18.3089	19.4927	17.9445	11.2549	14.1091	15.6792	9.91172
C7orf61	0.158828	0.682192	0.773995			0.531138	1.4343	0.699441	1.08061	2.25118	0.957545	1.50792	1.367	2.3007	1.81088	1.31755	1.47795	0	0	3.1817	0.350803	1.06561	0.398977	0.739377	1.99958	0.993943	0.651204	1.55219	1.07767	0.401807	1.24516	1.52746
C7orf73	-0.202985	0.272076	0.397587			7.31387	7.88289	4.9002	6.45181	8.61089	11.9904	7.65002	9.46699	14.5205	6.68715	11.5648	7.61699	13.8491	12.3986	8.7278	11.6952	7.63714	20.8675	11.588	10.1443	12.8464	10.1733	11.8431	10.5626	10.7747	12.8596	9.52707
C8orf33	0.564293	0.00211891	0.00868512			14.2322	14.1595	9.37102	11.321	11.5088	13.2229	13.6712	13.1204	12.4717	12.8151	14.4006	21.9726	15.001	19.6226	11.6883	9.58556	11.5843	16.4583	11.6005	5.87502	8.58578	11.9391	9.34907	8.1963	10.3417	6.58519	9.74275
C8orf37	-0.751793	0.0305881	0.0735866			0.252984	1.02474	0.24986	1.04778	1.00523	1.0832	0.846485	1.465	0.616407	0.554485	0.470667	1.93588	0.15999	0	0.879943	2.38102	0.697886	1.14021	1.32063	0.714307	0.532597	0.697886	1.80208	2.14486	2.00952	2.78004	1.48814
C8orf44	-0.442476	0.123579	0.220305			1.17847	1.36387	4.32313	2.86246	3.03258	3.11097	1.63872	1.80539	0.8204	0.98398	2.71453	1.99096	2.3423	0.950698	2.00071	2.00147	0.928843	1.61239	2.94411	2.85209	1.41771	2.68332	3.25943	1.75673	0.764155	5.9201	2.04664
C8orf44-SGK3	-0.638719	0.243077	0.365045			0	0.143792	0	0	0.601831	0.51198	0.777461	0.182728	0.691953	0.259351	0	0.395115	0.538794	0	0.370421	0.211014	0.0712198	0.559979	0.0370622	0	2.1922	0.348186	0.674312	0.740841	0.644514	0	0.0556841
C8orf58	0.4883	0.0492571	0.10765			4.00491	2.70374	4.01826	2.66059	6.19703	2.86513	3.32595	3.38131	3.20109	7.6168	4.7308	3.89159	2.25134	8.37629	4.238	4.21964	4.08124	3.2949	3.84946	3.35052	1.42754	2.88379	2.74019	2.70864	4.03963	1.11772	3.68956
C8orf59	-0.137817	0.609811	0.717222			35.3953	28.5388	25.1832	18.1371	60.2567	49.8242	38.7803	44.9732	17.9842	22.7344	118.387	75.5021	89.1131	35.6814	46.1921	42.5452	34.16	47.5371	54.7309	67.8895	84.0516	54.3999	50.7999	31.6537	40.9263	30.5268	24.2086
C8orf76	-0.0132621	0.948452	0.965942			6.06858	8.8286	6.75342	6.78195	13.8568	8.39802	9.04779	7.8461	5.83126	9.42935	10.3893	14.9838	13.5135	16.4108	9.86036	7.19773	9.4315	7.6083	8.12063	14.1584	11.5164	9.64109	9.86647	7.20946	12.0268	6.91298	7.57525
C8orf82	-1.67628	2.56716e-08	5.70569e-07	Yes	Yes	2.81056	4.83842	0.555171	1.83797	1.19123	0.760037	2.2228	0.6028	1.36961	0.513343	0.174298	3.32379	0.710971	0.661307	0.814654	0.487279	1.55065	0.395853	6.60228	3.17427	1.77509	5.59957	3.69607	3.54374	3.82714	2.96498	3.80252
C9orf114	0.0648624	0.7649	0.836431			11.7528	7.06656	6.1666	8.56642	7.10228	6.8696	9.94297	8.7831	9.02341	5.73553	3.87205	7.47325	4.23891	3.80238	11.311	7.00438	6.63168	5.58672	10.0656	4.83939	3.86606	4.897	10.4984	8.30361	9.58562	2.58303	7.8136
C9orf131	0.485431	0.216319	0.335078			1.31961	0.111359	2.60663	1.4862	0.873911	0.495626	0.869702	1.27361	1.3397	2.08887	0.545573	0.305995	0.417266	2.17347	0.605616	1.03498	0.496403	3.8411	0.688864	0	0.15434	0.471889	0.964095	1.29092	0.748712	1.54679	1.29373
C9orf142	0.551884	0.0535301	0.114889			8.02108	9.99706	3.04694	7.93534	2.45168	6.39601	9.57181	6.08735	4.5101	4.39511	8.41807	6.65294	4.87752	3.77463	7.86907	10.2389	6.18941	1.91185	7.64967	2.32285	2.59792	4.16066	5.97285	5.4994	3.50075	0.542423	4.71828
C9orf156	-0.0116753	0.950699	0.967674			4.01355	6.60458	4.955	5.64303	3.0301	5.15543	5.738	4.21799	3.91168	4.76495	2.61347	4.67666	3.42659	3.96633	2.61753	3.03191	3.17058	2.99603	3.16894	5.66619	3.94314	3.50609	3.95857	4.18805	3.64351	5.29259	3.9742
C9orf16	0.795927	0.00347843	0.0129278			26.7701	18.2439	4.51102	16.1512	14.25	19.0988	17.4437	20.1363	12.1591	10.4742	18.8833	14.651	24.2311	23.643	21.9912	8.54719	19.5996	4.28864	14.6369	7.6422	4.62973	9.48869	14.6454	7.83299	8.92606	4.68452	11.7419
C9orf172	-0.98434	0.00809372	0.0255271			0.144196	0.486736	0	0.544826	0.05093	0.0866527	0.233929	0.164942	0.0780754	0.63209	0.238463	0.20062	0.121588	0	0.278639	0.142856	0.289295	0.216632	0.501822	0	0	0.530374	0.491626	0.919508	0.327252	0.253531	0.603171
C9orf3	-0.542849	0.019208	0.050731			0.902965	0.715613	0.930592	1.72869	1.26878	0.796246	0.83594	0.842023	0.701487	1.77832	0.7791	1.11974	0.769669	0.4434	0.694151	0.563973	1.02394	0.774128	0.789029	0.665099	1.21222	1.49216	1.20467	1.51917	1.51469	1.69117	1.92448
C9orf40	-0.435902	0.140039	0.24245			3.17154	6.79042	2.50591	1.73823	1.82431	3.18558	2.09483	5.05308	2.50227	2.1847	2.92217	5.54724	2.52147	1.7057	5.25306	8.79782	3.72688	7.24923	5.62909	3.4114	8.90256	2.33308	6.22308	8.19478	2.67347	5.25768	3.76676
C9orf41	-0.70624	0.000869652	0.00416007		Yes	3.65921	2.13068	3.79474	3.07094	2.56872	4.65905	3.39486	6.08233	4.45792	2.47289	3.40392	4.90016	6.30599	2.41077	4.6403	5.07531	2.34006	6.59688	4.58446	6.71572	9.24432	6.61742	5.61413	6.40362	6.02083	9.08771	5.05832
C9orf47	-3.11727	3.09341e-10	1.09452e-08			0.0835097	0.422834	0	0.072815	0	0	0	0.0358218	0	0.305058	0	0	0.0528124	0	0	0.041367	0.0837715	0.0470477	0.196173	0.785973	0.117207	0.716711	0.396576	0.653554	0.758102	1.39489	0.29474
C9orf64	-0.885799	0.0177627	0.047712	Yes		3.32249	1.87788	1.22101	1.48218	1.06434	0.557194	2.91441	0.596593	0	0.225803	0.766681	0.53751	3.81144	0	1.38857	1.60754	2.86784	0.957677	2.90413	3.49065	3.25335	3.12621	1.97578	1.88129	2.63037	1.35854	2.12106
C9orf66	1.49379	8.29064e-06	8.85365e-05		Yes	2.02335	2.63438	3.71126	1.07114	2.45022	1.82386	4.3962	1.1779	2.11285	2.95649	2.15107	4.22264	1.46239	2.85649	2.8905	1.43183	1.08734	1.22134	0.829899	0	1.01421	0.442988	1.58384	0.879717	1.148	0	0.906823
C9orf69	0.0890087	0.712719	0.796257			14.1568	8.42555	6.37777	9.52855	6.90817	5.76487	8.46141	6.65858	4.03436	1.90527	4.77477	9.50266	4.86913	1.98692	6.83904	5.10571	11.2115	2.23878	10.826	6.7789	5.40303	6.1663	7.12207	4.58935	6.0594	2.18343	4.8212
C9orf72	0.687146	0.00307166	0.0116697	Yes		5.39155	6.83356	10.169	11.4949	11.7944	8.27766	9.22641	15.8161	9.66189	7.85266	8.02464	5.22671	6.20341	10.6726	12.0989	18.5056	7.81609	7.56434	6.04667	7.72619	4.78436	6.22651	4.87932	5.53523	3.23666	10.4582	4.71974
C9orf78	0.415124	0.0529608	0.113945			10.3384	8.62667	7.35175	6.52643	8.36931	13.7177	13.0822	11.0335	13.4347	9.84933	11.4892	7.70975	14.0177	17.8258	7.31179	7.98905	9.91449	15.8891	9.28263	10.8979	7.77738	9.98824	7.1604	6.65253	7.78972	3.0538	9.40591
C9orf84	-1.41656	0.000562264	0.00290645			0.167991	0.340234	1.85827	0.937452	1.28162	0.121143	0.245279	0.259417	0.38203	0.220919	0.333377	0.327217	0.339965	0.126487	0.564838	0.565863	0.269628	0.227142	0.456014	1.64433	0.660174	1.11221	0.441839	0.409021	1.14377	4.4896	1.05406
C9orf85	0.108267	0.627112	0.731285			4.15533	4.20793	3.18272	4.06683	3.59429	4.54829	4.12728	3.74678	4.27027	1.48695	7.57308	2.71369	7.2937	3.11276	4.7932	5.08291	3.105	3.67876	3.12096	4.78886	5.11792	3.795	3.56249	3.31837	4.42658	4.69676	2.19489
C9orf89	1.83937	4.57248e-09	1.23738e-07		Yes	12.5929	9.14836	8.11134	14.2026	12.9808	11.5981	10.7421	7.33935	20.7889	19.2505	8.65838	16.9492	7.96386	38.1328	12.6167	6.64477	7.68925	5.86073	7.68129	2.31889	3.07377	3.60815	3.75011	3.03514	2.79582	1.92533	2.6839
C9orf9	2.56678	1.12598e-16	1.10034e-14		Yes	5.00452	5.1435	2.36071	4.42874	5.77768	7.06965	5.54385	13.0725	2.54795	5.62083	2.59403	2.07845	6.14087	2.95262	5.58583	5.84604	7.34298	5.72305	1.13077	1.12481	0.209668	0.549475	0.873138	0.84437	1.52567	0.656653	1.11309
C9orf91	-0.31636	0.154994	0.261216			4.79632	4.01039	12.5164	6.90618	5.54845	5.11673	4.92565	6.11558	6.57587	4.72579	4.58449	4.83649	3.61763	2.73336	11.0199	6.27757	7.01839	7.78418	6.3858	5.63237	7.53453	5.88054	5.85098	7.34657	7.38999	10.2125	11.3545
CA1	-0.36913	0.592238	0.702662			0.207337	0.209962	6.14332	2.80216	0.219695	0.654134	5.29774	7.20399	6.82003	0.681656	28.6736	50.9869	10.8176	7.90321	11.058	48.2717	1.19593	253.769	0.216469	7.22021	10.6215	0.444861	18.7456	20.283	14.5871	4.648	40.817
CA11	0.927717	0.00741843	0.0238307			5.48749	7.40927	0.802925	5.13916	3.98405	6.32049	7.91324	4.44622	2.97123	4.90004	7.31035	3.95877	7.58336	4.01699	1.88513	2.31556	3.56786	0.343505	5.4109	2.29542	1.141	1.24592	3.86064	3.09279	1.38376	1.25071	1.19553
CA13	-1.7278	6.47746e-07	9.58617e-06		Yes	0.381443	0	0.150694	0.166297	0.323343	0.275069	0.278468	0.458141	0.123921	0.13934	0.0946216	0.530704	0.0964916	0.0718011	0.066338	0.340111	0.344375	0.0859591	0.457981	1.43602	0.963646	1.12241	0.41802	0.232183	0.69255	0.871871	0.897514
CA14	0.3494	0.342663	0.472687			0.715159	1.33701	1.52133	1.72681	0.932658	0.64465	0.803221	0.377564	0.53616	1.56747	0.136464	0.995004	0	1.03552	0.54215	0.381509	0.165554	0.557871	0.603071	0.621315	0.308841	0.404688	0.76364	0.334857	0.873953	0.967248	0.431469
CA2	-0.629661	0.207942	0.324799			0.993226	3.82203	7.84771	2.33828	1.36815	0.805772	3.74631	4.51612	6.45345	1.66898	22.4207	19.6227	7.03502	7.85233	10.4217	41.4264	1.29524	136.198	5.02932	13.4611	7.52761	7.42827	16.1819	10.9687	18.2585	6.28679	26.5639
CA5B	1.15339	0.000393007	0.00217195		Yes	16.4581	11.3282	2.93322	10.725	9.07356	22.7552	10.3287	4.43758	6.91466	8.26324	3.80637	3.64995	2.75468	5.54379	4.89242	4.92836	7.9197	5.85611	13.9531	5.03134	4.93244	1.63856	1.21146	2.71164	1.85355	1.74059	1.96051
CAAP1	-0.571581	0.00592873	0.0198804		Yes	6.36643	5.9511	1.38194	5.30711	4.81849	7.69372	7.15037	6.42214	3.29562	4.44682	7.98313	6.6189	8.49485	6.18947	5.1913	7.13904	5.82495	3.54731	12.052	10.0085	7.85525	8.92067	9.30255	5.17102	8.7327	8.85658	6.96865
CAB39	-0.830004	7.04149e-06	7.76899e-05	Yes		18.4111	16.5726	19.8934	19.1404	24.6356	21.2059	28.3367	28.1475	17.4454	12.2726	16.785	15.1065	33.2881	10.9596	15.0974	25.7622	25.7695	21.1438	40.0458	44.2829	47.2631	32.943	35.467	33.0797	30.8023	35.7604	30.2069
CAB39L	-0.494301	0.0810349	0.158853			1.47426	0.42655	1.33126	0.624367	1.3836	2.50595	1.69128	0.831144	1.09474	0.523157	0.62693	0.703252	1.49175	0.555017	1.12325	1.41884	1.01409	1.37638	2.92448	2.22007	1.06413	1.91081	1.23096	0.512788	2.00751	1.33309	1.35451
CABIN1	0.38865	0.127873	0.226188			7.5019	8.41569	10.2931	11.1827	7.94904	7.16721	7.95266	6.70572	5.80104	15.8354	3.56587	6.24996	2.13067	3.12866	7.05725	5.09575	6.46645	5.7449	4.25619	2.53675	3.90897	3.11181	3.75782	7.87104	7.13648	6.9505	8.35013
CABLES1	0.462089	0.394028	0.524262			0.570411	0	0.250386	0.138156	0.134313	0.171391	0.192788	0.190307	0.308852	0.463043	0.235829	0.0881795	0.160326	0.894762	0.312302	0.251161	0	0.107119	0	0.954413	0.088953	0	0.0694564	0.0551122	0.287678	0.222871	0.223691
CABLES2	-0.282077	0.27788	0.403674			1.78272	4.17472	6.38256	2.86595	1.77091	1.50652	1.89795	2.19852	1.80986	3.62241	1.93473	3.79796	1.47972	3.14597	4.19843	2.42847	1.62065	4.08016	2.12297	1.46812	4.3786	2.25401	3.2154	4.79589	3.28728	3.33035	5.24328
CACFD1	-0.0492573	0.878689	0.918854			4.19328	2.54781	0.473315	1.09688	2.28508	1.94393	2.91548	1.49037	0.389224	1.96945	0.891594	1.66689	1.28805	1.69141	0.868173	0.652823	4.26651	0.134995	2.68933	1.80417	1.00891	2.64404	1.88191	1.30226	1.08762	0.631954	1.87934
CACHD1	-3.26813	4.12108e-15	3.45725e-13		Yes	0.232629	0.0673069	0.39387	0.347722	0.0704271	0.179738	0.323482	0.0855321	0	0.194237	0.164876	0	0.0420335	0	0	0.0329241	0.0666739	0.112336	1.07559	1.37623	1.02613	0.651922	1.21398	0.0866942	0.905063	1.92823	1.43357
CACNA1C	-0.525382	0.267429	0.392146			0.12142	0.111779	0.130823	0.153993	0.0701764	0.0397996	0.0671523	0.823867	0.03586	0.346769	0	0.0153574	0.0698065	0.0831108	0.473521	0.0765494	0.143946	0.0870615	0.0979569	0.0415554	0.185906	0.270667	0.145159	0.249558	0.45092	0.388155	0.147175
CACNA1F	2.03003	0.000149452	0.000987236			0.0304362	0.123286	0	0.265384	0.193502	0.466402	0.518457	0.052223	0.098879	0.466966	1.28351	0.296422	0.808424	0.34375	0.158798	0.904605	0.488506	0.171471	0.222437	0	0.0854349	0	0.0222365	0.0529325	0	0.107028	0.0954861
CACNA2D2	-1.66015	0.000443793	0.00239773	Yes		0.466951	0	0.263535	0.494398	0.176708	0.240522	0.16233	0.0858432	0.0541786	0.292416	0	1.62418	0.168746	0.251134	0.251361	0.429571	0.0334582	0.187908	0.208937	0.753401	0.468122	0.0817868	1.2915	1.50817	2.49798	1.05559	0.549355
CACNA2D4	2.6839	5.22189e-09	1.39473e-07		Yes	5.87951	3.41024	0.981452	1.63664	0.467977	6.69323	3.02272	0.568348	6.00828	0.82684	3.0813	1.99704	8.16972	1.35094	1.92023	1.91429	1.43987	1.18189	0.922213	0.519592	0.542381	0.338432	0.342836	0.264032	0.187938	0.4368	0.389694
CACNB1	0.0455189	0.874952	0.916257			0.475584	0.602005	1.05685	1.16628	0.661408	0.884184	1.22965	0.510009	1.06222	1.56356	0.442403	1.40607	0.563933	0.671412	0.999415	0.765646	0.745429	0.301426	0.72928	0	0.333743	1.23907	0.84693	0.775408	0.607128	1.04524	1.39878
CACNB2	-2.92891	1.84434e-14	1.40181e-12			0.161283	0.19599	1.01947	0.956274	0.341793	0.319841	0.470972	0.24906	0.104793	0.164966	0.160033	0.628304	0.122397	0.182155	0.467488	0.383485	0.420651	0.399801	0.387291	1.09293	0.452725	3.16387	4.07701	5.35741	5.19767	3.68648	1.26497
CACNB3	-0.184506	0.463757	0.590389			1.91612	3.64194	1.04814	2.90451	3.24853	2.57753	1.75752	0.733414	3.6871	2.54137	1.68189	2.50185	1.82699	1.22077	1.93108	1.34343	1.3307	0.730742	3.09311	2.21958	1.24121	2.09627	2.23985	2.17887	2.00707	2.53971	3.09816
CACTIN	0.560394	0.0238955	0.0604779			4.25125	4.80732	3.35901	3.30524	3.22832	3.03375	4.61225	2.6746	3.3377	4.9695	1.31822	3.30242	1.38908	3.00088	2.64933	2.10588	2.02567	1.03786	3.51381	1.33372	0.895	1.9546	1.94121	2.5261	2.01005	0.809762	3.13981
CACUL1	0.129471	0.416671	0.546318			6.22082	7.26343	8.12488	8.29924	9.76132	8.97812	8.31355	10.3822	11.0436	9.3133	14.9255	7.96927	7.24479	15.1651	9.74481	9.91811	9.68443	8.98195	7.60391	9.91811	8.96952	8.46061	7.51273	8.04021	6.71192	13.0296	6.87869
CACYBP	-0.228376	0.226302	0.346062			12.9948	17.8929	19.3901	14.3059	20.2082	19.7615	19.1099	20.7328	17.0082	12.4992	32.815	21.5916	34.4095	16.9818	24.3339	25.0999	13.5045	26.0186	20.668	34.8435	31.2282	25.5032	20.832	22.5184	20.7928	21.1221	14.7748
CAD	0.0877123	0.73135	0.811345			6.00889	4.4623	10.9792	8.38297	4.00593	4.98766	4.78274	6.95936	5.20567	6.23754	5.0928	9.30071	2.24839	3.06335	11.8001	5.92827	3.99337	9.33776	4.13009	4.33583	3.16257	3.92918	5.46928	6.74911	9.26193	7.30751	8.60096
CADPS	2.6611	0.00296944	0.0113668	Yes	Yes	4.94095	3.55934	12.8614	1.6454	0.732657	0	5.18803	0	3.65027	2.47321	4.07363	0	4.31811	1.43712	0.0668063	11.6168	6.67602	0.7304	0.105277	0.488079	3.3157	0.0353229	0.0526214	0.225471	0.228847	0.835813	0.0790868
CALCOCO1	0.428687	0.00906349	0.0278579			12.8915	10.463	9.1748	13.4308	10.3454	10.7874	11.2163	9.27068	8.58409	7.86027	6.52513	8.73723	6.02464	5.70975	9.80878	7.16066	9.62764	8.09059	9.73576	7.04797	4.05771	6.2758	7.99878	7.68629	6.02358	3.4583	9.12593
CALCOCO2	0.0841149	0.679175	0.771337			14.1705	26.6497	19.7937	20.8062	23.1661	26.7785	23.3378	20.7971	23.5113	20.3545	28.3096	10.3858	37.0625	20.7675	15.124	31.6627	18.0732	19.7018	29.0609	23.3396	25.7839	24.4474	14.1058	14.2585	18.894	13.8813	24.0144
CALHM2	2.07194	1.35907e-10	5.22943e-09	Yes	Yes	8.88768	12.5041	5.36058	9.3467	11.2146	9.17339	8.50254	4.07433	3.74697	3.81666	4.54403	10.8552	4.97708	3.32041	13.1757	7.99856	14.7004	1.37601	3.39999	2.80958	2.09486	1.66363	1.98268	1.06192	0.923845	0.477151	1.96883
CALM1	0.546305	0.00732203	0.0236011		Yes	71.2908	86.8535	53.9499	50.7309	66.8115	46.6979	82.9123	48.0601	96.0203	72.4385	160.281	77.2555	121.15	106.119	45.0562	64.3927	72.4476	81.7461	51.873	76.55	52.0835	54.5241	60.742	42.3592	47.0788	46.1448	34.6862
CALM2	-0.33081	0.192885	0.307613			107.648	106.534	68.668	47.7132	99.448	83.1605	115.782	86.6453	62.2421	27.0894	148.604	110.888	214.69	47.1438	79.8541	109.233	138.671	69.0799	115.454	154.077	176.854	140.179	121.723	78.1527	138.992	85.6627	71.5649
CALM3	-0.143917	0.485988	0.609614			33.294	42.7411	32.0311	30.6847	23.8845	31.411	38.2009	46.5694	36.0544	23.9043	34.9473	58.8826	60.73	27.8177	49.5689	41.2452	38.0707	38.6158	55.8629	33.338	42.2896	51.6069	46.9683	51.7023	44.2403	14.66	40.2292
CALML4	0.534312	0.0408519	0.0925672			12.054	6.18808	10.4171	8.39367	15.123	6.56464	10.3888	12.5316	5.91484	4.80082	7.26772	8.21072	21.8635	3.86044	13.4662	11.1542	4.19855	5.09325	5.04709	6.14519	6.34423	7.38945	8.25619	6.47832	5.31935	4.93053	7.77997
CALN1	-3.9018	1.67886e-14	1.29199e-12			0.756682	0.25542	3.98581	0.274907	0.512249	0.0378933	0.81838	0.0901616	2.52654	0.82924	0.93852	3.83093	1.78121	1.34521	1.01135	1.24942	0.0421696	0	13.1668	14.3225	13.0981	12.7048	17.583	18.8622	16.362	11.1239	17.1119
CALR	0.623232	0.00956112	0.0290538	Yes	Yes	236.268	174.192	157.767	138.401	163.086	174.805	168.174	251.754	285.22	92.864	316.655	266.673	333.919	270.558	218.985	246.004	183.855	307.975	207.658	59.9616	121.039	154.888	229.095	189.168	125.721	52.8662	116.876
CALU	-1.06157	3.06531e-08	6.69205e-07	Yes		7.20379	10.7307	8.62963	5.87599	6.54974	9.50992	7.86029	9.01112	13.136	4.82163	14.5265	10.54	13.8142	13.5601	12.0434	6.63039	9.46422	18.9046	11.8154	18.5467	28.0487	26.2118	22.0369	20.8536	25.1037	18.8764	16.6585
CAMK1	2.8031	4.12422e-10	1.4106e-08	Yes	Yes	2.48073	3.61119	3.98142	2.29822	2.30001	2.65543	3.39567	1.59618	4.91109	2.37878	5.76914	9.7072	7.05978	1.89703	11.7295	3.22571	2.4885	3.66868	1.33547	1.45925	0.217608	0	0.169913	0.674111	1.05563	0.272608	0.364813
CAMK1D	0.663594	0.0424472	0.095514			6.69021	9.30939	7.70096	11.0793	6.19647	10.7163	7.93521	19.8202	2.97093	14.1008	3.88033	6.69649	3.19605	3.44278	0.781257	4.26771	11.7808	7.18575	4.34671	3.89578	3.51272	3.12759	3.60433	2.51118	10.3226	6.5162	3.49186
CAMK2D	0.480294	0.0832804	0.162055			6.15718	7.59814	4.86493	6.19268	6.58485	8.46718	6.93411	2.26033	3.81453	10.1475	6.96193	5.77741	3.98442	2.96488	3.7354	5.75953	7.4405	4.61436	8.79043	6.03757	4.26054	4.98587	1.00429	2.04202	1.94982	4.73314	4.26763
CAMK2G	0.718758	0.000436878	0.00236556	Yes	Yes	5.2249	10.3301	13.0238	12.6911	7.51357	7.98978	8.58991	13.1273	6.82003	12.5425	8.02347	9.86564	6.05785	6.90799	11.7551	6.87101	10.8569	5.92225	5.64985	3.7467	4.80149	3.58431	5.70319	6.19307	8.68169	5.08546	6.22012
CAMK4	-2.87556	6.30735e-12	3.15701e-10	Yes	Yes	4.27484	3.62281	2.09606	5.19454	0.851314	2.67824	3.09866	0.351136	0.123119	0.620204	0	0.105454	0.153388	0.142673	0.342726	0.105128	0.197685	0.614901	6.24364	11.1285	1.02124	6.5236	3.69908	2.80771	2.20182	5.91701	6.68186
CAMKK1	0.88058	0.0772578	0.153135			0.965693	0.575245	0.67325	0.619133	2.67851	1.10091	0.725728	0.584807	1.38409	4.8972	0.140913	0.158067	0.0718488	1.28314	0.444565	0.25325	0.256426	0.320031	0.533768	0.427712	0.239181	0.243763	0.435768	1.33369	0.709061	0.299633	0.445533
CAMKK2	0.496214	0.0418888	0.0945512			5.8108	7.76365	9.73536	7.90501	4.96439	4.57973	4.10884	9.00456	6.77028	5.33445	3.39606	9.43907	2.34726	3.43601	11.4285	7.20357	4.51672	5.41615	3.97038	5.03948	3.24512	2.49912	6.42356	5.82005	4.07366	3.10248	5.91757
CAMKMT	0.101773	0.706375	0.791582			1.00385	0.428025	0.834913	1.0135	1.45557	0.857256	0.964277	0.634579	0.686578	1.23521	0.786372	0.735087	0.534608	0.497265	0.643201	0.418749	0.742	0.535785	0.551615	0.596717	0.741535	0.777333	0.733408	0.826973	0.479631	1.20764	0.663019
CAMLG	0.61045	0.0141828	0.0398886	Yes	Yes	18.7032	24.8046	16.5032	13.3278	14.5868	43.6457	19.5223	21.6657	33.1567	23.0284	45.218	20.6061	30.621	37.8867	23.7213	16.7424	16.3809	29.0971	19.527	25.0195	29.8478	15.5978	12.6934	11.2277	11.2043	7.34481	11.6907
CAMP	-0.292018	0.649328	0.748682			42.7385	159.933	102.871	140.917	0	68.6303	34.0935	770.465	2.75852	2.89498	29.4884	161.06	108.829	15.9832	114.691	7.8514	0.567847	56.1289	70.6251	128.931	46.8748	14.2277	34.3262	251.041	249.875	50.2622	213.554
CAMSAP1	0.161916	0.3834	0.514137			4.48954	6.62188	8.48265	6.25482	5.61031	7.65393	5.93756	6.30074	6.1829	8.93095	3.81316	6.92526	2.96268	8.12939	7.48256	5.24555	5.55609	6.21332	5.12035	7.44046	5.47922	5.23518	4.75961	5.5801	6.53427	4.37585	6.18125
CAMSAP2	1.58624	0.00831661	0.0260566		Yes	1.16588	0.109827	0.535576	1.65489	2.72931	2.9084	2.44125	0	1.40935	1.08949	1.21065	1.65982	0.617288	1.88838	0.015718	0.429787	1.57751	1.98578	0.184	1.12282	0.228324	0.997279	0.0792359	0.212193	0	0.143016	0.978214
CAMTA1	0.258992	0.255059	0.378685			1.38711	1.78776	1.90968	1.50268	0.979858	1.70503	1.38088	1.65881	1.53626	1.84257	3.54517	2.16382	3.3494	5.45943	1.63261	1.49916	1.7077	1.63398	1.50306	1.4242	1.59285	1.57183	1.64296	2.06513	2.28949	1.25639	1.1209
CAMTA2	0.496125	0.112796	0.204785			2.63621	1.13902	5.1379	5.63925	3.61272	2.91493	2.52328	1.77915	2.91188	6.24024	0.784733	2.10286	0.933615	0.661638	1.85426	1.98491	2.43292	2.81196	2.05507	1.58793	0.986653	1.12047	1.284	3.17874	1.59544	1.60683	3.58387
CAND1	-0.70672	4.3557e-06	5.08358e-05	Yes		9.03363	9.10107	12.8112	10.7716	14.3663	12.653	13.885	11.0885	8.12709	10.2101	12.8325	11.8381	13.6721	13.4582	12.5417	15.1457	11.9122	14.4938	15.2436	19.824	23.1469	18.9139	19.5628	17.3757	15.5253	31.4951	16.956
CAND2	1.01086	0.000222601	0.0013617			0.538895	0.857554	1.9769	0.939762	1.06046	0.659252	0.983535	0.4293	1.87578	1.46236	1.90971	1.0711	0.486862	1.6665	1.27193	1.44913	1.08117	0.910808	0.442067	0.579652	0.108049	0.61352	0.449958	0.803322	0.524153	0.74447	0.422663
CANT1	0.599805	0.00486985	0.017001	Yes	Yes	9.6345	11.6884	16.2047	10.9791	11.7754	8.03972	8.18259	7.85634	12.0086	15.1232	10.2934	14.4663	8.02341	14.6341	11.3087	13.4197	13.9229	6.39523	5.70168	7.00283	4.28423	4.6197	9.12966	8.17045	13.3142	6.1218	8.45427
CANX	0.215455	0.313267	0.441687			56.7484	83.7686	67.872	55.8798	65.1476	110.05	68.0188	124.991	91.1913	40.447	178.607	69.6849	114.167	95.1072	81.9696	85.4712	64.3898	144.803	79.3915	74.6089	107.746	74.3035	94.6069	78.9602	40.8323	56.9647	63.1289
CAP1	0.0688673	0.740239	0.818477			102.335	135.486	60.7194	77.6117	84.7674	72.3114	89.8707	114.877	53.7933	36.9585	84.0694	82.9198	120.135	65.2508	58.9079	54.2798	109.644	55.8158	88.8333	108.647	99.6317	78.8327	60.4261	61.2476	105.271	40.8268	54.0288
CAPG	1.24111	1.1576e-06	1.5908e-05		Yes	78.0521	72.5694	15.0183	51.2714	56.6502	34.267	55.7016	38.4422	33.3714	42.0739	29.0928	44.6755	66.2921	36.8446	71.3646	24.1998	67.4245	26.885	23.8559	16.443	30.1963	17.6517	21.7461	14.6293	24.2305	5.83068	21.6322
CAPN1	0.477634	0.011816	0.0344437			29.0623	25.6701	11.6909	18.7923	22.5708	16.9865	20.1092	22.897	17.5952	14.6243	12.6041	16.7409	10.4873	10.3	15.7957	11.174	26.997	10.3177	19.4558	10.5102	11.6764	9.65244	12.1971	13.012	17.8673	5.39946	13.1158
CAPN10	-0.00499495	0.981936	0.98755			4.48582	3.82836	3.00936	4.57554	2.78017	3.20433	4.32524	2.49301	3.71205	4.78199	1.25973	2.51216	2.14104	0.955914	3.04207	2.26401	2.68861	0.858303	3.84393	2.33668	1.58387	1.93706	2.98875	3.16473	2.24101	2.87708	4.71318
CAPN11	3.24519	7.12879e-08	1.3955e-06		Yes	0.53473	0	1.40834	1.39875	0.125911	2.46361	1.95187	4.28166	1.54417	0.60771	3.38985	9.83697	2.7805	2.5723	2.44546	1.53043	0.655608	0.80335	0.248126	0.223678	0	0	0.173631	0.309988	0.134841	0.62679	0.139799
CAPN12	0.151163	0.712856	0.796257			0.353439	0.429496	0	0.246541	0.299604	0.382312	0.473044	0.212253	0	0.154932	0	0	0	0.13306	0.102446	0.175078	0.567276	0.0796483	0.313656	0.266119	0	0	0.154932	0.184403	0.24064	0.124286	0.249487
CAPN14	-0.583955	0.100096	0.186456			0.31519	0.319179	0.622597	0.595454	1.22458	0.284115	0.830918	1.35202	0.511983	0.422172	0.390933	0.950137	1.12953	0.098883	2.13172	0.780656	0.948533	0.177572	0.658145	1.1866	0.442372	1.22373	2.14924	1.82719	0.476883	1.20072	0.741623
CAPN15	0.489449	0.0562194	0.119556			7.83904	6.69359	4.63996	6.76368	4.08078	4.40713	5.71615	3.39774	7.98614	6.34576	1.76163	4.71221	2.21101	2.31363	4.05351	3.62604	4.0003	1.20026	4.60546	2.5707	1.76341	2.41114	1.81593	5.51025	3.09943	1.87294	5.56986
CAPN2	1.88024	2.2639e-09	6.54353e-08	Yes	Yes	12.5913	7.43181	7.39044	8.38569	7.52221	11.5012	13.4526	2.18101	8.53175	9.26919	4.7	4.97186	4.70188	11.3314	5.22768	6.05896	13.0879	7.75575	3.64328	6.04946	2.35626	0.882147	0.788495	2.73202	1.30633	1.34939	2.18202
CAPN3	-0.529754	0.0297303	0.0719899			4.55942	2.19428	4.10186	5.98296	2.34384	3.17398	2.96603	6.42891	4.3997	4.32051	1.34378	3.64283	2.3981	1.18964	5.78351	2.37035	3.66803	2.64499	4.9252	5.43838	3.29463	2.87807	9.49854	6.16297	3.38091	3.25425	6.23147
CAPN5	-0.226678	0.499642	0.621133			0.27358	0.0692608	0.675507	0.685814	0.326122	0.184956	0.166437	0.146692	0.444394	0.399752	0.508986	0.475792	0.0865076	0.257487	0.25772	0.304919	0.480266	0.462389	0.37489	0	0.191986	0.20964	0.22486	0.565003	0.620891	0.300638	0.831469
CAPN7	-0.49505	0.00819151	0.0257565	Yes	Yes	6.25278	5.2639	9.67261	9.32755	11.9338	6.55306	7.47046	7.36786	6.60804	7.23764	6.26037	8.59471	5.52653	7.44484	7.31511	7.91131	6.12124	4.37154	5.80065	11.3445	8.9873	11.915	9.5768	9.43322	10.0019	16.3584	9.45377
CAPNS1	0.759523	0.000845588	0.00406867		Yes	66.2657	57.0971	27.3048	42.1319	39.5724	39.4573	39.6129	43.4826	36.241	31.8916	55.044	50.695	41.4087	44.85	35.0408	31.3535	91.9559	28.7596	41.1119	26.2481	22.464	24.6783	31.0501	23.671	41.691	9.91357	18.8301
CAPRIN1	-0.536917	0.00111996	0.00514941			29.1241	38.3239	37.5944	27.642	36.7879	33.471	29.4301	59.3825	26.8614	24.5838	38.2318	39.2614	50.087	39.0774	42.5427	44.503	30.3983	38.6869	40.1274	53.17	48.8818	64.7581	51.8523	43.0435	56.7615	70.8801	53.8153
CAPRIN2	-0.13264	0.680623	0.772682			1.45734	1.22134	1.78678	1.66506	1.91694	2.24228	1.46747	0.215563	1.22444	2.22123	1.43358	2.27231	1.52547	0.851346	1.10702	2.51421	0.907391	7.04959	2.00684	1.41891	1.69274	1.4171	1.61544	1.3765	1.08347	4.46203	2.69987
CAPS	0.313359	0.259748	0.383808			5.57155	1.92892	4.51509	6.43585	2.97705	3.94912	5.33056	2.53293	3.79027	3.68784	0.590637	1.92137	1.14439	1.8824	2.07044	3.20809	3.91709	2.30723	5.17063	1.61348	0.668353	1.05093	3.23556	4.47215	1.72918	2.26065	2.65179
CAPZA1	-0.598268	0.00315316	0.0119388			53.7621	49.8411	33.0793	40.0213	62.0518	48.5997	57.4624	57.2048	34.3346	30.2141	63.3255	35.8015	94.7344	34.1175	40.8449	52.3017	71.8051	44.5842	73.4542	99.1811	106.197	94.0216	59.9805	59.5359	86.3247	57.9908	48.8537
CAPZA2	-0.252608	0.154855	0.261088			10.637	13.1287	9.29439	7.33249	14.9572	18.4997	12.2419	14.88	18.6199	10.185	18.0668	13.9983	22.096	19.7869	9.50343	14.8526	14.4614	16.9768	17.5989	21.5772	19.3902	18.2581	17.0785	13.3846	16.302	16.37	11.405
CAPZB	0.40976	0.0202014	0.0529009			32.5605	27.4333	21.6105	25.0405	22.0118	23.0694	24.8005	27.3194	18.0884	19.0784	23.5849	22.379	30.8051	15.0774	13.817	16.7097	38.2152	21.866	21.9606	16.9161	16.6344	16.0482	15.9383	18.4604	24.6813	12.3658	16.8549
CARD11	1.27777	0.000461318	0.00247827			11.4682	10.3431	4.95538	8.74955	5.03156	3.51313	7.63091	1.92161	10.2602	16.8881	2.44476	2.49308	1.35986	5.14381	11.8421	4.70443	17.1663	5.24951	5.58909	2.86704	3.26943	1.75757	1.4728	2.99949	5.49008	1.26024	3.26758
CARD14	0.765962	0.115331	0.208009			0.154139	0	0.304472	0.425597	0.462757	0.301041	0.187545	0.044079	0.667674	1.01352	0.254907	0.250196	0.0974791	0.290144	0.119141	0.0509024	0.206163	0.0578925	0.120696	0	0	0.377965	0.0750752	0.178712	0	0.316182	0.261935
CARD16	1.43696	5.94057e-05	0.000466494	Yes		16.4892	13.9149	8.38957	12.7437	15.3542	12.1611	23.7107	17.1469	7.9136	6.29725	17.6629	21.2035	30.3359	8.93532	46.0568	12.9946	24.3101	14.4975	12.5856	17.4004	1.75324	1.68472	6.38851	10.3193	6.23705	2.416	4.21293
CARD6	1.33018	8.43361e-05	0.000624432	Yes		10.4017	3.10661	7.00666	4.68108	6.50125	8.03672	5.30738	4.93477	2.88091	1.05061	4.39953	6.20225	8.8517	3.42869	6.419	3.8466	7.11648	1.94437	1.95177	1.80458	3.22924	0.470158	4.20244	1.20877	1.84937	3.11835	0.902288
CARD8	-1.04798	9.42767e-07	1.3389e-05			10.048	9.11806	13.8549	11.9045	13.0321	13.292	12.9204	13.7281	6.80953	4.6239	12.058	9.30479	13.9469	2.97833	15.5931	15.6108	11.0613	7.71936	25.358	20.2035	26.3277	22.319	23.8941	22.6662	17.103	27.9056	17.8726
CARD9	0.229222	0.463603	0.590314			0.566579	0.765002	0.248704	0.768476	0.600349	0.567466	0.727673	0.72911	0.255648	0.459932	0.234245	0.700697	0.0796247	0.237	0.291957	0.0311843	0.410479	0.248266	0.443651	0.474001	0.176711	0.270144	0.20697	0.656903	0.357182	0	0.592501
CARF	-0.793775	0.000526224	0.00276189			1.41616	1.18683	2.79736	3.25732	3.38922	2.72916	2.22813	2.53462	1.26917	1.37357	2.24103	2.07223	1.29707	1.0571	1.81178	2.53993	2.27786	1.56817	2.409	4.59607	2.26175	2.78406	2.53308	3.48202	3.93437	6.78299	3.3896
CARHSP1	0.675433	0.000272017	0.00160872			19.2449	16.9998	10.6052	9.69234	15.8648	12.3034	14.7672	8.6282	14.2485	15.3861	9.75419	10.5208	13.964	15.5863	9.24956	11.9117	12.5161	9.24462	10.9937	7.25937	8.70275	6.72164	8.03834	10.7181	6.77884	6.51482	6.58325
CARKD	0.308133	0.302466	0.430054			9.48027	4.05011	4.09641	5.16636	5.49353	7.01006	7.20933	1.52498	2.16554	1.948	1.46981	3.81272	2.43564	1.53357	4.25066	3.30195	8.24694	0.917984	4.52362	3.34598	5.82122	3.63229	2.86789	2.76937	1.84899	1.82313	1.1618
CARM1	0.520894	0.0355317	0.0830806			3.97585	5.75168	7.10557	4.82859	3.36022	3.62653	4.31923	3.16728	4.61302	7.88426	3.0527	7.30963	1.67625	4.9002	5.51515	3.09487	6.02995	6.66641	3.13793	2.31646	2.39149	3.24973	3.04305	3.4161	4.29676	1.83085	6.1995
CARNS1	2.58626	7.7797e-09	1.98738e-07			2.3801	2.71151	1.32228	3.89117	2.28553	3.4193	1.76471	0.957144	0.604086	5.95025	0.46126	2.48358	0.141113	0.630026	0.495854	0.663186	3.91709	0.79616	0.407684	0.280012	0.10439	0.227979	0.16302	0.485075	0.168801	0.523099	0.291679
CARS	-0.304752	0.114267	0.206755			5.54623	9.70112	3.56884	5.67858	5.69872	4.01469	5.80249	5.7134	2.69591	4.63529	2.70993	4.29669	5.79269	1.42363	3.678	3.26769	5.28965	2.74589	5.28604	5.53635	4.4818	7.36664	4.72738	4.34784	6.10288	4.61724	6.0801
CARS2	0.287183	0.0865774	0.16672			7.31767	6.5325	7.1676	8.27887	6.40812	5.81484	6.40179	6.84862	4.84632	6.90741	4.05053	7.23616	6.52733	4.36381	6.19374	4.17407	7.4215	2.33957	5.52478	4.70532	4.80984	4.42414	5.03696	4.96084	5.94759	4.21786	4.55354
CASC3	0.582469	0.000139285	0.000930555			17.054	16.7344	18.5409	17.6942	14.4984	17.8156	14.9996	14.7726	19.3807	20.2589	13.1997	12.9213	16.8884	17.4195	13.4884	15.193	15.715	14.747	9.55821	11.9448	8.90623	9.03632	11.6627	10.375	14.4016	9.41393	12.1574
CASC4	-0.494116	0.00120746	0.00547199		Yes	9.37771	5.71629	5.3953	7.96505	8.2323	10.9699	7.53291	9.34704	9.41576	7.91557	8.05531	6.67141	6.9094	10.5113	8.07536	8.29841	9.25489	10.3955	11.5334	13.4819	12.0968	11.8697	11.5962	12.113	11.0202	11.7926	10.497
CASC5	-1.45147	2.96691e-06	3.62776e-05		Yes	0.905163	3.4165	5.85156	1.41705	2.55037	1.46495	0.700852	4.92402	3.97654	4.20831	3.11289	7.41304	1.87342	3.09789	5.42621	11.882	4.16855	10.1527	3.94121	5.2664	10.3365	11.0978	9.30338	8.76542	9.38429	34.3618	11.8914
CASD1	-0.975974	2.131e-06	2.70505e-05			8.28086	6.80577	9.79855	11.0573	12.1231	15.8664	9.24811	11.8747	12.2165	4.64706	8.83193	10.3524	11.84	5.34644	8.30231	12.5239	9.63109	10.9983	23.5979	15.5122	19.7635	23.5427	18.9682	15.7234	10.0776	33.7618	16.0644
CASK	0.51483	0.0351977	0.0825058			4.30576	4.50222	6.5668	4.7846	7.21494	5.32543	3.77691	2.97234	3.70851	7.15477	4.07366	2.86992	2.33039	2.75191	3.98214	4.74194	4.6206	8.19123	4.07723	2.18645	6.40857	2.45539	2.37029	2.19424	2.72705	4.78882	2.26185
CASKIN2	0.042333	0.870593	0.912851			1.66575	1.76017	3.14731	2.33651	1.18948	1.5668	1.85052	0.931995	2.41168	1.37572	1.43725	1.81374	1.23664	0.408981	2.85497	1.43502	1.52567	0.489626	1.49337	0.817963	1.21977	1.64272	1.42863	1.32252	1.56148	1.6554	2.61294
CASP1	1.80459	1.71391e-08	4.01204e-07	Yes	Yes	15.4526	13.3962	10.5875	12.0815	10.6338	12.8497	17.6915	6.8975	9.07697	4.41584	18.388	19.2779	21.0593	6.33263	29.9812	14.4052	20.0769	12.4	5.92344	9.01595	0.800288	2.79641	4.08257	6.19788	3.88225	3.10793	2.10193
CASP10	0.114742	0.572432	0.686305			15.7355	6.74486	7.89399	9.46149	10.4981	9.58119	9.92751	11.833	3.51623	5.10946	4.19942	10.0777	4.56322	3.86573	8.1085	6.73616	13.1958	4.19021	8.48958	11.0748	6.4658	3.74284	7.21813	8.01197	10.5813	5.1723	5.76812
CASP2	-0.491089	0.0145609	0.040766	Yes		7.41435	9.74468	13.2953	9.81186	6.26829	9.62213	5.47034	8.68412	10.6343	8.49028	4.63065	9.94981	6.98349	5.29552	12.5897	9.03859	6.93647	14.842	8.71539	9.7002	10.1109	11.5725	12.1592	12.7802	13.9627	17.6128	15.5484
CASP3	-0.583504	0.0127243	0.0366231			11.2014	10.7539	13.2182	12.1134	20.1927	13.2441	15.222	14.4146	4.13525	6.27058	14.9757	21.7576	21.1596	8.07798	24.161	15.9974	22.8378	11.5558	20.8834	27.383	26.3381	25.7725	25.4012	17.5832	16.0123	20.462	16.658
CASP4	0.0614224	0.760746	0.83374			11.2464	8.71075	5.96993	9.27397	7.63652	11.945	11.244	11.7426	6.51424	3.75794	11.6782	8.32895	13.9673	6.78303	8.72653	7.74463	9.70743	6.58156	8.70768	11.925	6.9337	8.90739	7.43096	8.3896	13.0586	7.05113	5.67532
CASP6	-0.123778	0.60262	0.711484			3.58129	7.03345	3.00115	6.05605	9.54435	5.86946	7.65857	6.79656	4.40706	2.69575	7.80699	9.05939	5.35327	2.85992	6.03959	7.63363	6.74957	8.19279	6.00511	6.94553	9.13885	9.18087	6.89796	4.8128	9.60552	4.96109	3.74514
CASP7	0.367093	0.118441	0.212874			11.595	16.5838	13.9311	14.2792	25.9022	22.2506	18.1804	15.3314	17.3783	17.9468	30.542	7.65032	26.3074	44.6644	15.3145	18.4152	16.0081	13.6036	21.1538	14.4006	14.9315	17.5869	13.0125	16.0075	15.3278	7.25099	8.62536
CASP8	-0.0980981	0.605804	0.713942			11.907	9.13912	9.08598	11.499	9.10007	12.5963	12.8936	9.2161	9.22142	15.6968	4.11637	7.16927	6.88574	12.3848	7.72958	8.07579	9.46202	8.52874	16.5196	13.7	12.3396	7.03162	8.46523	10.9868	8.72136	9.06007	8.26567
CASP8AP2	-0.723844	0.00337155	0.0125914		Yes	4.82575	4.02445	16.6179	8.73049	11.4846	7.23444	7.88117	6.17687	7.16808	6.29717	10.7546	10.2327	4.73282	3.35176	9.58941	15.57	9.52643	12.2125	9.21443	9.32664	14.2703	16.9272	15.2339	8.12332	11.5377	34.1662	13.0144
CASP9	0.515396	0.0214611	0.0555381			2.88139	1.45893	2.05531	2.4426	2.07783	2.45302	2.14248	1.51065	1.30012	2.63141	1.48909	2.50556	0.911112	1.43128	1.41518	1.18943	2.04738	2.07424	1.90108	1.05463	0.67401	1.17758	0.906374	2.08797	1.54401	0.985091	1.38106
CASS4	-0.181306	0.631654	0.735049			0.831967	1.5165	0.493017	1.41457	0.0881554	0.187485	0.404911	0.463938	0.0675709	0.0911744	0	0.28938	0.157843	0.548119	0.0964599	0.0824239	0.125186	0.0937427	0.760035	0.939633	0	0	0.182349	0.470242	0.566445	0.21942	0.261009
CAST	0.33933	0.19516	0.3101			7.67356	7.75354	6.6252	11.6831	11.5233	19.4073	8.73894	5.58047	8.50239	12.0169	8.40405	5.8684	8.14163	6.53662	3.53518	7.41768	9.3119	15.3075	4.07651	6.88737	7.56033	9.94818	2.9702	4.94926	6.68927	14.594	7.55963
CASZ1	0.568615	0.127699	0.225946			1.39508	1.09252	0.955315	1.57324	1.16288	1.20724	0.860035	0.765986	1.45032	4.74285	0.138427	0.517595	0.211744	0.980387	0.73326	0.479136	1.2875	0.440138	1.00015	0.350138	0.626563	0.433313	0.462054	0.986666	1.18203	0.457873	1.29843
CAT	-0.143259	0.595283	0.705188			36.4772	57.418	42.3113	41.9132	36.5151	38.0486	35.3376	132.851	28.0399	10.4943	57.5109	71.9627	73.7875	18.8556	41.0506	75.0854	47.5879	67.7209	55.3827	60.4803	51.815	53.1423	59.8359	59.0011	60.6232	40.5417	64.4332
CATSPER2	-2.21223	2.02415e-07	3.52026e-06		Yes	0.301124	0.304935	1.88357	0.678281	0.159536	0.294055	0.427451	0.473617	0.163045	0.274999	0.0622478	0.558606	0.063478	0.0472351	0.2473	0.42263	0.0251723	0.31102	0.943161	0.850232	0.915698	0.892219	1.75999	1.50562	0.854252	5.60333	0.806933
CATSPERG	-0.188954	0.609302	0.71683			0.596563	0.139411	0.453229	0.120038	0.218811	0.330921	0.22334	0.118107	0.111812	0.301739	0.0569171	0.0319231	0.116084	0.04319	0.146314	0.227316	0.20715	0.0258532	0.347352	0	0.0644062	0.0843943	0.419082	0.159615	0.364512	0.0806847	0.21595
CBFA2T2	-0.471055	0.0447353	0.0996429			3.52291	2.07728	4.84476	4.84092	2.97686	3.65795	2.11609	3.07972	2.35419	3.4209	0.995583	1.76824	0.620436	0.713501	3.23144	2.36361	2.72875	2.33647	3.37545	3.69342	3.0668	2.51502	2.81817	4.091	4.09884	3.68512	4.87909
CBFA2T3	-1.14565	0.000523132	0.00275153	Yes		4.06047	4.43367	8.64838	7.35801	10.0267	3.69197	3.30798	3.81672	6.99716	16.4063	2.18967	5.1581	3.52805	2.72498	3.72529	3.60299	3.1523	2.38705	3.53891	6.91214	3.07245	9.5238	6.42323	21.8605	16.908	16.4514	20.5204
CBFB	-0.484666	0.00690802	0.0225619		Yes	16.1887	24.9266	18.3594	13.0468	15.8008	20.3929	17.4604	25.0167	16.3419	9.0291	16.2152	17.9051	28.6145	24.4168	18.5623	23.1721	19.1083	13.695	23.9664	30.3768	30.6769	27.2992	21.6773	27.0441	23.4118	29.7208	22.5903
CBL	-0.612272	0.000587421	0.00302183	Yes	Yes	9.96835	9.98279	10.0269	14.08	7.26902	8.09032	8.14554	14.4846	6.75175	6.8394	3.51298	6.96009	4.02439	3.46198	7.48466	4.82856	6.93699	8.10275	11.5883	14.6096	7.89879	10.5756	7.33656	14.1057	13.1482	11.4474	14.4105
CBLB	-0.688504	0.00231884	0.00937048		Yes	2.79606	3.02983	2.81431	5.13994	3.88738	3.56386	3.31537	1.57371	1.62001	4.1246	1.85548	3.22116	1.19386	2.5813	1.74479	1.62324	2.89415	1.46488	3.96046	5.22964	3.2994	3.86482	3.74727	2.75657	3.92057	7.60907	3.77138
CBLL1	-0.531223	0.00250198	0.00995698			9.1562	10.0513	7.90327	6.87664	7.50066	11.86	7.30226	10.9577	10.0612	6.68946	4.77165	6.53011	9.53727	7.38651	7.7835	10.9006	7.52545	13.828	12.833	13.3247	14.7946	11.4618	14.2783	10.772	12.3982	13.4608	10.2892
CBLN3	0.779747	0.0515512	0.111587			2.88063	0.666764	0.6503	1.72232	1.04651	2.745	2.20311	0.494263	0.668456	2.40522	0.612492	1.37411	0.312298	1.2394	0.477123	0.489235	4.12808	0.834628	1.89043	2.78864	0.924111	0.504543	0.360783	0.644115	0.186788	0.578839	0.322759
CBR1	0.943845	0.00564888	0.0191347	Yes	Yes	21.9469	36.431	13.2606	10.8063	13.5882	9.62001	14.4512	6.05462	8.10856	3.83564	17.9338	21.075	29.174	2.4301	23.6495	19.5261	26.3324	9.30968	8.44655	9.39639	12.8042	8.65277	9.36902	10.4776	8.78973	2.87517	3.78016
CBR3	1.40572	0.00294983	0.0113221			10.6423	34.3403	0	5.97656	20.6419	5.36561	11.4125	0.928487	2.344	7.64342	7.15919	5.52114	7.30068	3.39535	18.0901	10.9009	40.5313	2.43891	5.83801	2.71628	6.07589	4.64422	3.29458	6.11717	2.45621	2.22004	1.83915
CBR4	-0.524639	0.03162	0.0755498			4.25025	3.76082	5.5427	6.72826	7.65171	5.83981	4.56891	4.60216	2.68115	3.01476	4.19683	5.51151	5.27143	1.24279	7.41566	5.23281	4.92588	4.9285	6.67772	8.23349	5.21237	6.72881	5.60746	6.49468	3.746	15.744	4.2721
CBWD1	-0.0359513	0.881009	0.92095			2.87201	1.80831	3.93884	2.54313	2.60169	3.59488	3.38582	2.62988	1.47449	2.22873	9.67141	3.56106	5.00656	3.66945	4.3478	4.61445	1.55246	3.15223	3.37915	3.02519	3.55052	1.62378	3.35941	4.42544	3.51231	4.65722	3.17459
CBWD2	-0.219445	0.220413	0.339654			5.04803	5.44255	10.7155	6.3286	5.96097	8.21777	6.84491	4.43848	5.62974	5.33943	8.53506	6.91852	7.40135	7.42209	9.68185	9.1812	4.5096	8.9988	7.17138	8.8876	9.02362	6.46628	7.79813	7.68724	6.26974	12.2758	7.50482
CBWD3	0.0515049	0.78051	0.848452			2.43059	3.70936	4.59829	3.35807	3.55485	3.73387	3.54051	3.49495	3.5033	2.65115	2.29286	3.2388	3.76705	5.6707	3.7012	3.34069	2.47255	5.88239	3.55627	3.22199	3.41135	3.31581	3.52653	2.81311	2.36965	5.50747	3.39651
CBWD5	-0.327373	0.0574234	0.121738			2.12388	2.85649	3.21205	3.68931	3.90317	3.7841	3.87629	3.20291	3.53082	3.03066	3.08704	2.97806	2.30857	3.77927	3.46286	3.33706	2.62989	4.63665	4.62543	2.49869	3.86584	3.35671	4.86117	4.31414	3.42683	6.24329	3.86516
CBWD7	-0.347212	0.148956	0.253574			1.35935	1.10947	1.52292	1.36217	1.84884	1.26191	2.07363	1.4621	1.516	0.533624	0.402631	1.63722	0.846839	1.2221	1.70544	1.36683	0.99727	1.82885	1.66282	1.90954	1.87939	1.21889	2.07521	1.00562	0.920912	3.10352	1.59128
CBX1	-0.453462	0.20726	0.324064			28.8936	32.7871	17.0007	18.7014	42.7028	38.9135	33.1611	6.44607	28.5153	10.2803	36.5995	7.03259	61.9456	16.4578	1.02955	54.0699	32.0676	18.0098	37.5117	43.7161	42.7574	49.0759	42.4186	36.1727	16.5873	32.7871	29.2512
CBX2	-1.13781	0.000245397	0.0014725	Yes		3.81902	5.63208	8.64235	2.42471	2.98587	1.33689	3.06774	9.0975	4.39665	4.30713	2.11545	9.54352	5.62763	4.11783	15.1751	4.26109	4.79804	1.504	9.38742	6.28143	7.07732	9.09189	18.1766	12.7032	15.315	8.8661	15.0347
CBX3	-0.463385	0.0163435	0.0446004		Yes	24.6255	39.8444	24.5908	22.6603	23.301	20.8462	34.2193	37.1078	35.9418	19.0203	65.7076	34.3881	58.9608	56.1037	37.3749	44.0673	33.0433	66.4497	46.0364	45.6698	68.8693	66.6792	53.5423	44.7234	30.4186	54.0821	42.762
CBX4	1.64355	0.00434003	0.015512			21.1594	14.3837	5.49572	11.3634	15.5935	19.9972	14.9661	6.59532	103.706	206.155	10.1708	7.23246	5.55631	149.395	3.94729	13.5642	10.6496	10.2296	8.29383	6.33964	3.69933	6.82227	7.00733	19.6091	9.6375	2.96082	13.5521
CBX5	-1.19852	6.71334e-08	1.32896e-06		Yes	9.96827	19.0247	30.408	19.7916	16.6087	14.9379	12.2822	24.1521	10.6353	12.3121	17.0415	20.1499	15.073	8.60338	22.9767	24.9045	16.8628	36.934	27.6285	30.191	28.8469	45.1393	43.0205	50.6673	42.0642	65.8913	48.7459
CBX6	0.372207	0.14645	0.250694			11.5016	8.45615	4.77205	7.41842	4.03454	5.75189	6.58179	4.10011	8.91482	6.67633	3.12668	5.62633	1.92637	12.0607	7.41349	2.93974	5.29466	6.98275	6.15486	3.46004	5.60198	3.83124	5.08399	6.11955	6.01915	2.35468	5.37543
CBX7	-0.32512	0.140113	0.242544			3.70231	1.6027	2.00973	4.43565	1.52726	2.21637	3.12922	1.52751	0.734522	0.949806	0.140214	1.10098	0.536194	0.372392	1.06494	0.89598	1.61598	0.923487	2.90641	1.59597	1.26931	1.03952	1.44536	1.72029	1.28281	1.19259	2.90377
CBX8	-0.253853	0.349535	0.479695			2.12685	1.64097	2.80079	2.6934	2.19996	0.95858	1.97166	1.73776	0.49354	1.33188	1.25617	1.97273	1.79339	0.95321	2.20171	2.20743	2.89549	0.399408	2.22053	1.71578	1.84789	2.48346	2.66376	2.55398	2.75822	0.356144	1.8667
CBY1	-0.14659	0.612316	0.719206			1.97571	1.63695	2.12871	2.0359	2.09347	1.21426	1.85756	1.3868	0.583504	0.72172	1.11386	1.99914	2.49892	0	3.33189	2.49118	2.16207	0.809509	1.92209	2.70471	2.26876	1.54148	2.36199	1.95228	1.42669	1.26319	1.54957
CC2D1A	0.334766	0.135551	0.236374			3.68245	3.39005	2.97571	3.75816	4.03495	2.97991	3.56407	2.872	4.01042	4.92216	2.6989	3.49323	1.42905	1.2603	4.19673	2.61181	4.28167	1.69741	2.75241	2.36307	1.76194	1.847	2.53751	3.12935	3.41891	1.32436	3.80716
[truncated: 10,756 more rows]
