# Supplementary material for: Proteogenomics and Hi-C reveal transcriptional dysregulation in high hyperdiploid childhood acute lymphoblastic leukemia
Source: Nat Commun. 2019 Apr 3;10:1519. doi: 10.1038/s41467-019-09469-3 (PMC6447538; doi:10.1038/s41467-019-09469-3)
Supplement: Supplementary file 9 — Supplementary Data 6 [file 41467_2019_9469_MOESM9_ESM.xlsx]

## Sheet: ST6
Supplementary Data 6. Expression values of 12,594 mRNAs detected in 83 childhood acute lymphoblastic leukemias analyzed by oligo(dT) RNA-seq
gene	log fold change (high hyperdiploid vs. ETV6/RUNX1-positive)	P.Value	adj.P.Value	HeH_1	HeH_2	HeH_3	HeH_4	HeH_6	HeH_7	HeH_8	HeH_9	HeH_11	HeH_12	HeH_13	HeH_14	HeH_16	HeH_17	HeH_18	HeH_19	HeH_20	HeH_21	HeH_22	HeH_23	HeH_24	HeH_25	HeH_26	HeH_27	HeH_28	HeH_29	HeH_30	HeH_31	HeH_32	HeH_33	HeH_34	HeH_35	HeH_36	HeH_37	HeH_38	HeH_39	HeH_40	HeH_41	HeH_42	HeH_43	HeH_44	HeH_45	HeH_46	HeH_47	ETV6/RUNX1_1	ETV6/RUNX1_2
A1BG	0.26143	0.112783	0.191971	3.30525	2.91585	3.50546	2.438	5.75756	10.1359	4.09972	3.18736	5.77105	3.96975	4.62636	4.9608	1.88721	1.99423	6.14958	11.5349	3.10268	5.86676	2.20898	3.14788	0.738979	3.46039	1.76078	4.70749	4.79405	3.51515	4.6768	11.1936	2.18386	9.16155	2.80252	7.36886	3.37276	2.22414	2.86214	2.99808	0.839947	1.33649	2.78711	2.89632	4.13034	2.19119	3.03357	3.54907	4.28468	2.86392
A2M	0.102924	0.718753	0.798132	1.42372	0.397764	0.381766	0.301336	1.37634	1.03315	0.123683	1.07047	1.07662	3.33479	0.108323	0.558732	1.48029	0.603349	5.55088	0.248039	0.795527	0.550099	6.8554	4.03504	2.81663	0.592204	0.437356	1.16989	0.334255	2.67586	0.703363	1.17068	0.351381	0.59043	1.21503	1.88938	2.7389	0.39253	0.0792358	0.191971	0.175691	0.269569	0.709026	0.545237	0.317365	1.30133	2.61388	0.621506	1.54203	0.159744
A4GALT	-0.383058	0.379335	0.501505	0	0	0.0788697	0.653663	0	0.0466902	0.107318	0.366644	0.509548	1.17659	0.0469954	0.115429	0.71777	0	4.76491	0.293481	0.590361	0	0.719029	1.53816	0.372554	0.267629	0.798921	0.0634437	0.0604226	0.862835	0.210448	0.115429	0.228667	0.202227	4.02286	1.07854	0.0337572	0	0.630225	0	2.89644	0	0.563944	0	0.114739	4.95331	0.184893	0.224697	0.214422	0.17326
AAAS	-0.0858633	0.396123	0.517991	10.413	20.7417	13.6867	9.36939	4.35295	11.2737	11.2581	5.30216	11.6269	13.6989	9.45891	3.2838	11.0158	10.8942	15.9368	31.9353	12.144	10.1189	14.4814	9.63727	8.3994	11.3824	10.0856	5.18903	6.27411	14.7278	10.4023	18.1019	11.4926	5.94483	11.1485	10.2404	10.5398	7.4016	8.96448	8.17423	6.34259	8.13284	6.89136	11.3759	4.69221	12.0838	11.0459	13.3439	10.5835	11.6756
AACS	0.353222	0.0517343	0.101565	0.941246	0.110447	0.627373	0.542486	0.300275	0.751337	0.696669	0.23466	0.489182	0.68531	0.446874	0.791542	1.10529	1.32961	0.164846	0.304113	0.581297	1.59459	0.161367	0.408516	0.565449	0.646001	0.474803	0.185624	0.629797	0.401624	1.36615	0.728219	0.822355	0.11094	0.72295	0.315561	0.907424	0.553617	0.764807	0.411205	0.808417	0.487124	0.346874	0.453156	0.545519	0.574634	0.450802	0.451976	0.23526	0.998011
AAED1	-0.654139	0.0426643	0.0867334	0.291078	0	0.413951	0.863692	0.142454	0.556944	0.307234	6.0646	0.081042	0.748533	1.25571	0.055076	0.0360502	0.416319	6.88203	1.91377	0.216681	4.46731	0.0935666	2.44639	0.391073	0.102157	0.142949	0	9.3986	0.823386	1.30537	2.9741	1.7457	0.192981	0.926641	1.38946	0.612063	1.89596	0.0820106	1.7485	1.96391	4.27814	0.244619	4.13843	0.273732	0.711568	0.117627	0.857694	0.982171	1.32271
AAGAB	-0.433454	0.000111358	0.000541904	11.5343	5.33304	5.38954	6.60173	5.50165	6.93678	5.89154	5.11412	5.86851	4.18238	11.1137	5.09608	5.5981	11.4261	10.9756	1.38958	4.6723	8.45732	5.62113	4.6678	6.09285	6.2879	8.77952	5.11481	6.81975	6.92603	4.52432	7.31176	8.13481	5.38273	8.78704	4.67883	5.98729	9.08018	4.55297	9.14441	5.67681	7.08385	4.01509	9.98924	3.83222	6.78848	3.54905	6.21084	11.4586	8.04832
AAK1	0.952446	1.85353e-11	3.62474e-10	1.33561	1.44133	1.21425	2.56995	1.68415	1.29796	2.37466	2.91758	1.73094	1.05389	0.97251	2.33111	2.1616	1.13001	1.188	0.975619	2.89285	4.8174	1.80085	1.47921	2.16889	1.76156	2.21598	2.19078	2.27477	1.39831	1.56096	0.589972	3.66775	1.15125	1.91951	1.842	3.11408	1.91064	2.42479	2.88632	2.4515	2.68095	1.78311	2.7733	1.90951	1.45408	2.80429	3.52938	0.652215	1.69551
AAMDC	0.651429	3.50057e-06	2.52498e-05	4.9666	7.05731	6.8093	6.09281	5.87883	3.67745	6.09566	4.16508	8.10386	5.61047	9.39607	1.31128	5.03537	5.65348	22.1394	8.22374	6.46576	7.22971	7.77215	3.4947	5.41724	5.18872	5.97487	2.11412	5.49121	9.86122	5.97672	16.085	3.46354	4.7988	15.3383	12.9057	5.31762	6.30526	5.2502	4.28908	1.38542	3.83806	6.52289	5.8009	1.56412	5.64714	4.38748	4.93494	6.04088	4.78937
AAMP	-0.0224925	0.804097	0.863619	28.5529	28.3046	38.0326	26.6268	19.8678	49.4061	25.1462	18.5566	23.7994	38.4746	22.0675	21.5293	24.254	29.3041	24.08	52.0797	29.7517	30.6274	32.0724	20.0459	21.6841	24.4818	19.4687	18.8499	18.2354	36.9062	20.0696	34.9987	24.7183	18.7012	17.3572	21.3295	36.4802	25.1833	25.3189	26.072	20.4319	26.1245	13.3102	22.4346	17.2602	29.7023	14.6144	32.0111	22.187	23.303
AAR2	0.115993	0.31549	0.435238	10.8194	8.59816	11.4897	4.19935	11.7589	15.088	10.9998	8.4091	10.921	14.1442	9.05398	10.2975	5.62885	15.8714	8.92204	22.0037	10.2575	9.23409	8.09567	9.28009	14.5318	11.0741	8.67209	9.694	10.4366	13.7719	10.3358	12.6528	8.17426	5.7577	9.41308	8.4958	9.5471	7.99119	8.83577	10.8287	15.6975	15.1072	9.34186	8.44529	12.1415	8.99749	5.90758	6.07757	11.3551	6.04288
AARS	-0.358929	0.00502423	0.0146166	29.8363	67.3502	49.7718	21.7791	3.17434	43.7767	28.7539	7.23673	26.6436	46.3041	38.4973	1.6993	33.937	33.5238	14.4085	70.9202	22.6115	8.94864	51.365	11.957	23.8883	29.488	31.5596	4.73222	7.94633	33.924	14.9054	22.0154	11.8195	4.23409	23.2353	21.5233	50.5793	26.6797	16.4003	25.6116	2.74293	6.92928	9.19105	17.7986	3.0029	39.5181	12.8636	14.0401	24.5235	26.0167
AARS2	-0.0619466	0.635605	0.733639	3.31567	5.76045	9.31587	4.37258	1.22661	10.4384	5.36437	2.25949	1.83176	7.25091	3.15359	1.6203	7.812	4.28175	1.14636	5.59332	3.4516	2.95408	6.55715	2.70832	6.73468	5.42436	2.73526	0.95573	1.73769	6.1767	4.21496	2.37116	3.54907	2.4925	3.32452	2.58482	8.8761	3.49825	3.88384	4.61931	1.3048	1.82405	1.89566	2.23677	1.53203	5.76227	1.56144	4.61574	2.7309	3.85572
AARSD1	0.414973	0.000239017	0.00105031	14.1475	14.3625	15.1338	12.8243	13.047	16.8052	6.60834	10.2931	15.9582	11.0105	10.0818	6.8327	12.0364	9.20502	22.5622	31.5965	7.03604	14.9511	12.8803	10.4173	9.20596	12.9712	10.8706	5.24254	12.6743	16.7028	16.3448	22.2407	13.7476	12.8543	9.75439	10.969	10.1118	7.81782	10.1742	8.73497	8.59981	15.2806	9.45042	9.97914	7.93137	11.68	4.45616	23.9233	8.2799	8.46628
AASDH	0.444789	8.21358e-05	0.000417778	3.80947	1.93696	1.84534	2.54369	1.46317	2.61296	2.51095	2.08666	3.89346	3.49969	2.85292	1.93431	2.53222	2.32962	1.62872	0.711411	3.35988	3.48269	3.92682	1.64428	4.38194	4.84019	4.42055	1.32393	1.64298	1.98408	1.46386	3.35767	1.83159	2.13133	4.21059	3.13732	6.04112	4.06823	3.02519	4.10796	1.1568	1.7667	2.33421	3.31219	1.34229	2.99755	2.80605	4.83103	3.09149	2.65689
AASDHPPT	-0.221624	0.0907311	0.161052	5.71669	3.34716	3.30357	3.06345	3.41061	2.80019	3.72894	3.72301	4.00184	5.37221	8.38837	4.09321	4.40543	4.13002	5.149	1.55989	3.3504	1.79133	3.96693	2.66707	4.23817	6.39481	7.86689	5.82824	4.08394	3.4349	3.28055	3.10425	1.95914	3.56149	6.63582	3.69625	5.94511	7.52039	9.02655	2.8146	2.17683	4.23683	4.12403	4.20881	4.3964	3.52386	2.64018	2.67379	8.45067	4.6801
AASS	-0.0848759	0.772179	0.838636	4.76607	0	0.682539	3.48111	2.20095	3.32225	0.103192	6.81593	3.70191	1.8437	0.512138	3.14477	3.46299	0.870059	1.7749	0.564397	4.68687	1.0003	0.796142	3.16934	0.668698	5.00955	1.02428	0.0406698	3.67965	0.75424	3.50752	1.77587	2.44306	0.648175	0.666932	0.207416	2.5102	3.33564	0.073454	3.09656	0.586335	1.79094	2.20192	0.433245	2.83174	1.57056	3.83226	1.36837	0.989658	3.41528
AATF	0.290047	0.00156074	0.00535002	29.0643	25.8026	28.4849	20.7811	24.5107	36.8883	17.7884	16.023	28.1003	18.1735	28.3128	18.3763	23.8914	31.6548	32.3608	28.6134	16.6706	12.3781	26.1585	25.2648	18.0257	22.2221	20.138	9.78332	19.8797	30.4597	31.598	33.834	12.8959	12.9198	16.4981	17.2713	21.4965	23.6852	14.236	20.6943	12.6104	17.0365	27.3659	18.0028	18.4454	21.2146	17.0453	10.8717	19.6515	18.01
AATK	-2.34705	4.85388e-10	7.5098e-09	0.0360516	0.244754	0.055931	0.166402	0.070575	0	1.67431	0.0866693	0	0.0824088	0.0222181	0.0545717	0.01786	0.022917	0.030442	0.0231249	0	0.0867922	0.0618066	0.657941	0.634078	0	0.07082	0.0599887	0.0571321	0.556259	0.0497468	0.0272858	0.180178	0	0.131165	0.0254952	0.0319189	0	0.270865	0.118125	0.288285	0.0921514	0	0.186388	0	0.503609	0.0582748	0.21246	0.141922	0.389084
ABAT	-0.486769	0.000681672	0.00260783	0.898237	0.429996	0.714636	1.23012	0.901743	1.14226	1.06964	0.775167	0.43605	0.842356	0.837452	0.400929	0.581909	2.07897	0.291721	0.546618	0.822959	1.13668	1.56955	0.663677	0.978952	0.533494	0.799306	0.479051	0.346742	0.497516	0.556167	0.0871585	1.54244	0.325755	1.04744	0.765524	1.38662	0.828674	0.899827	1.25774	0.276258	0.902694	0.356143	0.765481	0.433184	1.19041	0.949342	2.03597	0.880768	1.63531
ABCA1	-0.431044	0.0333767	0.0708967	3.73705	0.492204	0.828247	1.38201	4.76101	1.67676	4.54971	7.9541	2.5654	1.69492	2.07156	7.88663	2.05705	0.490193	0.434101	0.976595	4.86316	0.380815	0.711865	1.06357	3.83508	1.49893	2.08451	8.37338	5.20154	1.32203	0.914015	0.374129	5.96874	9.26378	0.971171	0.950848	3.93889	2.4041	0.735364	2.3971	6.0478	4.09384	1.99402	0.671771	4.77507	1.25675	10.3555	1.54396	1.14533	2.79661
ABCA13	-2.73403	3.40508e-09	4.52836e-08	0.288262	0.0599085	0.0790992	0.395666	0.207296	0.021612	2.46721	0.0754278	0.0655168	0.147922	0.174026	0.0356201	0.0408017	0.0448753	0.248377	0	0.0630616	0	0.131113	1.2714	0.988704	0.0330348	0.192607	0.19578	0	0.157336	0.243531	0.01781	0.0235212	0	0.931054	0.25794	0.0208341	0.0291952	0.437579	0.115654	2.92839	0.0902237	0.102834	0	0.0796656	1.37239	0.190186	0	0.185271	0.294062
ABCA2	1.41876	7.74087e-11	1.38198e-09	3.08935	13.7949	9.52525	9.62623	6.54377	12.0236	7.0771	30.3011	4.72125	7.19547	4.67271	14.0881	25.7814	8.94559	1.51417	9.58934	4.43406	9.50209	7.61038	11.879	6.74196	5.88295	5.85815	17.838	15.9075	9.52341	14.9135	1.60797	40.0561	8.92507	4.91079	1.66785	2.79561	5.56192	3.47068	14.199	7.81249	13.8337	2.69945	6.88115	10.5139	13.3414	4.33208	38.4226	1.66612	3.22178
ABCA3	-0.417834	0.179093	0.278367	0.0431358	3.51418	0.0743573	0.132734	0.478511	0.114449	0.18212	0.0921777	0.368303	0.13147	0.0531679	0.13059	0.128217	0.127961	0.315674	0.036892	0.137005	0.450004	0.0616264	0.179543	0.0702477	0.0403706	0.263624	0.0239255	0.0911449	0.295807	0.0396814	0.108825	0.919823	0.0508418	0.0523131	0.0203367	0.203685	0.0713569	0.010803	0.125632	0.0574889	0.343029	0.0386675	0.530985	0.0432696	0.0803426	1.51073	0.254209	0.145551	0.522711
ABCA4	-4.72046	2.69411e-18	1.32538e-16	0	0	0	0.018044	0.10714	0.0167552	0.019256	0.0657866	0	0.0156382	0	0	0.0677837	0	0	0	0.472602	0	0	0	0.0267388	0	0.0179187	0	0.0433664	0.0281487	0.0188802	0.0207114	0	0	0.0248903	0	0.0242282	0	0	0.0298876	0.054706	0.023316	0.0367957	0	0.0205875	0	1.34913	0.0403172	1.69284	1.1658
ABCA5	-0.340395	0.28946	0.407359	0.0767514	0.00964935	0.0264607	0.179941	0.183638	0.020886	0.21603	0.0136676	0.0189948	0.0292405	0.16818	0.0258177	0.0506971	0.0325259	0.0864121	0.0109403	0.0203144	1.14971	0.124272	0.204783	0.216652	1.01761	0.111682	0	0.0405435	0.0877214	0.04707	0.0387265	0.937658	0.0753856	0.294755	0.0482468	0.702183	0.25393	0.172996	0.242165	0.477353	0.653947	0.0229337	0.566868	0.115484	0.178692	0.31705	1.20617	0.0575508	0.4069
ABCA7	0.0645469	0.771895	0.838617	2.57493	15.7513	6.68572	6.79144	1.89027	7.57089	11.3621	7.45835	2.04619	2.43714	3.05807	3.55259	10.8694	4.56944	2.40076	4.43884	4.88783	11.042	6.56418	7.57444	6.82728	1.1108	6.23495	1.96378	4.84568	5.9319	6.14388	1.19773	18.1238	2.2762	5.92835	1.46056	2.06603	7.82026	1.92454	15.3797	15.3623	6.69604	1.47869	9.54853	2.09862	13.7883	9.27821	27.425	2.44363	8.56239
ABCB1	0.219436	0.505637	0.620432	0.193266	0.0437362	0.21988	0.203898	0.227004	0.0946671	0.190394	0.154873	0	0.066267	0.142929	0.17553	0.0382979	0.0491418	0.163195	0.0247938	0.0690571	0.511807	0.0994004	0.129946	0.755375	0.0542633	0.278413	0.225113	0.0306276	0.278321	0.0266684	0.05851	0.734088	0.102507	0.316419	0.0546702	0.0855559	0.959127	0.101645	0.886544	2.2409	0.559876	0.129935	1.57016	0	0.188984	0.999684	1.02507	0.217377	1.47105
ABCB10	0.0843818	0.65677	0.750353	4.21844	1.40212	5.20838	10.4656	6.09033	3.90661	8.20017	4.64809	3.69967	8.55795	4.74457	3.95103	4.93722	3.11731	10.6862	6.35881	9.89175	7.48981	11.1871	8.93955	5.48728	7.40255	13.7077	5.7471	6.6851	3.25443	5.1297	1.35692	6.32486	4.14855	33.7172	8.8751	4.59856	8.43939	13.8861	4.49212	20.2923	4.49281	5.3177	11.2942	3.88772	18.5623	14.5752	8.85646	3.73645	5.78075
ABCB4	2.58543	2.41391e-11	4.65555e-10	2.72515	0	0.542032	1.40199	2.40359	1.56772	0.168581	0	1.58418	0.0171135	1.66102	1.26926	2.47756	3.36944	0	0.288136	0.0178341	0.720952	0.962635	1.6252	0.0877843	0.987955	1.15694	0.274068	1.35254	0.893325	0.351244	1.92656	1.85588	0	1.30745	0	1.78969	1.37471	0.303748	2.2241	0.179601	1.99022	0.0402671	0.55295	0.698422	1.04583	0.871322	2.25016	0.151572	0.221135
ABCB6	0.0900211	0.712348	0.793471	0.625188	1.0489	2.05134	3.44005	0.0844052	0.620388	1.03155	0.725574	0.576215	1.92188	0.664301	0.456861	2.58456	0.740016	4.55095	2.46144	1.77171	3.11401	5.39605	3.20962	1.83264	2.14877	4.96897	0.32285	0.785773	1.19748	0.565206	0.55476	3.74947	0.724171	12.5887	2.16489	1.35517	0.748911	2.65636	0.518001	6.637	0.404103	0.463803	2.03807	0.486565	8.19127	1.39389	7.7499	0.484953	1.42048
ABCB7	0.508619	8.22261e-06	5.47044e-05	20.4019	12.0981	12.6607	13.4527	16.4194	11.8672	18.8226	6.60014	19.1868	15.8044	21.1419	6.51966	15.4228	10.4712	26.7344	4.3622	18.3148	12.9158	13.505	9.87086	15.1728	16.0709	15.1405	8.29844	14.8486	13.369	13.0855	24.077	9.2901	5.81127	15.9452	23.7794	24.6864	16.7811	20.6935	15.4328	4.60728	11.0737	21.4891	10.0456	7.10598	11.5054	20.2144	18.1463	18.5276	8.67009
ABCB8	0.203611	0.142553	0.232013	1.3221	3.90309	2.53595	2.2349	1.3882	3.84145	1.72533	3.33249	1.0173	1.53854	1.06664	1.09161	2.19118	2.64352	3.9987	5.84383	1.28839	3.2697	2.49327	1.91642	1.32708	1.55232	1.76292	0.479987	1.77138	3.21446	1.84093	3.0747	4.68539	1.33871	1.5961	1.25797	1.4685	1.49119	1.00236	2.17909	1.3936	2.3144	0.888865	3.0182	1.12125	2.71993	1.78738	4.99361	1.56815	2.7445
ABCB9	-0.12075	0.400636	0.521955	0.295491	0.716459	0.689827	0.378549	0.24791	0.542772	0.558434	0.351803	0.329082	0.771943	0.270558	0.0766779	0.418248	0.322004	0.171095	0.552372	0.472612	0.752028	0.412507	0.324373	0.610455	0.379267	0.386977	0.252868	0.54855	0.364743	0.512589	0.345051	1.31646	0.194041	0.322522	0.382112	0.470912	0.104746	0.520139	0.350392	0.286921	0.230188	0.283803	0.411543	0.254064	0.412775	0.231996	0.820943	0.351345	0.49874
ABCC1	-0.185415	0.198578	0.302479	18.9017	22.2589	22.0163	13.6942	8.4676	18.7203	28.4357	8.71298	7.14331	20.2658	11.3385	9.75402	21.2817	11.2997	3.65244	5.01696	36.3277	7.45339	21.0785	9.64694	28.6446	10.5641	5.66467	10.106	7.9111	18.5288	12.3665	6.61479	11.7269	6.49497	9.24292	9.42818	14.6103	10.3655	13.567	24.5594	15.6359	12.5457	17.7671	8.09615	9.29445	13.7401	10.6314	12.7455	7.43091	14.2033
ABCC10	0.116098	0.484641	0.601001	0.832937	1.97918	2.21115	1.59275	0.815284	2.55847	2.05139	2.15815	0.556576	1.26932	0.855545	0.798524	2.03569	2.54149	0.773668	1.56722	0.578709	2.53999	1.18999	1.62678	1.50567	0.623635	1.07264	1.08569	0.725991	1.82782	1.60909	0.567372	3.35803	0.269978	0.505074	0.353426	1.0816	1.37788	0.938713	3.06272	1.24885	2.34198	0.765324	1.74303	0.919074	2.2883	0.673192	3.14974	0.546494	1.92405
ABCC2	0.547676	0.00289978	0.00912104	0.180055	0.244479	0.260718	0.593627	1.26892	0.904008	0.380098	0.346288	0.280734	0.205791	0.35509	0.953932	0.14272	0.297587	0.0912236	0.230989	0.300238	0.736905	0.339554	0.466959	0.175935	0.556094	0.471603	0.389489	0.171204	0.0740846	0.2733	0.272552	0.719903	0.763997	0.131018	0.101866	0.573895	0.312747	0.216449	0.157322	0.143981	0.797748	0.217896	0.664924	1.00241	0.5785	0.785826	0.901941	0.121511	0.552287
ABCC4	-1.38581	7.21395e-07	5.90334e-06	0.086106	0.0324763	0.1039	0.435289	0.112375	0.0527213	0.100984	0.0460005	0.12786	0.442859	0.0176886	0.13034	0.142191	0.0364902	1.01791	0.0184106	0.153835	1.34742	0.873416	0.661657	0.504813	0.141026	0.695384	0.0716389	0.0909701	0.118096	0.138618	0	0.86068	0.0253721	1.95798	0.162382	0.0508237	0.17805	0.787109	0.313478	0.975437	0.391281	0.424527	0.593562	0.0215933	1.44339	0.185579	0.422869	1.2913	0.309764
ABCC5	-0.755935	1.46037e-08	1.71088e-07	6.75754	3.42912	4.25031	5.67808	2.95677	6.07719	7.88141	3.44242	7.44929	5.08914	4.13435	2.93953	6.85089	1.97011	4.47212	1.53502	8.35231	4.98206	4.41377	4.12622	5.4529	5.09437	5.86984	2.17053	2.61117	3.00641	4.81793	2.13784	6.25458	1.3525	7.38642	2.24724	8.53585	4.11288	4.31814	6.68419	3.66648	4.7298	3.20462	2.54981	1.54951	6.39817	4.75606	7.36941	6.05617	8.7465
ABCC6	-0.586006	0.0281486	0.0617171	0.0148446	0.0503901	0.0460604	0.0783062	0.05812	0.00908912	0.104457	0	0	0.152697	0.0731882	0	0.176498	0.150981	0	0.0190439	0.123765	0.142951	0.101798	0.0712932	0.362623	0.125037	0.0777624	0.024701	0.0235248	0.0305394	0.0409675	0	0.267085	0	0.216035	0.188963	0.0525718	0	0.178451	0.032426	0.267085	0.0252962	0	0.109639	0	0.165893	0	0.131224	0.0500895	0.0674566
ABCD1	0.231976	0.0809777	0.146802	7.28984	5.99887	11.433	8.84449	4.61851	12.3353	10.3339	6.45771	3.09981	6.8169	7.51493	5.81831	8.7987	15.1994	9.40122	18.1939	8.14584	3.82907	10.2708	4.17579	11.345	7.88934	6.10996	4.89614	6.04928	12.9248	8.19358	11.115	7.31311	6.28007	4.14713	6.74873	2.81637	6.0515	5.45714	15.4604	1.85478	4.78826	4.3842	7.63564	4.94588	14.4417	8.56982	11.7947	5.09845	4.6678
ABCD2	-0.157435	0.596348	0.700663	0.0719529	0.0203537	0.0372096	0.2135	0.035214	0.0770972	0.202524	0.0288296	0.0400663	0.0411185	0.110859	0	0.0712913	0.0686079	0.121514	0.0230767	0.0214249	0.952725	0.508842	0	0.316378	0.0505054	0.18846	0	0.0570131	0.259047	0.198572	0.027229	0.107882	0.0318026	0.196338	0.0763262	0.0159262	0.357082	0.121635	0.471513	0.107882	0.275878	0	0.929998	0.027066	0.0753839	0.08723	0.424035	0.384413	0.510885
ABCD3	-0.432898	0.000752724	0.00284337	1.74606	1.16514	1.15764	1.29893	1.31466	1.06908	2.07925	1.43507	0.864246	1.33042	2.26251	0.881011	2.20317	1.34709	2.04145	1.22529	2.00855	2.83829	1.61185	1.36178	1.64777	2.3255	3.26385	1.61411	2.53054	1.47369	0.741339	1.31022	2.74473	2.05799	2.17184	1.45642	2.99932	3.33277	3.92438	1.98851	2.08838	1.60214	1.36453	2.27058	1.19011	1.50098	1.64036	2.90229	3.07172	2.61089
ABCD4	0.475016	4.09768e-05	0.00022714	10.5057	15.4925	13.7114	12.1164	11.498	18.3494	8.84226	7.95729	11.6573	14.1572	8.2016	9.74305	14.8847	10.5095	4.88395	12.6404	12.6196	18.607	8.79708	10.8777	12.8035	9.98798	11.496	14.9474	6.83392	7.45009	13.8786	8.8714	24.2766	9.1851	16.2016	12.6872	12.7796	9.14462	7.53753	11.2925	6.19066	7.06504	8.63749	10.4717	8.83757	7.68637	17.3955	34.8023	5.56995	10.3504
ABCE1	0.384725	0.00155648	0.00533976	14.5972	6.30271	6.79854	10.2275	13.2886	8.66347	6.37722	8.58289	15.2394	12.8965	10.42	17.4328	10.062	6.87676	18.1184	4.96309	7.42374	7.54583	9.42674	5.81485	11.8131	14.1811	13.1588	12.1	7.18107	8.14323	7.51323	15.5892	4.94117	8.39137	10.8824	11.4249	18.0459	16.7994	20.2794	9.81999	6.23017	7.56921	9.87408	9.04824	13.0705	9.70764	8.01953	7.49418	13.9605	8.32206
ABCF1	0.406983	0.000175655	0.000803559	29.076	24.8992	26.6343	17.6672	49.4889	33.6004	17.143	22.4649	16.467	21.663	23.6067	55.1285	19.1238	28.4497	12.5273	29.6944	10.6966	37.269	25.7745	38.1273	17.8172	25.8422	20.3062	36.2036	14.0749	19.0884	22.1489	10.7027	22.5165	50.4405	14.0356	15.9304	21.5257	23.9467	18.8446	19.1296	39.9742	18.4323	24.185	13.9257	47.0716	23.2541	6.09547	23.5389	12.5009	14.6275
ABCF2	-0.11987	0.265602	0.380767	15.3886	16.6415	15.5247	10.2468	5.97559	16.8981	11.1125	4.124	10.4233	14.5029	12.873	4.39147	8.17344	13.4063	12.6107	21.0039	7.69201	10.0817	12.6721	5.74283	9.0958	9.27875	8.22638	2.09886	4.35764	17.1786	6.75322	12.1816	4.53889	5.66431	7.48032	8.95585	16.2378	10.892	11.3913	12.2334	4.13543	4.85773	4.78287	9.31611	2.42932	13.638	7.46236	7.21047	13.2792	9.71546
ABCF3	-0.149962	0.196467	0.299819	7.28388	8.07102	12.2587	7.55953	11.4325	13.7488	8.24923	13.5389	8.13592	17.3149	5.25924	27.9883	8.62612	10.8768	3.53018	20.5962	9.00915	13.437	8.33111	14.3446	6.94874	7.07915	6.23705	11.0444	7.6498	7.98014	8.29642	3.84921	15.2937	23.0503	5.91953	4.96819	9.80692	6.25636	7.39932	7.01386	21.2388	17.7002	5.96916	7.57615	22.2437	8.8805	9.7535	18.2243	7.95017	11.6778
ABCG1	0.110081	0.575925	0.68293	8.37775	3.58849	8.64596	5.19777	10.6943	3.93977	8.23001	4.28957	3.3074	8.59042	4.11239	12.0433	4.54087	2.37726	1.98139	5.47965	1.48474	0.617868	2.87569	1.83128	13.9539	3.47428	6.41008	13.6048	2.70178	5.80796	3.92088	2.24771	3.04178	7.87575	6.06941	6.74138	6.05402	3.27517	6.94179	2.16237	6.81651	2.12425	3.69745	0.568665	5.76493	6.4789	2.54839	4.42943	1.83509	0.853867
ABCG2	-2.02622	3.24956e-16	1.22164e-14	0.393477	0.366651	0.311208	0.549428	0	0.155889	0.521182	0.148382	0.386654	0.370355	0.427931	0	0.665055	0.294263	1.44628	0.148466	0.275678	0.557221	2.36101	0.355713	1.24388	0.584875	1.57621	0.192569	0.403478	1.09519	0.542951	0.665684	0.231355	0.163684	3.91578	2.35705	0.102462	0.0574329	0.991232	0.252793	0.740336	0.197209	0.124489	0.102569	0.0348263	1.71363	1.60878	0.204605	2.70745	2.31392
ABHD10	-0.984068	1.47451e-14	4.46395e-13	9.58302	6.05201	7.22234	8.22923	3.56292	6.48157	6.58646	4.6433	9.88648	14.8583	14.1009	6.12848	9.86293	11.3334	8.09193	5.76573	9.73277	8.04789	9.01052	2.64012	8.74673	15.591	13.8147	7.29307	7.71099	4.89051	3.639	6.69072	5.86608	3.41476	12.9732	8.03783	12.3321	11.9816	11.0791	7.38327	5.49481	8.48153	3.89563	8.28487	5.86825	7.57539	4.20279	7.98967	38.5186	14.4734
ABHD11	-0.512739	0.00790078	0.02142	0.441195	1.2203	1.41966	0.517184	0.383861	0.180091	1.10384	0.314266	0.873511	0.728367	1.02718	0.445228	1.21427	1.43344	1.65576	1.63511	0.583873	2.1243	0.420212	1.22425	0.478998	1.58283	0.962985	0.163141	0.62149	1.61361	0.87937	1.40989	3.43	0.953356	1.42683	0.346675	2.34372	0.851482	0.184157	0.535405	1.47	0.668289	0.329578	2.24479	0.0737606	1.50654	0.31696	2.16672	1.54384	1.50365
ABHD12	0.301623	0.00243921	0.00786667	6.02121	8.40517	10.0522	7.72478	7.75136	8.75588	5.71066	9.44036	5.50305	9.08849	6.13086	6.24137	5.86858	5.36686	9.33969	17.7159	5.49561	7.87812	8.24696	9.96402	7.13045	6.75309	6.38547	6.64311	10.5273	9.89635	7.99245	13.523	7.06526	10.0089	5.53622	9.90477	5.70763	4.3036	7.99059	4.71775	8.83157	6.18978	10.1643	7.6858	7.43498	8.59396	11.9016	7.71399	5.66818	5.65073
ABHD13	0.237759	0.0389189	0.0804967	10.1111	3.63916	5.5876	9.48087	19.5468	4.08006	8.69763	12.7686	8.56834	4.01228	11.0117	18.8055	7.10228	7.32268	11.2182	5.63621	5.68345	4.80768	5.40576	7.30925	7.45603	10.7418	7.7908	13.2219	18.5885	6.0977	9.8042	8.62318	6.34556	9.69996	7.7245	9.36548	5.36008	9.96272	7.70734	8.81619	10.1277	12.9315	15.6873	7.20392	15.4352	4.28723	4.62115	4.02617	7.94421	6.59112
ABHD14A	0.207055	0.266062	0.381183	1.50998	0.854272	2.09859	2.24022	2.58646	2.31134	1.39457	0.831887	3.46838	4.79989	1.22139	0.214282	1.02857	1.3198	5.25951	6.90101	2.02328	2.7264	2.02242	0.906486	2.07482	2.451	1.91569	0.863694	1.34602	4.75674	2.27893	5.85705	1.98098	0.3337	1.88846	2.73634	2.29778	1.05379	3.1553	1.5461	1.88664	0.643277	0.571037	3.83363	0.781	2.0434	0.305097	2.08562	0.849177	1.44737
ABHD14B	0.302296	0.022404	0.0508998	24.2809	16.2272	23.0939	18.3511	38.8461	25.2344	16.9858	14.5077	36.9642	28.1165	18.5518	10.9618	15.6867	19.2709	41.0058	50.5041	18.1383	27.9456	24.678	14.7641	17.7246	19.2859	14.3651	16.3029	34.3721	36.8801	25.1775	55.2927	8.58682	15.439	8.78238	17.9745	16.9717	18.3215	28.6979	17.5244	16.8188	18.45	17.4222	17.8285	15.1158	14.8269	15.4928	13.8072	10.2612	15.4455
ABHD15	0.168514	0.328508	0.448772	11.6209	30.0095	23.6185	19.1154	5.50385	20.5808	14.8158	15.0199	4.73148	12.0679	7.97039	9.26822	16.2806	12.3516	3.42918	16.6315	12.9109	7.74624	15.0492	13.2026	8.82147	15.0422	16.3234	6.96542	17.1289	13.4961	10.0006	7.04574	6.18259	5.90956	10.229	8.30653	10.759	15.9681	9.15359	19.0382	3.49722	4.04573	5.12457	13.059	9.40078	13.4842	10.1496	12.7949	10.7517	11.8178
ABHD16A	0.524771	3.5689e-09	4.72384e-08	16.7789	20.7891	24.7875	16.4619	17.772	29.0833	17.2254	21.8682	15.6773	20.505	13.1547	25.4802	18.9001	23.4959	15.5599	41.5254	14.3528	17.953	19.316	26.3678	18.0318	18.7757	15.1799	24.0081	12.5029	24.1242	23.1155	21.3085	22.632	23.2157	17.1538	20.9801	14.1378	15.219	14.8598	17.5878	21.2817	16.7134	16.7121	18.1597	21.2623	18.1168	12.0542	31.846	8.56993	14.9177
ABHD16B	-0.509007	0.00116215	0.00415562	1.66119	5.0932	3.32541	2.8974	0.52451	7.0542	1.73454	0.515297	0.954855	4.71592	2.11358	0.405574	2.38923	5.58644	0.72398	8.52441	2.04239	1.16106	4.13409	1.85297	3.45578	2.40728	2.52639	0.624167	0.764286	4.63018	1.10915	1.94676	2.4639	0.473698	4.09421	2.27375	3.03641	1.19671	1.2481	1.87284	0.107126	0.18263	0.360269	6.09499	0.241888	2.5451	1.29929	2.36849	3.07386	2.98296
ABHD17A	0.0260668	0.853367	0.900109	5.08137	13.7328	10.2842	9.81064	7.72888	14.3251	10.3152	10.4874	7.63357	13.8715	7.77261	5.39528	6.9	9.31847	4.66114	33.4381	6.5529	9.68089	12.7852	7.30362	8.46565	4.41351	9.02439	7.54281	10.8334	15.4174	9.78607	16.6562	19.6953	5.97836	6.55038	10.3927	6.91015	6.66719	7.51195	11.8182	14.0681	9.0639	3.93239	28.8089	6.35308	12.2049	7.12048	31.2921	10.0531	18.0032
ABHD17B	0.257998	0.0992403	0.173275	63.7465	28.148	46.8699	52.2103	47.0657	32.251	23.6957	28.2005	41.9794	30.0793	88.2007	40.1244	57.4868	26.1308	9.09403	24.2759	31.8878	27.9362	39.0402	20.7257	80.8888	61.2218	58.2045	74.5219	211.177	41.8163	27.9428	78.5842	45.1828	61.2116	40.0111	122.772	38.9131	46.6724	44.8459	28.4124	14.0249	33.9907	43.3419	39.6035	58.0862	18.5407	45.0539	26.9295	56.1308	35.3263
ABHD17C	2.54359	1.10727e-10	1.88445e-09	5.56876	0.0700117	0.703956	0.489592	32.5227	0.0568277	0.174158	0	3.79	0.60111	3.12688	18.4512	1.37939	1.88796	0.470228	0.674716	0.110545	2.45786	2.75804	2.49617	3.50663	3.12707	2.39044	10.5532	32.2603	2.86411	4.39707	3.51229	7.17434	3.39119	0.393956	15.3151	1.67086	0.153534	6.69434	2.83831	0.742173	4.37573	1.12318	2.69627	16.1064	3.50058	1.75029	0.091161	0.347971	0.421757
ABHD2	-0.152353	0.270792	0.386399	17.2139	6.78707	7.11262	7.28095	2.82411	5.79125	13.3875	3.92881	7.10299	7.8722	9.18484	4.154	7.92061	7.04674	3.33391	4.07715	8.51372	1.64513	7.79162	3.95909	15.103	5.87773	5.44055	5.93806	3.04251	6.71678	4.10104	2.49569	3.64293	2.26287	7.57702	5.84511	7.58671	6.89021	5.93286	10.046	12.4033	3.2901	3.60247	7.851	3.0683	9.33369	3.41896	3.57968	4.5872	6.99917
ABHD3	-2.2095	1.41558e-51	8.10353e-49	4.21496	7.56097	6.7784	7.11764	3.06907	2.53354	10.5255	5.31361	9.15926	4.67053	5.22692	4.16272	7.30836	6.46963	4.77444	5.30837	8.90787	3.09369	6.87361	5.90007	8.76438	7.90157	10.0975	3.76338	4.80605	5.34027	6.63181	3.0345	8.88861	5.13455	11.4078	6.21599	4.52821	6.9513	6.6619	3.98596	1.90103	3.67888	13.4086	11.1615	4.17648	4.41595	9.3889	9.23917	40.8748	48.9349
ABHD4	0.183158	0.203638	0.308892	3.28085	4.86652	4.22025	5.38106	2.80653	5.92514	2.75484	3.88841	3.89945	5.19927	2.41273	5.50879	3.57848	4.06595	3.25924	6.72014	2.98821	3.31868	3.92309	5.85249	2.72086	2.59318	7.47395	2.15617	2.62148	6.52272	6.27717	2.0032	3.85812	1.36481	5.66737	2.65163	5.2725	2.94169	6.08998	4.9383	5.12578	3.61756	2.70622	8.02289	3.69203	5.66143	5.03586	2.19344	1.67452	3.47662
ABHD5	-0.42584	0.0332287	0.0706419	1.30889	1.36092	1.46352	1.30625	1.45427	1.06133	3.48495	1.92765	1.57587	2.02157	1.87491	2.30257	2.06795	1.3942	7.88595	0.544587	1.34828	1.1923	1.97103	3.19402	1.76285	1.98646	3.19661	1.7659	1.23333	2.1833	1.65966	2.24902	0.919352	0.687967	6.11347	1.75119	1.72261	1.14113	2.25917	1.93181	8.06201	2.23043	1.37943	2.14245	3.24688	3.85447	1.14363	0.729662	2.66583	2.41127
ABHD6	-2.13997	4.59966e-34	1.07274e-31	0.687832	0.424518	0.161684	0.371082	0.24482	0.765725	0.352005	0.100217	0.731207	1.67949	1.15609	0.141979	0.123911	0.993721	0.316804	0.561531	0.372384	0.526884	0.482406	0.240248	0.152748	0.482805	1.06457	0.208097	0.0990938	0.643209	0.21571	0.425937	0.562523	0.0552757	0.455003	0.132662	0.415217	1.08612	0.258394	0.614649	0.0625026	0.0532778	0.126119	1.6626	0.0940864	0.131024	0.151613	0.644884	4.46602	2.20215
ABHD8	0.0737499	0.631947	0.730726	6.09288	10.1688	11.9208	7.29852	2.58429	15.2332	12.0046	9.03263	5.14569	13.7534	7.32215	1.614	7.34484	15.2341	6.60255	33.3501	11.1273	4.52272	15.4508	7.12038	10.1209	8.05451	7.38083	1.60524	6.03474	12.0124	9.31823	15.4483	3.1466	1.6158	9.23646	9.19212	7.32744	4.4096	4.95923	7.98543	1.52255	1.73044	3.95977	6.15008	2.59751	8.58215	10.5053	5.53562	9.08019	8.30613
ABI1	-0.0520898	0.62669	0.726018	21.9473	19.1744	21.2138	24.3825	47.4951	9.33328	26.8813	30.57	29.0641	25.8139	23.7726	60.4437	26.49	27.4968	28.9779	12.4568	34.2518	23.5685	25.7911	47.6557	31.9726	17.6648	23.7951	63.7434	29.5108	17.6228	20.2998	17.1948	31.0051	59.6377	26.6651	36.0836	20.6091	21.1235	32.6594	18.479	39.3015	43.4289	75.7981	26.918	62.0033	23.895	69.5764	25.8681	39.4365	25.9304
ABI2	-0.279387	0.0270095	0.0595932	1.56309	0.963225	1.13415	0.938705	1.00742	1.01006	0.257207	1.02518	1.44083	0.841029	1.36345	0.589696	1.97759	0.379102	1.15337	0.407221	1.32325	0.659981	1.22856	0.910072	1.29705	1.35711	1.46126	0.720258	1.28046	0.742084	1.34058	1.44876	1.09608	0.459165	1.18113	0.959144	2.26535	1.79012	0.487824	1.17664	0.259598	0.893332	1.29986	1.1296	0.644061	0.624817	1.33717	0.864477	1.77972	1.9014
ABI3	0.924527	7.82753e-08	7.90537e-07	8.13252	8.01293	8.0805	3.37412	2.14656	8.64403	2.95775	1.39126	3.20558	6.84062	4.84301	1.5215	7.15238	8.19009	3.24066	21.2178	1.74135	5.05964	5.6396	2.80863	7.99105	4.81045	7.47921	1.5965	1.44808	7.51947	6.30443	5.60188	5.11483	2.01939	5.40235	4.58805	3.51923	9.52301	4.59981	8.68259	1.46138	2.33568	2.08874	20.3141	2.06235	5.42492	1.25548	9.82769	2.92912	5.91705
ABL1	0.133104	0.28986	0.40774	12.4619	11.673	20.6003	11.247	13.4403	20.7668	16.3303	17.1643	7.905	16.2252	10.4237	21.516	16.032	11.3881	5.76718	21.6984	13.2456	11.1052	19.4028	19.1313	25.5414	11.4706	6.25176	25.4665	15.187	15.3751	19.3916	7.65915	13.0461	20.673	5.52922	6.37258	13.6136	11.18	10.8943	14.1379	26.8428	15.5384	16.0593	8.21366	22.6247	13.2372	11.1556	7.32299	7.84281	10.7043
ABL2	0.025023	0.83555	0.886448	2.56467	1.5611	2.21486	3.51614	2.1872	2.73637	1.94167	2.53676	1.80046	1.03512	2.39954	2.56249	1.77792	0.990012	0.857668	0.814396	1.64326	3.11771	1.647	1.96749	2.11726	1.63978	1.81791	3.35205	1.8779	1.28858	1.84538	0.717496	3.31652	2.24468	1.38578	1.49645	2.17325	2.18429	2.36571	2.38508	0.862972	1.90392	1.79823	1.96297	1.84669	2.63671	1.6555	2.51903	1.42803	2.077
ABLIM1	0.966718	7.83577e-05	0.000401153	3.31937	5.46658	3.90344	4.73725	3.56057	1.76094	15.2143	0.49191	4.12715	7.82147	4.06333	2.18534	6.46506	2.2112	2.93727	0.597919	19.2261	8.73011	5.64198	2.82801	20.2491	0.973468	4.45127	10.2144	0.846694	15.8794	1.50586	1.8584	8.20385	0.8843	5.37663	4.0517	4.16674	4.90808	5.54302	8.07013	13.817	14.1023	9.17115	11.4017	2.15516	2.93774	1.80076	6.49826	2.56995	7.64521
ABLIM2	-0.468503	0.363954	0.485609	0.0371005	0.0209896	0.0575584	0	0.68997	0.0681481	0.0261065	0.089191	0.0206591	0.0212016	0.0228645	0.0280797	0	0.212255	0.0313278	0.571146	0	0.0893175	0.0795061	0.035636	0.0181257	0.0781251	0.0728806	0	1.17589	0.114489	0.0511942	0.168478	0.333757	0.0655925	0	0.026237	0.147814	0.230149	0.0139373	0.121561	0.0741682	0.0316109	0.0249431	0.164409	0	0.103652	6.44681	0	1.06409	1.26443
ABR	0.367741	0.039498	0.0815526	5.92246	9.65069	12.0428	10.3759	9.64281	14.2174	5.58358	14.6371	4.68532	6.68133	4.57127	8.54422	9.26727	13.4386	1.81264	8.83952	6.57457	5.09874	3.40912	8.96565	3.75495	3.51135	8.2832	3.6198	4.70795	3.09532	7.3524	2.11792	15.2115	4.93039	3.20771	0.487956	2.90177	6.23024	4.46411	13.8997	5.03857	10.6475	2.06174	10.164	9.41594	15.395	9.58872	11.6624	2.12342	4.65964
ABRACL	0.00477594	0.974037	0.983565	113.146	91.6273	80.4661	73.1264	52.1704	66.8153	75.9323	20.8313	99.2444	133.699	209.075	37.5095	72.7295	120.547	172.447	59.7403	68.3835	75.4143	119.351	30.2685	70.6281	141.511	97.4779	73.13	50.3834	116.578	55.7412	185.707	19.8151	62.6565	172.656	210.023	109.945	112.534	107.983	66.792	31.0312	40.4737	79.7153	89.2299	29.5466	83.5991	14.3593	59.7909	180.584	75.742
ABT1	0.356817	0.000192274	0.000870105	19.2915	21.0103	23.5341	16.3585	25.0279	22.6453	15.9578	23.1735	20.0015	21.1791	19.4634	27.7043	17.116	21.527	13.0447	37.3915	9.33591	21.527	19.7983	18.8955	17.6231	21.527	16.8927	23.4264	23.8184	22.5446	20.2144	23.0965	12.0186	18.7688	17.097	27.0164	19.2025	19.7331	18.8397	17.7037	21.3749	14.3946	13.8653	17.9298	31.6034	14.8297	6.21207	9.86654	18.7452	13.141
ABTB1	0.192691	0.191753	0.294145	12.3725	14.6603	18.4022	14.7522	6.82321	21.4751	30.9724	13.5998	12.641	19.0006	12.5959	8.42504	17.0683	19.465	10.17	37.4572	23.9955	32.7736	13.4527	12.6729	13.8903	10.4266	14.3391	8.53259	9.2252	23.952	11.4824	15.3861	34.3286	4.64586	13.7766	10.9952	10.4534	12.4071	11.2702	20.6483	17.7298	12.4698	7.70476	19.2735	6.12309	19.0933	25.1614	51.6744	7.14274	18.5959
ABTB2	0.00593975	0.978056	0.986121	0.225639	0.663809	0.280049	0.267809	0.839258	0.290126	3.68359	0.108489	0.0753871	0.825248	0.278117	0.341553	0.156495	0.229493	0.0381061	0.376309	2.82186	0.162964	0.44486	0.823584	0.352761	0.25341	0.236399	1.42674	0.250305	0.371361	0.311355	0.239087	0.721727	1.71537	1.84711	0.446794	0.479457	0.223957	0.254294	0.542166	2.43583	0.422955	1.72938	0.399965	0.475313	0.661917	0.510622	0.199462	0.126894	0.56394
ACAA1	-0.0120207	0.905265	0.937806	6.17426	7.87955	10.2403	8.74631	5.1624	10.529	12.5783	7.79487	7.73788	14.1135	7.10416	4.13521	6.10185	9.67653	5.54691	13.4107	9.12181	10.0362	8.01328	6.46141	7.65307	6.34007	8.18925	5.67555	5.10499	8.31649	6.9073	6.40599	10.1964	5.27648	12.6681	10.7205	6.6269	6.34765	7.88968	6.34674	8.46021	5.11268	3.58835	11.6162	5.01334	9.57343	8.29561	15.1687	7.37077	8.2341
ACAA2	0.575484	2.37318e-05	0.000140385	16.0396	13.2173	15.6283	11.2035	6.79956	16.8917	16.0347	5.88589	30.8967	20.8353	20.2607	9.00845	15.4098	22.1357	39.3052	5.44931	17.9445	7.40331	20.1779	8.96759	11.5652	15.4669	18.4848	6.11094	7.50282	18.7063	10.0131	24.4802	8.359	7.07958	19.4386	34.8268	12.9669	16.963	9.8901	10.3417	3.80356	11.6116	16.1233	16.6994	6.55778	13.6599	7.40255	6.51895	16.1991	9.45012
ACACA	0.461769	0.000127089	0.000607652	5.33103	2.96723	4.22009	2.67336	2.71879	4.63207	3.01074	3.24893	2.66111	2.5141	3.50872	2.54625	3.72647	2.84045	1.16545	1.25051	1.69527	1.0176	3.23136	1.90572	2.90796	2.73685	1.85271	2.54063	2.03688	3.05241	2.38064	1.37106	2.535	3.33996	1.428	1.34209	4.26168	2.46156	3.43501	2.90181	1.60378	1.96976	1.35709	1.88586	2.62187	3.07279	1.05972	1.49968	1.09637	1.86197
ACACB	-0.652267	0.00229493	0.00747037	0.642087	0.840314	0.176026	0.173433	0.121153	0.587341	1.08872	0.285163	0.292924	0.972585	0.505363	0.538663	0.459892	0.629449	0.0783875	0.277882	1.28996	0.800831	0.271882	0.787646	0.377948	0.0217203	0.172229	0.0386174	0.0858164	0.302386	0.192145	0.0936805	0.54128	0.218832	0.464402	0.20789	0.705467	0.191958	0.104621	0.439353	0.711396	0.290018	0.572109	0.388526	0.36084	0.313389	0.737776	0.661054	0.452455	0.492152
ACAD10	-0.267574	0.0336328	0.0713317	2.92745	6.73855	3.92444	3.72806	1.03302	5.70038	4.34978	2.61774	2.46267	3.28843	2.32293	0.931907	3.48562	3.21066	1.3792	2.19209	4.63902	4.53713	3.62948	2.05159	2.44305	3.12195	2.74783	1.02441	2.23001	2.53309	2.51387	1.69265	6.68118	1.59934	2.81127	2.71888	2.99233	2.68115	2.51099	4.41859	0.678165	2.05538	1.35152	5.12234	1.05866	3.3698	3.10729	7.51541	2.11973	3.55409
ACAD11	0.106811	0.455072	0.574554	3.73771	1.544	2.88403	5.03348	2.24543	3.16036	4.5366	4.08869	5.66028	4.43016	3.41259	5.44827	2.76281	2.21254	2.67186	1.01482	3.60385	7.95092	4.3567	3.26725	3.57488	3.69246	3.47048	2.40222	5.5472	1.42398	4.03875	2.30504	5.61398	6.64312	2.19451	3.83203	4.04464	3.6804	5.58678	4.49265	3.1628	5.56051	4.38761	3.88527	4.73127	2.73495	9.14254	10.3726	3.87035	4.96514
ACAD8	0.0632592	0.561747	0.670773	3.91032	5.73418	3.81787	5.34243	2.90886	5.02787	6.69182	7.01908	3.84969	3.77202	4.68479	7.6238	5.57909	4.21573	2.87924	2.6487	5.23491	6.1002	4.35749	4.52218	3.53045	6.32389	3.70759	2.62869	3.91639	2.57427	5.50368	2.88852	5.75345	9.2915	4.23958	3.65023	4.70841	3.80354	5.21777	5.19326	8.06733	7.11656	2.94443	5.26784	4.75401	4.6321	3.84302	10.5543	3.00833	4.70883
ACAD9	-0.130262	0.15951	0.253933	6.06824	6.13264	8.85111	5.98483	2.23371	9.97146	6.75176	2.4106	7.36457	16.3015	6.10509	2.08049	6.47494	6.09934	5.08024	8.68306	4.81839	7.11718	5.57957	4.4338	6.89226	5.71565	6.55458	2.24386	2.38359	5.65515	3.36368	5.57414	4.0437	1.51299	6.13273	5.35506	6.93389	4.89046	5.6893	4.02189	2.43659	1.9444	2.82444	5.13307	2.3802	6.95532	3.81456	8.25265	6.76692	5.12615
ACADM	-0.291556	0.0166067	0.0397482	16.6803	8.12286	10.4094	12.9323	5.60299	11.4053	11.4237	4.81275	17.7404	13.0045	20.7042	2.45034	14.6673	12.1691	16.7196	15.3192	17.1566	7.28584	14.5195	7.09828	14.1208	19.9254	16.7137	3.82565	5.9857	9.84589	11.7835	13.9207	5.86248	3.19373	15.5345	14.2017	15.7029	20.4911	18.2785	12.299	1.1725	5.31706	12.902	9.3567	3.10636	8.78289	16.8373	10.1619	25.1996	16.3376
ACADS	0.319721	0.0332182	0.0706315	4.23756	5.08248	4.68961	4.41479	1.74205	5.18917	3.93603	2.85243	2.83157	7.94289	4.43962	1.47532	3.61079	4.04056	5.93982	18.5377	1.4132	7.54925	6.42938	5.04715	4.88589	2.37955	4.7726	1.55126	3.15624	4.70762	5.20411	8.59535	4.23568	4.19545	6.62946	6.71271	3.18903	2.52358	6.24024	2.68434	4.82868	2.96064	4.55833	5.32059	1.40273	7.57696	1.36994	6.36809	4.33724	2.88843
ACADSB	1.03305	8.28097e-14	2.27213e-12	5.7944	2.05013	3.87784	7.19196	2.91481	2.36155	4.67064	3.39264	10.8085	3.014	6.94301	3.93747	6.09661	3.85441	6.75602	3.38306	6.94417	3.06635	4.25958	3.08438	9.20262	9.62031	7.58839	2.44774	2.04689	2.17746	3.36656	7.57624	3.58628	1.1735	3.88345	4.61787	5.79726	6.7216	7.07612	5.29011	0.968296	3.88236	5.95804	4.18687	2.53729	3.2327	4.75561	5.02173	5.12503	3.01622
ACADVL	0.29596	0.0165402	0.0396172	40.2943	53.057	54.0326	54.5987	73.7784	58.466	51.7413	105.907	47.0327	50.825	37.9244	61.0987	58.9602	44.2491	57.8828	94.5678	92.4689	89.7323	71.5319	80.354	18.4353	48.6988	56.0923	39.4538	90.7212	26.4775	71.4191	65.812	172.034	71.4837	42.2517	44.921	21.8299	46.4725	37.8298	40.7087	48.8759	54.6326	70.7728	63.6775	73.0532	71.0442	60.9945	179.287	29.2628	50.6236
ACAP1	-0.0674935	0.662041	0.754547	13.3516	23.3881	14.9665	25.7433	13.0834	32.6627	25.238	11.1233	9.95221	13.4453	14.2762	7.64471	19.0117	16.9552	12.9212	32.1037	16.8029	49.4342	23.6027	10.1086	5.49617	11.9296	15.1882	11.1712	20.0804	16.1136	19.4876	21.721	41.8053	6.73668	12.9831	11.3775	5.67624	9.68011	11.1561	27.6453	17.8043	29.7862	2.74477	33.0566	11.99	20.1084	11.2675	61.441	8.09533	23.0182
ACAP2	-0.392958	0.00135347	0.00473094	11.1827	4.29387	3.89361	10.0223	4.1886	4.43694	9.71542	8.92885	12.2292	4.71791	12.2285	12.8483	5.49994	6.32584	5.67585	4.62233	8.15018	6.43887	5.89162	5.69055	9.41794	10.1589	8.85569	8.04429	8.15705	3.98657	7.54826	5.11794	8.39341	8.54706	7.50921	6.76628	8.10472	12.5969	6.46065	12.1474	6.19417	8.13494	11.5759	7.60331	8.82307	5.97781	10.7673	5.85863	12.6913	13.0824
ACAP3	0.620169	0.000302405	0.00128927	1.73239	5.52027	3.28053	4.41804	4.314	5.59215	3.94392	6.36959	2.08538	3.50868	1.52297	5.61104	4.00087	2.78548	1.67796	5.63783	2.83713	14.6586	4.57511	3.41366	3.29836	1.59154	2.80257	4.40875	6.924	4.19294	5.55437	4.29987	14.7952	10.0442	1.62207	2.5043	1.70297	2.3706	3.01472	3.89547	3.61604	2.90869	2.58633	3.23639	4.15914	3.9325	2.86206	18.8048	1.2608	4.18215
ACAT1	1.12997	1.43093e-13	3.85893e-12	10.9518	4.32012	6.85866	7.71167	8.18235	7.37	13.6312	2.19001	13.1367	10.6797	11.4183	2.25094	8.54149	6.02927	19.7171	4.04738	7.56321	7.7888	10.2835	4.3236	6.10653	8.99908	11.5003	3.91219	3.88512	6.53186	4.29794	11.9239	5.46343	11.1201	14.1835	13.6141	9.60739	6.98081	27.2367	6.58422	3.25395	3.59554	5.51212	9.70648	2.66077	10.1898	4.9048	5.62516	5.71828	3.49281
ACAT2	0.210499	0.0817114	0.147855	9.00503	9.62805	11.4464	6.26476	5.92722	7.47936	5.06925	2.88646	9.62177	8.11436	9.6516	2.56816	8.35328	15.6961	12.8715	4.78837	5.87569	6.03245	12.5966	8.32364	6.6566	12.7516	8.99006	3.34428	2.68866	9.66563	8.82415	16.3177	3.1308	3.50715	15.7641	14.9146	8.15764	8.35498	12.5313	5.81555	3.23516	5.07058	6.4227	8.28954	3.37755	7.00062	4.852	8.99861	10.1871	5.42641
ACBD3	0.147469	0.20352	0.308774	16.3078	6.77768	8.30367	7.81668	18.6635	9.83141	7.06174	12.8672	12.2592	6.88198	14.0704	27.4862	12.367	13.6359	8.63297	4.98885	8.14293	6.71954	7.796	13.7061	10.0511	14.7048	13.3891	26.4574	25.1478	4.90341	10.0397	5.03202	12.1628	10.7565	7.47358	5.58892	10.9399	18.8321	15.5984	13.6324	13.2286	14.643	14.0423	11.9519	28.643	8.49893	9.53032	6.93071	11.1112	11.294
ACBD4	0.847473	6.37448e-11	1.15844e-09	4.2495	5.17818	6.97693	4.4284	1.62887	10.3712	4.60037	3.57201	6.28805	4.10966	4.10234	1.48443	7.74365	8.4628	3.16171	11.17	3.89336	5.36561	6.01166	1.99806	3.83285	4.33865	5.37058	1.2362	3.10815	5.56333	4.96167	8.2768	10.6339	1.47107	4.27064	3.78276	3.94654	4.79297	2.58994	7.4649	0.772295	2.53197	1.75814	5.48703	1.3414	5.6456	7.06115	11.033	2.30625	3.54475
ACBD5	0.371438	0.000657158	0.00252942	6.13551	4.93806	4.00928	7.58347	9.69922	5.21847	8.45409	10.2036	8.77712	5.04662	4.33496	19.9737	8.92788	5.58102	4.4655	3.49096	6.26812	4.69703	4.64318	11.5154	7.67574	5.58604	6.42136	23.0243	7.60765	3.27443	7.29727	6.06207	7.28751	7.12569	5.7441	5.4827	6.68226	5.03233	8.64093	6.33659	11.9577	13.43	14.6704	6.48447	21.0516	6.27567	9.37816	5.37074	5.11072	5.71615
ACBD7	-1.33231	1.37048e-06	1.07538e-05	1.1236	1.61039	3.09898	0.790276	0.879832	0.687964	0.316258	4.44195	2.00214	2.39717	1.6619	1.13387	3.56247	1.99989	0.759019	0.384386	3.21185	0.901671	5.77889	7.69865	4.61114	3.57536	0.294296	1.37107	1.6619	1.07873	1.75716	1.36065	0.59899	0.132433	0.545062	0.105946	1.92328	2.60219	0.112559	0.327248	0.299495	2.80822	3.72669	0.110649	4.39565	1.46494	3.99569	0	5.3921	4.08468
ACCS	-0.0257483	0.941162	0.962392	1.84899	9.54535	0.637456	8.02634	0.0377042	0.306612	6.20722	5.67977	3.41052	3.83029	0.237397	3.67347	1.43124	1.00395	3.05753	0.247086	10.3689	16.878	0.676905	1.702	2.89821	0.0811155	1.31162	4.51885	0.946196	0.118871	2.68426	0.0291545	4.58193	0.374568	1.01607	4.84895	0.0170524	0.477917	10.2598	0.883501	1.57865	1.34565	3.88467	0.910414	1.68085	2.55597	0.840588	4.42671	9.42343	2.3631
ACD	-0.470919	8.67246e-05	0.000437409	6.47569	17.609	13.9715	9.64184	7.22447	11.3833	7.54558	6.52843	6.66903	14.5638	7.55262	3.47825	14.764	13.7214	7.52598	19.0269	14.2232	9.97417	7.72954	8.5944	8.77685	10.1173	6.29206	4.17111	6.40011	17.2616	13.8839	17.075	8.07364	4.80112	9.56344	11.2272	10.2029	7.86148	8.89368	8.06128	3.75842	3.08506	7.86471	12.137	4.6623	8.07329	15.4199	13.7468	11.0819	14.8715
ACE	0.963279	0.00321317	0.00992318	0.0536571	0.0151783	0.152615	0.212283	0.36764	0.213547	0.0755137	0.0859958	0.298785	0.429284	0.198409	0.446718	0.252528	0.136434	0.339812	0	0.623108	0.516707	0.0114987	0.167502	0.419434	0.0188316	0.140539	0.0446419	0	0.0551937	0.314671	0.0406107	0.0804502	0.23716	0.0244024	0.0189728	0.106889	0.0665713	0.0503926	0.380922	0.536334	0.0914353	0.162334	0.15852	0.100919	0.0374772	0.0216832	0.0395267	0.0452632	0.106675
ACER2	-0.492086	0.0261367	0.0580642	0.451249	0.794248	0.155572	0.330606	0.294457	0.245593	0.352811	0.562498	0.279193	0.22922	0.247198	0.834852	0.645811	0	0.338698	0.192966	0.298589	0.241413	0.300851	0.481596	0.636887	0.351935	0.131324	0.917723	0.0794566	0.103149	0.415112	0.455374	0.200466	0.0886437	0.091209	0	0.35513	0.497649	0.263694	0.547606	0.200466	0.768958	0.471924	0.0740626	0	0.280158	0.405228	0.14774	0.676723	0.569598
ACER3	0.0843522	0.594961	0.699555	1.19627	0.421115	1.08606	1.82301	1.56123	0.626659	0.935312	1.10775	0.562513	0.516519	0.950228	1.38829	1.09309	0.64215	1.05503	0.716182	0.490773	2.97596	1.1052	0.893708	1.09097	1.82866	1.27073	0.906813	1.91684	0.601593	1.41228	0.663965	1.99291	1.26898	2.34544	1.57918	1.62402	1.22034	1.9374	1.42269	1.32861	1.49492	0.893632	3.29855	1.65998	1.18833	1.89072	1.56665	0.777406	1.10232
ACHE	0.0485832	0.900626	0.934307	0.120301	0.0340301	0.808758	1.1502	0.176627	0.184145	0.169304	0.674817	0.301447	1.82181	0.148279	0.318676	1.69852	0	4.31725	0.462994	0.96717	0.941257	3.42879	3.1199	0.76406	0.717756	2.91461	0.250221	0.381289	0.185619	0.581001	0.136576	0.120248	0.584892	10.7233	0.850752	0.0798828	0	1.67213	0.13139	8.89832	0	0.647036	0.133277	0.316769	5.96576	0.437529	0.35448	0.270617	0.170834
ACIN1	0.22528	0.0159235	0.0383955	45.5124	41.6159	49.6203	38.2862	40.4848	49.2547	31.7743	58.571	45.0209	32.8294	33.6432	97.6616	49.6826	32.9321	25.7523	43.3596	34.7105	47.3265	32.488	46.9339	35.1795	30.6061	30.584	59.6217	43.0017	23.8703	69.3961	16.3888	49.7399	73.779	21.5329	22.8915	56.5659	34.3841	20.6371	44.1787	64.2432	57.742	49.0238	25.0903	81.2498	41.2088	41.811	50.5217	20.3237	39.4602
ACKR1	0.0492719	0.912473	0.942016	0.159844	0	0.551077	1.33505	0	0.0978699	0.0749849	0.512361	0.474707	1.46152	0.131346	0.0806526	1.31979	0	5.48889	0.273414	0.190383	2.56544	3.01439	1.79123	0.416496	0.299195	3.69821	0	0.0844367	0.657685	0.367609	0.161305	0.213031	0	12.6003	1.58256	0.0943471	0.26442	1.84146	0	3.62153	0	0.143287	0	0	5.50778	0.0861255	1.256	0.599283	0.24212
ACKR2	-2.17222	8.33583e-19	4.35607e-17	0.0410351	0.116078	0.0424417	0.135289	0	0.0502502	0.0288751	0.0657666	0	0.0469002	0.0252893	0.093173	0.101645	0.0521699	0.0693003	0	0	0.0493949	0.0703503	0.118246	0	0.0288035	0.16122	0.0341406	0.0975446	0.0422102	0.113247	0.0310577	0	0	0.298593	0	0.0544967	0.0509114	0.0154154	0	0.123051	0.20978	0	0	0	0.114645	0.0663303	0.120915	0.300003	0.256397
ACKR3	-0.336032	0.228166	0.337189	25.2946	1.96803	8.0181	17.4324	45.1392	22.8508	0.559497	36.1589	2.37979	1.41994	0.85753	3.98684	7.38566	1.13723	2.43381	26.5209	0.118378	20.6972	0.89456	3.43678	3.01056	8.09258	4.94611	0.909595	5.35519	6.23636	3.15434	24.7485	16.8887	7.11654	1.62722	12.3705	2.63988	18.3732	4.62978	11.7235	1.49018	2.70985	0.668205	19.5262	13.534	4.51224	52.0524	3.51434	5.7012	10.2749
ACLY	0.117302	0.28561	0.402931	64.0527	57.9708	57.7948	39.2853	18.4001	66.4395	29.9369	24.1302	54.5427	28.2457	48.8066	24.6137	56.7508	56.8775	22.4118	31.7043	21.8008	21.1784	53.9839	29.7705	38.2078	43.1182	32.2522	12.9917	23.9621	57.5238	29.7386	34.7392	13.5444	16.8077	19.7983	20.7169	33.0016	45.365	23.4967	48.721	26.7019	27.7823	23.2525	26.6881	18.3175	43.9268	10.1172	20.3442	28.8367	33.7688
ACN9	-0.975031	0.000257641	0.00111887	0.341065	5.56821	2.72126	0.51404	2.28917	1.40214	1.64569	0.390445	2.55034	4.5107	0.660608	0.0737535	0.144827	2.10612	19.8306	0.437546	1.33474	1.99409	0.542955	0.842406	0.714129	0.0684005	1.08475	0.810747	0.463284	1.6038	0.672326	8.11289	1.16885	0.430709	2.83631	3.51459	8.97277	3.02252	7.32148	0.957871	1.07145	1.74359	0	6.11764	0.0733122	2.65444	1.41765	1.57927	3.89094	4.81564
ACO1	0.590587	4.06606e-06	2.89802e-05	4.01017	1.91584	2.53466	1.76282	1.07579	4.76522	2.92634	1.214	3.82095	3.83643	3.99087	0.831848	4.79739	2.9457	2.93471	1.2004	3.76799	1.39451	3.29746	1.16983	5.06489	3.25269	2.41191	0.864993	0.564893	3.81945	2.37737	2.22576	1.30644	0.735244	2.99907	2.35278	5.27311	3.02206	2.73398	1.84926	0.979831	0.708669	1.8573	2.34752	0.491653	2.92542	3.12104	1.31294	2.20511	1.7548
ACO2	-0.177352	0.118473	0.199712	24.7968	40.2484	30.7589	18.9689	12.2851	30.8924	19.5395	21.1392	23.3791	26.0242	23.171	9.03704	21.9551	33.4318	26.1204	50.5847	23.6142	11.8324	22.2555	17.4968	16.795	17.0741	15.9643	5.3598	19.9782	34.2187	20.2694	28.0779	11.7684	12.9605	18.8921	19.755	22.2985	25.9762	14.8544	20.0769	19.7621	13.5804	21.0957	25.2258	9.02475	25.6786	16.2484	10.8823	22.9868	27.2555
ACOT1	0.859481	4.70418e-05	0.00025561	1.37561	6.00365	3.79404	3.1099	5.64229	3.48938	0.645316	8.71373	4.01236	4.34234	1.53406	5.15612	4.67301	3.49776	4.86753	11.933	0.702182	2.52321	3.25675	5.09648	2.17621	5.97735	3.6888	3.70596	5.29423	1.34762	8.94854	1.5865	1.70238	2.31622	5.00483	5.92953	2.55183	0.325084	1.87021	1.43087	3.27382	2.56738	2.90663	0.0967613	4.04107	3.38569	4.02361	1.15811	0.810448	1.04184
ACOT13	0.257922	0.0343926	0.0726055	5.2862	4.07424	3.46005	4.37808	4.24932	4.081	3.55801	2.08734	4.83485	6.94656	7.83763	0.850432	3.69415	6.16867	8.15108	2.98127	3.89327	2.52066	6.72036	2.96803	5.68924	7.09836	6.68874	3.31447	1.78067	7.35518	3.31239	8.46566	1.93997	2.3929	9.29111	10.6552	6.80556	6.40007	6.84969	4.62995	1.2763	2.56751	4.18922	5.46975	2.15178	4.85156	2.31163	3.16043	5.68716	3.97456
ACOT2	0.756231	1.57071e-08	1.83332e-07	14.7238	21.0107	18.7689	14.4083	25.6107	28.481	7.98499	28.2572	22.0376	16.2923	12.7153	36.3416	10.8252	22.296	14.175	24.4834	5.24988	7.33771	9.20464	20.9887	12.0502	16.457	15.4136	10.7675	27.0488	17.2677	33.3226	27.6821	6.37438	13.4301	16.0366	20.7587	14.2815	8.14476	10.9215	10.2427	9.09286	15.9811	14.1234	17.4549	19.8965	16.0482	7.9586	5.80314	7.01454	6.49899
ACOT7	0.442042	0.0322159	0.0689334	1.46929	2.92478	3.29259	1.47118	3.78181	2.21574	1.49341	1.48267	2.33328	4.26044	2.01223	1.81222	0.943564	2.42146	8.31712	12.636	0.51852	2.16165	0.653061	3.24075	0.691248	1.10773	3.24263	1.35826	3.96697	7.50087	2.21517	6.71345	0.761519	1.77988	2.42535	2.00116	2.69809	1.2828	2.35094	0.77265	4.07957	1.53008	1.90247	4.26036	2.00608	2.28053	1.23149	0.641399	2.72371	2.0092
ACOT8	-0.195074	0.0721852	0.13374	3.24939	3.34518	4.54531	2.98558	1.40777	5.31633	4.34809	2.2197	2.69926	4.87059	3.87379	0.645068	3.37785	5.2824	5.84743	11.3782	3.67986	3.0778	4.90864	2.43038	4.52832	3.21558	4.56935	1.4182	2.49029	5.86297	3.12393	6.37004	5.16478	1.41266	4.45753	5.19859	2.99481	2.57749	3.86215	4.65433	2.2363	2.81397	3.22318	4.83919	1.32249	4.09265	3.3581	3.68861	4.61338	4.96228
ACOT9	0.525023	2.58418e-07	2.34475e-06	9.58437	9.28468	11.9139	9.88288	21.8097	12.2405	10.8596	11.6186	7.8259	9.50555	9.92217	20.4323	9.82674	12.807	16.6744	4.39332	12.6338	15.1506	8.57787	11.5129	8.97392	11.4882	11.3869	17.7612	14.801	9.69871	8.16222	10.6033	17.3376	15.844	7.20063	11.0712	10.612	8.44243	10.4089	15.2039	8.57989	22.3197	14.6515	11.8254	10.7071	11.7421	10.0647	14.8087	12.881	8.08409
ACOX1	-0.0229249	0.795766	0.857523	8.67539	5.42514	6.86313	6.51514	4.09667	5.81459	6.20712	2.8657	4.72018	4.98038	6.25256	4.04988	7.03397	6.75237	2.81837	3.33035	5.66334	4.14522	6.38064	3.42223	6.58736	6.08016	6.93822	3.79072	2.77063	4.8502	4.73356	3.44841	3.70692	2.71631	6.26448	3.80284	4.83135	5.91575	4.99552	6.16243	5.50743	4.83001	4.59481	5.49768	3.80643	6.60519	4.04637	5.03455	4.70751	4.45384
ACOX3	0.473314	0.000124331	0.000596278	1.89643	3.26824	3.47024	3.3859	0.742496	6.44888	4.10604	1.4028	3.15179	5.66882	1.94191	1.28075	1.879	5.0817	3.44907	4.34178	3.23175	2.87982	4.50171	2.6623	3.8201	3.72722	2.71283	1.84482	0.786012	2.58098	2.09348	4.19557	4.02449	1.18639	1.85762	3.54885	3.71972	1.59271	3.79228	3.56892	0.87489	0.447459	1.88307	2.97371	1.09749	7.37687	2.49952	3.61074	1.50952	2.32016
ACP1	-0.155697	0.168264	0.265254	19.6368	12.6051	16.5437	17.537	39.4974	10.5204	18.2213	16.0385	25.4139	21.3337	23.3394	20.4969	18.9485	17.0436	47.1021	9.13545	26.8904	25.001	20.2778	21.5044	21.375	21.9249	23.6324	45.9606	32.7008	17.1471	21.3273	39.4422	9.97585	20.6492	32.7779	34.2977	35.918	18.4061	25.6569	15.7317	25.6676	33.7842	37.285	24.2652	18.4261	16.6922	29.9103	14.2271	44.1428	21.9712
ACP2	-0.26675	0.0244973	0.0548479	1.90024	4.48245	3.76419	2.63338	0.567446	3.52989	3.49015	1.60017	1.21954	2.46632	1.7864	1.31632	2.52099	3.88994	2.17568	2.60305	3.14558	3.1015	2.09821	2.59863	3.08409	2.66764	3.96482	0.803882	1.37808	3.77678	2.311	1.12131	5.92354	1.53742	3.8669	1.86769	2.90857	1.91803	4.08951	3.79904	2.38229	1.26232	1.03936	3.80602	1.55075	3.14936	2.96747	6.45338	1.95617	4.13456
ACP5	0.0907657	0.757512	0.82756	0.877267	0.902389	1.19604	1.31467	2.73215	0.317399	0.673425	0.255634	0.532907	0.95708	0.933845	0.181081	0.750674	2.78828	3.23244	1.12543	1.32984	9.98388	1.4698	1.14905	2.10402	0.503815	1.30554	0.331761	0.189578	5.25026	0.770332	1.08649	11.24	0.775491	1.81348	0.507594	0.353047	1.48419	0.599196	3.22282	2.86979	3.1937	0.268089	12.8997	0.419995	0.891249	0.322282	8.6949	1.30066	5.66258
ACP6	-0.215591	0.220306	0.328269	1.13524	0.0212318	1.09652	0.965082	0.312232	1.44762	1.24116	0.13533	0.637372	1.2975	0.659157	0.0852112	1.10621	0.441335	1.0299	0.445338	1.05042	0.993829	0.868574	0.405531	1.2101	0.711239	0.700355	0.999144	0.431178	0.82997	0.634365	0.397652	1.46297	0.049762	0.97284	0.597144	1.70286	0.628573	1.17719	0.696797	0.675216	0.447658	0.83262	1.2473	0.0988182	1.0878	1.48623	1.02289	0.432656	1.27902
ACPP	-1.35312	0.00189355	0.00632222	0.0267614	0.211964	0	0.564671	0.419107	0.0163856	0.866233	0.0428902	0	0.183518	0.0989559	0.040509	0.0530307	0.0680461	0.0903896	0	0.0318742	0.0644266	0.183518	1.05391	0.339937	0	0	0.13359	0	0.330333	0.0738549	0	0.160497	0	0.77892	0.302805	0.0236937	0.132809	0.462451	0.526109	8.50636	0.364825	0.107952	0.197653	0.0805333	0.523367	0.173031	0	0.180599	0.486434
ACR	-2.00216	3.77969e-09	4.97922e-08	0.0544976	0.30832	0.169097	0.143739	0	0.033368	0.613572	0.174686	0.0606929	0.249147	0.0671721	0	0.107993	0.138571	0	0.419483	1.03855	0.3936	0.0467151	0.0523463	0.0532504	0.0765062	0	0.0906823	0.604549	0	0.2256	0	2.61473	2.79415	0	0	0	0	0.900802	0	1.19842	0	0	0.241504	0.164	0.0761284	0.176183	0	0.306481	0.37147
ACRBP	-0.16311	0.36231	0.484028	2.24974	4.42126	1.83699	2.65457	0.927181	2.48912	2.05521	2.59352	1.18681	0.947317	1.65405	0.418213	2.5419	2.50895	2.53291	2.076	2.72656	4.18086	2.84195	2.12302	1.27267	0.997352	4.08342	0.394052	4.19071	1.21798	2.55974	1.49362	7.73252	2.86098	1.93858	1.67472	2.41118	2.44842	0.830318	4.39695	2.68271	1.95048	0.636852	3.55641	1.54407	3.6389	2.61575	7.3269	1.10982	2.91451
ACRC	0.960589	4.94496e-07	4.21929e-06	0.898676	0.315575	0.993582	1.75728	0.909961	1.08151	1.91892	2.38394	0.483163	0.566688	0.84031	0.985071	1.68871	1.6547	1.20368	0.834853	4.06002	3.7302	1.46099	0.714374	1.24147	1.34861	1.78566	0.412516	1.17862	1.02004	0.55589	0.703622	5.14187	3.12287	1.91667	1.70936	1.28952	1.61478	2.42141	1.35382	1.61071	1.10895	0.541687	4.11977	1.07243	0.562753	1.90347	6.75709	0.627385	2.60514
ACSF2	-0.0276388	0.841194	0.890776	5.12951	8.97984	9.46953	5.05432	6.21442	10.4058	7.51861	4.90159	11.684	10.044	8.18344	4.83457	7.15365	17.4478	5.94951	11.994	8.94526	17.708	11.4488	9.24051	7.26285	6.73909	7.32603	3.89728	8.28229	10.2741	7.93281	13.8005	15.3237	5.68084	7.57064	8.48704	6.83796	6.14794	2.63232	4.65101	1.16089	5.44253	10.8794	5.20388	5.59201	7.81443	7.19639	25.2672	10.5374	9.12585
ACSF3	-0.592042	4.5263e-06	3.1953e-05	2.47984	7.24959	4.85026	4.25016	1.30337	4.58464	4.18254	2.8455	2.10624	3.57318	2.02186	1.37297	4.30221	3.17728	1.36883	5.07529	5.10276	3.08958	2.74606	2.98439	2.71537	2.50601	2.60315	1.92672	1.94201	2.8784	2.13035	2.61449	4.84176	0.97239	2.66808	2.34738	3.32326	2.58586	3.32037	4.02577	0.848754	1.56207	2.58193	4.10496	1.10342	2.61494	1.7157	3.04227	3.09309	4.66977
ACSL1	-0.373625	0.154271	0.247218	2.96419	3.43479	2.43786	5.65166	62.4667	0.994927	33.1216	21.1205	0.894892	3.38785	3.43347	48.4101	1.46847	2.31559	5.5789	2.08461	3.72191	5.54554	2.25007	28.7291	7.97369	1.98036	4.70039	14.6484	14.0357	10.8371	4.55837	1.02713	6.85388	87.7009	10.0699	3.81363	4.42669	3.58899	6.93613	8.62014	62.5774	12.1106	4.70602	12.3444	46.992	10.3518	5.57072	1.78896	3.31389	8.27661
ACSL3	-0.493078	4.20846e-06	2.99105e-05	4.24664	3.26184	2.80524	3.67904	3.70153	3.02718	5.62747	6.11054	3.5039	4.10963	5.21518	5.56015	3.28622	3.05416	3.29796	2.28654	4.78108	2.31336	3.49407	4.28743	4.02831	5.52647	7.00253	4.22945	5.57541	2.48703	2.84438	3.07333	3.74903	7.15171	5.21592	3.31006	5.06343	6.19171	3.51667	3.65631	4.92641	3.77674	5.89769	4.51011	8.95494	3.1826	3.4322	5.3889	6.97287	5.81037
ACSL4	0.890878	8.17457e-09	9.93474e-08	24.6636	4.37405	6.44057	12.3643	8.25241	7.42203	8.12361	7.12066	16.4609	6.15753	20.5682	9.92914	12.1491	10.8745	13.175	7.42764	6.91681	9.64337	7.94682	4.45238	8.88763	21.3391	12.8969	5.38461	7.37352	7.01719	7.72374	8.84355	6.22436	5.38097	8.43232	9.94552	10.4226	18.8806	13.4181	12.7617	4.1962	6.02108	6.1152	10.3353	5.92183	7.74579	5.88107	8.76212	6.86624	4.4711
ACSL5	0.294404	0.00318017	0.00984161	16.3442	14.8367	18.4661	26.9688	6.79322	21.1174	15.1357	14.2224	27.0525	16.1068	16.3252	6.33546	25.2751	26.639	28.5863	10.3649	18.6464	10.1398	17.4843	11.6534	23.5281	16.2509	25.3939	3.34994	5.16344	20.3817	16.9604	20.8108	13.3979	2.80998	16.6732	18.9955	13.2979	15.118	15.7827	16.1438	4.02466	12.1879	11.6473	17.9995	6.41712	16.3927	8.04993	33.4856	18.2044	14.2643
ACSL6	0.153458	0.680021	0.768433	0.0689207	0.0693189	0.372256	0.969495	0.0449733	0.0515765	0.193989	0.073639	0.417892	0.472629	0.122705	0.0695507	0.667695	0.0292074	1.47432	0.0491205	0.319232	0.829614	2.13996	0.662001	0.276856	0.215009	1.41406	0.0127424	0	0.22056	0.232472	0.0347754	0.214325	0.176005	4.93145	0.368256	0.0406801	0.0950094	0.753716	0.13382	2.89339	0.117445	0.0926723	0.599527	0.0115224	1.85064	0.173297	0.3836	0.16365	0.434983
ACSM3	-0.99958	0.000551637	0.00218469	0.215182	0.0973916	0.296745	0.45404	0.112332	0.017567	0.545102	0	0.143787	0.55746	0.123773	0.0651449	0.35534	0.0729525	0.678349	0.0736142	0.290466	0.34536	0.381204	0.261805	0.672826	0.0604166	0.732691	0.334187	0.0227338	0.324639	0.23754	0.152005	0.34414	0.0507248	1.09605	0.446378	0.101608	0.142385	0.441905	0.344694	0.745636	0.537805	0.154314	0.40262	0.04317	0.801577	0.139131	0.338165	0.968107	0.440022
ACSS1	-0.425625	0.000104101	0.000511219	18.9148	26.15	36.1217	25.0633	10.4638	34.6804	27.31	15.7884	14.4364	20.8214	24.9688	4.88593	26.9536	27.166	11.6653	24.2323	33.662	16.7536	23.6399	13.1207	28.7889	18.9952	21.0511	8.33568	14.3634	26.5882	15.9807	17.0226	18.7645	5.1816	12.9648	16.1611	23.0451	20.9843	14.7156	34.0123	6.83987	17.8871	21.0757	14.6471	5.78918	21.697	11.8541	26.5548	28.4337	30.6846
ACSS2	0.766386	4.42927e-08	4.73534e-07	4.10501	1.46182	5.49573	4.67158	3.10019	6.00926	6.71555	3.43981	3.15608	6.1445	4.95698	2.83879	4.48018	3.97378	5.31379	5.88107	4.61627	6.87266	5.85871	3.26246	7.5742	4.91447	4.39354	2.14974	2.47665	7.54488	3.99672	5.74067	4.29065	3.09458	4.01807	5.15763	5.38709	3.92962	6.26235	4.27859	2.49941	2.91171	4.62309	4.46315	1.50496	4.59912	6.56809	5.40323	0.562491	2.76968
ACTA2	0.275989	0.284411	0.40151	0.852607	0.880836	0.383405	0.782183	0.290274	0.408551	0.521698	0	0.247704	1.05921	0.502604	0.112226	0.110187	1.55525	2.56676	0.285337	0.397369	0.803194	0.0635524	0.569705	0.325994	0.260202	0.388376	0.123366	0.0587459	1.75405	0.306911	0.280566	0.296428	0.0655384	0.80922	1.10104	0.557948	0.551902	0.751994	0.485844	0.370535	0	0	4.87345	0.167332	0.673184	0.179762	0.327692	0.375249	0.84226
ACTB	-0.418262	0.00259528	0.00828727	684.188	1790.16	1124.43	895.465	546.665	1049.96	1021.33	575.749	839.265	1462.89	847.982	443.52	780.471	1700.47	1320.75	2709.32	680.106	1088.78	1055.92	1230.05	689.577	994.07	854.54	252.26	844.062	1590.98	790.4	991.478	456.429	559.815	1122.19	985.587	786.786	905.939	686.754	1072.73	1216.89	569.297	468.722	1242.12	496.454	1347.77	293.963	480.628	767.874	1054.54
ACTG1	0.394851	0.0035371	0.0107834	889.879	936.887	1077.66	868.334	2996.84	1106.02	1024.61	496.369	907.604	1593.41	1068.81	1140.18	717.058	1542.16	884.724	3175.37	659.171	786.004	898.549	1270.19	609.519	725.065	604.793	786.574	1623.84	1209.39	1074.28	1699.4	282.965	1234.97	736.389	979.018	729.417	827.07	677.883	554.377	1217.71	749.5	1197.46	801.191	951.643	1130.63	746.67	400.525	622.139	517.015
ACTL6A	-0.46396	2.00628e-05	0.000120607	21.7704	14.6141	19.8323	13.5698	3.945	10.7497	14.2234	4.15954	27.2376	30.4307	26.5701	4.62189	19.7248	16.4203	16.8102	9.9102	14.4377	8.30637	21.7499	5.89497	16.3196	19.5033	19.4736	5.94439	4.64519	22.488	6.10921	26.2523	5.12736	6.04601	19.4405	18.0517	23.7082	23.1839	23.2848	15.807	5.43256	6.65997	5.58361	11.5463	4.36452	17.9141	3.94841	11.5162	43.0656	17.864
ACTN1	0.708309	0.00348758	0.0106453	7.05408	25.9166	14.9413	13.2438	3.84506	14.703	31.863	9.90078	21.5569	33.9269	7.44512	6.15415	19.3145	3.30266	8.34621	13.3982	23.0671	8.44031	13.2612	16.7666	37.3111	12.9864	10.9667	7.30975	5.23799	20.1823	17.5149	10.8537	4.81323	2.48308	15.3488	26.2123	18.8298	13.5208	11.9883	5.99738	31.8138	3.05914	20.3049	8.56371	5.27519	16.1233	27.8232	4.38739	5.91493	6.01031
ACTN4	-0.112797	0.303575	0.422176	44.6229	55.8418	50.035	27.6885	23.5947	40.549	41.2794	20.9389	30.5552	41.5998	45.1574	19.3029	45.7988	47.163	16.3771	44.8996	40.8091	23.2131	54.2764	35.6855	44.9862	29.294	21.9054	15.0952	23.4163	48.4182	28.5907	39.525	21.6302	26.7094	21.6243	19.2594	44.9329	40.7287	29.3512	38.4665	56.0253	18.3438	32.4129	25.5777	17.1385	45.9603	25.1339	17.893	21.9593	35.705
ACTR10	0.114472	0.301199	0.419474	13.4186	8.95899	8.73515	10.4783	12.5088	9.76392	8.21065	6.01095	17.2026	11.8755	18.5939	11.9853	8.83595	16.4593	19.0487	10.4427	8.70255	19.998	8.64464	11.2344	10.2069	15.0155	16.2997	9.06069	10.4343	13.8314	11.2706	22.4987	11.6076	15.7666	17.9918	20.0006	14.0941	12.2018	11.522	11.5302	6.2759	9.7051	10.6465	14.6095	9.99066	9.50813	13.8763	12.443	22.1545	10.8255
ACTR1A	0.254254	0.0266074	0.0588813	24.6101	36.8252	34.6803	32.7969	44.6233	54.3349	28.2114	24.771	31.0178	35.9227	24.2925	41.2958	29.1629	57.4327	34.6858	82.2729	29.7134	16.9813	37.7677	47.053	18.5229	19.9502	26.6258	59.7212	19.4386	48.3889	23.3311	48.5971	20.063	25.9959	27.0312	29.6362	22.6614	20.5271	22.8157	27.0203	31.0017	30.4917	23.8508	28.0787	46.3163	35.5374	26.4504	22.542	23.1884	24.3639
ACTR1B	-0.119276	0.212125	0.319096	21.7282	28.5806	32.0641	25.8401	24.0021	38.581	22.2243	17.2874	20.1796	33.8803	24.5338	12.6275	17.9147	36.7006	27.9142	50.8214	29.0219	27.1822	37.3504	26.0508	24.0365	22.387	18.0387	17.6256	20.4756	35.2817	26.0203	43.2271	22.184	14.5427	19.128	31.0611	32.5662	23.2029	25.3912	29.6639	18.073	24.9927	15.9124	28.0266	12.0849	25.2033	23.8955	29.497	25.7917	27.9019
ACTR2	-0.247203	0.0481248	0.0957479	175.272	83.1253	85.4608	91.5381	47.1973	54.0849	135.613	30.9867	167.772	79.9526	224.881	47.3576	124.529	101.341	92.811	50.7659	129.037	39.1508	86.008	50.9028	111.459	143.973	106.081	119.838	27.8987	83.2156	71.559	114.526	38.5481	17.0683	89.4547	83.3152	195.861	192.797	86.7312	159.12	49.0236	72.1397	87.12	101.35	22.9545	91.4816	81.6983	44.4962	199.751	124.544
ACTR3	-0.287936	0.00887321	0.0235262	19.529	9.136	11.2406	14.0623	17.0459	7.44695	19.2794	12.2092	14.1157	15.9552	21.1438	23.0908	16.0923	23.0167	16.0736	10.6211	14.2644	9.551	15.2873	13.9367	15.5332	18.5256	18.1967	15.2329	11.2902	15.8445	10.9744	13.4203	10.072	13.9786	22.1253	14.3837	22.1056	23.7556	20.3823	20.1596	20.8702	12.2832	13.7494	21.0475	26.5679	16.4177	14.5718	9.02821	29.7584	19.7102
ACTR3B	-0.275539	0.0317635	0.0681365	0.931362	0.18969	0.481644	0.614124	0.437579	0.581663	0.891304	0.656782	1.24469	1.36254	0.872457	0.112785	0.553679	0.994632	0.912276	0.669102	0.665581	1.39017	0.68659	0.393623	0.855445	0.758344	0.341521	0.216966	0.649423	0.459856	0.642583	1.04326	0.595808	0.164662	0.745479	0.57961	1.2204	0.554651	0.81172	1.17997	0.37238	0.476131	0.525979	1.40328	0.308303	0.650516	0.812959	0.658648	0.796139	0.761809
ACTR5	-0.244354	0.0420225	0.0857611	4.41842	4.40545	6.19875	5.07687	8.47828	7.1785	6.52605	11.4985	4.6284	4.74995	4.31368	12.2507	3.77098	4.28254	2.29027	5.33158	5.73152	12.2169	7.34992	8.61409	7.01029	5.52724	5.1562	5.60509	10.3991	4.85995	9.96026	6.02602	12.5061	14.4631	3.97906	9.46678	5.03516	3.90785	0.36155	4.8735	6.03439	9.02024	7.47051	6.26821	18.5623	5.56105	6.7885	8.89444	4.96963	8.20022
ACTR6	0.0501905	0.638952	0.736159	9.38766	4.76165	5.17431	6.13184	2.99569	5.24339	6.5851	2.64122	9.07836	6.82782	10.5916	3.02914	6.26893	7.6324	9.19429	5.54971	6.7648	5.2427	7.16417	2.96801	6.03854	12.3526	9.8276	4.7499	3.91744	5.99368	4.46684	9.04286	3.23569	4.68256	9.74321	11.7793	7.24328	10.4422	9.08737	5.33543	2.41206	4.66376	3.4426	10.259	3.14385	4.56309	5.80341	5.37628	11.4194	6.78669
ACTR8	-0.148397	0.133935	0.220667	7.69964	3.52857	6.39369	3.1663	2.16099	5.93097	5.55393	1.72497	7.6529	5.70905	7.55146	3.00775	5.41402	5.19269	3.26245	2.97393	4.40455	2.65756	6.12698	3.89666	5.6628	5.85009	4.91525	4.72987	3.0614	4.03103	4.98859	3.92679	3.42055	1.80527	4.21706	3.55199	6.71928	6.71092	3.96031	6.20909	3.58606	3.43301	2.56045	3.66889	3.65414	5.24294	3.43489	3.98461	6.89089	5.42385
ACVR1	-0.302463	0.00712072	0.0196147	2.3342	2.00473	2.007	2.41069	1.26624	2.10074	1.14778	1.84797	1.22148	2.41069	2.59976	0.851401	2.06196	1.93072	1.09237	1.80392	1.44032	2.03113	3.1339	1.91791	1.12665	3.27686	2.61493	0.842323	2.1838	1.50427	2.21195	1.06425	3.31704	0.944689	1.89289	1.63083	3.46098	2.37263	2.81023	2.45723	0.56221	1.38978	1.13444	3.73877	1.35409	2.00355	2.0911	3.23183	2.05603	3.61022
ACVR1B	0.876869	5.93424e-08	6.15445e-07	6.212	9.72887	5.48669	2.91277	4.47822	4.21405	4.71812	1.95958	2.74531	7.37035	4.20513	5.07474	5.84226	3.13398	0.566174	2.58052	4.58022	1.6142	3.48232	2.86027	6.224	4.01429	4.44212	4.16745	2.81268	3.3268	2.4763	2.02989	2.99621	2.61491	3.80269	1.81301	6.77449	4.64873	6.43044	3.83386	6.30782	2.78924	3.3146	3.23348	3.70909	4.29749	3.15582	2.03382	0.865052	1.61305
ACVR1C	-6.25738	4.1259e-45	1.85577e-42	0	0	0.0126217	0.0321869	0.0716687	0	0	0.0195583	0.0135907	0	0.0451248	0.0923624	0	0	0	0	0	0.0587582	0.0104607	0.0117217	0.0476966	0	0.0159817	0.0406123	0.0193392	0.0502115	0.0168392	0	0	0.0431505	0	0	0.0108045	0	0	0.0799701	0.0487921	0.124773	0	0.054079	0.0183619	0	0	0	1.3314	2.56477
ACVR2A	-0.257616	0.587976	0.693934	0.0331493	0.0187542	0.0342856	0.0437162	0.551595	0	0	0.0265641	0.203048	0.587254	0	0.225803	0	0.147505	0.0279914	0.0637899	3.35602	0.199513	0.0284155	0.0955224	0.0485861	0.0930731	0.607776	0.0827393	0	0.23869	0.137226	0	0.629559	0.058607	0.0904545	0.679841	0.0586987	0.0411277	0.012453	0.0724102	0.0994041	1.15802	0.780034	0.391733	0.0997566	0.20838	0.589419	0.244196	1.04397	0.150636
ACVR2B	-0.498268	0.0027061	0.00858888	1.19737	1.08063	1.1131	1.12789	0.30695	1.33534	0.732217	1.23365	1.39699	0.79015	0.825768	0.647311	1.92077	0.425874	0.312947	0.74061	0.89133	0.583383	1.44793	0.835194	1.52514	1.6509	1.12006	1.03177	0.677682	0.249264	0.885119	0.248136	0.997366	0.289815	0.803849	0.514107	1.47658	1.64472	0.444453	1.04308	0.0427443	1.19023	1.29376	0.694845	0.600542	0.517716	1.09446	1.09206	0.921877	1.82988
ACY1	0.734758	4.5242e-05	0.000247407	3.75743	1.46871	2.57904	2.92805	1.80546	6.25348	1.9229	1.64236	4.79324	12.9615	2.39985	1.03412	1.72606	1.99765	9.51835	5.21472	2.31902	6.4143	3.95287	2.52638	3.17079	3.069	2.50511	0.966257	3.24792	3.65421	2.30959	9.82415	2.93633	1.87212	2.54769	8.648	4.92957	1.44091	5.54347	1.0446	2.66318	2.32833	1.0564	2.57332	1.5419	2.6244	1.21472	4.62998	1.45995	0.698499
ACY3	2.0286	4.99986e-10	7.72616e-09	3.36631	9.08296	19.3726	34.3767	7.77275	17.0176	2.18656	4.56514	9.22831	19.336	5.53229	14.6336	7.52595	7.24267	75.9465	62.3425	1.23368	16.8318	13.4661	14.5919	5.48213	7.63396	5.87806	9.04849	2.46218	5.32725	7.86094	12.1511	3.10599	4.73071	20.0985	25.8816	4.66169	13.7075	13.4891	6.22198	0.172555	2.20632	2.90155	30.6004	14.0265	8.19914	0.83714	7.37584	0.970838	0.980585
ACYP1	0.448073	0.00753021	0.0205851	8.35026	8.75867	10.5277	9.40444	8.11363	3.61996	6.00449	4.98195	20.907	6.47861	16.678	3.4137	10.6287	9.37626	27.6893	11.3379	11.3249	5.7227	6.58311	7.4352	8.21873	8.04317	11.175	5.4767	13.8125	12.6646	32.5485	26.5715	2.8025	1.93967	17.4078	16.4656	10.8467	10.1331	8.19714	4.92613	1.58402	7.37436	13.9325	12.2446	4.5855	9.79145	6.99511	9.33913	11.2429	9.76324
ACYP2	-0.619786	1.42808e-06	1.11779e-05	0.926799	0.460393	0.654632	0.655831	1.15054	0.373696	0.795317	0.941944	0.906285	0.878415	1.30952	0.684345	0.537528	1.52315	1.03073	0.666984	1.13079	0.76188	0.736319	0.499389	0.971852	0.920278	0.740087	1.01557	0.644808	1.0696	0.935758	1.60821	0.542277	0.319717	0.986909	1.56662	1.36093	0.897452	0.798232	0.839412	1.08455	0.0770403	1.09422	1.53598	0.986362	0.915734	0.548087	0.666078	1.75431	1.25833
ADA	0.508495	0.000854815	0.00318319	53.5085	53.7781	87.6123	75.3386	55.6864	80.0269	70.598	37.3928	71.7288	78.2443	57.6119	30.731	50.4437	58.374	46.711	192.812	96.3001	41.3925	75.0066	47.2393	73.2745	48.6056	87.903	50.4104	36.6621	128.456	60.2083	86.1183	35.8663	40.8316	46.3076	169.559	71.2362	40.3203	78.3061	41.3384	16.6747	35.9365	95.6495	27.0829	33.3887	43.1443	48.8429	71.5307	98.1527	53.5024
ADAL	-0.440675	0.00244712	0.00788816	3.37534	1.22126	1.15691	0.854025	0.307331	1.18953	2.04371	0.534673	2.07622	1.14388	1.98342	0.504989	1.67215	1.84623	1.22623	0.478331	1.37903	0.708659	1.68217	0.829376	3.47067	1.6805	1.59339	0.58777	0.59088	1.29191	1.57057	2.2873	0.549232	0.104084	1.99913	2.05393	0.347491	1.41214	1.68083	1.20025	0.431539	0.93634	0.844383	0.753683	0.295275	0.986873	1.64949	0.693895	2.71488	1.40451
ADAM10	-0.137517	0.249532	0.362846	17.5242	3.84794	4.51508	8.32886	3.08411	3.70125	6.27062	5.07215	8.13891	4.41826	9.96586	4.68549	6.59454	4.67646	2.63718	5.24419	5.2408	6.48284	4.46784	2.41988	10.9521	9.31439	8.38009	4.98892	6.6101	4.16919	3.42847	4.90611	6.8401	5.47251	5.68138	7.43083	7.1893	12.2444	7.79557	9.79342	2.70551	3.4534	5.25395	7.64789	3.86381	4.46938	3.72453	8.77319	9.28144	9.82405
ADAM11	0.891846	6.0817e-05	0.000320205	0.494008	0.612206	0.340628	1.14785	1.65785	0.806595	0.463491	0.716339	0.235786	0.241979	0.347943	1.81605	1.35186	0.328982	0.0397278	0.422502	0.756501	1.81227	0.705771	1.46872	0.367774	0.726536	0.862609	0.626298	1.49118	0.241979	1.46072	0.142436	1.78705	3.74311	0.299555	0.133088	0.270759	0.408604	0.318139	0.56524	0.235138	1.28278	0.53773	0.104247	1.73439	1.18301	1.52101	1.52497	0.185212	0.187072
ADAM15	0.812809	4.45972e-05	0.000244305	4.5675	4.12679	5.41152	8.96776	10.5762	9.58985	8.29886	4.20644	3.1887	8.80443	2.03764	6.5785	4.10335	5.63354	8.49074	7.1058	6.0085	3.65166	3.90064	5.71319	5.41219	2.67967	2.92385	12.6764	5.83383	7.85387	7.45493	8.82294	8.44955	4.15812	3.56538	3.54344	3.0782	2.70653	7.60606	5.2119	21.0217	4.53059	3.16245	6.97347	3.35932	10.2372	7.35549	9.13983	1.03513	2.69125
ADAM17	-0.470055	0.000414266	0.00170165	5.96712	3.3759	3.91013	5.06649	5.40061	4.0915	4.60151	5.66602	4.91583	2.0787	5.08798	8.59944	4.83914	3.55932	2.1397	0.891347	2.92075	1.08233	3.92383	4.18091	3.49435	3.64339	4.28196	6.97078	4.21	2.73267	2.87623	3.37172	5.55596	3.93807	1.04089	1.21394	8.43124	5.12145	4.36044	7.23139	7.27177	5.50206	3.05004	2.59601	6.33411	3.96795	5.91278	4.09463	8.5503	7.82361
ADAM19	-0.133684	0.540573	0.652355	4.82109	4.61455	6.19151	2.17052	2.05294	3.83476	2.89025	4.20184	0.519072	1.19859	2.58518	8.1135	2.98728	11.092	0.614946	3.55023	0.381655	3.85715	2.11001	2.57421	1.35203	2.16742	3.73864	0.945208	1.93889	4.25498	1.36668	0.485046	18.8391	11.2274	1.24531	0.267809	0.722152	6.54162	1.00678	6.6813	5.03734	10.0025	0.430864	4.88392	6.11446	3.86581	2.44854	5.79394	2.12969	4.68273
ADAM22	-0.862727	0.000844295	0.00314774	0.05519	0.0104079	0.10465	0.0242609	0.0900339	0.0450559	0.103561	0.0294842	0.0614641	0.115644	0.32879	0.0556945	0.0455688	0.0350829	0.0466026	0.0236007	0.0547785	0.199301	0.149811	0.0176705	0.143805	0.0903913	0.144554	0.0918346	0.116615	0.0946174	0.0380777	0.0417709	0.25744	0.0813118	0.100398	0.0520396	0.219886	0.136946	0.0829316	0.0602775	0.0735542	0.125397	0.0742097	0.25816	0.0415209	0.102794	0.163553	0.108416	0.0517292	0.167195
ADAM28	0.121502	0.73677	0.812248	0.191997	0.0543113	0.111701	0.237374	0.117455	0.0220419	0.202654	0.0384641	0.026728	0.0548599	0.0147907	0.0181643	0.023779	0.0610239	0.141858	0	0.0571698	1.01111	0.144007	0.242049	0.211054	0.101076	0.157151	0.159739	0.0190166	0.32093	0	0	5.0617	0.0424307	0.152805	0.0169723	0.0637456	0.416863	0.126221	0.602876	0.551749	0.838389	0.064541	1.16989	0.0722224	0.134102	0.329747	1.06077	0.121472	0.790676
ADAM8	1.09368	3.93846e-05	0.000219474	5.11755	16.9731	19.8365	23.0018	9.97222	40.9066	15.5936	27.0887	9.6993	9.14912	8.50677	38.4837	17.7933	36.3511	4.75737	33.9403	3.91439	28.653	11.3291	29.6511	10.9413	9.75476	21.4586	5.89832	8.10995	21.8291	13.1838	8.31505	31.4895	15.3976	7.85756	6.30847	2.01605	18.7565	5.69689	29.6899	34.493	12.8009	1.23104	32.1101	18.9325	25.7421	8.91723	69.1026	2.13869	12.7476
ADAM9	0.825991	6.6749e-06	4.55383e-05	2.25622	0.0734652	1.34306	1.8195	11.7887	2.00757	2.55849	4.78668	5.13388	3.45064	1.70058	8.55046	2.87878	1.07309	4.46822	1.16611	1.93329	1.68032	1.58618	4.67732	3.53686	2.87116	2.35956	5.34783	4.39865	0.601079	2.79974	1.99019	3.63432	21.1212	1.5945	2.41058	4.69936	2.57772	3.52447	2.41102	9.18315	3.67879	6.87508	2.42166	8.91449	2.47151	3.75197	1.67401	0.931094	0.866682
ADAMTS10	0.186142	0.573374	0.681135	0.491892	0.645628	3.82583	2.6726	2.54215	1.26495	0.249213	2.20738	0.482074	0.472246	1.04282	1.787	1.8715	4.12742	0.498426	0.757247	0	2.60525	0.758968	3.98769	0.288381	2.34784	0.69572	0.261918	0.873061	0.728609	3.20371	0.1787	6.92279	1.91323	0.0357927	0.0556576	1.82912	2.00172	2.46874	4.21193	3.06805	1.81055	0.211651	3.74926	1.77631	0.192397	0.286239	5.79767	0.265563	2.74935
ADAMTS13	0.0323107	0.886155	0.924103	0.0589754	0.155705	0.0813292	0.181474	0.0769673	0.252768	0.276661	0.189039	0.109466	0.179746	0.0484609	0.0595145	0.272688	0.249927	0.099598	0.201756	0.257557	1.13584	0.101107	0.264355	0.595466	0.0275975	0.283193	0.196267	0.124614	0.0404428	0.352642	0.119029	0.90389	0.3128	0.321852	0.139022	0.121835	0.0487797	0.192009	0.214706	0.235797	0.133997	0.0792996	0.290386	0.266213	0.109845	0.730859	0.753037	0.176887	0.223329
ADAMTS6	0.0807673	0.779632	0.844545	0.471528	0	0.0677348	0.259097	0.769224	0.216531	0.0552999	0.251904	0.320914	0.0149701	0.161442	0.257746	0.0389327	0.116565	0.30968	0.0168031	0.0468012	0.34686	0.314372	0.239038	0.0255965	0.349364	0.240145	0.065384	0.0415137	0.188623	0.0903682	0.158613	0.23566	0.0231568	0	0.0185255	0.243527	0.39001	1.32852	0.0858323	0.104738	0.267838	0	0.116087	0.433575	0.329342	0.465783	0.347353	0.176784	0.223198
ADAMTS7	-4.27551	4.81584e-34	1.10274e-31	0.0290325	0.262802	0.0750691	0	0.824098	0.115545	0.0204293	0.18612	0	0	0.0536769	0.307628	0	0.0553656	0.318696	0.0372452	0.0172896	0.174735	0.149319	0.404354	0.0283681	0.122271	0.114063	0.120773	0.0690131	0.119455	0.160245	0.13184	0.232157	0.359299	0	0	0.0771132	0.10806	0.0109065	0.0317087	0.203138	0.0247366	0	0.107214	0.0655257	0.0405558	0.42236	0.0855475	0.195926	5.80486
ADAMTSL4	0.364435	0.224348	0.332836	0.697826	0.473754	0.595441	0.713208	0.204911	1.66634	0.957526	1.62168	0.34972	0.458601	0.193527	0.369708	0.967974	0.199616	0.471397	0.33571	3.74017	0.881989	1.74966	0.737309	1.67055	0.636767	0.571174	0.377378	1.2994	0.574248	1.51659	0.396116	2.79007	1.32627	0.349096	0.320771	0.540604	0.952357	0.747123	0.609722	0.906774	0.535114	0.187663	4.69013	0.629992	1.99835	12.0413	2.46747	0.215842	0.693666
ADAP1	-0.520012	0.0182498	0.0429764	0.864522	6.09498	1.1005	1.08163	0.433948	3.10813	2.09018	1.98952	1.23436	0.861409	0.847003	1.24153	1.27388	1.52184	0.561542	10.2092	0.422437	1.97456	0.665059	1.49045	1.47288	0.99582	1.42249	0.811483	2.21314	2.2802	2.63057	1.24153	4.91895	0.82301	0.766177	0.438939	1.07944	4.40039	0.699504	5.08423	2.57026	1.09546	3.90466	4.38775	0.400248	2.94174	0.716635	4.37632	3.16644	5.43952
ADAP2	0.391913	0.02387	0.0536914	2.00483	4.29992	3.0639	2.68336	0.64435	4.45206	0.673784	1.82237	0.866436	0.92339	1.88098	0.951185	2.04569	1.36952	0.960142	2.87905	0.784072	2.08909	1.35944	1.29337	1.31571	2.31039	4.23221	0.398325	0.806134	1.9699	2.14707	1.6306	2.03385	0.370318	1.03424	0.888763	0.874258	3.41546	1.14657	1.96087	0.239277	0.458914	0.321879	1.90062	0.855446	2.80057	1.88635	1.93976	3.19729	0.951821
ADAR	0.0927326	0.445093	0.564843	58.7641	56.3264	71.473	49.3382	56.7038	106.683	49.477	73.1752	37.0144	34.5946	51.9397	66.1448	54.9907	50.7739	27.0782	38.6756	41.0894	22.7919	38.8614	52.9361	74.4247	62.3431	61.9919	92.8659	24.4731	56.6345	56.498	20.5712	30.0939	27.8726	31.6351	30.997	37.6893	39.8525	80.3418	49.8665	96.7247	63.5245	43.0649	44.9887	48.9582	92.1244	21.5546	25.3244	36.31	48.0858
ADARB1	0.706593	0.00340261	0.010434	0.347436	0.583344	0.741873	0.79813	1.46999	0.583289	0.694007	0.323322	0.262116	0.537999	0.372982	0.458057	0.521914	1.53887	0.605679	0.316316	0.373768	1.83476	0.451535	0.53826	0.77753	0.173071	0.293551	0.83921	0.230894	0.830055	0.293837	0.152686	3.13674	0.0990734	0.815524	0.348738	1.75634	0.611822	0.176832	0.807888	0.425701	1.2223	0.36168	1.60587	0.438453	1.36208	0.398558	1.58517	0.252115	0.903995
ADARB2	-1.83688	3.10906e-05	0.000178891	0.202796	0.386466	0.253905	0	0.50147	0.0457465	2.55361	0.0684253	0.499249	0.0853934	0.0657792	0.0646264	0.0105754	0.0135697	0.0180255	0.34232	0.254254	0.0256959	0.247031	0.246052	0.698759	0.0749197	0.0139781	0	0.524354	0.0219583	0.162009	0.0484698	0.128025	0.132093	0	0.045289	0.0755998	0.158909	0.0240579	0.139889	0.192038	0.10913	0.0143518	0.0157664	0.0481798	0.13419	14.527	0.0314507	1.77674	0.860915
ADAT1	-0.31061	0.0441387	0.0890442	4.65251	6.48133	3.00102	1.71532	0.734501	3.20091	4.75233	2.12471	1.89428	2.37286	2.62063	1.17376	3.29621	2.25786	1.90093	0.8985	1.48962	1.20437	2.53009	2.16235	3.32399	2.77409	1.17928	3.62109	1.30811	2.1613	2.48512	2.00675	2.60025	0.486454	1.22858	1.16749	2.36964	2.6689	1.72899	4.80819	1.80018	2.17386	1.91712	1.3671	1.09146	3.59899	1.29384	0.663346	4.41703	2.4154
ADAT2	0.88663	1.99801e-06	1.51718e-05	3.25293	0.990955	1.50429	4.00111	2.51045	1.75233	2.88324	2.43127	3.58789	1.89468	2.2746	4.924	2.23132	0.775427	3.22219	0.882775	1.88133	8.24541	1.95724	1.98287	2.88815	6.30105	2.96975	1.63945	2.50316	0.739999	2.24432	1.18365	6.69058	7.60359	2.75961	3.47277	3.37851	2.67763	6.79155	1.70807	1.78207	6.60921	2.48138	2.37944	5.22398	2.11911	0.783664	8.24875	0.773964	1.066
ADAT3	-0.154657	0.469694	0.588083	0.200645	1.24866	1.40078	0.92611	0.392784	1.22851	0.352969	0.401964	0.167591	1.26127	0.370963	0.379648	0.0496999	0.510178	0	4.11845	0.537701	0.483041	1.03195	0.0963622	0.490132	0.422511	0.722605	0.417333	0.158984	1.54793	0.761379	2.0501	0.701946	0.26605	0.821248	0.496627	0.577344	0.248936	0.414562	0.657421	0.401112	0.0854779	0.0674478	1.55601	0.226426	1.40142	0.243246	2.80831	0.789864	1.13971
ADCK1	0.328454	0.0156144	0.0377661	2.5958	2.79388	2.92489	2.36566	1.03284	3.72145	2.31665	1.35293	2.65587	2.1226	2.47117	1.15004	2.13283	3.24651	4.16996	3.70914	1.15626	6.19845	1.71859	1.62168	1.27851	2.13314	2.902	0.877915	1.07022	2.51818	2.38793	1.24588	5.10494	1.38052	2.87934	2.17898	2.3543	1.83284	2.36256	2.71984	0.590654	1.76218	1.1067	2.93036	0.793859	2.65325	1.12574	7.15135	0.688369	1.46249
ADCK2	0.146296	0.306446	0.425257	7.31891	17.8267	12.8686	7.92474	7.08839	14.4815	5.85484	9.9396	7.50744	16.2017	8.68872	3.03207	9.92327	13.1738	22.8989	32.9119	9.08425	5.56418	9.27855	6.91901	10.8777	7.5167	7.26434	5.12777	8.54628	22.9817	9.3019	15.277	6.31459	4.01809	6.86726	11.3869	9.20832	6.40409	9.26131	8.4143	4.3124	6.23596	3.88467	11.5509	3.12985	5.65004	15.8778	6.12929	5.41576	9.27735
ADCK3	0.437062	0.00036303	0.00151591	6.70644	4.47809	7.94849	5.50391	4.64854	10.0629	3.60516	4.65915	4.84032	8.07619	4.07986	4.20442	4.79108	4.81201	3.49984	9.48976	4.6795	12.6461	5.45266	4.46496	5.38581	5.11147	3.90137	3.49627	4.60695	6.36555	3.23694	5.20652	9.46542	3.38401	2.95834	5.333	6.06508	4.74949	7.99061	5.46991	13.9824	7.40627	3.15423	5.50594	3.11821	8.32292	3.37311	9.6262	2.55752	4.18544
ADCK4	-0.560349	1.36599e-07	1.31322e-06	2.84207	4.53451	5.49832	3.9098	1.40092	6.68518	5.26586	2.32663	2.09492	4.60368	3.27623	1.54751	3.38317	5.04296	2.9696	6.79368	4.26175	6.00532	4.87242	3.20123	3.65609	2.46852	3.18645	1.59905	3.40224	5.42626	3.04708	4.58062	6.00862	1.66284	2.00853	3.06542	3.71105	3.65293	2.71908	4.68957	1.88025	2.50864	3.10669	3.77533	1.81513	4.08437	4.26349	4.81984	4.96741	5.55153
ADCK5	-0.375405	0.011768	0.0298997	3.56029	7.17715	5.96791	3.18409	1.60222	7.2413	7.54459	3.86962	3.646	5.94004	2.77422	1.98225	4.25739	7.23178	3.66287	9.39734	7.16497	6.20674	3.89376	2.39776	2.19925	3.38951	2.94761	1.08951	6.55004	3.78853	3.27518	1.67253	13.0077	7.23503	3.49887	3.18342	6.84781	3.6556	2.42897	4.55891	1.63619	2.371	2.91637	6.40763	1.84724	4.34459	10.4515	16.8817	5.15514	6.69459
ADCY3	0.569499	4.37806e-05	0.000240354	5.7976	11.8206	9.55965	5.66708	10.1166	8.91414	9.85359	5.96692	2.10409	7.57891	3.35609	5.63564	8.00164	5.60461	3.44094	4.72872	4.96384	2.98769	10.6697	6.81416	9.80956	3.92646	3.20198	6.34917	8.42447	10.5554	8.43449	5.55153	6.96146	11.2324	4.9195	3.40574	7.60932	5.14768	11.1055	6.87825	6.73928	9.8795	3.61138	3.85788	7.07904	8.17638	3.11382	7.75025	1.68751	3.00909
ADCY4	0.824201	0.000515029	0.0020611	0.153008	0.220345	0.402825	0.642032	0.35399	0.638756	0.783033	0.378983	0.294331	0.445142	0.240028	1.03172	0.578841	0.424421	0.305383	0.553183	0.546722	1.07159	0.250392	0.734841	0.679575	0.331963	0.85617	0.462911	0.220434	0.171698	0.575816	0.0421109	1.58502	0.34429	1.13867	0.118042	0.197045	0.310637	0.0836067	1.03306	1.86309	1.23257	0.374069	0.554767	0.858108	1.0104	0.404716	2.33625	0.109516	0.379252
ADCY6	0.318924	0.0621213	0.117949	7.27167	15.7915	7.74172	9.09694	2.76866	16.2489	2.21574	9.7083	5.1859	9.8817	6.29866	2.92852	7.87902	2.12037	0.653454	15.4223	7.2148	5.26791	13.5873	2.85793	7.20956	5.11352	11.3053	2.9084	5.68782	9.27782	5.44967	6.46295	6.61496	6.65214	2.25728	3.56668	6.42629	11.1241	8.24022	5.04206	0.586811	2.95575	1.59672	5.38054	2.79054	5.74061	7.11718	13.1706	3.61669	5.18393
ADCY7	1.46621	2.83015e-09	3.82025e-08	6.80024	14.3002	9.48089	9.3623	2.72354	22.0285	7.39269	13.837	3.72149	5.63224	5.32075	3.91669	16.1035	10.5134	1.55905	3.46954	9.04412	3.725	15.1914	6.86902	13.5433	8.46955	5.72141	3.8944	6.14038	6.41986	7.24844	3.28687	11.3591	1.40226	1.41918	1.76546	13.066	13.5507	7.2584	25.1925	5.25064	8.46394	2.58753	7.0872	6.39745	12.6597	8.70121	9.23343	0.555729	7.10498
ADCY9	-0.0817827	0.610073	0.711759	1.24582	5.17279	2.56584	1.22864	1.42089	2.6532	2.50034	2.32655	1.30299	2.12964	1.18839	1.90221	2.64047	1.45992	0.658627	1.70942	1.87093	1.22578	1.35579	2.10193	1.37609	1.62727	1.17754	1.69446	2.95286	2.18411	2.39176	1.32827	2.209	1.14917	0.926232	0.214511	1.42912	1.20965	3.3127	1.39616	0.909588	2.84292	1.73342	1.52022	1.61372	1.75544	1.69858	1.62799	1.63275	2.17834
ADD1	0.20573	0.0376951	0.0783515	16.6954	29.1501	22.0673	25.5514	14.4477	37.5763	19.8331	27.8005	24.0951	24.0723	18.5627	15.3188	16.2874	49.0151	19.4909	27.7558	30.3172	21.5189	31.5435	23.2651	25.0055	20.9498	16.9422	19.2898	13.1882	31.4056	18.4538	24.4815	28.8233	11.5041	15.2012	15.7666	24.0068	24.0066	12.1256	41.8925	13.5901	14.8087	19.1565	20.5514	13.0113	27.9506	33.5607	20.7628	16.4285	26.3103
ADD2	0.799436	0.0185941	0.0436648	0.566675	0.0300559	0.641046	2.52217	1.47333	1.61014	0.523362	0.425721	1.134	1.64953	6.83188	0.897991	1.08784	12.2475	7.38687	0.431642	1.21278	1.5774	2.88415	5.71521	1.12472	0.857675	4.54549	0.736664	0.280634	2.09481	2.27252	1.4073	2.88523	0.610511	7.76364	1.35252	3.70015	2.59254	1.08435	0.483525	7.66443	4.60193	0.60719	3.24363	1.15907	8.24991	0.61543	0.417443	0.35852	0.513002
ADD3	-0.415945	0.0121422	0.0306819	9.86409	10.5983	6.33424	16.5377	16.1197	6.11315	39.3769	6.90101	23.805	23.9204	16.4294	5.89466	17.6771	28.1784	11.9941	6.60232	30.3217	15.7765	27.3663	14.7147	21.4055	15.1481	12.5811	21.1806	14.1095	16.8698	9.82377	16.5154	22.6345	4.27645	30.7078	43.6501	12.7887	23.1568	27.3247	18.8113	4.66408	26.2514	57.5981	30.4593	6.06588	11.8382	50.9395	22.1405	70.9479	38.7242
ADH5	0.0794818	0.45431	0.573912	20.2698	21.1349	17.8164	20.3753	14.22	23.0851	17.8494	8.24169	26.9914	27.9111	26.6326	11.5889	13.0691	29.7865	28.7407	23.1342	18.6218	13.879	24.7088	8.46124	20.6622	31.7901	23.7671	14.0055	8.1128	27.3734	7.50955	43.4933	8.06747	6.5639	24.0789	31.735	28.9508	29.4685	16.3035	16.673	6.03908	8.64511	9.1161	21.494	8.2927	19.7143	8.0514	13.1142	38.1532	18.6263
ADHFE1	-0.222787	0.470782	0.589015	0.359074	0.0677153	0.061897	0.276228	0.351463	0.256497	0.252669	0.335699	0.933085	0	0.18441	0.135884	0.148238	0.190211	0.202135	0.0767747	0.213838	1.58483	0.0512995	0.3449	0.263142	0.084014	0.391871	0.149372	0.0474197	0.0615594	0.454188	0.0452945	1.01693	0.158708	0.381035	0.0423221	0.0529854	0.371246	0.539564	0.58826	0.598192	0.764856	0	1.54702	0.0900469	0.543394	0.338576	2.7333	0.0673114	0.339936
ADI1	-0.359418	0.00453967	0.0133643	6.23616	4.13325	6.47079	6.99974	8.73127	6.32676	7.7823	4.33424	7.70928	14.1166	8.28352	4.36856	4.27918	10.7764	12.1336	8.62162	7.66797	8.59981	7.17939	9.11099	4.51586	8.58461	6.89827	5.9104	7.35602	7.09981	5.37473	11.8226	5.64839	8.45632	10.4633	18.4398	14.4554	5.55868	7.00536	4.40842	5.5677	8.39141	6.53998	9.65894	4.85865	5.97674	7.7315	4.57902	18.5908	8.39141
ADIPOR1	0.138735	0.310232	0.429584	25.2676	21.7906	31.7312	30.3559	61.5721	21.4097	20.7227	19.2624	23.7175	23.6575	22.2643	62.1328	20.9265	18.2735	44.5712	14.9227	23.4398	203.557	30.8472	38.1774	24.9984	25.9501	25.0365	63.6223	25.9524	38.318	25.6526	30.5344	27.6802	35.7254	47.0518	21.5222	21.9355	20.6668	36.7011	15.4296	94.3515	30.5416	24.4774	28.1877	40.0283	36.033	24.4264	47.7374	28.1826	22.7964
ADIPOR2	0.511088	2.97059e-06	2.16377e-05	46.064	36.5476	38.7383	35.799	9.60426	31.8861	22.0838	16.0319	22.642	14.6838	32.1415	9.30472	32.4003	22.2798	21.8259	12.6859	30.786	10.8461	37.2931	12.9638	25.7785	35.6163	26.2503	24.6497	18.3632	25.8417	19.1505	29.0411	21.4476	11.7451	23.1282	16.5242	36.0342	32.1635	26.7206	32.9007	8.12871	11.9712	15.8119	22.6718	10.9437	26.8003	14.287	13.7814	18.036	14.552
ADK	0.654894	9.85822e-05	0.000487454	4.51097	1.27604	4.5927	4.41521	8.20983	2.93462	6.99323	3.72781	9.85133	8.21694	3.56194	3.25412	4.53933	5.91424	11.3677	2.44141	5.70861	3.1392	1.81256	5.31458	4.13226	2.17687	5.72299	5.98145	3.96529	5.43768	4.37667	4.74781	2.95902	1.8692	7.75729	11.2152	4.4619	3.67282	14.4571	4.15699	2.46585	4.5041	8.43492	6.35106	3.28767	5.80914	2.67741	2.28458	5.94577	3.80346
ADM	0.962059	0.00139852	0.00486815	2.39448	2.61593	1.75067	1.90555	3.55601	0.935273	5.69388	18.3941	0.413797	5.14316	1.11949	12.311	1.88161	1.5746	1.60358	0.264813	3.58953	0.298169	0.601608	50.0044	1.97663	1.10118	1.45978	3.2287	5.10311	2.46305	24.2111	0.874894	2.55849	76.1277	5.4073	9.40101	0.438621	1.53661	0.93054	1.98395	58.7628	3.5879	6.99447	5.00062	30.0653	2.88352	6.74003	1.09484	0.325041	1.64152
ADM2	2.10489	2.81596e-09	3.80518e-08	1.20713	7.72011	3.60981	6.60992	2.00349	7.74454	0.627832	7.19187	2.63026	0.299927	3.68733	2.93948	4.31611	0.867428	2.17156	37.7387	0.187533	0.505408	3.62161	7.56182	0.615394	2.87349	2.88679	0.261995	5.2399	1.83555	3.29517	13.3866	4.82638	0.835108	0.429638	0.890782	2.74158	11.7208	0.611205	7.45185	0.891831	0.804924	0.105856	1.55053	4.42232	3.00593	4.62358	2.78369	0.20661	1.16267
ADM5	0.551026	0.00820264	0.0220594	0.783775	2.43881	2.09416	3.87606	2.30149	3.35925	2.11415	2.93102	2.61863	1.7916	0.483029	4.05357	1.61785	1.57771	0.551518	3.01647	5.36773	12.5793	2.74339	3.01135	1.53168	3.48428	2.65163	6.95562	6.00336	2.14992	2.0729	1.58188	10.3151	8.54509	1.66342	3.41804	2.3131	0.324138	0.981454	2.85342	2.48086	3.00511	3.95206	1.64016	4.71724	2.00725	3.27287	17.5136	1.24887	1.85501
ADNP	-0.530401	3.85003e-07	3.3532e-06	11.0452	13.7527	14.3248	16.3214	17.8065	12.0313	13.6932	11.5812	9.07116	14.9965	13.4967	21.0609	20.4584	12.3499	7.06517	11.2015	20.0067	13.1236	16.219	17.3521	23.9074	17.5524	20.6077	26.1575	12.2048	9.35648	11.1519	5.18127	16.2199	19.6395	14.183	14.7703	18.4637	16.9868	20.2998	14.2614	10.2008	16.4723	14.5959	12.2658	23.4146	9.895	10.0155	18.3508	24.347	18.1826
ADNP2	0.372599	0.0222864	0.0506732	4.20813	2.69316	3.604	2.46088	16.5503	1.95866	4.55559	19.0123	9.50027	2.80741	2.55821	42.7446	5.24482	3.65543	8.20006	2.27178	6.23678	9.53492	3.85203	29.6842	7.51665	5.26602	2.64328	29.9416	30.2659	2.70295	10.2471	3.94876	11.8004	0.673289	3.0482	4.44371	3.94491	3.30739	5.72251	2.32922	24.5144	26.5097	20.3035	2.89708	21.2587	3.13869	10.9881	1.96376	2.33443	4.49941
ADO	0.368281	0.00334671	0.0102801	5.94001	7.1762	12.9592	9.75104	8.8423	5.87219	8.44668	6.69375	6.51191	9.54705	7.09269	10.5369	10.4834	10.5804	2.0899	4.68332	6.30105	3.94747	11.3239	6.41873	16.324	7.73082	13.4513	9.00885	5.295	8.14681	4.269	2.2947	3.58717	3.44589	10.0177	10.5893	4.35519	7.90702	9.66961	4.25747	2.41206	10.2276	7.73748	5.30114	8.61181	8.55698	4.35073	4.83153	4.38443	5.41255
ADORA2A	0.202644	0.344298	0.465158	0.535228	2.11964	1.60537	2.6469	3.45764	2.8347	3.16364	4.46058	0.98352	2.56926	0.725677	4.82058	0.954552	0.952645	1.03948	5.52739	0.924352	11.0814	1.74342	5.91215	3.8962	1.46519	1.29673	1.69215	5.13157	3.41344	3.02805	0.40509	5.34991	6.43461	2.14203	2.46029	0.497567	1.79292	0.945009	1.63678	13.6958	2.00654	1.97912	4.30885	3.94613	2.243	3.02805	3.5485	0.662198	1.97614
ADORA2B	-0.106485	0.693122	0.778905	0.527842	0.149313	0.500441	0.638091	0	0.592514	0.309522	0.0704974	0	0	0.325302	0	0.0871649	0.671071	0	0	0.104781	0	1.54592	0.169002	0.128941	0	0.460844	0	0.139415	0	0.121393	0.266334	0.351739	0.155535	0.240054	0.0622139	0.272612	0.764031	0.297437	0.5765	0.17587	0	0.295729	0.324877	0.26474	0.614458	0.355508	0.129612	0.0494743	0.699594
ADORA3	-0.954162	5.44543e-06	3.78475e-05	0.125067	0.254725	0.0517418	0.131948	0	0.0765767	0.176012	0.0801778	0.111428	0.371652	0.0616618	0	0.173484	0.38161	0.0844858	0	0.327716	0.180656	0.0643244	0.0240261	0.171087	0.14046	0.163789	0	0.0396397	0.102919	0.0345156	0.227179	0.250024	0.0442231	0.364023	0.141514	0.0664384	0	0.0751733	0.0546385	0.0500049	0	0	0.406436	0	0.244592	0.121298	0.0737051	0.309473	0.142082
ADPGK	0.270734	0.00223777	0.00730304	27.3195	14.0859	23.4814	25.4741	20.4072	20.0519	17.8127	22.4685	14.9598	12.8876	15.6706	25.4023	18.9516	15.3458	10.2563	11.6745	12.619	25.9619	15.3905	18.2088	22.0173	17.6092	15.5599	19.5813	25.6946	12.5719	17.8306	11.1403	29.7659	24.0831	17.2772	15.7075	13.3837	17.1352	20.0284	19.7955	20.9533	22.1487	9.59063	18.8361	24.9087	19.8743	13.8229	26.4245	13.1508	16.2918
ADPRH	1.21451	3.08332e-05	0.000177718	3.89029	0.110047	1.98667	0.513037	0.380784	1.42918	0.307966	0.155873	0.487411	0.361264	3.02688	0.0736097	0.746813	2.04019	1.56036	0.374308	0.173758	1.75606	1.188	0.350318	0.688979	2.69655	0.700528	0.161833	0.115595	0.750317	1.14073	0.478463	0.583285	0.0859738	0.575002	0.0687791	2.73394	1.32732	0.310556	1.54023	1.02075	0.248599	0.0326936	1.68805	0.256092	0.781194	0.550233	0.859738	0.136738	0.635309
ADPRHL1	0.60674	0.00277318	0.00877525	1.21282	0.439139	0.702462	0.895681	0.949696	0.980222	0.477919	0.62201	0.81042	0.831703	1.01653	0.146869	0.480669	0.925153	2.62173	1.74262	0.520033	0.233585	0.374266	0.46598	0.237014	0.544838	0.508263	0.161448	0.384401	0.598826	0.267768	1.10152	0.581898	0.0857694	0.353006	0.548924	0.558374	0.120378	0.400941	0.847759	0	0.661354	0.521853	0.358306	0.0729952	1.01653	0.784177	0.142949	0.163695	0.0551129
ADPRHL2	-0.289814	0.0210014	0.0482472	8.40906	14.2342	13.1503	5.67786	10.0087	18.2471	9.08881	8.84099	6.21837	22.6819	8.37473	8.14649	8.66501	17.1053	5.33968	44.5321	14.5828	19.5965	10.6105	12.9234	11.8977	8.87738	14.0961	17.2387	14.8186	15.0854	7.24057	7.23001	12.3727	12.1314	20.0699	13.4159	10.8401	10.6833	17.2859	6.02485	15.7348	13.2979	8.14105	11.229	12.4503	12.2166	8.04685	14.2723	17.1759	12.7629
ADPRM	0.182742	0.176625	0.275588	23.7581	12.4615	15.8324	13.9758	34.4412	11.8325	21.2507	12.6553	14.9651	12.1124	28.1737	11.0091	18.6671	12.5046	21.8746	7.73079	13.1999	10.839	15.2592	12.5745	8.86616	20.7118	19.5935	21.7834	29.9666	9.9749	16.6306	29.2527	8.44669	8.2048	17.0105	19.5935	15.4541	19.7654	26.2288	24.0569	6.36963	19.8296	17.5096	19.747	14.9036	11.8045	25.0797	12.246	34.0452	16.2099
ADRB1	1.65961	4.73049e-07	4.04727e-06	0.0786614	0.311519	0.284752	0.881755	0.230983	0.361223	0	7.94241	0.394217	0.0899044	0.145434	1.36931	0.350722	0.250015	0	1.41278	0.0936899	0	0.438284	3.24892	0.307445	0.828214	0.257539	0	1.43356	0.242742	2.55076	0.595354	0.47176	3.40724	0.357739	0.166885	0.208933	0.487968	0.0295503	0.601388	0.786267	1.00533	0.581734	0.174293	2.07127	0.274708	6.99328	0.115892	0.0884745	0.268088
ADRB2	-0.858086	4.71143e-05	0.000255614	1.10809	0.921915	0.707869	0.558737	0.255201	0.319278	0.596264	1.30583	0.290367	0.744982	0.522218	0.197333	0.290621	0.787253	0.550397	0.292672	0.15527	0.549226	1.00573	1.44	0.859817	0.274516	1.49384	0.271152	0.361535	1.20687	1.30417	0.641332	0.846989	0.288099	1.3636	0.184383	0.259694	0.727828	0.563189	1.35262	1.82428	1.11074	0.131467	3.70692	0.931723	1.63896	0.526809	0.864296	1.13636	2.40661
ADRBK1	0.250306	0.0731388	0.135219	107.48	384.956	234.29	133.77	155.561	225.504	447.928	140.876	108.129	434.487	130.422	154.054	192.065	172.303	91.0689	265.961	271.207	149.155	229.707	150.667	261.053	170.124	80.5864	184.81	143.033	166.598	133.673	186.623	211.701	401.055	168.66	164.065	138.624	110.121	147.388	150.596	202.075	143.131	216.078	101.764	124.811	181.56	75.9266	184.693	158.514	148.993
ADRBK2	-1.05791	2.05406e-09	2.84899e-08	2.89482	6.7557	4.7281	4.8197	3.84879	1.2998	4.56627	0.193313	1.92091	0.744429	4.10328	2.19096	6.13079	4.1557	2.40366	1.76401	5.11436	2.09074	1.02359	1.67992	1.63822	2.01501	1.15312	1.86655	3.80382	1.51367	2.04718	1.20503	5.69063	1.02359	4.32256	1.02359	2.97947	7.0933	0.335306	5.7437	1.27798	3.86416	0.810925	6.87739	2.30489	2.49369	0.877363	2.77222	9.6729	8.55047
ADRM1	-0.0390933	0.75407	0.824707	32.5316	45.7007	47.5172	25.6995	29.6373	60.3972	28.0154	23.8442	28.4121	37.0017	34.6091	32.5118	31.5577	56.4774	51.8431	132.528	28.5142	22.0703	37.1364	33.4615	31.48	25.8131	30.735	23.1868	27.4788	70.0518	39.5405	62.8826	18.6411	26.3957	37.261	43.2704	26.9472	29.1173	25.5833	26.5477	46.1839	22.1387	23.738	38.6136	23.6468	34.3939	28.6212	28.0937	35.7651	31.9583
ADSL	-0.161716	0.126084	0.210123	9.60324	13.3233	12.0549	9.0385	8.42464	10.113	10.7391	5.52417	13.4685	15.3935	9.01257	5.03652	7.36323	9.90403	22.9475	17.4318	7.68859	12.2312	9.8031	8.76487	8.05967	10.237	8.58435	5.3044	7.83031	15.2887	9.42987	20.2064	9.36002	6.79834	13.1565	15.7524	10.1958	9.09658	16.7955	7.18091	9.79815	9.67614	10.716	11.6839	5.60595	12.8583	5.95798	10.0977	16.1347	10.4118
ADSS	-0.249548	0.0508322	0.100028	19.5894	8.06959	15.1957	15.5003	13.4819	17.804	21.7536	3.87541	18.1007	16.6171	22.3721	4.91123	13.4045	12.3746	10.6485	6.43978	11.0098	14.4429	14.1945	7.14425	16.6288	21.098	16.6353	9.98258	6.64535	13.4126	9.46084	10.6564	12.6051	4.87033	20.3792	14.8058	14.417	22.3295	21.8241	14.7092	3.24306	6.2069	10.6185	25.6812	3.36202	20.6945	9.30155	13.1679	26.371	17.2472
ADSSL1	0.216785	0.408167	0.529398	0.0971519	0.24184	0.100482	0	0.0760743	0.0356907	0.0820354	0.0622818	0.432785	0.155453	0.071848	0.470592	0.0962587	0.0741084	0.328142	0.0997074	0.0462852	0.0467776	0.049967	0.186634	0.113914	0.0545545	0.0254462	0	0.092376	0.119921	0.643478	0.205884	0.116531	0.137409	0.318118	0.164891	0.189233	0.0482138	0.0291972	0.042443	0.194218	0.099332	0	0.114807	0.175416	0.10857	0.376894	0.229015	0.0655631	0.110369
ADTRP	0.0277301	0.927729	0.95285	0.135193	0.0611885	0.139828	0.213946	0.952762	0.115887	1.78847	0.0433346	0.0301125	0.339936	0.166635	0.204644	0.348271	0.412507	0.639283	0	2.06109	0.976412	0.417194	0.129857	0.581238	0.113874	0.28328	0.179966	0.128547	0.333756	0	0.0818575	0.594588	0.0478035	0.63943	0.114728	0	0.335463	0.203149	0.826872	0.540535	1.47442	0.0727136	3.35498	0.162735	0.151083	0.21853	0.239018	0.456177	1.75088
AEBP1	-0.175918	0.434031	0.553875	12.1609	52.6058	70.0088	23.8021	3.76821	54.936	34.6751	47.7997	20.7059	8.56717	14.5146	12.7519	52.6837	23.8388	25.3179	87.0688	89.0631	40.671	11.8801	9.20109	48.2383	13.0345	16.9343	9.98576	31.1864	36.1995	11.9995	15.6657	35.6289	16.3352	23.6876	7.87933	18.065	26.6353	0.782667	38.3368	5.52316	22.3823	5.32879	12.2432	14.3793	8.73109	33.4208	89.6835	22.389	46.4882
AEBP2	-0.379108	0.00114043	0.00408493	3.19284	2.97517	1.74827	3.73776	3.74352	1.43222	2.37886	3.01008	3.51778	2.22464	3.07256	6.61636	2.23305	1.8668	1.73008	2.82561	3.35545	3.08286	2.82471	3.64081	3.83716	3.5954	4.22609	4.57412	4.78923	2.24806	3.36909	0.956271	2.11624	7.24472	3.10599	1.83533	3.32569	3.89775	4.42573	2.64801	4.64208	4.42248	5.0967	3.85881	7.2961	2.09888	4.08464	1.66025	2.51573	3.62721
AEN	0.183796	0.0957886	0.168557	11.1502	7.00445	7.79112	5.31132	11.0599	9.14463	4.85458	10.2799	5.91816	4.83756	4.2747	12.0518	5.44994	4.55142	3.27487	8.06115	2.13198	7.40665	3.93185	9.65338	6.64998	5.96809	4.4442	7.04292	27.4507	7.21159	7.25556	5.92712	8.34963	9.92253	4.30774	5.08983	6.65288	5.64457	6.15	4.23584	13.1954	14.1075	5.2901	6.88568	10.605	6.82421	4.18941	3.84594	3.18773	4.8296
AES	0.189764	0.103197	0.178893	110.135	119.825	119.496	104.63	169.206	94.9779	75.8293	168.603	99.6101	84.9181	114.212	146.707	94.9364	123.056	86.6314	234.921	92.656	118.193	123.292	71.9151	66.5347	60.5962	93.7517	160.459	163.358	179.563	139.844	154.433	107.292	97.6571	67.5025	125.337	74.445	115.988	48.2322	174.602	98.0191	132.565	73.931	173.448	109.977	90.7413	146.665	106.095	87.6649	121.653
AFAP1	-1.46687	0.000133333	0.000632941	0.0782656	0.94883	0.0578203	0.0147448	0.28454	0.0136916	0.236027	0	0.0124518	0.370587	0.0689056	0.0169245	0.011078	0.0142147	0.0377644	0.100405	0	0.0538344	0.105426	0.0644367	1.38747	0.0470884	0.234279	0.20465	0.106312	0.0690059	0.0154281	0.118472	0.558793	0	0	0	0.277175	0	0.0672036	0.366344	0.13411	0.0190528	0.015034	0.346831	0	0.390465	0.994013	0.065891	0.691659	0.571585
AFAP1L1	-0.0523861	0.886206	0.924103	0.499136	0.0268939	0.417913	0.0313449	1.30282	0.785861	0.0334501	0.419027	0.264704	1.27678	0.263666	0.107935	0.188399	0.99719	0.561962	0.0609839	0.169856	0.114442	0.672348	0.707735	0.743182	0.600608	0.653672	0.197749	0.301332	1.80923	0.721544	0.215871	0.190063	0.168087	0.129713	0.13447	1.32576	2.654	0.267868	1.60948	0.0475157	4.29331	1.08662	0.0351095	0.10729	0.298821	0.806817	0	0.347536	0.0540038
AFAP1L2	0.651004	0.00598328	0.0169295	2.81059	7.1938	7.63822	4.67787	0.265616	9.81495	7.44717	1.14943	7.38273	4.96246	7.64525	0.352091	7.64366	7.36827	1.30939	3.43159	7.13377	0.886625	3.37292	3.70503	4.71602	3.04767	8.96077	0.548308	1.7509	4.18708	1.79203	0.99759	2.32498	0.102808	4.65445	3.07052	3.44945	3.89587	1.99517	6.56276	0.0387497	5.35096	1.82443	1.74657	0.729133	3.35754	5.63974	5.71154	5.10155	3.74347
AFF1	-0.223092	0.0781222	0.142673	8.26968	10.753	6.93119	12.5465	5.89429	11.4326	8.3866	17.2751	18.5127	5.11417	7.12606	9.84342	11.1044	5.50272	7.57442	4.05047	11.1073	6.54399	9.38295	12.2412	8.2541	10.9929	11.2134	12.3862	10.1064	5.85023	8.7423	3.94053	11.5787	3.78914	7.77857	4.61351	12.1813	11.3885	7.17154	20.576	11.934	15.4104	8.42053	6.70236	10.6025	11.2745	12.2013	5.82234	10.2538	11.5801
AFF2	0.147519	0.658203	0.751397	1.29788	1.32351	0.256873	0.274701	0.0784181	0.132445	4.52129	0	0.0267671	0.640969	0.928237	0.048509	0.396897	0.0101855	0.270601	0.472784	2.20426	0.192875	1.75122	0.631019	1.26035	0.483623	0.325253	0.306615	1.3458	0.115374	0.552752	0.48509	0.112113	0.297449	1.71975	0.997164	0.120585	1.2723	0.36718	0.140002	0.624629	0.204784	2.84396	0.0591718	0.156711	1.13034	0.323755	0.0944284	0.324398	0.409569
AFF3	1.12198	1.84903e-09	2.6077e-08	5.54137	5.30313	4.57412	6.58744	3.81141	4.4825	3.31037	7.38444	3.45358	3.08111	5.918	6.22768	5.16745	6.12658	2.5739	3.86526	3.02197	3.43588	2.92252	8.75822	3.13338	5.89935	6.42632	5.5412	10.792	1.81242	3.37949	2.6671	6.90384	4.84397	2.11546	1.80675	9.6173	7.69482	2.69395	7.88996	0.38746	6.47038	1.03059	2.95405	11.5192	3.53198	5.46832	4.15346	1.0107	1.52127
AFF4	0.243244	0.035043	0.0736657	7.50917	4.18088	3.534	7.7022	21.5834	3.63684	6.3883	19.1826	11.4712	2.87217	6.59889	27.9958	5.2947	5.21537	6.15625	2.07704	4.59021	5.35643	3.94214	12.4124	6.41531	8.29673	6.3349	33.7664	13.4899	4.29123	7.34642	8.37469	8.16113	16.8584	4.62567	3.96172	7.14965	6.62998	7.17172	9.02586	16.779	15.1319	23.5864	5.282	36.8703	3.92669	13.0211	4.2146	5.99931	5.93542
AFG3L2	0.567222	7.28651e-09	8.96156e-08	13.823	8.81709	11.6512	9.89656	9.74961	13.909	13.1598	12.1902	19.3185	12.5073	11.985	15.6674	8.7278	10.4883	14.9336	4.38986	10.5926	4.40447	11.5877	10.8367	10.908	12.9607	8.80733	17.7018	8.59052	7.84129	11.5473	5.76951	5.89251	8.50562	7.24178	11.0932	8.7889	9.37363	7.76377	9.21377	7.04392	14.4334	14.7373	5.58012	9.37989	12.8967	10.6243	6.53895	7.01161	5.36924
AFMID	0.903383	8.23297e-11	1.44813e-09	5.37768	2.63467	8.14233	4.93508	1.62795	5.09175	1.98958	1.42165	6.35947	6.71658	2.56251	0.629401	10.3543	3.45369	3.97916	2.73823	4.12699	2.46917	3.75431	2.36969	4.73999	6.65439	3.70283	0.691879	1.53751	3.3076	4.28402	8.47594	3.60201	0.882145	4.13496	7.05716	6.03743	2.26985	7.35186	2.05872	0.554155	1.84223	1.86365	3.27573	0.750762	4.60797	1.47864	5.30921	2.80603	1.51157
AFTPH	-0.241076	0.0511171	0.100448	8.81418	4.02892	4.56822	8.03147	4.95169	4.36031	9.03641	1.62157	6.30576	4.26977	9.52107	4.30011	6.13054	6.97585	3.97602	3.24499	10.2432	6.69848	6.10443	3.73786	8.40334	7.01998	7.44059	11.2346	4.62521	6.44468	3.67828	3.88777	5.83462	3.1304	7.11449	5.03616	11.2319	9.80097	11.198	10.6255	6.61257	3.7467	4.13372	10.3757	2.66417	6.38735	10.8507	6.19199	10.6578	9.59331
AGA	0.484984	7.0203e-06	4.75854e-05	6.8375	6.92974	6.33432	7.13619	5.17341	5.26522	8.02873	6.25234	7.61479	5.27378	6.61807	3.55583	5.94339	5.2797	14.9476	4.73564	5.24602	4.44344	5.03406	5.5603	7.4598	9.36324	9.66859	4.1182	5.11867	7.50794	6.94595	6.92117	7.71499	4.07894	6.63885	8.66218	7.2793	9.2638	3.68744	10.629	6.37326	8.93524	6.82489	6.69205	5.933	7.0903	8.00107	12.8548	8.44538	5.57559
AGAP1	-0.961136	0.00110973	0.00398093	0.331028	0.00913557	0.250518	0.0425901	0.474165	0.0840393	0	0.659935	0.79127	0.959696	0.119419	0.769954	1.16795	0.0615881	0.0818111	0.248587	0.34619	0.174936	0.726693	0.411023	0.465457	0.328699	0.14803	0.335867	0.690926	0.0332203	0.601611	0.195544	0.500358	0.228389	0.0293748	0.228389	1.83712	0.761298	1.20109	0.193999	0.209828	0.261409	0.738228	0.35779	0.0242967	0.124063	0.939659	0.0713716	0.345081	0.807159
AGAP10	0.448783	0.0122417	0.0309085	0.984994	2.13988	2.36352	3.63713	1.85111	2.6295	2.55064	2.08381	2.10618	1.89131	0.582756	1.13316	2.96685	1.35245	1.19769	1.5669	2.81563	4.45808	1.5198	4.04936	3.27234	2.15714	0.464384	3.80248	2.18533	0.486336	2.44651	0.298199	3.70194	3.90082	2.29355	2.17331	4.88366	0.977649	3.49305	2.92615	2.91429	2.48417	0.900623	2.03698	3.4977	2.47671	2.73854	6.38527	0.709039	1.119
AGAP2	0.0115971	0.933987	0.957168	5.92074	11.2473	9.26316	5.67459	1.07743	11.1614	9.38871	2.69972	3.58481	9.79783	6.26988	1.64098	10.5593	11.45	2.39412	13.2441	5.74085	4.6576	8.82091	3.89281	9.6964	5.80656	5.46045	2.05364	2.32588	10.5679	5.40824	7.22033	5.86811	2.41789	4.79368	3.30248	6.17231	6.29044	3.15775	9.94569	2.13386	3.46732	2.22015	8.54875	2.00759	9.31916	4.12473	8.2562	3.33906	7.54094
AGAP3	-0.589012	0.0537728	0.104766	0.0406855	0.10358	0.1578	0.241445	0.199116	0.149466	0.229033	0.21192	0.101949	0.476631	0	0.200155	0.0503892	0.142245	0.429437	0.234875	1.45376	1.19986	0.479537	0.674121	0.417421	0.0571161	0.159846	0.270798	0.0483567	0.648683	0.112282	0.030793	1.17936	0.233774	0.370061	0.115089	0.45027	0.328105	1.36792	0.288833	0.996353	0.155994	0.0957365	1.00665	0.0459132	0.525715	3.88014	0.629393	0.194484	0.704862
AGAP4	0.355965	0.0287908	0.0627755	1.8411	4.16642	2.67258	7.62472	2.21309	5.43862	4.68209	3.15779	3.09359	3.7655	2.18967	3.32473	6.68865	3.69582	2.0183	4.18515	7.23257	9.33129	6.47888	6.17399	3.44014	3.21945	4.56844	3.60101	3.63428	2.1264	3.69932	1.07565	8.00688	3.25502	2.93791	5.11666	4.34681	3.20592	5.99419	4.02164	2.32458	5.1739	4.29971	3.48299	4.22824	3.33891	8.66699	22.6519	2.61573	4.69687
AGAP5	0.260936	0.0842139	0.151476	1.22477	2.36406	3.27865	3.42039	0.493628	2.95551	3.44733	1.84746	1.84542	2.42911	0.97681	1.25414	3.49776	2.24407	1.15587	1.75608	2.74591	3.81579	3.36576	2.80266	3.51983	0.910264	1.98137	1.31869	1.71259	1.03752	3.03212	1.09056	4.46483	0.764243	1.90037	1.83418	2.32821	1.96647	3.57255	2.83271	0.144027	2.27124	2.37341	1.59633	1.02983	2.4657	3.66836	5.51953	1.29653	1.88247
AGAP6	0.369173	0.0109884	0.0282078	5.32645	10.2457	11.3853	9.88089	8.13315	12.1103	10.7444	7.28461	5.85287	6.08775	4.8145	6.66517	12.0326	7.49409	4.37773	11.0698	8.67024	24.022	10.9884	8.52699	10.999	6.87931	14.8347	6.20414	6.86535	3.28739	6.17387	3.54759	21.2254	13.7488	11.7566	11.2502	6.13062	6.43219	16.3278	8.45469	4.89817	10.0448	5.25218	16.3654	7.42673	8.9287	15.0385	42.2718	4.15371	8.39083
AGBL2	-0.624492	0.00101398	0.00368224	0.470699	0.555752	0.1905	0.43182	0.240377	0.100244	0.345617	0.0655987	0.068375	0.116951	0.302697	0.0309784	0.364986	0.494349	0.20737	0.0525087	0.463127	0.591225	0.280683	0.255545	0.179971	0.14365	0.482424	0.10216	0.421614	0.0842048	0.423591	0.123913	0.777333	0.108545	0.63289	0.0578908	0.199311	0.457033	0.123008	0.93877	0.0818245	0.313866	0.165108	0.544144	0.061586	0.200116	0.396966	0.603029	0.345273	0.534735
AGBL3	-0.58265	0.00569483	0.0162521	0.0307131	0	0.0317659	0.0810068	0.120249	0.0846232	0	0.172283	0.0684093	0	0.302849	0.0464909	0.0912923	0.0390471	0.155606	0.0197006	0.073162	0.0739403	0.0921453	0.0295008	0.180062	0.12935	0.221222	0.102212	0.12168	0.0631853	0.0211902	0.0697363	0.0920987	0.0814498	0.111743	0.15204	0.0271924	0.190526	0.10384	0.167722	0.0306996	0.130843	0.0412976	0.11342	0.115532	0.150163	0.471633	0.0452499	0.207268	0.174457
AGBL5	-0.519172	3.95378e-05	0.000220132	5.3737	10.5745	8.56751	4.03351	6.23693	5.18894	6.75554	6.84225	9.36718	7.30699	6.12605	5.27278	5.30325	5.48168	8.28599	5.14992	7.26049	3.11917	10.3597	11.9349	6.1639	4.44282	4.3671	5.7255	8.48222	9.30731	10.0528	11.3815	1.86829	2.74126	4.36612	7.08973	11.0198	5.21768	5.23427	3.34049	5.60486	6.47877	10.8812	3.41983	5.6567	4.65824	6.55757	2.81636	10.7264	7.76969
AGER	0.649075	0.00146609	0.00507531	7.29341	9.2917	9.55499	13.3944	6.23987	15.7455	8.74366	8.13907	4.09135	7.53314	5.19402	6.95119	17.1291	5.28874	3.37581	10.8813	21.7493	60.7394	12.828	11.7277	7.54882	11.5282	21.0133	8.00079	15.3252	6.2241	14.7606	4.33427	64.5857	20.8223	12.0883	15.4352	8.6098	5.89847	10.513	12.7452	8.31622	10.5872	2.90574	18.9933	9.59214	6.79218	25.4124	138.656	5.46885	9.94277
AGFG1	-0.0871858	0.41239	0.533447	12.4959	5.31239	6.43723	11.3671	26.0176	4.82797	7.16654	23.6351	10.3502	6.30167	9.86744	29.9036	8.39715	6.70362	5.83489	5.4517	5.69236	10.2306	5.71691	11.4014	8.46934	10.0387	10.8152	16.6263	15.6247	5.99347	7.70779	4.84726	18.8439	32.2021	10.2052	7.33859	8.51611	9.31999	7.1816	9.51928	25.8713	17.0269	13.6134	6.70406	33.8727	7.26481	8.67885	8.76176	10.4125	11.8163
AGFG2	-0.482436	0.0199719	0.0462959	1.5158	2.96672	2.43639	1.59379	0.200497	3.36123	0.893659	1.57581	1.14062	1.66222	2.04507	0.37208	3.1458	3.7761	0.968611	2.49644	2.85449	4.43824	3.74	3.22674	3.44259	3.7383	3.11179	0.749859	7.46613	2.90772	3.36356	2.60456	6.01959	4.4182	1.15515	1.27476	2.91985	1.32152	3.13958	2.86363	1.22849	8.44721	0.27543	2.87449	0.493138	3.29063	2.54952	6.76009	2.41912	4.51449
AGGF1	-0.036221	0.772163	0.838636	7.28668	6.28421	3.21678	5.62503	2.08749	2.82925	5.03362	2.06507	8.68408	4.51955	7.47533	2.79111	6.2732	5.42278	3.8268	2.84998	6.61496	2.51368	4.74172	1.64307	5.99116	8.51409	8.90263	6.39511	3.41495	2.7422	2.78958	2.75749	4.08585	1.80671	7.31474	6.15853	5.95967	10.7493	6.80998	6.45405	2.44263	4.5428	4.15213	7.41635	2.60728	4.28257	5.78147	4.45131	6.19676	6.66278
AGK	0.202033	0.0322539	0.0689888	6.01587	4.55736	4.05942	5.69585	3.28809	4.34454	4.48645	2.25245	7.02425	5.46531	5.91509	2.10145	3.36236	3.42102	5.26796	3.10025	4.83805	3.42473	4.51035	1.87674	4.2035	7.4348	4.53402	2.33857	2.82476	3.13814	3.0745	4.98122	4.79686	3.33318	3.86613	4.89674	4.61305	4.21033	5.83336	5.24136	1.95301	3.2127	1.93585	5.62043	1.95993	3.35188	5.01448	5.5553	5.12778	4.59514
AGL	-0.582836	0.0322596	0.0689892	0.2927	0.0150541	0.151367	0.491276	0.442767	0.0896077	1.17961	0.0426461	0.118536	0.760307	0.360773	0.382646	0.0790933	0.304465	0.629126	0.0512044	0.443699	0.800749	0.307924	0.498395	1.00101	0.616358	0.888609	0.332075	0.231926	0.301082	0.165228	0.100696	1.51605	0.070566	1.47637	0.263447	0.801	0.39616	0.78969	0.610301	1.19688	1.11092	0.304123	1.17917	0.280262	0.910679	0.537646	0.94088	0.568643	1.23939
AGMAT	-0.646016	0.0405086	0.0832651	0	0.0507865	0.278536	0.295958	0	0.109927	0.126334	0.0719355	0.0999734	0.153898	0	0	0	0.114127	0.606406	0	0.160378	0.432225	0.423221	0	0.657856	0.0630105	0.0587806	0	0.0711295	1.01573	0	0.135884	0.179457	0	0.408251	0	0	0.445495	0.0337228	0.980434	0.538372	0.305943	0.120705	1.39232	0.0675352	0.125399	0.145104	0.529026	0.201934	1.22377
AGO1	-0.165486	0.109027	0.186916	6.44387	5.21225	6.14238	4.8691	2.28427	4.33469	6.05398	3.41925	4.97501	3.99098	5.8603	2.00356	4.15001	3.67551	2.23531	2.12254	4.93689	2.70434	5.98646	2.81037	5.47958	5.07321	3.25013	3.75285	3.00835	4.38908	3.68888	2.05628	2.83753	1.30861	2.80384	3.12834	5.58184	5.03455	4.26572	5.28792	3.06384	4.36264	4.57818	3.42155	2.30603	4.08718	2.7307	2.38628	3.46717	5.06501
AGO2	0.478455	0.000166254	0.000766682	9.91489	4.78739	5.55618	8.4864	28.3998	5.84074	7.46054	14.5502	15.2173	6.65827	6.49039	20.3079	7.58372	2.96436	5.50564	3.90953	9.81705	6.10815	5.45541	8.33222	8.11603	4.66619	8.24184	19.8472	15.0049	3.58672	6.40549	1.9632	11.4902	18.9701	7.07794	5.08209	8.96657	5.62743	5.28748	8.0036	14.9897	6.83555	17.2198	5.6322	14.108	5.37576	13.0024	7.64319	2.84574	5.14477
AGO3	-0.252012	0.0435493	0.0881344	0.787799	0.648838	0.859146	1.4559	0.608489	0.56439	1.36513	1.0221	0.686368	0.624767	0.825696	0.567858	0.785866	0.817606	0.515885	0.433136	1.35321	1.18698	0.904993	0.689783	1.16775	1.24137	0.898357	0.499381	1.3079	0.507163	0.894797	0.365051	1.53205	0.378994	0.809171	1.03844	1.35228	1.40959	1.12742	1.55695	0.535681	1.14155	1.21783	1.17953	0.637033	0.823494	1.55929	1.40544	0.74744	1.78386
AGO4	-0.313946	0.0058153	0.0165285	10.608	6.51691	8.06505	9.44851	6.34782	6.55185	14.1251	10.4929	7.70402	4.28849	10.3535	8.13394	8.8123	6.53713	6.10202	2.25823	9.12202	6.95147	6.63127	7.48995	9.58072	11.0986	7.3405	8.60734	6.46009	5.14618	9.33239	5.30576	9.60012	5.70557	6.90999	5.70011	7.58743	10.2301	9.5711	13.1543	8.36538	8.36743	6.06264	9.12355	7.24886	8.21813	10.3831	7.05234	6.77329	9.57781
AGPAT1	0.376387	0.000449347	0.00182905	17.7695	32.9042	24.1958	18.747	11.5549	19.3758	29.6613	24.17	18.3096	33.8017	17.8265	10.4785	21.9541	30.449	26.8256	28.2672	30.808	14.4333	27.7884	16.326	22.919	20.5205	19.9119	11.0558	9.64783	35.0944	19.829	27.7399	10.5025	4.69873	26.366	20.8055	19.3168	18.3271	13.2114	18.2937	5.56017	11.1642	18.0342	20.6334	8.69532	27.9306	45.3575	17.4836	10.2538	18.256
AGPAT2	-1.13039	6.10001e-12	1.28899e-10	13.5426	15.6766	21.8171	14.4029	10.2624	14.3294	17.1268	13.2028	8.34038	17.5468	13	6.6128	7.85301	16.662	4.74281	69.4943	7.13585	16.3767	15.0325	11.0299	13.4157	12.6161	14.9567	13.8115	14.8351	51.2281	18.6011	38.6376	16.3438	12.9093	11.58	13.77	8.06715	9.91091	13.3634	12.2691	17.5914	4.99837	13.5105	23.3233	8.733	17.0871	15.9389	27.5841	19.6543	20.4189
AGPAT3	1.00196	1.33851e-09	1.94432e-08	4.02313	9.2617	5.14735	7.54568	2.02241	9.12331	6.24906	2.40401	4.58005	6.53959	2.15493	1.57885	8.79903	9.78757	0.855576	6.47379	6.0459	3.85027	3.1591	4.91389	6.64883	4.72746	5.16464	1.05788	4.47078	9.72764	3.82432	5.92445	7.8044	2.24798	5.1682	0.660345	8.65421	7.51793	7.46343	4.31804	2.00571	3.94413	4.02046	7.19003	1.67403	8.1871	3.25958	6.11756	1.48599	3.43066
AGPAT4	0.48059	0.116092	0.196487	0.281518	0.0723949	0.172054	0.64126	0.0751504	0.101854	0.234113	0.225593	0.0997567	1.4479	0.0630892	0.0193699	0.164822	0.650741	0.583481	0.0492482	0.167651	0.646933	0.998172	0.577684	1.60044	0.08982	0.553017	0.0425852	0.0405574	0.105302	0.247202	0	1.50929	0.248857	1.88553	1.12212	1.55213	0.571539	0.48071	0.614937	0.997668	0.261668	0.0344123	1.58777	0.0385079	1.21552	0.268895	1.73446	0.143926	0.581485
AGPAT5	-0.304067	0.0229665	0.0519842	15.0924	8.07769	7.78007	8.30882	2.72001	5.82317	12.7103	4.10819	14.7538	12.8413	13.1103	2.50213	9.11457	6.51771	6.18996	5.96217	9.50149	4.15246	6.73552	2.80728	7.04578	9.68565	7.21581	5.1821	6.18815	3.99203	4.59486	5.51193	5.8906	10.7155	8.0186	7.96249	11.9624	11.3538	14.2551	9.10522	1.14939	4.16393	5.25055	8.77595	2.59529	7.62994	3.98851	6.0001	14.5501	7.72912
AGPAT6	0.179773	0.0738148	0.136269	17.6393	9.94747	16.3582	15.4522	34.4756	22.8467	11.8752	20.5006	19.6918	16.6227	13.6931	25.9307	14.9704	12.4348	14.8708	11.2239	18.8377	23.1044	18.2099	15.5175	14.9845	12.8974	11.8465	13.147	28.1328	11.6311	17.6505	8.60076	28.9338	42.3307	8.69058	10.6751	22.7627	14.5197	11.522	16.3323	14.6647	14.3308	17.5036	12.2764	16.5457	14.0973	21.3389	29.7365	8.3461	14.5958
AGPAT9	-1.54012	1.98145e-10	3.2535e-09	0.452984	0.439329	0.167325	0.554709	0.570064	0.376409	3.77947	0.362996	0.396376	0.998476	0.518453	0.685687	0.352643	0.86385	0.218572	0.249053	0.269764	0.856848	1.08168	1.05668	1.89693	0.999302	1.27121	0.161518	0.666583	1.531	0.357178	0.244888	0.58215	0.514839	2.88413	0.503398	0.630232	1.04373	0.777918	1.76693	1.74645	0.275684	0.0870131	1.00369	0.827637	2.30512	0.156903	0.381362	1.52848	2.02168
AGPS	-0.219015	0.312958	0.432503	7.50169	1.456	2.70426	4.27853	1.12552	1.74339	11.8867	3.20318	6.54028	4.89714	5.51745	1.57484	3.62141	1.47932	3.30593	1.80885	9.66861	0.856857	2.78104	2.77441	4.26693	5.57309	4.85835	1.34393	1.71381	2.50646	3.17343	2.2172	3.66709	1.74255	8.14311	2.20723	4.86012	4.17805	0.750812	1.10638	5.09014	3.2425	2.1536	3.82178	2.84246	3.55681	6.68255	1.16977	19.2308	8.08681
AGRN	-0.46178	0.0319005	0.0683839	0.406786	2.57284	1.34849	0.605232	0.79633	3.39117	2.0404	4.98159	0.45303	1.26365	0.231412	3.44193	2.53196	0.663035	0.334684	1.73953	0.757814	0.652878	0.86727	2.10393	2.14026	0.644279	1.52989	4.42576	0.413236	0.772496	2.41798	0.505237	0.667252	2.96895	1.06256	0.398318	0.526381	0.828212	3.78511	1.27589	2.10601	0.639869	1.64092	0.770367	2.6994	2.63724	1.83774	1.19864	0.692166	1.0072
AGTPBP1	-0.104901	0.448473	0.568045	8.47429	3.34189	3.26623	7.55027	8.5393	2.80995	9.52816	6.77263	9.10873	3.71321	8.56895	10.3171	3.87179	4.24596	10.6664	1.80706	4.84371	9.40762	4.01183	7.92155	7.12599	7.46328	7.08129	5.63283	9.97311	5.70225	10.8784	7.49712	8.8566	10.0417	8.14188	7.00512	5.71263	7.72333	9.49071	7.04705	11.5363	11.6533	8.85917	10.068	8.17013	6.75995	17.5174	9.43924	7.66606	7.38169
AGTRAP	0.137224	0.509392	0.623933	5.76029	12.6184	14.5846	13.6129	7.1267	14.9542	26.3305	12.8509	4.31097	17.1174	10.224	3.62728	15.8892	7.73344	27.3163	40.023	22.8328	11.9816	7.3078	15.3151	18.3713	4.78725	13.458	8.43476	3.06719	23.7958	16.0242	10.7423	6.63293	2.60711	26.3226	21.7694	7.38477	4.91691	11.3563	11.9786	23.4916	6.04661	14.0657	16.2008	6.10174	27.2298	16.0896	14.8008	5.23495	10.1562
AHCTF1	0.379157	0.0107383	0.0276845	4.26234	2.24625	2.34312	3.60361	13.1675	4.04692	3.43479	13.0448	3.22528	2.61596	3.75671	35.0173	3.87604	2.70204	3.21457	2.2921	3.49108	6.35361	3.1932	6.96556	4.50711	4.73776	7.73832	13.0384	14.5087	1.58559	4.39905	1.67928	6.2798	69.2044	4.31236	2.80782	4.39408	6.25891	6.36096	5.10164	19.423	8.03939	10.9914	4.41592	30.7665	3.45828	4.17161	4.02591	4.01914	4.29829
AHCY	0.0183964	0.901236	0.934632	28.6434	13.1401	29.1781	17.3668	35.821	27.8065	34.1061	19.9513	27.2462	44.8574	21.0267	17.4042	17.7589	21.1387	72.6083	82.1794	18.0189	14.2216	18.2048	19.9287	27.9034	15.4533	15.0952	18.6523	29.0436	42.9208	27.5557	54.7861	6.10635	15.182	21.2303	32.035	27.9622	13.9432	38.2997	14.3515	30.0709	35.8465	35.376	15.5792	16.0426	23.0252	24.3145	10.8685	29.1376	17.4813
AHCYL1	-0.0650984	0.516727	0.63053	30.6587	15.2965	20.4966	16.0916	6.14356	16.2994	20.1992	4.9242	23.4633	16.7303	24.1017	3.58777	21.5921	16.1269	15.6405	5.99685	18.5064	7.50244	19.6587	8.72705	19.2781	19.6253	17.7043	6.64622	4.97336	15.8473	11.3864	16.0785	5.0015	4.65601	10.4199	13.9059	27.086	19.9854	21.7981	20.0382	3.29046	7.03076	7.52486	13.6155	4.4909	19.0685	12.2386	7.24268	16.4148	15.2832
AHCYL2	0.290851	0.0174377	0.041358	5.51399	5.23934	4.24763	5.37282	2.17807	4.46811	6.2633	4.45795	6.46882	4.61905	7.3409	1.83278	5.4795	4.13955	3.61982	1.49032	4.6966	2.16648	5.18941	2.54601	6.12323	5.23709	3.36416	2.34142	1.99656	3.23146	3.65756	5.003	3.7943	1.85136	2.73834	3.21674	5.30201	4.4254	5.53195	5.50404	0.261676	2.73243	3.49811	3.43202	1.99415	3.06274	6.74423	3.0856	3.33097	5.22321
AHDC1	-0.643597	8.09525e-05	0.00041276	6.31841	19.0706	14.8861	7.81559	5.83153	17.1066	14.5187	8.4429	6.70493	12.9557	6.97624	6.12302	17.1188	7.81363	1.93288	16.5333	27.2264	7.62448	8.23841	11.897	15.9937	8.95811	4.66089	19.4359	17.5911	10.4506	11.5311	4.60413	9.1835	6.07045	4.67746	4.63461	13.3259	8.09199	8.43422	17.9456	6.95815	8.46931	10.2878	4.63189	7.40745	6.2419	17.3853	6.65255	11.8503	14.5163
AHI1	0.708637	0.00288544	0.00908708	1.18591	0.612588	0.893258	0.0849967	0.908435	0.355165	0.126988	1.15692	2.35434	0.456715	1.39817	2.80977	1.41767	0.245822	0.587771	1.80251	0.59877	2.04817	0.375685	1.07719	0.743126	1.46578	1.63748	2.12347	1.45037	0.556898	0.782633	0.68293	2.37078	0.433005	0.164145	0.164086	0.467921	2.30296	1.05565	0.366044	0.128847	0.746844	2.02792	1.04726	1.99774	0.522194	0.958471	1.5573	2.53723	0.644336
AHNAK	-0.468655	0.0966789	0.169706	4.00072	4.39636	3.4343	8.1877	6.29709	1.96249	7.05013	2.0326	1.28401	3.64354	1.63425	0.977328	1.09665	6.22963	0.866461	0.4881	4.8406	7.59142	2.24839	3.24478	6.90582	0.639331	1.41931	3.34773	1.87279	5.63332	4.94778	0.322867	18.7847	1.91607	1.43669	0.383214	2.39884	11.1574	2.88458	18.1077	1.92457	5.46186	4.43379	31.3537	1.197	3.77678	29.8185	6.69266	3.6634	34.094
AHNAK2	0.032211	0.888881	0.925706	0.292915	0.601992	0.321504	0.173435	0.0117023	0.424577	0.243973	0.0766454	0.113176	0.232297	0.162099	0.0814389	0.207302	0.113999	0.0807636	0.283749	0.0783195	0.460524	0.312577	0.0516771	0.467285	0.218192	0.125258	0.0596819	0.17052	0	0.173223	0.0814389	0.119504	0.147961	0.0543726	0.169099	0.381068	0.341164	0.0853354	0.587602	0.0239009	0.0407467	0.00803797	0.194265	0.0629623	0.350724	0	0.105687	0.174814	0.101867
AHR	1.61508	5.52721e-08	5.77674e-07	1.70144	1.75362	0.696933	2.48817	4.08924	0.979874	0.616405	33.5325	1.48212	1.17447	1.03819	13.3109	0.650949	0.364089	1.93456	4.81931	0.581866	3.48778	0.722012	9.10986	1.53082	1.60813	0.794214	1.2614	13.188	1.00504	3.4403	1.04549	3.40137	12.211	1.07257	1.35811	0.387785	5.26689	2.27822	3.60616	12.9319	10.564	0.928706	6.02192	19.8469	1.20015	4.30237	1.34024	0.246317	1.0143
AHRR	-1.31999	0.000728549	0.00276449	0.0730727	0.165364	0.181386	0.134912	0.0858289	0.518998	0.493623	0.0468452	0.0325519	0.0334068	0.108081	0.0221222	0.0289603	0.0929009	0.0246811	0.187487	0.0348134	0.211102	0.238023	0.0561506	0.171361	0.0615497	0.0191393	0.0486364	0.0231602	0.180397	0.0604989	0.0442444	0.146081	0.155028	0	0.0206704	0.16821	0.870335	0.109803	1.24502	0.0292162	0.29885	0.0982553	0.215879	0.0879594	0.163322	0.708701	0.172254	0.0986264	0.249042
AHSA1	0.379937	0.00167383	0.00568354	59.2645	59.9084	66.8075	39.9564	11.624	58.4269	23.4092	15.6169	76.9808	59.4694	74.6428	16.1327	60.5298	55.5052	69.8739	72.4646	32.0068	20.0681	41.5024	22.6677	29.4934	43.9235	67.3445	19.1909	16.1658	51.7606	41.7555	57.7321	11.9466	12.3149	63.5642	56.1507	86.5416	46.7521	33.9172	40.6574	18.4145	18.0317	16.5314	49.5345	13.1153	39.9847	22.088	24.899	42.8973	48.5603
AHSA2	-0.102899	0.559481	0.668556	13.1327	13.1026	11.9352	21.7326	12.1337	15.9508	26.8095	14.1176	9.95917	9.4557	8.61327	8.67307	25.374	10.365	6.12682	5.32394	40.2604	25.9441	15.6983	11.8299	13.4601	14.5273	16.6377	12.8085	19.1571	4.5167	17.3457	1.72246	27.6722	14.9345	15.0014	9.27783	17.8498	13.4201	16.0225	16.7558	5.29894	19.2537	11.1604	21.8511	10.1722	15.5028	35.3802	56.9608	7.28765	28.3179
AHSP	0.655834	0.142349	0.231771	10.1828	2.71102	39.6493	145.346	5.47207	3.42301	13.2067	23.0398	48.697	115.013	15.9964	11.1826	67.0634	2.79225	1211.87	106.299	63.0194	1365.12	220.613	135.781	30.4346	48.7715	263.572	5.31573	4.42977	48.8805	33.6123	5.13794	46.3013	66.3635	1498.62	207.845	4.2426	2.97261	109.509	1.74454	398.351	2.04143	13.1551	0.589865	5.40762	446.259	30.3376	142.376	35.7068	13.3827
AIDA	0.0475175	0.697642	0.782431	9.91652	6.78033	6.77364	9.86062	10.3811	7.74388	8.95566	5.0569	14.233	7.30339	9.37954	6.0605	10.5084	18.7762	18.6725	3.26546	11.1795	14.2347	7.7731	6.74905	10.5964	10.3851	17.0842	21.7069	6.80705	10.3641	6.07347	8.95027	7.8449	4.40646	16.7854	9.93798	9.55445	15.2639	13.0484	14.9428	5.30061	9.98542	10.8383	19.5832	4.62788	13.1117	15.5579	10.3911	17.8935	16.055
AIF1	-0.46974	0.00504765	0.014671	87.6754	88.0604	101.504	97.9956	71.6148	110.38	131.805	63.2818	126.338	293.384	139.825	50.1843	45.7436	74.2361	355.836	113.38	152.711	131.471	263.458	108.372	148.911	91.6023	76.7004	102.137	85.1492	106.016	105.449	158.14	36.9182	163.869	255.157	493.909	51.6202	74.6274	106.507	59.5483	31.8199	118.235	328.012	113.013	116.043	90.6585	31.1303	67.372	257.462	58.5431
AIF1L	4.7777	1.23929e-14	3.79746e-13	0.338813	0	0.635148	0.558518	0.082908	0.168553	0.745037	0.101815	0.731075	19.2167	0.182705	0.192324	0.272754	0.0538436	0.286094	0.027166	13.8718	0	2.77723	0.772916	37.8235	0.327003	0.110928	6.30722	0.134232	0.348515	1.63632	0.384649	0.211664	0.636448	1.38678	3.83366	0.937418	0.105089	84.7365	0	0.0423329	0.0721699	1.76535	0.218959	0	0.38455	3.38869	0	0.0238175	0.0481133
AIFM1	0.314272	0.00284118	0.00896338	22.3674	17.9734	18.8162	12.1749	5.64776	19.0361	15.1422	5.65736	17.3502	15.5947	21.1268	3.54506	17.4537	18.8572	32.4434	12.9758	17.7875	9.39691	21.5881	9.38928	13.3986	16.3911	15.3352	4.46173	5.97049	14.7335	10.5379	15.1564	6.64959	2.94037	16.1152	21.8907	23.8302	17.0969	16.9583	14.9022	5.42824	8.84929	8.71695	14.3893	3.77919	13.1809	10.3144	13.0016	10.651	9.90966
AIFM2	-0.0896039	0.631515	0.730412	0.240373	1.73079	0.881444	0.77808	0.21389	1.89991	3.04458	1.40089	0.462389	0.624385	0.296277	0.496167	1.25577	0.777885	1.18093	0.841008	2.16024	1.52562	0.749262	0.965517	0.597857	0.184062	0.772676	0.363612	0.173149	0.449557	0.361839	0.330778	2.92689	0.618141	0.914292	1.11265	0.522373	0.37956	1.70748	0.906925	0.567903	0.707511	0.0587656	1.54939	0.624717	0.641035	0.671125	3.41265	0.688189	1.46467
AIG1	-0.533518	0.0965618	0.169562	0.354388	0	0.231496	0.61494	0.438161	0.0571016	0.761241	0.119574	1.12171	0.532948	1.24146	0.310572	0.462013	0.331985	2.14197	0.0717849	0.222155	0.179615	0.351746	1.05703	0.765457	0.28803	0.586243	0.372437	0.0591169	1.03605	0.797862	0.367039	0.186438	0	1.18757	0.211047	0.29725	0.0925647	0.476468	0.0814855	4.51179	0.985312	0.175559	0.799005	0.140324	1.9802	0.572843	0.164881	0.398599	0.296653
AIM1	0.267393	0.0601417	0.115023	5.64625	7.72038	7.17295	9.51546	7.48763	5.60171	9.6419	9.47583	6.50657	6.64542	13.0036	8.03781	12.7573	11.2217	5.1108	5.8415	8.4104	11.5693	8.91127	10.4834	11.5132	10.09	9.1925	11.0271	6.41666	4.32353	7.98447	3.75381	15.965	16.8933	10.0929	9.09562	9.45222	10.8815	8.60017	13.9861	7.33828	12.1523	11.1715	11.0308	8.74863	7.61332	4.41618	13.8713	13.3946	10.2662
AIM2	2.83454	7.93619e-11	1.40444e-09	10.5005	0.189596	0.635453	0.662923	0.218681	0.102595	1.25769	5.10244	7.40221	0.957556	33.1139	0.169093	3.37576	21.4449	21.1291	0	0.0665249	1.74805	0.0478778	0.160947	0.327454	10.8206	0.365733	0.929392	0	1.14907	1.84972	14.2039	1.45156	0.098748	1.62569	0.236995	0.0494512	1.10875	0.125894	4.27018	0	0.285536	0	3.54771	0.0840408	0.468138	0.451419	1.81038	0.188465	1.58631
AIMP1	0.47746	7.42042e-05	0.00038222	13.588	10.3007	9.20643	20.943	30.2963	15.5659	12.6695	19.2376	21.5913	13.2179	16.2495	17.1488	11.492	12.0454	40.7702	9.42959	21.2039	18.0202	13.1216	11.659	14.9902	20.1168	21.3716	28.7815	27.7315	14.8442	14.2833	21.9974	13.7505	26.5864	23.369	34.3835	17.8814	17.6532	20.5701	15.9085	13.9527	21.4886	30.9197	18.0295	19.9379	12.8112	24.9616	12.8163	18.9617	13.2149
AIMP2	0.110997	0.373443	0.49512	11.3554	9.11835	14.4597	7.3265	1.67318	11.9616	6.18613	3.22888	6.93504	11.862	10.1586	1.57101	6.35134	10.9439	12.063	15.0375	4.58099	4.70321	6.96018	4.33939	4.77226	7.19924	8.4749	4.16502	3.09595	15.0717	4.88604	17.8356	3.6614	2.48251	9.21786	6.6488	9.89151	9.39224	13.5772	13.869	2.80707	2.80891	2.70896	7.75554	2.29649	11.2572	2.26972	8.09513	9.8193	6.03396
AIP	-0.217068	0.108499	0.186087	43.1052	81.5216	68.148	38.7994	35.8964	85.6713	61.2414	33.5553	47.0149	61.8565	47.3956	28.9995	40.6752	81.5068	54.6551	232.694	38.5462	56.499	52.2574	38.1177	33.6282	37.6526	35.125	21.9732	37.2996	106.134	43.0522	120.452	43.9069	31.2093	43.5634	64.6444	48.0988	36.1625	66.0061	36.9157	27.6299	32.4131	35.8802	72.7692	30.6791	45.8776	43.4649	45.7656	85.3449	66.3808
AJUBA	-0.15344	0.432848	0.552589	0.600558	1.78377	0.834662	0.692995	0.220436	2.19478	0.50183	0.75196	0.104505	1.43714	0.393247	0.795438	0.390492	0.19088	0.126778	1.27605	0.648237	0.225908	1.38352	0.486719	0.641828	0.579625	1.37637	0.187371	0.624569	1.08107	0.440245	0.142042	0.712847	0.530884	0.443826	0.31853	1.29605	1.39706	0.535819	1.43482	0.300146	0.415752	0.252351	0.304946	0.762439	0.681629	0.485379	0.663605	0.422174	0.895467
AK1	-0.566029	0.0103898	0.0268961	19.7326	18.2808	12.2715	11.9848	8.07167	21.562	2.25005	33.8504	7.96563	4.76064	17.5801	6.43243	12.9229	4.27922	18.4741	68.171	8.06803	41.2251	37.6523	13.1342	13.8544	10.5136	14.1056	4.97066	27.8037	30.6412	35.4145	12.1643	31.6254	23.8032	17.4506	27.3142	3.79957	29.3364	7.74473	12.4071	12.5324	11.6148	4.75215	13.4242	10.7621	11.4608	17.3423	40.0439	21.4844	17.2549
AK2	-0.11377	0.252617	0.366551	38.7358	31.5476	38.7464	31.4717	11.6219	23.0335	29.5321	9.20076	39.8881	42.3017	33.7859	6.46556	33.7982	28.5716	47.1521	25.7642	26.6737	14.3396	32.2973	18.2929	28.813	30.5866	27.199	11.0849	13.662	41.2357	27.0904	64.0328	12.2208	4.95355	29.3696	36.4138	34.0526	25.3785	42.5877	21.5706	8.8914	13.7893	19.4693	20.8674	7.1639	36.6211	15.3921	12.6437	49.342	23.7279
AK3	-0.223198	0.0573831	0.110739	13.8918	4.92798	10.2517	15.5472	8.13391	9.82371	12.6814	7.9028	14.4675	11.3573	17.7705	5.22862	18.4513	11.1696	20.0365	3.40374	13.0876	10.8466	11.2429	4.18334	17.3403	18.9748	13.7347	13.3695	10.7099	10.4533	11.9504	16.2921	8.15625	4.02699	16.5286	15.3999	11.568	11.4281	20.3104	10.7163	3.90299	6.65389	6.63027	12.9037	3.46489	9.96504	19.0565	12.0957	18.6653	16.72
AK4	0.0197667	0.948628	0.967213	0.0444222	0.100527	0.0918898	0.136692	0.115949	0.00906633	0.20839	0.0237317	0.148417	0.0676953	0.0912559	0.425869	0.058685	0.0753015	0.425116	0.0189961	0.0529092	0.0712961	0.0507714	0.142229	0.130217	0.457321	0.116351	0.0739172	0.0234658	0.0913886	1.3894	0.134485	0.17761	0.130895	0.350176	0.0209432	0.07866	0.0367425	0.178003	0	0.296017	0.100931	0.637132	0.918658	0.0668401	0.268901	1.53185	0	0.349748	0.0168219
AK5	0.535089	0.118649	0.199955	0.194613	0.49546	0.335473	0.0855495	0.0634961	0.218457	0.29671	0.051984	0.180614	0.203893	0.739612	0.0736469	0.305304	2.30926	0.602549	0.478524	0.212478	1.36652	0.403152	5.65465	2.36114	11.3608	0.530971	0.107943	0.873827	1.20111	5.97506	0.392784	0.324211	0.315397	0.295022	0.0917518	0.0143587	0.482904	0.182773	0.885635	0.0648423	2.59779	0.174454	2.32374	0.268423	0.294512	0.209718	0.382299	0.766119	1.65817
AK7	-6.04775	4.95209e-89	1.03944e-85	0.0673128	0.101553	0.0464134	0.0887698	0.0439241	0.0274764	0	0.0719211	0.0999534	0.102578	0	0.0679282	0.200082	0.199682	0.492606	0	0.133622	0	0.192335	0	0.0219241	0.031499	0.235076	0.0373355	0	0	0.123845	0.0339641	0	0.119007	0.693888	0.0634704	0.0397311	0.111352	0.101148	0	0.134566	0	0.0905104	0.165719	0	0.407464	0	0	14.5868	5.96469
AK9	0.148487	0.329849	0.450165	0.744514	0.427496	0.390764	1.04046	0.456819	0.70079	0.891398	0.445234	0.816776	0.31751	0.739612	0.084103	0.880798	0.706371	0.375325	0.185322	1.09852	1.12358	0.676296	0.405593	0.998923	0.59279	0.698522	0.64716	0.387416	0.502936	0.62867	0.588721	1.35508	0.157167	0.909651	0.990155	0.757552	1.21322	0.576072	0.849554	0.044429	0.662754	0.717199	0.705817	0.417999	0.465681	1.32919	0.851324	0.7874	0.51758
AKAP1	0.79102	2.11092e-10	3.44365e-09	14.6108	11.6172	17.4117	10.4701	5.49263	12.9418	6.34714	6.09566	10.4853	10.7131	10.0932	4.40445	12.4379	8.27045	4.52782	5.78583	4.75283	9.00636	7.82105	4.81112	10.0118	9.68674	6.55961	3.00874	6.58729	9.57767	7.22706	5.25388	6.52316	2.27817	4.38573	5.05607	10.9671	10.0564	10.431	9.76075	1.86969	8.1104	3.8845	5.09629	3.37739	9.9873	1.54538	5.87915	4.23112	4.41527
AKAP10	0.144526	0.183897	0.284101	7.2909	4.03317	4.90752	7.99723	2.53738	6.29226	5.34211	7.64166	6.47002	3.75646	8.44451	2.10216	7.72839	6.03239	5.66785	2.64269	4.79679	8.30259	5.95213	5.46909	4.63629	8.64315	7.88107	4.15949	6.49233	3.66651	8.27201	5.92108	11.2439	3.27367	5.68419	3.43736	5.69691	6.03045	7.18208	9.45447	2.03592	7.65172	4.76171	6.87215	4.49259	5.49654	6.43511	7.50217	7.47153	5.94257
AKAP11	0.169143	0.21358	0.320638	6.00643	2.25263	2.70253	5.71331	2.87867	2.83961	4.05939	2.99127	4.56028	2.67616	4.25239	4.46895	4.29249	2.70361	2.76993	3.38114	3.57025	2.88658	2.57919	1.20602	4.1337	5.74844	4.25152	2.57862	3.85404	1.76859	2.04472	2.34577	5.15578	2.19983	3.21004	3.15176	4.29638	6.48371	6.459	6.35009	1.17588	3.89367	3.92412	4.39444	2.24663	3.39727	2.54152	3.79971	3.65141	3.88082
AKAP12	-2.08265	3.41471e-08	3.71693e-07	3.62011	5.08388	0.504537	0.0169293	0.0251304	0.0393002	0.361327	0.102871	1.02936	6.61711	0	0.0194319	0.737715	1.04452	0.130078	0.098812	8.07304	0.525385	5.38099	0.172627	18.025	1.53183	3.78265	10.7659	22.2966	4.27838	0.389705	7.88936	4.82468	9.69114	4.32024	5.99171	25.3341	10.5436	0.01929	0.168247	2.84861	3.8501	10.4431	1.17568	0.0772626	0.251056	1.32803	0.794356	30.9711	20.3297
AKAP13	-0.450272	0.000440941	0.00180065	14.9891	5.84746	6.63836	5.90312	9.71594	7.13471	9.46886	17.8065	6.34077	4.59747	6.59483	13.0238	6.53477	4.21363	2.51361	3.22971	4.04636	5.7678	5.8338	9.2847	9.93704	4.13235	3.19554	14.7954	9.75049	4.38246	6.80274	1.90961	8.73838	21.9123	3.39203	2.88773	7.91645	6.39795	4.70589	9.81401	20.3416	9.30613	11.1449	9.35012	31.7945	4.50613	5.73297	4.87484	6.21087	10.7739
AKAP17A	0.440962	0.00121666	0.00432476	30.2349	35.644	59.5521	41.18	52.8812	54.1038	38.2879	66.6396	22.632	25.5238	26.0323	88.8245	37.9781	32.2426	12.4629	41.4018	56.1488	44.1506	47.3969	95.826	45.4445	31.8918	42.3004	55.121	76.3224	24.0195	74.5116	14.5054	63.4156	89.626	18.9348	20.3302	27.3785	36.4869	27.6816	49.2623	83.1229	52.2261	80.2352	35.8757	86.4285	34.7347	70.9497	146.618	15.1451	27.9352
AKAP2	-0.785827	2.33395e-05	0.000138324	6.22282	10.8201	5.49137	4.91256	6.81737	1.26713	12.9958	2.10445	2.33657	4.60012	2.88507	2.52772	6.02419	3.39318	5.15815	1.92254	7.87068	1.23697	3.10753	5.8538	4.64398	2.08379	5.4205	18.7617	6.44617	5.90185	6.89301	4.21287	5.90621	3.12894	7.42558	5.22835	12.3711	5.59561	6.71281	8.41761	6.70512	11.9418	11.0925	6.17723	4.08029	5.94136	7.89011	1.17756	6.59779	7.97739
AKAP3	1.29105	9.56577e-08	9.47847e-07	0.88716	0.484604	0.348044	0.524463	0	0.824156	0.258318	0.343204	1.15836	1.4685	1.47055	0.138921	1.06087	2.48914	0.619962	0.235473	0.182182	0.441888	0.262231	0.235073	0.747292	0.644191	0.801263	0.0509037	0.0969595	0.503484	0.464342	0.972449	0.489252	0	0.278252	0.432682	0.785463	0.227727	0.0459689	0.467764	0	0.208521	0.205672	0.271132	0.09206	0.42734	0.79119	0.360568	0.447305	0.312782
AKAP5	0.366363	0.137614	0.225175	0.089625	0.0676071	0.0926971	0.137893	0.175451	0.118898	0.126133	0.119701	0.0665424	0.102435	0.0920576	0.0678332	0.148002	0.151926	0.252265	0.038326	0.053374	0.395574	0.0384131	0.172174	0.10217	0.16776	0.215185	0.124278	0.189376	0.122922	0.164895	0.0904443	0.507651	0.158454	0.108693	0.0633817	0.132252	0.852502	0.134676	0.391547	0.238894	0.254545	0.0401706	1.01499	0.0674273	0.187798	0.0241454	0.440151	0.0336019	0.526059
AKAP7	0.175314	0.425489	0.545129	3.19215	1.2136	0.184888	2.42478	1.89969	0.515988	0.251576	0.24557	0.711008	0.496183	4.21784	0.889088	2.47964	2.79213	0.776293	2.55537	0.243329	0.860713	1.90447	0.515112	1.72174	4.30204	4.21391	0.0849863	0.485636	0.735518	0.0352382	2.31936	1.83787	2.0317	3.48417	2.52834	1.10788	2.40795	2.99314	1.72926	1.68471	0.783308	1.9916	2.67829	1.11432	1.56962	1.52733	1.50497	2.21167	1.74068
AKAP8	-0.0834417	0.374707	0.49643	9.24639	9.93031	12.9943	10.5749	15.7999	14.5374	9.92502	15.4052	9.94847	9.55297	7.88764	24.8297	11.7493	8.33504	7.01368	6.53416	11.4796	20.8768	12.8293	17.9384	9.6218	9.75372	10.0567	14.6903	17.4678	7.14682	15.9666	3.79563	21.2521	24.6595	8.41021	8.45998	11.8634	10.4996	11.1467	12.7233	30.4422	19.6288	14.7509	9.87722	25.0349	9.55961	13.384	19.626	9.22477	9.37673
AKAP8L	-0.186976	0.071006	0.132051	17.9987	26.9625	25.4224	29.823	17.5092	30.6947	21.8493	21.3074	19.184	19.5364	17.775	20.8933	23.8287	22.3773	22.415	36.6327	27.8555	27.0088	28.3959	32.4128	20.3921	16.9896	22.7036	20.6522	20.4387	23.7617	28.4929	21.8293	31.4342	17.9604	20.6094	27.456	27.5498	15.0698	12.7763	22.0458	55.8487	22.7304	19.9848	17.1918	16.2159	23.8161	41.7307	55.9637	17.8347	28.551
AKAP9	0.0457431	0.794028	0.85609	1.62061	2.37757	1.19817	2.47851	3.82393	2.06378	2.62763	7.35749	2.3813	0.915559	1.47346	2.5744	2.8451	1.00276	1.85235	1.40711	2.64215	4.25757	1.30995	2.00055	2.19165	2.55191	2.14657	2.23525	3.38851	0.633848	1.61554	0.307809	5.71583	5.29461	1.67022	1.73437	2.29683	3.899	3.1019	3.82267	1.93402	2.22611	4.03509	1.29252	2.79079	1.35143	3.8547	4.26692	2.0515	3.32516
AKIP1	-0.137226	0.275189	0.391254	8.78169	10.3781	11.1515	8.49272	2.00563	10.0369	11.0543	3.75316	7.44367	7.0258	14.5523	0.812347	9.86107	4.96204	8.65117	13.2687	7.9027	4.34574	11.2496	4.59241	5.33912	6.98595	8.24207	2.67895	2.93796	12.9475	6.12615	15.8038	1.17037	1.89759	6.39002	11.8686	10.2371	4.11599	21.8098	6.181	2.14569	2.66037	3.01762	10.2334	2.27564	8.24633	8.04382	4.45647	10.3162	8.6462
AKIRIN1	-0.238407	0.0092868	0.0245195	31.3583	25.7082	29.7234	38.223	70.6838	16.5182	28.9219	66.398	33.5555	17.6395	31.4358	128.708	36.0996	33.3096	43.5557	14.1274	23.9407	23.6533	25.1257	68.6559	25.0406	35.1719	25.9484	59.6044	78.4994	29.1402	65.019	37.6146	16.286	43.3537	24.4266	27.5032	26.3864	32.6076	16.2401	29.3307	64.5713	57.8316	43.3211	27.6959	105.639	23.5037	51.4826	15.1991	42.0389	40.5077
AKIRIN2	0.248235	0.0220882	0.0503217	26.3265	27.2479	28.3901	30.9431	71.5366	15.6038	23.1466	105.168	27.6315	21.749	34.2482	126.01	25.6395	35.8252	25.2163	23.7641	11.767	21.7572	22.3745	84.2731	20.2392	32.0726	26.244	39.2298	74.8123	29.9097	113.475	22.2621	18.628	77.3095	22.0566	23.1829	27.4336	22.1466	23.8708	42.1797	87.6415	77.1935	46.8719	35.4058	143.415	27.4447	44.2789	16.2095	21.4662	20.5977
AKNA	0.349928	0.00425946	0.0126637	33.226	44.8651	39.8826	31.0029	9.28306	48.2054	29.8675	33.8099	18.5075	30.4622	21.4095	22.1271	56.4022	41.1787	11.9232	45.9383	31.1271	31.9297	33.6893	30.4402	49.9344	25.6773	27.1696	18.8106	21.3704	34.711	35.0103	17.2562	38.5543	12.5195	19.3131	14.7315	24.1879	41.0784	26.0054	49.387	13.585	28.6974	11.3719	46.5	23.4917	62.102	55.6922	36.8973	15.0127	29.5452
AKR1A1	0.130289	0.280835	0.397442	46.1282	57.6453	55.2209	39.1166	38.9921	51.8642	45.1339	21.0897	42.6032	53.05	41.4789	14.6398	33.8773	44.6122	93.0811	124.903	38.9255	29.429	40.034	35.1212	35.6927	38.5614	34.1365	27.5795	34.9836	84.3951	47.7757	103.785	21.2031	23.9002	50.6226	68.6496	46.9521	30.8678	55.6463	29.1366	9.63125	35.2898	47.0384	32.6618	19.6915	34.0517	20.4569	38.7743	52.5298	33.0433
AKR1B1	0.291185	0.06085	0.116095	29.9535	37.9511	38.6856	21.1457	33.7899	34.4274	10.0964	30.4645	41.2117	47.0595	44.3264	12.0662	28.9794	34.2615	74.1956	68.0038	31.3307	34.395	31.7205	19.5243	16.7759	35.1206	26.901	9.48879	34.2529	49.8908	29.4444	64.3683	18.5096	15.0144	16.6201	37.8991	32.7901	25.9416	15.8018	24.7787	10.2355	36.5188	16.2011	23.4589	17.2067	16.617	46.8318	28.8182	42.4834	23.7886
AKR1C1	-0.301359	0.409891	0.531252	0.0127021	0.0287449	0	0.134009	0.149195	0	0.125133	0	0	0.188729	0.0156563	0.0192273	0	0.0161488	0.235965	0	0.317707	0.122319	0.130659	0.34162	0.111703	0	0.0998086	0.0422719	0.0201295	0.0783951	0	0	0.076179	0.359311	0.50835	0.251518	0	0.0315185	0.200413	0.0554921	0.50786	0.086581	0.0512387	0.0750519	0.0191123	0.461338	0.10266	0.112285	0.100007	0.115441
AKR1C3	-0.0868162	0.760951	0.830452	1.25636	0.529606	0.993681	2.04669	0.578699	1.55358	0.589376	0.157926	1.78328	7.34861	3.03639	1.34243	1.31804	4.2594	7.77976	1.39054	1.20298	1.12682	5.40587	4.80342	7.5101	2.59374	4.64567	2.41848	0.195196	5.37208	2.27751	9.91905	0.393979	0.0871063	8.38013	21.01	1.15596	0.611272	0.703329	2.36768	3.20108	1.76312	0.695608	1.81945	0.630131	7.19219	3.90236	2.10507	4.37783	3.63818
AKR7A2	-0.0621843	0.676332	0.765749	13.6089	22.7413	23.3938	17.1161	10.3604	20.7155	15.1623	11.6123	19.2256	28.3717	17.4729	4.29166	11.1116	25.6321	37.9855	51.81	12.6069	20.9317	21.7108	13.6769	11.5122	12.9134	17.4098	4.82251	13.1795	38.237	16.866	49.211	4.40835	5.12392	20.2865	28.9613	16.2325	11.0999	14.6744	8.80794	7.68312	8.4817	10.166	11.168	6.16197	16.1941	6.61972	8.72551	24.5898	13.8141
AKT1	0.291978	0.00798339	0.021585	11.5608	27.4703	20.1919	12.8995	11.0797	22.1096	12.535	17.8034	16.0995	16.2695	9.99947	10.6216	17.4707	18.3787	20.4578	46.2345	11.6263	14.1823	15.1665	16.6857	12.5241	16.9917	12.0068	11.0236	16.425	18.5927	22.1671	23.7845	14.3693	8.74442	6.94927	11.062	13.9204	15.5157	9.00321	15.8985	8.30003	12.043	11.4357	15.607	8.34963	13.6077	21.7747	19.1951	10.5494	14.9038
AKT1S1	-0.326413	0.00469122	0.0137622	1.93635	4.16065	3.78292	4.43654	3.40773	4.01186	4.4042	5.17228	1.82974	4.51564	1.83221	5.59569	3.6433	3.50616	3.17102	6.32317	2.77221	9.79419	4.25856	2.94956	2.77117	2.80071	3.3043	5.10968	2.78964	5.8748	3.02279	3.43439	7.85928	2.83555	3.34457	3.37499	3.08242	2.08692	2.93906	3.75972	5.86513	2.6664	2.52476	3.61147	3.973	4.91802	3.44613	3.45799	2.4199	4.6662
AKT2	-0.0856722	0.415187	0.535951	5.59746	12.3039	11.8874	9.10414	10.3148	11.2368	10.5139	12.2604	5.02028	8.96504	5.85978	12.54	11.6614	11.5	9.10012	12.2075	11.1915	8.76812	10.7094	8.882	7.99986	6.66357	5.90348	9.07806	11.9219	11.1317	8.25934	8.48425	13.5772	9.26279	4.86046	4.25402	6.25093	6.57428	5.15318	10.1891	16.218	11.0392	6.70358	6.96743	10.219	10.3943	6.65925	14.8222	6.29576	12.0227
AKT3	0.382034	0.1877	0.28909	0.0710568	0.147401	0.48995	1.93661	0.185469	1.10217	0.0666673	0.0759214	1.64864	0.473742	1.64947	0.0896329	0.762704	1.09911	0.260002	0.501365	0.141054	0.62724	0.182729	0.955527	0.173577	0.980902	1.78358	0.0591182	0.900849	0.268002	0.163416	0.0717063	1.60991	0.167502	0.193892	0.0167502	0.146793	2.49783	0.12457	1.37106	0	1.00905	0.0318482	0.629771	0.588037	1.81977	0.172287	0.418754	0.506168	0.861052
AKTIP	0.137304	0.371543	0.49312	2.13549	1.87935	2.0079	2.73087	3.37816	1.66413	3.85536	2.52369	2.23412	2.6626	2.25992	4.04882	2.47919	3.61994	3.42429	2.29682	2.15811	8.51655	3.0509	4.04024	3.43555	2.90706	3.78537	2.44072	2.22194	3.94953	2.05378	2.38358	4.57096	3.88989	6.35685	6.31536	3.705	2.4086	2.80375	3.15691	3.4929	1.98492	1.50823	6.21332	4.44652	2.38045	4.53276	8.38997	2.66878	3.87182
ALAD	0.00934697	0.954865	0.970509	10.201	7.49108	9.89848	13.3636	4.32012	9.74798	10.1412	5.81056	8.52673	11.4273	7.99368	3.6132	12.4276	13.9996	13.8428	3.78442	13.1959	6.83077	19.5539	12.5885	15.1823	9.98962	14.6273	3.97186	5.06742	8.33886	11.5592	3.88589	5.44711	2.11005	39.9403	9.74605	9.01166	8.2139	14.3303	9.64103	25.6149	4.79666	5.38968	9.31379	4.09982	27.4302	10.8107	6.56903	5.9014	10.4887
ALAS1	-0.488833	0.00208823	0.00689181	17.7873	14.8194	18.0309	14.2961	10.0478	21.7276	20.8606	4.39669	16.8035	27.8142	17.5066	6.29587	11.9245	25.9891	13.2263	17.8805	13.9129	4.36742	18.7366	12.2826	15.0888	15.529	17.6156	8.31971	3.43587	20.0262	8.30355	18.8876	3.27283	3.442	27.045	8.26081	15.239	13.0653	21.0767	9.95511	47.5003	6.86139	5.47359	9.93467	5.659	33.3152	9.22636	6.64933	21.0514	17.2917
ALAS2	0.879574	0.0445627	0.0897668	3.47043	1.07094	20.1223	57.9712	0.926421	3.05855	6.29008	9.52286	20.8473	27.8253	6.02745	3.90012	41.7311	0.935905	270.4	31.3674	53.9855	955.367	110.069	55.9108	13.2558	20.5212	94.8919	1.66241	2.83318	19.1472	13.4231	2.7858	46.5673	18.035	386.442	39.0448	2.9795	2.21808	45.0374	1.3783	297.064	1.79207	8.34299	0.155344	1.89883	166.738	10.6244	205.14	7.57017	7.58644
ALCAM	0.0328102	0.903765	0.936715	0.328238	1.59172	0.387988	1.19554	1.22393	0.114843	1.47381	0.250507	0.69629	1.33983	0.944012	0.496858	0.480087	0.437176	1.66299	0.461194	2.62494	1.12888	0.227771	1.74155	0.488726	0.394968	1.51475	1.63853	0.54494	0.932523	0.301952	0.496858	0.874915	0.027634	3.78168	0.198965	0.152225	2.0168	0.540203	0.614564	1.34362	0.932232	0.0420339	1.2006	1.29351	0.698697	0.833758	0.782964	0.59773	0.816813
ALDH16A1	0.564697	0.000134993	0.000639374	10.9238	15.9152	24.1212	11.8562	6.81277	34.1378	10.9519	9.33473	10.47	18.0647	15.4899	7.71899	18.6775	27.0692	16.2442	52.9862	8.92334	33.2803	14.3772	11.4676	6.84824	12.5872	9.77989	7.52007	11.6813	20.4347	12.4056	26.925	27.0075	20.552	7.91355	13.3652	12.6458	11.2141	8.0984	16.4708	6.95721	5.10673	5.03694	16.5645	8.14553	14.6181	5.39101	36.5322	9.97602	8.56613
ALDH18A1	-0.0355146	0.773192	0.839302	20.9166	9.777	32.1421	16.1889	4.54961	20.8157	28.2206	4.96634	29.2673	38.4133	16.8202	2.84143	25.0639	24.0163	29.3864	17.5832	15.5793	10.7597	24.0594	13.8232	14.5569	17.9444	12.7207	5.20581	4.53295	26.9097	12.1699	24.8512	10.543	3.74012	13.2796	15.0869	29.9151	10.4247	30.5797	10.6739	6.19476	10.8656	13.8621	12.3236	2.60027	17.5645	7.80234	13.2572	17.2926	16.9246
ALDH1A1	-0.909023	0.0359656	0.075216	0.118158	0.0445652	0.40736	1.1427	2.08176	0.0482307	9.53384	0.252494	0.39477	3.60123	0.339822	0.238476	0.585357	0.400586	15.0324	0.0505274	35.6521	0.379278	0.776514	5.25854	1.80878	0.497626	1.75372	4.32544	0.624162	1.70158	0.760869	0.298095	0.078737	0.139266	24.9336	16.9348	0.069742	0.781845	0.798977	0.774298	9.05476	0.738278	10.2741	0.756328	0.355573	5.94202	11.014	0.116055	1.41758	4.5639
ALDH1B1	0.0488768	0.838625	0.888803	3.87942	0.124233	4.92087	1.35141	0.214936	4.84025	1.23615	0.293279	3.42375	7.5711	4.0599	0.387795	3.69871	1.67505	1.85422	1.64329	0.697449	0.440543	2.22741	0.597612	7.47401	1.95238	2.39647	0.182696	0.289993	3.76464	1.11103	2.54837	0.365822	0	2.26362	1.34586	7.03145	1.54383	1.40236	1.43899	0.365822	1.68388	0.393688	1.29747	0.165204	3.78323	0.354952	0.647047	0.452804	1.99571
ALDH1L2	-0.163619	0.575	0.682135	0.0263807	0.194024	0.0409275	0.03479	0.0258216	0.0807625	0.0928166	0.0211401	0.117519	0.0150757	0.0650323	0.0798657	0.0392073	0.117387	0.33414	0.270747	0.188525	0.0317551	0.0565337	0.190045	0.0902196	0.129621	0.466403	0.0658452	0.0418065	0.0271362	0.0364022	0.0199664	0.316429	0.0932807	0.167965	0.0373123	0.035035	0.16365	0.0792824	0.0288126	0.0263691	0.0899091	0.0354721	0.136389	0	0.092129	1.40721	0	0.192867	0.46453
ALDH2	-0.439966	0.0861262	0.154248	0.669569	1.55442	0.8358	1.12659	0.677977	0.657359	3.65551	1.25813	0.604263	1.67568	0.469562	0.279596	0.92649	1.80525	0.604378	1.30327	2.11748	0.444676	2.42445	3.99189	2.0417	1.32893	1.25483	0.768374	0.47566	0.94999	1.11508	0.786363	0.623116	1.14296	4.30512	1.02866	2.94363	1.2604	2.87962	0.731291	13.4778	0.314756	2.14213	4.39959	0.451624	2.27382	0.970347	0.544265	0.571316	1.52132
ALDH3A2	-0.0964531	0.577958	0.684935	3.47562	2.96916	3.03757	1.83341	1.59892	1.86206	6.08976	0.724146	4.7223	2.60192	3.53426	0.631331	3.4781	2.31983	2.67069	0.646527	1.03491	1.9245	0.834202	1.0516	3.97342	1.17102	2.02551	0.578333	0.523254	2.93162	2.32603	0.999608	2.77927	1.56692	3.47744	3.78519	2.26175	0.560578	1.25344	1.3286	1.42438	0.710723	3.29475	2.59269	0.366073	2.30619	1.15171	1.94585	1.25095	1.97423
ALDH3B1	1.67668	9.00636e-10	1.34391e-08	5.99495	9.77252	14.1349	7.2806	2.81791	13.9877	12.0357	6.51393	11.8253	19.6457	8.43287	6.33173	17.7524	11.9277	14.2713	16.9241	9.19767	5.70777	11.3374	9.84117	18.9632	12.1247	6.09896	2.78973	7.0582	8.50088	10.0716	13.4069	5.75531	4.67069	7.45524	13.3175	7.63174	7.85802	5.40755	8.13822	7.82046	4.18443	8.42528	4.25262	5.07075	16.5596	23.0763	6.18767	0.819044	1.03889
ALDH4A1	-0.124725	0.396696	0.518499	2.73758	6.26399	4.37297	2.96841	1.25046	5.19615	5.86467	1.8525	1.76153	6.46632	1.46218	1.15109	2.59186	2.55231	2.82532	7.57029	4.1301	3.80789	2.63346	4.17802	2.7641	2.30589	2.2706	1.06289	1.68713	3.50433	2.47638	3.40722	3.77012	4.89374	2.60068	1.97901	3.77031	2.79265	2.83384	2.98994	3.04042	1.29584	1.59511	1.52767	1.60188	5.39632	1.57337	6.36365	2.94225	2.52257
ALDH5A1	-0.308104	0.030103	0.0651628	27.3164	16.2241	16.1954	16.2844	5.12882	12.771	29.4971	2.50635	11.5128	35.1668	26.4849	1.5064	22.9401	9.52779	6.10521	5.34123	29.0036	11.6368	20.0904	2.77012	42.5076	12.4881	20.3737	13.653	4.28064	20.0138	6.75397	9.28435	5.27816	2.29803	21.7241	23.5835	19.2402	14.1107	26.8256	9.80434	0.933829	4.77603	5.81676	8.04011	1.37515	15.0649	6.07337	7.24119	25.4702	15.5509
ALDH6A1	0.32321	0.0143303	0.0351941	6.01368	3.07912	5.14264	3.96531	0.887866	2.54043	3.14418	2.28837	9.1106	5.66368	4.22376	0.584828	4.22746	4.20715	5.02123	1.81018	2.04074	1.90069	3.13902	2.00073	4.57939	3.82025	3.67379	0.503124	1.35764	2.93743	2.99011	4.52606	1.00743	0.712759	4.67533	4.63293	5.29457	4.41827	2.90278	3.41244	0.402973	1.0305	2.62009	2.28281	0.404402	3.70752	2.74243	1.43542	3.28748	3.01515
ALDH7A1	0.319515	0.0907467	0.161057	4.51375	3.30689	4.29902	3.21182	4.22738	5.26891	1.80517	1.69144	10.4516	8.49919	5.68359	1.54838	2.86353	3.17891	8.22609	1.72885	2.8621	1.68081	6.59708	5.55203	1.34852	6.33661	5.25207	3.6473	3.85958	6.51357	5.6235	11.0844	2.27211	1.40658	1.47682	8.03758	8.45266	4.75406	6.20926	1.77332	0.194752	1.85376	9.03844	1.24716	0.73291	3.71968	3.14942	1.19607	2.72104	2.04744
ALDH8A1	1.14148	0.000843671	0.00314634	0.586875	0.26562	0	0.30958	0.765916	0.910312	0.110124	0.627053	0	0.0894342	0.33757	0.710688	0.155061	0.447673	0.132149	0.501927	0.0465999	1.97802	0.368916	0.150322	0.0382296	0.494329	0.563622	0.195309	0.744032	0	0.215951	0.236896	2.97219	0.899233	0.355868	0.22135	0.3464	0.679582	0.323353	0.512779	0	1.93348	0.157825	0.809111	0.294348	0.327925	0.126486	2.65158	0.0440059	0.666716
ALDH9A1	0.0981141	0.387976	0.509772	17.8424	7.36926	13.8581	15.12	13.4136	14.8292	14.226	11.1991	13.222	13.4142	16.4313	16.9444	15.561	18.5439	17.8159	6.48396	10.262	9.63622	6.71677	8.73197	13.2247	7.57155	9.19558	18.4006	5.59059	13.0497	12.7314	18.8955	9.0868	6.83671	15.7352	21.4457	19.9716	11.363	23.6508	12.8926	12.1383	13.526	9.30462	18.7398	17.9658	14.0259	5.04443	5.39741	14.0402	10.5588
ALDOA	-0.244328	0.123176	0.206068	62.5337	77.4838	70.8262	55.9401	65.3675	81.4786	74.9425	55.942	63.8136	118.369	48.2603	53.8024	44.1969	65.4982	144.259	189.199	44.4192	49.7431	52.8533	63.8664	43.1585	44.0602	38.6903	66.8812	63.0316	124.259	80.2242	185.313	22.239	38.9805	62.8334	92.0572	54.5257	39.8669	65.6177	37.7641	123.554	50.2197	48.6997	73.946	44.7546	72.8333	38.1155	23.3754	60.961	45.1439
ALDOC	-0.645576	0.000319691	0.00135608	6.93651	5.46371	3.72587	5.76149	4.4263	9.26856	2.53489	4.29942	6.31662	4.64288	6.47135	1.39225	3.07564	6.62622	7.18398	12.586	1.46064	8.39577	7.91699	2.31906	2.73358	4.304	3.61356	1.14784	5.04077	8.90908	4.65356	20.3036	1.68548	4.67505	3.97376	4.55309	3.63053	6.46638	3.59917	2.92992	2.68144	3.6571	2.47346	5.66093	1.55691	3.47973	1.23894	3.38772	7.50012	4.70199
ALG1	-0.0680577	0.596714	0.700962	4.11805	7.59651	6.71147	4.24584	1.51459	8.52695	2.95043	1.31999	2.66833	7.61619	3.5069	0.566685	3.09105	3.74415	2.73968	10.694	1.60521	4.38618	3.31604	2.18151	3.04834	3.95918	5.0008	0.789053	1.50296	6.67486	2.16964	4.34459	3.8917	1.19137	2.8603	4.37717	1.52468	3.28226	3.15026	3.16199	1.64649	1.61613	1.10744	5.01386	0.563294	4.60204	2.13816	9.33973	3.39664	3.88439
ALG10	-0.00795477	0.953896	0.969838	1.45728	1.38856	0.819722	1.75323	0.650636	0.641807	1.18735	0.860473	1.45211	0.964276	1.292	0.8127	0.987918	0.845095	1.12259	0.524776	0.669918	0.0615495	0.920445	0.540256	1.24906	2.0099	1.50668	0.850831	0.729284	0.894146	0.952516	0.8127	0.76665	0.135601	1.72081	0.759367	1.29023	1.58598	1.17173	1.22861	0.45999	1.35057	1.10006	0.830838	0.538558	0.82142	0.578565	0.678006	0.920183	0.755156
ALG10B	-0.499496	0.00773248	0.021033	2.31301	0.698652	0.446022	0.969381	0.115118	0.408063	0.786211	0.408403	0.829546	0.940946	1.4134	0.237372	0.980789	0.161985	0.148966	0.578375	0.536976	0.731449	0.873735	0.103554	1.67591	1.22455	0.924143	0.179392	1.08723	0.64522	0.838491	0.326386	1.1364	0.121294	0.534874	0.942626	1.97845	1.58077	0.876279	1.30593	0.646574	1.2359	0.052714	0.955511	0.33918	0.561331	0.807965	0.924143	1.64251	1.24704
ALG11	-0.176099	0.160602	0.255355	2.28318	1.08602	1.51915	1.11234	1.19569	1.42467	1.14611	2.44726	1.36045	1.08037	2.00757	2.1573	1.55616	0.776524	1.62093	0.727599	0.727481	1.71551	1.0222	0.85208	2.00358	0.837037	0.742757	1.11313	1.498	0.837705	1.18395	1.29878	2.47115	1.38838	0.529097	0.946158	1.93133	1.62384	0.600943	2.12834	2.09321	2.87465	0.977714	0.92371	2.38509	1.68612	1.41042	0.514216	2.35538	1.30516
ALG12	-0.487739	4.7935e-06	3.3632e-05	3.71238	9.58773	7.18034	4.25959	3.03835	6.60078	5.4312	4.5716	2.77963	4.38682	3.98118	3.33359	5.86026	4.53308	2.23152	10.5206	6.49507	3.63554	6.59821	4.31125	6.20967	3.03275	3.9004	3.1759	5.31809	6.68811	4.45698	5.07976	5.95396	1.92822	3.0905	4.12343	3.63965	5.67278	4.16019	4.53565	2.59962	2.93076	4.42772	4.98806	2.68247	5.09798	3.89883	5.56219	2.9724	8.17276
ALG13	1.10999	2.28786e-15	7.78738e-14	10.1804	4.72619	5.88705	11.857	16.4922	5.36633	6.91452	10.1209	9.77657	4.57973	9.17977	9.81619	8.72596	7.39845	14.3471	5.83076	10.5064	14.7597	6.52976	5.35846	7.13888	11.7673	7.50983	7.18588	13.5079	4.42761	10.8044	8.10157	14.4642	10.9143	7.5211	10.7541	8.888	9.9077	9.17004	9.0002	2.038	7.28664	8.52929	7.02747	9.07571	4.94474	16.5474	20.9024	3.28064	4.23044
ALG14	0.0697188	0.647149	0.742547	0.454293	0.38223	0.253005	0.460851	0.0912134	0.328082	0.229508	0.0746761	0.687557	0.412718	0.502518	0.105795	0.300078	0.533137	1.23934	0.358649	0.208111	0.336519	0.369449	0.279718	0.432515	0.572347	0.442396	0.0969142	0.110759	0.886677	0.385766	1.02269	0.209581	0.123566	0.720468	0.626066	0.38159	0.462468	0.262556	0.254447	0.0465736	0.377148	0.281932	0.447374	0.105162	0.439344	0.244778	0.480533	0.812307	0.317598
ALG1L2	-2.29574	3.67481e-12	8.06282e-11	0	0.169401	0.232268	0.197437	0	0.412503	0	0	0.2501	0.0855561	0.738131	0	0.296675	0.190338	0	0.480162	0.445793	0.180214	0.0641671	0.287608	0.438863	1.05088	0.196066	0.12456	0.118628	0.154001	0.516467	0.679871	0.448943	0.264689	0.136175	0	0.463931	0.185747	0.449937	0	0.149648	0.765367	1.00654	0	0	0.522843	0.242002	0.220574	3.45201	0.850407
ALG2	0.0715439	0.498632	0.613919	5.83058	4.21376	5.56357	6.44898	14.9487	4.7446	4.55279	6.75224	4.1474	5.89007	5.332	7.85783	4.36068	7.55617	3.81163	4.58448	3.71868	6.24865	4.90122	6.1424	9.07869	8.34366	7.98061	15.1475	8.28612	7.81616	9.23934	4.0428	6.69281	8.57915	11.4278	8.35304	5.39534	5.32041	6.16121	4.51926	5.33921	6.34603	3.94526	8.44597	11.4898	5.72765	7.29656	6.0963	6.13486	6.4956
ALG3	-0.0242783	0.845962	0.894321	5.53926	7.66049	9.58206	6.40788	3.36092	8.1914	6.42796	4.7244	6.24112	13.8837	4.83118	3.38336	4.39708	5.23027	7.60414	18.9499	4.01254	5.92688	6.94187	3.32927	4.96937	5.50251	6.53307	1.67095	3.49077	9.59644	5.31916	12.6999	5.11589	2.57717	7.48382	6.41428	8.7474	3.5367	9.46749	3.53794	4.40355	4.36083	2.65697	7.41674	2.97319	7.87362	2.51335	8.97236	3.82562	5.48324
ALG5	0.108234	0.362028	0.483805	9.61512	10.1272	8.78096	11.3311	12.7153	7.73475	9.35704	6.63944	14.4674	9.82032	9.0776	6.89017	6.68897	10.2085	30.0577	5.70824	9.92923	7.01824	8.7243	7.22143	9.49503	13.6417	13.9316	11.3186	9.5639	11.9948	11.2211	21.2899	7.77049	8.8613	12.6532	18.3736	8.28651	9.51805	11.1436	7.70851	6.03236	11.6785	18.0864	8.9902	6.77199	8.28752	11.0779	15.3716	15.4741	7.66948
ALG6	-0.0687444	0.595583	0.700107	2.96961	1.97503	2.36803	4.5739	1.19817	1.51289	2.93504	0.871946	2.75179	2.82406	4.41466	0.51471	2.87493	2.10385	2.83296	2.87905	3.67196	4.36591	3.41996	1.30644	2.68015	4.32799	4.83901	0.980725	1.68843	2.75152	1.84553	3.39709	3.6254	2.36458	4.53613	4.23221	3.0306	3.09372	3.30415	3.56521	0.317223	1.93146	1.82886	2.84625	1.50078	2.31164	1.97869	8.08234	4.15597	3.50237
ALG8	0.145042	0.195101	0.298136	5.23953	7.58557	5.55376	5.79385	2.73944	3.04867	5.77079	2.55571	4.67538	5.57926	6.53831	1.62564	4.12729	5.04767	8.68366	4.9682	3.9924	8.1481	5.43978	2.87583	4.96063	7.44686	6.43552	1.29964	2.88809	6.36036	3.23325	7.73409	4.61916	5.00564	6.86734	5.10921	6.22363	4.52214	10.0738	2.98566	0.91082	3.05011	3.10688	8.02802	2.00764	4.63699	1.99897	10.7401	8.12598	5.69354
ALG9	0.111399	0.287944	0.405634	1.87648	3.40668	2.34634	2.34536	3.09773	1.51762	2.97587	2.40144	1.96503	1.85659	2.20933	3.30679	2.17834	2.18982	2.43588	1.024	1.96812	4.61866	2.56881	2.71706	1.80617	3.08644	2.45745	2.42336	2.7296	2.36235	1.93232	3.222	4.73111	8.26912	3.23524	3.20862	2.2193	1.98063	4.88187	2.11063	2.63151	3.484	2.25954	2.44088	3.24486	2.34741	2.71629	3.91999	2.31533	1.76586
ALKBH1	0.511846	4.49296e-05	0.000245912	3.19587	2.81254	3.7543	3.38208	4.32532	3.21298	1.16606	2.14997	2.32884	5.77209	3.2583	5.07652	4.57381	5.41742	3.13171	1.97403	2.02071	7.02898	2.57038	2.16017	2.73721	4.09878	6.51051	4.07044	3.06377	3.49031	4.68213	2.15006	4.4959	6.13848	6.3879	3.68309	4.08708	4.014	4.59478	3.10264	2.28739	2.89107	1.43241	3.55516	5.04614	3.69274	4.08169	3.83655	2.66264	2.01703
ALKBH2	0.1715	0.233781	0.344074	5.88003	4.65727	6.63906	4.20028	2.11032	4.65031	3.10319	0.70679	4.52936	9.12862	3.44259	0.815895	3.01008	4.92141	5.95813	9.05204	1.34232	7.54979	8.44257	2.77689	4.9794	3.43944	3.08021	1.22302	2.32957	4.23389	2.43412	7.41722	7.15087	2.07914	6.68534	9.00961	7.41853	3.03968	9.82967	3.85323	1.76323	5.76147	1.9766	5.50095	1.40084	5.54437	1.66331	10.3957	4.90506	3.17299
ALKBH3	-0.471771	0.00381984	0.0115089	5.44022	4.01453	4.01208	1.3101	0.0926074	1.59307	4.19428	2.35034	5.6372	6.00152	4.02328	0.644473	1.54675	2.76657	4.39401	1.75996	3.26797	3.75828	3.97398	2.22651	5.13083	3.58618	3.34544	3.46352	0.749679	3.40627	3.72078	4.4397	2.64798	0.501816	7.22873	10.1701	3.05749	3.99105	10.5206	3.20336	1.32399	2.33778	0.0636091	4.2626	1.63713	3.23806	0.0764672	3.62423	8.24721	3.7082
ALKBH4	-0.244901	0.0538512	0.104855	3.83418	7.90793	5.82292	3.77629	7.60085	7.7263	4.84956	6.06722	3.29713	9.26364	4.48661	5.95078	3.26996	7.03421	5.08179	15.0677	4.97136	3.03792	5.61643	2.42414	3.93613	3.95178	3.94074	5.49162	4.15332	5.89101	2.5449	3.30599	3.881	4.89097	4.06132	5.42297	5.28536	3.61291	4.30286	3.28649	8.73225	3.47361	2.41461	4.73168	3.43226	4.27126	2.74581	3.57527	7.75159	5.18285
ALKBH5	-0.040282	0.729586	0.807094	39.9948	42.8262	45.404	45.0896	34.4302	53.413	21.2373	57.0523	27.1479	33.0069	34.8587	31.2553	40.7772	54.1119	28.1579	81.8138	38.1674	25.4051	44.4448	51.1538	20.1412	46.0727	44.5461	31.0801	67.9521	29.1635	35.8212	46.5369	14.3453	24.6271	32.8265	39.2043	25.1016	56.3852	23.2835	35.4216	55.6234	52.3891	33.5343	39.1778	48.9048	35.9195	38.6073	17.6204	25.9935	31.9689
ALKBH6	-0.317066	0.00301892	0.00942672	2.16946	2.92794	3.94696	3.34358	2.35373	3.93695	2.57495	2.97427	2.88183	4.8097	2.67401	2.76958	4.24722	3.95443	2.29539	8.38298	2.95752	3.77555	4.83957	3.56509	3.0137	3.33913	2.32767	1.52225	3.6037	3.60279	3.35426	3.24437	9.03976	3.55826	2.94801	3.17933	2.70759	2.72403	1.62997	2.34089	3.13518	3.42965	2.4602	4.67179	3.02831	3.7973	3.16877	9.24224	3.38086	4.72134
ALKBH7	-0.357867	0.0566113	0.109451	21.6709	25.2187	22.7328	14.9505	34.1197	26.7736	32.3434	17.3041	20.6131	27.1482	22.6235	14.9425	5.2724	30.2966	20.1875	68.7608	7.44023	20.423	13.552	7.62987	12.3583	11.8009	11.6147	15.7842	26.5208	55.689	22.3476	74.3624	6.93779	13.4983	27.6376	36.2137	17.3431	5.16683	19.8744	15.3298	22.2009	4.2054	19.1842	28.2519	16.7097	21.3307	16.2058	13.8619	47.5344	25.5828
ALKBH8	0.130193	0.327195	0.447509	2.24122	1.77516	0.952974	1.31362	0.77999	1.1588	1.78736	2.11528	1.94134	2.19155	1.96442	1.88476	1.80117	1.42469	1.42988	0.670884	1.39403	1.91844	1.21674	0.717584	1.55729	1.92276	2.80467	1.24311	1.22338	0.922161	1.47758	1.09316	1.64284	0.660402	1.81203	0.915757	2.0725	3.27497	3.33037	2.33903	0.84631	2.67343	1.27241	1.76567	1.53625	1.49582	1.3686	2.64161	2.57684	1.86716
ALMS1	-0.0860395	0.505317	0.620269	2.3793	1.21961	1.23869	1.54781	0.953433	1.05594	1.80908	2.78959	1.83173	0.866915	1.87966	2.28422	1.6771	0.751155	1.21354	0.645298	1.23625	0.999525	1.28668	1.63351	1.49009	1.58042	1.13973	1.3817	1.45508	1.05125	1.70768	1.17233	1.38864	0.945764	1.43791	1.28737	2.40346	1.88212	1.01979	1.83125	1.16518	1.4286	2.84498	0.908134	1.76599	1.07072	1.38094	0.588162	2.11037	1.64175
ALOX12	-0.931105	0.00252978	0.00810895	0.343151	0.194138	0.399278	0.339402	0.167939	0.472738	0.241465	0.206237	0.0955403	0.0980494	0.211479	0	0.339996	0	0.507077	0	0.255445	0	0.404454	0.329606	0.209562	0.0602165	0.112348	0.0713742	0.271902	0.0882445	0.236753	0.324645	0.857499	0.15167	0.234089	0.121336	0.0379769	0.106435	0.0966822	0.374784	0.857499	0.36547	0.0576761	1.77411	0.193622	0.359515	0.069335	0.379176	0.38596	0.243647
ALOX15	-1.57331	3.65812e-05	0.000206131	0.659286	0.41029	0.784168	2.04319	0.0645313	0.181652	2.13403	0.264158	0.183559	1.16795	0.121893	0	0.130645	0.167636	1.72578	0.0422892	0.0392622	0	0.593395	0.221642	1.67492	0.185107	0.431703	0	0.0522396	0.813799	0.27292	0.0997969	0	0	2.75845	0.233119	0.0291855	0.572574	0.569641	1.00808	0	0	0.0886491	0.779094	0	2.07217	0.319707	0	1.52014	2.88357
ALOX5	0.493326	0.00285959	0.00901243	76.9529	134.761	144.246	136.672	82.1534	147.098	109.484	161.951	139.641	48.9958	81.7237	88.7523	177.171	288.224	71.9395	153.678	122.362	163.823	113.541	64.5242	32.1873	90.377	81.828	17.5702	77.0887	147.049	114.737	96.1294	242.424	44.4637	87.1775	142.624	30.1239	92.8613	6.87112	113.42	39.2714	79.2539	78.2719	67.9006	66.2225	191.418	181.867	320.092	66.5557	112.029
ALOX5AP	-0.554946	0.0124123	0.0312704	51.0999	31.9081	47.2348	45.2998	23.8237	26.1198	97.237	84.4141	71.4824	39.0355	101.291	25.7505	37.0164	68.709	160.994	82.8462	7.24742	39.5366	50.1964	57.1271	47.4372	48.4979	66.4067	9.25409	51.74	112.53	63.0181	126.376	14.1264	16.773	102.717	70.8864	42.2879	49.1928	23.891	36.1589	94.1759	57.197	3.25515	33.9236	24.9073	106.479	24.1135	61.1156	80.8031	56.5652
ALPK1	-0.253861	0.122085	0.204569	1.41117	0.381156	0.885139	1.62087	0.46339	1.17063	2.34475	0.933848	0.618496	1.72732	1.25683	0.565033	1.29897	0.833381	0.784145	0.221915	2.0603	1.55619	1.6857	0.725828	2.28626	1.61041	0.381538	1.75732	0.649255	0.543171	1.18091	0.592595	1.60165	2.31784	1.8715	1.7255	2.21668	0.881051	1.56643	1.05402	1.67445	0.667116	0.820204	1.29105	1.38358	1.39897	1.60409	2.03884	1.36193	0.910174
ALPK3	-1.51705	6.11931e-06	4.20669e-05	0.266679	0.034817	0.0424339	0.0135264	0	0.00628013	0.173219	0.0493159	0	0.0117229	0.0252847	0	0.0304878	0.0391203	0.0346438	0	0.024433	0.0493859	0.00879218	0.0689642	0.0801774	0.0143991	0	0.0512015	0	0.0633037	0.0283065	0	0.0615142	0	0	0.0290142	0.0363245	0.0763532	0.539441	0	0.0205047	0.122349	0	0.0454531	0	0.057312	0.0165795	0.0302231	0.0692188	0.0582615
ALPL	-0.854697	0.0367824	0.076657	0.746328	1.77339	0.69472	2.21452	0.803562	0.228482	30.4598	0.35884	0.0831172	1.0236	1.47184	0.169459	0.11092	2.08746	0.882283	0	0.133337	0	0.447825	3.7994	0.765712	0.261933	0.146609	0.310467	0.236546	25.718	1.54476	0.338918	0.2984	0.0659743	0.814602	0	0.297349	0.185191	1.57007	3.99412	2.6856	6.54973	0.301059	4.68538	0.168445	2.71065	2.71437	0	1.38507	6.31657
ALS2	0.216645	0.0715761	0.132915	1.61011	0.452403	1.07294	1.26831	0.740395	1.23727	1.39912	2.26877	1.39601	1.0992	1.42516	1.79931	1.57389	0.838037	1.20446	0.443613	1.39003	1.30075	1.36165	1.30782	1.6155	1.7749	0.792497	1.06088	0.770615	0.511315	1.14815	1.19408	2.07385	1.01256	1.3957	1.20743	3.48252	1.60883	1.45329	1.77033	0.885708	1.27059	1.36583	1.4366	1.57717	1.16233	1.60699	2.2289	1.44635	1.09258
ALS2CL	0.642693	0.00944404	0.0248357	0.39646	0.757003	0.333165	2.41812	0.533579	1.61578	0.296412	2.79974	0.68989	1.09033	0.39704	1.33153	1.43623	0.346526	0.292925	3.751	0.737819	9.21646	1.13635	0.428411	0.968468	1.13053	1.46027	0.824622	1.88485	0.662696	2.56437	0.168785	10.3529	1.1171	0.495834	1.33176	0.63621	2.21346	0.726061	3.70761	0.990711	1.28785	0.666361	3.36738	0.988011	1.93837	1.80239	8.39654	0.320504	1.81566
ALX3	-0.648266	6.14896e-05	0.00032334	0.90541	1.50256	0.874016	0.636812	0.708977	1.70006	1.35917	1.16087	0.403335	1.10381	0.520792	1.27916	1.0765	0.920873	0.203875	0.542048	0.862713	0.29063	0.983079	0.86967	0.530814	0.59316	0.395244	0.803507	1.05221	0.869249	1.41594	0.0913687	1.08601	0.533579	0.219608	0.256118	1.01539	0.748883	1.36052	0.791098	1.08601	1.33716	0.973948	1.06994	1.18069	1.01182	0.0975687	0.533579	0.678908	1.57716
ALYREF	0.00666529	0.961408	0.975898	31.8666	57.9979	55.3003	39.9563	67.9649	92.2318	18.9622	68.325	49.3833	40.0879	39.4536	74.3518	39.4847	40.9668	97.6404	124.564	25.1334	61.7857	48.0932	137.637	34.7596	45.5365	51.6291	28.9444	97.1591	74.5048	108.405	76.4021	25.5106	122.383	58.0993	55.3561	21.0183	40.6861	27.3167	18.5311	87.2204	50.5369	43.6155	42.8597	98.0419	45.6104	45.1722	28.3587	46.1857	28.0221
AMACR	-0.214611	0.105259	0.181692	1.71632	1.99451	1.53527	0.917606	0.045404	1.84614	2.74186	1.00365	1.83395	1.43146	2.05832	0.456409	1.37882	1.76923	1.21425	0.952146	1.82323	0.725885	2.1472	0.668341	2.28894	1.43265	2.06546	0.656088	0.735113	1.67004	0.640086	1.54477	0.5564	0.451061	2.91126	2.36192	2.60792	2.82003	0.993281	1.62122	0.510033	0.869514	0.966785	1.81581	0.558373	1.97636	0.562361	0.205028	3.23479	1.87077
AMBRA1	-0.596539	1.28346e-05	8.13484e-05	3.1003	7.03253	5.23337	2.97	3.00597	6.044	6.46244	3.07036	1.95439	5.66614	2.93811	3.18768	3.60791	4.332	1.43244	5.02793	6.40984	2.99257	4.47525	4.70568	4.88698	2.50465	3.31326	7.10553	2.59563	4.18191	3.14799	2.34648	4.88228	7.16181	4.15009	2.37865	4.68706	2.90301	4.34005	4.15276	8.44898	4.13678	3.16588	3.97477	2.83854	5.10714	3.87676	3.18877	5.34574	5.48248
AMD1	0.739344	2.79564e-08	3.09115e-07	15.9413	8.94846	7.93853	18.4615	30.051	8.88537	17.2087	57.8213	27.9453	14.5083	13.0417	41.9815	11.3457	10.6668	27.6302	4.38515	11.5846	13.2415	10.2819	32.0418	15.8042	20.1543	12.2494	31.3346	48.7526	11.6031	41.5928	22.8605	9.03872	36.4245	14.8106	23.8655	16.1773	15.9998	35.0909	11.5732	30.8745	42.2037	50.1822	11.223	68.8023	10.1793	38.4259	7.18785	15.5009	8.06654
AMDHD2	-0.612043	6.97765e-06	4.73473e-05	2.18458	7.70638	3.56198	2.88095	0.905626	4.2488	6.32975	2.43025	1.2594	3.61305	1.4572	0.739174	3.15762	4.44379	1.47574	3.92358	4.80596	2.90807	4.89084	2.71551	4.34452	2.34521	3.23118	2.9936	3.38053	3.33106	3.40457	1.90629	10.3786	2.49912	1.82339	1.34498	2.16171	3.31622	3.45647	4.65964	2.82586	2.89055	2.59186	3.75847	1.35349	4.66727	4.56982	10.9052	3.70012	5.86869
AMER1	0.66085	5.50352e-05	0.000293195	4.99717	3.35348	5.67707	2.99709	1.11875	3.56421	3.19839	3.70626	3.6559	3.03799	4.50486	4.34544	2.47561	1.70656	1.14469	1.72204	3.11841	1.15185	3.20128	1.7872	3.45433	2.87327	2.34969	2.76435	2.37997	2.62482	2.23737	1.02601	1.51443	0.822393	1.2572	1.82336	4.42434	3.56164	2.27668	3.30953	1.78012	4.3257	3.21669	0.647853	2.45968	3.73166	1.39639	0.430777	1.55463	2.09868
AMFR	-0.233727	0.0225962	0.0512566	12.3357	19.3382	14.23	12.2588	15.4124	17.8026	9.95559	11.7748	8.74637	14.4998	11.2654	20.4132	10.948	17.2935	8.68851	14.4253	11.9304	11.0252	12.1945	10.6695	12.32	10.478	11.8674	38.3612	19.24	13.7514	7.04537	9.08565	11.6096	20.3966	8.47274	7.80033	10.8354	8.84917	9.67816	12.0894	29.6862	15.0102	9.01406	12.3782	17.9159	10.508	12.3167	13.1498	12.5157	13.9918
AMH	0.789897	0.0236362	0.0532416	0.346998	3.14103	1.30098	0.686413	0.084911	2.73544	0.305215	1.18178	0	0.198297	0.21385	0.459598	1.2463	0.275722	0.0732515	1.5024	1.08489	5.32554	0.855156	1.08323	1.14432	0	2.44257	1.44349	8.38597	1.33851	1.19704	0.525255	2.25449	5.29128	1.02576	0.552134	0.88326	0	0.358475	0.852716	0.346845	0.369567	0.349936	0.704783	1.04422	0.181772	0.63101	5.11235	0.195143	0.0985513
AMICA1	-1.28605	0.000151837	0.000708497	0.901656	1.53773	1.45966	3.13639	0.127905	0.432054	8.9745	0.167545	0.0727651	1.92664	0.869756	0.178024	0.310736	0.780826	0.99308	0.100584	0.357973	4.27846	2.09466	1.80744	6.51191	0.403584	2.0707	0.152207	0.041417	7.01656	0.540946	0.316487	3.31767	0.0231029	6.01418	0.868669	0.49749	1.58883	2.2974	6.53661	0.444098	2.07091	0.193279	15.0754	0.216283	4.25322	1.14062	5.31367	2.26344	7.43746
AMIGO1	-0.930716	2.21753e-05	0.00013217	0.588974	0.691107	0.744533	0.489045	0.0427031	0.854801	1.28938	0.279687	0.170056	0.847678	0.645291	0.13208	0.345813	0.499194	0.0736787	0.643645	1.19515	1.41792	2.44954	0.419056	2.4725	0.45935	0.485649	0.14519	0.241984	1.52582	0.150502	0.396239	0.56691	0	0.51587	0.154265	2.10515	1.02843	0.360566	1.28653	0.392476	2.60206	0.909274	2.06224	0.0984669	1.21888	0.952035	1.34982	1.66839	3.02334
AMIGO2	-1.74117	9.13436e-13	2.16842e-11	0.170188	1.70101	0.293369	0.860344	0.999485	0.74679	0.479024	1.50017	0.347481	0.0648375	0.419537	2.79083	0.196727	1.29821	0.383219	0.109165	0.0675675	1.63887	0.607852	0.817349	0.526595	0.91585	1.26298	0.23599	0.269702	0.933661	2.62236	0.0858718	1.81453	0.100296	0.51599	0.240709	0.150679	1.26689	0.149178	2.47835	1.07738	1.54673	0.266978	3.64521	0.853579	0.633967	0.320946	2.25665	1.30803	2.28787
AMIGO3	-1.02178	1.41751e-07	1.35551e-06	0.78414	0.798529	2.63581	1.49944	0.997778	1.60839	2.86923	1.57092	1.04794	1.83724	1.11148	1.83979	2.29195	1.79445	0.463491	2.3137	2.66176	1.699	3.05834	1.05446	1.83887	3.5226	0.872878	0	1.11839	0.806595	0.811514	1.06827	3.13518	2.35677	2.06836	2.43995	1.63149	0.681007	1.73798	1.79849	2.35138	0.868548	0.579905	2.08493	0.530937	2.4646	0.887255	1.73292	3.21917	1.69255
AMMECR1	0.156774	0.34044	0.461121	1.75652	1.22757	0.961797	3.61091	0.809078	1.29691	1.5753	2.51156	2.09045	1.49584	1.76174	2.13752	1.46737	1.26983	5.84559	0.795318	2.50232	2.23874	1.81567	3.027	1.93507	2.51423	3.42797	0.8883	1.77387	0.885695	1.73467	1.74651	2.44427	0.700253	4.69903	2.55744	1.55516	2.13655	2.92409	2.21937	7.53936	3.84424	3.82065	1.83152	1.55468	3.70461	2.7001	1.26857	2.07249	2.15199
AMMECR1L	-0.113185	0.255482	0.369663	9.59245	5.97362	8.38554	8.29877	7.19758	9.5387	6.26896	7.97017	6.19453	5.89928	8.36642	12.3796	7.28582	6.98161	4.69675	5.14008	6.87753	6.92232	8.7277	14.5338	8.77417	8.56948	7.19171	6.54934	7.13387	6.01241	12.3583	4.38817	5.65398	15.7508	5.57369	5.76695	17.3196	8.07057	6.07378	9.00945	11.9205	11.0447	7.95444	4.7696	18.6534	7.53946	8.87662	6.73644	7.92616	8.809
AMN	-0.222846	0.430837	0.550467	0.0483041	0.0819842	0.0499599	0.127404	0.283682	0.0739396	0.169951	0.23225	0.161386	0.717707	0.0595383	0.146237	0.16751	0.0921171	0.326305	0.340826	0.0287664	1.39548	0.103515	0.0927948	0.330391	0.101717	0.189778	0.0803766	0.153098	0.0993748	0.333269	0	0.724242	0.939402	0.439358	0.0341601	0.769805	0.05993	0.272192	0.263784	0	0.0411567	0.129902	0.285411	0.0363405	0.101215	0.11712	0.640501	0.135825	0.0548756
AMN1	0.369392	0.00180864	0.00606765	3.16086	2.14591	1.96152	2.9179	2.26884	1.33324	1.82879	1.23833	2.19034	2.80983	3.03021	1.06325	3.89735	2.58973	1.54211	2.16267	2.50983	1.26827	2.58906	0.809623	2.09333	3.59919	5.33533	2.98043	0.834853	2.89011	1.69618	2.65813	2.31694	1.11766	4.85557	2.38434	2.02116	3.48588	3.16646	2.53164	0.351051	1.07726	0.944481	4.51344	0.845511	2.69833	3.00881	2.27671	2.72564	2.07473
AMOT	0.699512	6.71604e-05	0.000349223	5.37164	3.65875	4.40912	2.85446	0.775105	2.24652	6.48241	2.26332	3.76282	3.89181	6.53959	1.49836	4.69456	2.86928	1.58252	1.25294	5.81628	1.71578	5.96216	2.00299	3.45615	4.05766	4.87419	1.6471	3.59747	2.47085	3.3874	0.899018	2.21631	1.98338	3.1452	3.30408	4.12487	3.73342	1.08086	3.11359	0.738769	4.61055	4.43663	1.65713	2.44261	1.97272	4.45877	2.06116	2.6275	2.66887
AMOTL1	-0.399746	0.142894	0.232478	3.32103	0.075914	0.104087	0.988003	0.0437797	0.458716	0.409155	1.1828	0.510576	0.0383404	1.6539	1.33717	1.56215	1.20837	0.547638	0.559457	0.559366	0.215359	2.21416	2.63143	1.98854	1.55407	1.933	2.3444	1.43535	2.20841	1.12637	1.16791	1.18476	0.0593078	0.406827	0.0632617	2.23742	2.41393	3.915	1.22127	2.14598	2.53428	0.0751773	0.627661	1.56472	1.51516	0.488019	0.395385	0.616267	1.626
AMPD2	0.152748	0.21515	0.32261	8.33808	14.8682	16.2612	15.3553	8.5316	20.0183	15.8543	13.5215	5.25655	13.2515	7.52045	17.2767	10.7708	17.1241	8.16554	17.3849	13.4177	24.7058	16.0569	18.1504	13.4342	10.8511	7.83972	11.7124	9.33034	14.853	11.5055	13.6172	16.2414	17.4455	4.57735	5.86169	12.3038	13.4667	11.8373	18.7522	20.1867	12.387	6.56773	10.0088	12.9419	14.2206	9.86253	23.3092	5.78974	10.3319
AMPD3	0.243262	0.153613	0.246226	15.8248	7.0651	10.6951	10.9356	4.10679	7.30233	12.8557	7.43923	3.38494	7.72173	11.7886	4.32575	10.7856	6.74127	2.95704	3.4118	4.42675	4.57327	8.75066	4.93448	9.10326	9.25261	12.8931	5.57973	3.66485	7.78214	7.90937	2.3254	5.18453	5.432	10.0666	7.42957	6.82987	9.5913	13.2424	10.4639	8.25563	4.84158	1.64363	5.24609	5.76629	13.6835	4.59258	7.54444	2.26667	4.37243
AMT	0.168144	0.450955	0.570501	1.99278	5.53963	1.83207	3.73111	2.5044	2.13902	3.04687	2.87837	1.80833	1.57464	0.788422	2.5696	3.38826	0.781948	1.37109	2.01994	7.0619	12.2011	2.12998	2.69394	1.27408	1.10521	4.22071	0.982495	8.14847	0.860427	1.6295	0.484128	15.0007	9.78657	1.79018	1.60065	1.37226	1.52617	2.2366	1.93464	3.29523	3.27005	1.68711	3.41607	1.99896	2.4057	5.2891	21.0955	0.747126	4.24827
AMY2B	0.171257	0.463249	0.582426	0.793907	0.152542	0.681685	1.71862	3.98804	0.926334	1.72865	1.00831	0.467103	0.599213	1.10779	2.49419	0.207783	0.609408	0.961296	0.538069	3.5504	6.63542	1.21983	1.05033	0.922105	1.78744	1.23588	0.57328	1.49551	0.493067	0.806119	0.226745	5.27041	3.65466	1.36247	1.5678	0.570277	1.56111	0.911608	1.21065	1.37749	2.93547	0.483399	2.23481	2.9075	1.12994	5.23003	6.92974	1.01088	1.36138
AMZ1	2.87022	5.91231e-17	2.44933e-15	0.144044	0.615725	0.297964	1.583	0.250651	1.55813	0.0450487	2.6164	0.213893	0.0914625	0.0394544	0.436083	0.28544	0.0406957	0.162175	0.328518	0.0190627	0.154124	0.21951	1.44508	0.250219	0.314558	0.0209601	0.426107	0.228272	0.164632	0.927563	0.266495	0.735901	0.141481	0.0291151	0.158459	0.141702	0.555995	0.0480998	0.454487	0.0319957	0.109094	0.473453	0.189134	0.842865	0.849585	0.388062	0.0943207	0	0.0181823
AMZ2	0.408567	8.53535e-05	0.000431288	17.7343	11.0274	11.5671	15.0648	23.5616	10.4508	12.7414	17.412	17.2593	10.8345	19.9223	21.8868	14.8537	16.0804	26.532	12.2978	13.0985	17.3726	21.6385	16.7017	18.187	17.5694	14.751	11.5645	24.8548	12.1066	14.9178	25.1517	19.2702	29.2822	16.9055	23.5388	8.46364	16.2541	12.464	12.5637	7.71872	9.9827	23.5953	16.2448	15.7059	10.0804	16.8295	20.871	17.1912	13.522
ANAPC1	-0.0732941	0.418149	0.53896	7.26628	3.38208	4.24099	4.40818	3.90639	4.65523	4.38431	4.0483	5.58867	4.61915	5.01257	4.81766	4.01268	3.52177	5.01944	1.76066	4.38241	4.90539	5.05219	4.69879	5.2818	5.03536	3.42927	5.57609	3.53593	3.75883	4.11287	4.25687	4.96548	5.40359	3.13992	4.47768	11.3906	3.82333	5.92748	4.70832	5.99224	5.43784	3.86061	3.24614	5.33359	3.94017	4.89959	3.12604	5.17071	3.99827
ANAPC10	0.0214698	0.884488	0.92304	2.79049	2.45166	2.88614	3.85317	5.01283	1.52766	1.66327	0.999689	3.72926	4.16489	3.56087	2.5344	3.15516	5.09197	3.10477	4.71699	3.48002	2.0549	4.784	2.5542	4.00975	6.4983	5.8901	6.77374	1.8209	4.5251	1.76672	6.26146	1.44385	2.37969	8.00259	6.54704	4.30177	5.62083	4.68646	3.08358	1.18133	1.45453	4.45844	3.58855	2.27225	3.66877	3.7677	2.90206	7.27418	3.17012
ANAPC11	0.611463	1.96477e-05	0.000118564	13.6536	15.2284	18.7904	14.1475	21.2192	34.685	9.5292	17.6847	22.6845	19.809	17.9281	13.7925	11.6507	15.6935	51.9989	53.8348	9.92325	11.7394	13.5191	15.8179	9.39327	16.2729	14.0493	7.51125	18.3697	27.344	23.685	34.8819	4.34495	18.9665	26.916	28.967	10.2629	10.4404	12.1216	10.7125	12.5335	12.2981	14.2376	14.7354	13.5003	17.8274	8.73796	10.7559	16.3285	8.76853
ANAPC13	-0.158991	0.190109	0.292337	18.123	7.75037	8.70795	11.8559	8.84618	8.79559	12.4514	7.92846	18.2762	26.6936	22.9242	5.61621	10.6042	13.9091	27.7947	5.61409	10.4245	13.2837	13.9448	4.38618	16.3604	15.3586	16.2587	16.3841	15.5285	12.1344	8.53276	18.5047	5.13496	4.79352	15.0563	30.7458	16.5088	11.331	14.617	11.4294	5.23006	8.59207	7.16348	15.2472	5.43946	12.5585	9.38041	6.58759	23.915	11.1859
ANAPC15	-0.121348	0.427529	0.547185	5.91606	11.2741	7.16549	5.95407	12.7242	5.07599	8.87365	6.36266	8.8426	11.0321	7.24399	8.66063	4.5505	6.5812	30.8935	12.9822	5.8874	16.8662	7.30657	8.93503	3.91717	6.66604	6.16758	12.6938	12.151	11.5304	10.9025	18.7352	7.39181	12.3861	17.9132	19.2673	4.41085	5.50495	9.94254	4.67602	16.1064	16.7138	7.95487	11.7286	9.31156	9.51473	4.21522	3.32591	13.9648	5.48284
ANAPC16	0.649335	5.63433e-07	4.73374e-06	23.9265	29.6274	35.7779	38.1926	32.0556	26.8844	49.9611	42.3811	70.5756	34.079	32.6577	12.2952	35.2255	51.9298	95.0576	37.453	55.0481	39.1717	33.8566	32.0801	29.3378	27.7602	44.0447	20.7269	25.9086	44.3116	23.0608	63.2044	17.1198	18.1226	47.8213	65.4431	23.8489	34.3214	31.3909	32.5942	5.60286	35.5984	54.2947	49.603	17.4929	24.4693	68.7097	32.6512	35.7261	31.7216
ANAPC2	-0.185647	0.130831	0.216715	7.53975	14.7082	12.0595	9.18248	6.45242	19.374	11.8866	10.8293	5.50615	10.9954	7.00805	11.1636	11.4098	9.87375	4.45313	22.3315	11.7283	20.4329	11.2309	10.3883	12.3391	7.28779	7.50001	8.63818	11.1976	17.8846	11.1714	9.35493	23.5977	17.5185	6.708	7.10936	9.70312	6.2874	7.32094	11.0247	16.1024	10.1101	6.34325	8.73341	8.43105	12.1727	13.6859	23.1273	8.50352	13.7844
ANAPC4	0.45925	0.00237239	0.00767872	4.19255	3.98146	2.94246	9.81394	4.8658	4.85901	5.33137	7.22331	6.57017	3.64518	4.37401	3.85312	5.59306	3.82631	5.58846	2.70848	6.66995	17.2308	5.4806	3.32232	5.19391	8.76547	8.37314	3.2639	5.00678	2.77239	4.31824	2.62918	18.5588	6.40634	6.94583	8.7465	5.74026	7.17079	6.2437	7.35914	1.79601	4.28663	5.73806	7.56435	5.02414	5.45921	8.90685	30.0904	4.2777	6.56602
ANAPC5	-0.064389	0.433563	0.553389	12.7313	15.3445	13.8846	13.6987	8.85514	14.373	13.7845	16.1071	12.8075	11.5282	12.3649	7.38557	11.2588	12.1162	21.6701	8.71624	12.5458	15.3469	13.2976	10.8096	9.73987	11.9963	10.9999	7.22337	9.92888	11.0508	13.8804	14.7159	13.8743	15.269	15.1303	13.7889	12.5315	9.25551	17.6644	11.9725	10.1185	19.5659	9.99413	14.8859	10.7033	11.6568	9.89159	22.1968	15.6223	14.453
ANAPC7	-0.319801	0.00118909	0.00423754	8.27247	10.0153	8.55603	8.32368	3.29003	6.29993	6.01818	3.41182	4.34649	7.04311	7.38836	2.0352	6.71624	8.38051	6.52802	6.27651	5.89397	12.0033	7.42728	4.46622	5.14549	8.99176	11.0293	3.26262	3.40318	8.41332	5.2308	6.55787	9.37008	6.93306	11.0402	8.21403	8.51456	7.36747	13.2164	6.56723	3.21046	5.40962	1.85808	10.3992	3.3436	7.98219	4.07494	15.902	11.6988	10.4586
ANG	0.212337	0.354655	0.476531	0.549282	1.24303	0.243476	0.620892	0.307223	0.576542	1.10432	0.377284	0.349557	3.49769	0	0.356338	0.621979	0.79809	1.59022	0.603997	0.280382	0.18891	0.134527	0.829086	1.61014	0.440633	0.61658	0.13057	0.124352	0.645727	0.86622	1.90047	0.470605	0	0.856471	1.55378	0.55579	0.584128	0.235823	0.685618	0	0	0.105511	0.231821	0.118069	0.876914	0.380518	0.693653	0.88258	0.802297
ANGEL1	0.302414	0.0233668	0.0527576	7.4702	11.402	9.77092	6.96753	1.33566	8.77286	5.21962	3.50481	11.8654	8.41794	7.46092	2.38336	6.8295	5.51596	5.3181	4.82535	5.41762	5.8122	4.33394	3.36081	9.26509	7.29425	3.87197	2.56173	2.32884	7.99005	7.60424	6.67342	3.39246	0.804178	1.30483	2.00426	8.92176	6.03405	4.29815	7.29899	2.06345	4.79973	3.99902	3.6696	1.10558	6.84277	4.86395	3.81469	3.81736	5.74378
ANGEL2	0.173212	0.174855	0.273228	3.79225	2.14546	3.09315	7.94888	6.88055	2.66173	2.53832	3.70598	3.53663	2.64285	3.21115	5.06366	3.89485	3.91973	2.81168	1.50301	3.58036	5.49263	2.49749	2.73932	3.47952	4.39316	4.30014	7.72101	2.44297	2.18828	2.36116	1.75011	9.18367	3.89738	2.8604	2.87806	3.84888	4.01644	6.27756	4.44488	3.79057	5.12251	2.5703	5.69282	4.01277	4.56528	6.22957	5.08748	3.3984	3.37998
ANGPT2	-0.942207	0.00866051	0.0230447	0.0662497	0.0374808	0.0171302	0.0655259	0.129691	0.0101409	0.116545	0.0796334	0.110672	0.0567891	0	0	0.0164102	0.294793	0.111883	0.191229	0.828523	0	0	0.0636346	0.145651	0.0465022	0	0.137797	0.26247	0	0.0228541	0.0752123	0.794646	0.556355	0.210905	0.117127	0.337268	0.0410974	0.0124438	0.0723567	0	0.225788	0.0668107	0.318048	0.0498415	0.0925452	0.13386	0	0.260801	0.620917
ANGPTL2	-2.95704	1.39943e-16	5.57735e-15	3.63552	0.457065	2.29786	0.684913	0.169451	1.11298	1.58365	0.647401	0.353467	4.58384	3.16517	0.0873512	5.60325	0.476874	0.341093	1.03643	2.33687	0.0694628	0.370994	0.498858	5.30029	0.769606	1.28474	0.192044	0.0457248	5.16424	1.51293	0.480432	0	0.102023	1.67961	3.01989	4.87924	2.29105	1.40909	0.252104	0.173043	0.0491679	0.892326	0.255725	0.217071	2.94231	0.0466393	0.850196	6.9449	12.9148
ANGPTL4	-3.72253	6.27634e-26	7.31891e-24	0	0.10231	0	0	0.177006	0.110725	0.127251	0.289829	0.0503492	0	0.0557242	0	0.044794	0.114955	0.0763504	0.0579986	0.107694	0.65304	0.116261	1.95413	0.0883502	0	0	0.0752276	0.0716454	0	0	0.136869	0.361518	0.0799293	0	0	0.0400272	0	0	0.0987544	0	0	0.24316	0	0	0	0	0.266431	1.16954	0.667683
ANGPTL6	-1.0804	9.48042e-08	9.4087e-07	0.56594	0.640361	1.01104	0.746342	0.201435	1.13405	2.82385	0.329828	0.171894	0.823238	0.507317	0.155758	0.152928	0.981146	1.12954	0.924042	0.796622	1.11475	0.308714	0.345928	0.653532	1.44453	0.404268	0.599269	1.223	1.05845	0.283974	1.24607	1.85135	2.63785	0	1.23706	0.774373	0	2.16469	0.786685	0.719969	0.438363	0.138359	0.911979	0.774131	0.64683	0.166328	2.88041	1.62029	1.05207
ANK1	-0.15357	0.675431	0.765169	0.332506	0.340959	2.56853	4.4946	0.3458	0.668024	1.71094	1.43218	1.89782	3.11151	0.525104	1.08528	3.57246	0.132104	7.14207	0.479886	2.63609	6.30387	11.4989	10.4597	3.65509	1.37119	5.10296	0.760761	0.1976	1.26123	1.73491	0.0786436	1.30867	1.08387	15.481	2.41023	0.487584	0.257834	3.26329	0.204276	35.3132	0.301013	1.42512	0.153488	0.422134	23.0064	1.6964	1.68398	1.09859	1.19225
ANKAR	-0.0269113	0.887615	0.925	0.17539	0.132302	0.100779	0.179898	0.114448	0.167048	0.356536	0.156164	0.217031	0.0668194	0.456381	0.176993	0.13516	0.17343	0.230377	0.0500009	0.394586	0.0938315	0.167048	0.074874	0.247543	0.24622	0.102085	0.129708	0.21618	0.320733	0.403361	0.176993	0.389583	0.103361	0.141803	0.165378	0.465853	0.435205	0.351401	0.170273	0.116875	0.332084	0.104815	0.259078	0.234579	0.108891	1.13402	0.287115	0.416459	0.265667
ANKDD1A	-0.89088	0.000535761	0.00213053	0.178041	0.503634	0.184144	0.469589	1.00204	0.23165	0.908295	0.107004	0.148711	0.330669	0.466328	0.437943	0.41896	0.735645	0.263092	0.628115	1.24583	2.41101	0.934775	0.25652	1.13078	0.531128	0.349746	0.740638	1.83396	0.0915698	0.460641	0.101064	3.20333	2.36079	1.29552	2.29783	0.216744	0.662676	0.836046	0.340293	0.311435	0.834334	0.418947	1.54509	0.502295	0.310885	0.611556	3.93464	0.375473	1.26414
ANKFY1	-0.00955682	0.950422	0.968028	4.91914	5.07145	5.32612	5.6907	2.19354	7.50788	3.25454	7.59093	2.779	1.99821	4.14334	1.82846	6.69277	3.79884	1.36892	2.52835	2.37576	5.06992	4.13493	5.83178	2.11986	4.74141	6.47336	2.57857	4.60931	0.866496	6.12987	0.950319	6.6248	3.31578	3.25271	1.86583	2.73698	4.2199	3.1227	6.45753	3.19325	5.8908	3.17363	3.67425	4.19703	5.19534	1.99107	8.05528	2.56529	4.63139
ANKH	0.880074	7.62263e-06	5.09888e-05	4.5855	2.89808	3.46088	3.55477	3.23482	3.00365	2.38367	1.72142	4.04862	5.79568	2.49501	0.98489	2.78331	2.25838	4.39525	2.5571	2.33716	4.15219	5.85175	2.11297	4.14755	3.65362	2.51569	2.83552	1.35843	7.2027	3.79076	3.47056	2.7666	1.00425	4.41505	4.6451	4.33417	4.48468	5.85842	3.09064	1.94075	1.81271	3.79111	5.09537	0.83914	4.29922	2.00328	2.19109	0.557573	2.06496
ANKHD1	-0.232414	0.0346582	0.0730641	10.2486	12.7719	8.21078	6.4252	11.2162	6.21331	11.1014	9.73237	10.0881	4.92289	8.6411	12.6734	9.58472	5.75816	4.6677	3.28694	6.78816	17.6548	6.53695	11.5784	8.50608	6.64148	5.7597	15.8114	9.38354	7.49155	8.46285	5.90917	12.906	12.0736	7.56021	6.14914	9.75256	9.76173	10.1405	12.3171	16.6971	9.21348	20.3182	6.82439	11.9449	8.52506	6.83192	13.9996	11.0733	8.13628
ANKHD1-EIF4EBP3	-0.300529	0.0242088	0.0543372	2.63155	1.3717	1.42714	2.24861	3.72378	0.295698	2.69092	1.43745	3.06243	2.05018	2.0409	2.04392	2.05073	1.51618	1.56462	2.984	3.5804	2.70497	3.12596	2.48034	2.44613	0.968541	2.15555	1.77121	1.37448	1.13548	2.10801	1.62619	3.66481	1.28946	1.91844	1.44977	2.3997	0.929338	1.96975	1.14104	2.06884	1.81389	1.7891	2.11103	2.99563	0.826078	2.54904	2.96227	1.58523	3.10153
ANKIB1	-0.0659699	0.613521	0.714358	7.25512	4.59429	3.30428	5.62446	4.68289	4.27838	5.22702	10.1144	6.27463	3.83127	7.25483	3.47808	5.34843	4.58188	3.74751	2.3622	6.27942	3.52358	4.57324	3.68844	7.19674	6.38501	5.07014	3.06391	4.0902	2.91392	3.69176	3.38279	7.45642	2.47633	4.323	3.47243	6.42345	7.88833	5.853	7.73484	0.692157	3.83501	5.62893	5.18411	3.97823	3.86924	7.35188	5.28655	6.12458	7.67002
ANKLE1	0.372983	0.0428043	0.0869058	3.93004	3.62862	13.8202	8.91441	1.90799	8.00816	4.02649	3.12413	3.71154	8.73198	2.32514	2.18921	11.1833	4.27696	5.25656	8.18783	5.31748	3.86024	13.9334	6.07005	5.71407	7.10612	6.91731	0.470842	1.84351	4.1396	6.98479	2.76031	3.14264	2.33459	15.7284	6.27004	6.62503	2.49647	6.99211	3.43385	14.3305	1.60729	2.07149	3.76182	1.65574	13.2637	2.23613	4.44684	2.5461	2.96456
ANKLE2	-0.17638	0.111211	0.189776	8.35958	12.3074	9.89832	9.54596	8.80314	10.4134	15.6863	13.2028	10.6511	7.00656	7.0034	10.1814	8.56833	6.26274	6.48008	7.82342	17.6321	13.2163	8.99432	13.0381	10.2276	9.67621	8.54009	12.3858	14.2222	5.10007	11.8004	5.43007	17.7619	19.706	12.4338	7.23005	7.95711	7.89987	8.53802	9.31907	10.5777	12.6406	13.8331	9.04602	12.0385	6.75601	28.4646	15.8554	10.5336	12.9972
ANKMY1	0.281147	0.0208167	0.0479016	1.73053	2.42272	2.6696	2.57871	0.803861	3.09491	2.02265	1.33191	1.02351	1.56442	1.40995	0.887973	2.76082	1.88935	0.660457	2.52108	1.53713	2.7539	2.69862	2.29142	2.16859	1.49607	1.34442	1.04119	1.56489	2.65504	2.59028	1.28756	2.59953	0.691416	0.764782	1.25838	4.15499	1.72248	1.88051	2.22107	0.29318	1.81601	1.2489	1.48754	1.02977	2.64958	2.30736	3.45708	1.17664	1.53278
ANKMY2	-0.183256	0.13581	0.223231	5.54369	4.98255	4.10713	3.62948	2.23205	4.79055	8.4105	5.29308	6.04254	4.44871	6.54222	4.99922	7.44049	5.19849	7.96784	2.11843	9.17839	4.35406	9.43666	3.6632	6.53092	6.34741	8.18686	5.03751	6.60453	3.88251	4.71997	7.7964	3.69416	6.11698	6.0079	9.34229	6.37022	6.34136	7.00096	8.41648	3.85136	4.62291	7.7185	5.40117	5.56089	3.78964	3.05054	2.54874	12.7801	5.89588
ANKRA2	0.000343185	0.997228	0.998417	9.79046	8.21293	7.33266	9.73914	12.7222	7.44149	10.5714	6.69576	9.25853	5.06435	9.25864	4.98257	9.61682	8.20864	9.40738	5.79275	10.6557	4.0638	9.07966	5.22895	8.32938	13.5666	9.22938	13.7631	7.55701	7.03221	6.11428	12.5203	7.67705	6.34174	9.82628	8.17712	10.3495	10.4714	8.59239	8.75716	5.7367	9.99577	10.4408	13.2153	7.55612	7.60456	11.187	15.7922	11.439	10.7389
ANKRD10	-0.17335	0.125094	0.208722	19.4518	13.5787	15.8965	23.2201	42.171	16.6228	22.98	14.5432	18.4862	11.636	21.4902	21.8134	17.9085	20.3217	15.9891	15.0483	30.7541	30.9629	17.7702	21.6365	15.7628	26.7204	21.5452	35.518	28.3318	13.1537	22.0226	18.5005	48.0303	35.0858	20.0413	31.9989	18.1582	17.3297	25.9775	22.1312	16.8131	24.5565	22.2866	27.3892	24.199	15.5958	23.7309	54.6358	16.5125	27.5178
ANKRD11	-0.206639	0.130333	0.216003	7.59369	12.4277	8.42917	6.97595	7.65956	11.7595	8.02215	9.78296	3.87825	7.02193	5.56526	11.5147	8.23887	4.78082	1.48703	7.5845	5.35414	8.78209	6.88952	6.25104	8.20266	5.09318	4.5432	17.1413	6.71469	3.43227	5.55436	1.69363	12.2028	8.75519	4.10684	4.18564	6.94595	7.17894	3.72066	9.21199	9.38369	5.30241	4.56675	5.59385	7.02288	6.67723	5.42568	10.9245	4.55719	8.08524
ANKRD12	0.551705	0.00105993	0.00382315	2.13394	1.46117	0.918831	2.65715	3.04791	1.26732	3.24807	4.72642	3.99828	1.05722	2.13354	13.2534	2.29581	1.88628	2.02618	1.6449	2.03985	5.62242	1.42097	1.84737	2.80102	3.29144	2.59072	4.70902	2.91729	1.01745	2.27478	0.817941	5.93212	8.82465	2.69902	2.48709	1.07845	6.49953	2.42902	5.86164	4.81527	4.46354	5.75101	3.04393	6.68351	2.2261	4.18957	8.06902	1.84389	3.38147
ANKRD13A	0.0335504	0.704369	0.787818	13.6179	14.8905	12.8215	13.1067	8.72681	8.93628	18.3056	11.5733	12.6157	10.6787	14.0377	7.60301	11.9044	15.3722	12.6077	4.13252	18.2198	11.9818	15.4553	16.937	16.1555	14.5524	13.0757	14.5053	9.84684	9.2025	16.3474	10.9308	11.0788	16.4106	15.0525	13.3012	10.6241	13.1073	15.829	14.0729	9.21703	18.8352	18.4341	13.1474	8.95875	10.2366	16.4846	10.6615	12.432	11.2907
ANKRD13B	0.643625	0.00115102	0.00411935	1.35636	2.58984	2.25041	1.90051	2.98713	3.13159	1.63048	3.30603	1.22732	1.84089	0.592099	1.75372	3.07974	0.610727	0.572657	4.89388	1.41356	1.70071	3.706	1.68281	1.32532	1.62644	1.29522	1.17549	4.07503	3.02293	2.14455	2.73752	3.9543	2.64779	0.616849	0.4796	1.30095	1.89316	1.84707	0.925869	0.28245	0.866747	1.59582	0.709591	1.95582	1.73682	0.593791	7.41049	0.508522	2.15082
ANKRD13C	0.0216827	0.84029	0.890343	4.27352	2.3763	2.34892	3.70351	5.11515	2.64651	3.57421	4.57914	3.56271	2.34448	3.85274	5.21207	3.72612	3.19779	2.06204	1.62906	3.89748	4.52684	2.65847	3.16658	4.17573	5.00519	4.18948	4.79486	2.94115	1.85884	4.34689	1.51557	4.93069	4.05836	3.5983	2.59044	3.02691	4.72642	4.67862	3.94734	3.46613	6.20041	5.25374	2.92186	5.76878	2.25145	4.10523	4.17349	2.99386	3.71747
ANKRD13D	0.357393	0.0210208	0.048283	13.5808	70.0483	35.4128	36.5103	31.3807	40.5526	26.5297	25.0145	7.67521	14.9234	17.1557	44.9502	25.3721	17.3518	8.52943	52.6576	19.153	36.6803	25.3244	23.1852	18.7167	22.2429	19.9534	31.7609	20.3709	24.5339	50.0895	12.989	32.924	79.8556	22.3085	18.7544	13.5943	18.2326	16.4096	33.761	39.3737	18.6234	12.9236	26.0992	29.0758	25.5545	17.5291	87.5007	15.769	29.1297
ANKRD16	0.146324	0.438982	0.55872	2.49438	5.0637	5.61504	3.77325	1.14895	5.63742	13.5771	1.23459	2.41028	8.80426	2.12502	0.888418	3.41641	3.82413	2.29211	6.54116	11.2721	1.85451	5.56555	2.43115	9.13987	2.5233	3.02646	11.5362	0.988233	4.7543	1.8222	4.60867	1.53997	0.972792	5.60528	8.97562	3.08533	2.00247	7.46883	3.28521	0.293327	0.93763	5.96815	2.65507	1.10388	4.56051	3.67623	2.05367	3.09437	3.29212
ANKRD17	0.0688648	0.558964	0.66821	8.54555	5.3566	4.91562	6.31686	2.64524	6.23654	6.37391	8.75222	8.39615	6.72078	6.70804	5.06417	6.15865	6.12528	3.47811	2.46277	7.78072	10.9259	6.95776	5.32595	9.08756	7.19537	6.78557	7.56722	4.25324	3.94939	4.48784	2.48272	5.40265	1.76291	5.47567	4.56049	12.6237	9.22643	6.40651	9.56739	3.39063	4.71643	5.97709	5.13459	4.94974	6.57403	5.84466	5.32716	5.73343	6.88144
ANKRD22	-1.91078	1.34402e-05	8.46328e-05	0.388496	0	0.200906	0.768501	0	0.0396449	2.91597	0	0	0.592031	0.558656	0	0.0641539	0.576232	0.328047	0	0.0771198	0	0.610532	0.55974	2.21436	0.272694	1.01755	0.107741	0	0.399621	0.357384	0	0	0	3.18026	0.641058	0	0	0.729719	0	0.647207	0.441348	0	0.956446	0	1.53764	0.41865	0	0.873922	0.588464
ANKRD23	0.219055	0.282178	0.399074	0.218096	0.30847	0.789502	0.539283	0.213474	1.25191	0.959172	0.480619	0.212528	0.21811	0.302421	0.701537	0.162068	0.589212	0.184161	0.489635	0.974115	1.05011	0.373903	0.497532	0.559401	0.267902	0.321323	0.498995	0.604843	0.448683	0.413801	0.0412669	2.9975	0.674778	0.0991864	0.347029	0.651697	0.338234	0.307241	1.25055	0.327	0.232281	0.146629	0.402702	0.369179	0.342744	0.969476	1.60661	0.245304	0.681359
ANKRD26	0.810657	8.3164e-06	5.52409e-05	1.28588	0.97531	0.745359	1.6585	1.27246	0.73541	1.37216	2.33263	2.76969	0.85596	1.11468	1.47588	1.55407	1.05992	1.47955	0.688855	1.98596	1.05457	1.01746	1.88661	2.33341	1.56713	2.16513	0.752409	1.47795	0.581407	0.896926	1.11226	1.44068	1.02428	1.36238	1.65883	1.43873	2.03365	3.38671	1.20378	0.39548	1.61332	4.97806	0.521824	1.76471	1.32252	1.11921	1.20748	1.01717	0.979227
ANKRD27	0.0918814	0.352933	0.474572	3.88558	2.45689	3.6494	3.57938	2.46092	5.32669	3.03573	1.71711	2.9432	3.21642	5.42313	2.5516	3.72247	4.3406	2.00237	1.55773	2.16084	1.85711	4.0042	3.10102	3.55937	4.4721	3.57323	1.44998	2.10536	2.52742	3.86353	1.55691	3.08425	1.61637	3.06643	1.2931	4.71759	4.57264	3.75651	2.87078	2.3703	2.14218	2.15132	2.65879	1.74104	4.39015	2.23983	4.2514	3.67942	3.27819
ANKRD28	1.17281	1.75094e-12	4.00933e-11	22.0262	1.78984	3.82775	7.36026	22.9811	4.61117	4.74636	13.0108	12.7526	7.89118	8.30163	19.3211	4.75115	2.23872	10.4168	2.2335	5.15446	9.50846	7.25727	4.72062	13.4344	10.1675	6.76194	19.5836	13.9213	5.48516	10.4057	9.62292	10.9983	24.4133	3.3481	12.1293	15.8019	9.0598	12.8639	6.95405	7.21951	7.98491	8.7754	6.422	11.5113	4.7668	9.35928	4.92488	2.22676	3.7975
ANKRD32	-0.332482	0.0369645	0.0769854	1.03074	0.812866	0.936854	0.823823	0.978326	0.784103	0.813218	1.12634	1.04356	0.981722	1.7132	1.18201	2.36748	0.972898	0.73849	0.941652	1.00446	1.50392	1.05758	1.09506	1.03768	1.77587	1.77937	0.961511	1.63345	0.674711	1.14215	0.827405	2.49767	3.42376	2.24439	0.971905	1.49332	1.7826	2.11207	0.750506	1.3425	1.09113	1.80595	0.968906	1.01044	0.676298	0.934039	1.42657	2.93346	1.33065
ANKRD33B	0.616484	0.0192488	0.0449174	7.71927	5.02258	5.50448	1.679	17.0648	2.35266	8.68445	0.937522	1.69892	1.63867	3.19508	3.80232	12.4896	1.93945	0.038741	0.67687	5.27327	0.717945	1.91724	2.53395	26.6626	0.660184	1.17165	12.3675	4.43514	3.84628	3.08629	2.44807	1.10063	1.09504	2.0448	3.09856	4.22453	4.753	0.318855	5.16123	5.59486	1.85683	18.4148	0.76243	2.67504	3.98961	4.78341	1.21671	0.91596	1.7591
ANKRD34A	0.544052	0.00559711	0.0160023	0.57982	1.03589	0.662821	0.482935	0.238961	0.448439	0.128843	0.440182	0.441819	0.837087	0.45137	0.184775	0.393072	0.426773	0.515371	0.74384	1.74466	0.440806	0.889405	0.381059	0.715644	0.171364	0.799302	0.203117	0.677055	0.81616	0.336876	0.184775	0.915101	0.215811	0.166543	0.431623	0.756522	0.605786	0.183425	1.13322	0.0610068	0.260014	0.410337	0.811406	0.321421	0.255776	2.21977	0.899214	0.549182	0.554696
ANKRD36	-0.237764	0.183162	0.283298	0.324911	0.761534	0.708103	1.33135	1.34025	0.532869	2.2863	2.17592	0.439387	0.318301	0.700834	1.44034	1.06925	0.38357	0.587906	0.267957	1.31299	1.17331	0.527186	1.47126	0.839044	0.78193	1.03337	2.14326	1.28725	0.262598	1.26495	0.298607	2.36617	1.60021	1.09768	0.886268	1.64381	0.777428	1.83086	1.36875	1.76303	1.20621	3.1518	0.874184	1.8333	0.583551	1.53807	2.39347	0.835302	1.62146
ANKRD36B	-0.0280961	0.86943	0.91173	0.8949	1.01258	0.462788	2.11992	4.12013	1.09586	2.30895	4.11682	1.19965	0.530344	0.490234	3.3113	1.60914	0.463519	1.34339	0.616545	1.89488	3.98967	0.738694	2.61056	1.94316	1.95425	0.803014	3.58484	2.70504	0.375029	2.14956	0.777653	5.69832	7.67638	2.65294	1.89859	2.12751	1.48038	2.78906	1.15839	4.73756	2.62633	5.05833	1.88494	3.64058	1.2038	2.70557	2.00211	1.15566	1.5438
ANKRD36C	-0.0258812	0.890848	0.927295	0.327182	0.444248	0.23011	0.379699	0.409918	0.464762	1.5103	1.17459	0.451827	0.119663	0.258096	1.01033	0.401976	0.166385	0.265223	0.184684	0.436454	0.252056	0.201931	1.20679	0.601027	0.275588	0.119974	0.762191	0.705156	0.107697	0.48759	0.118862	1.7006	0.578448	0.19046	0.240635	0.359199	0.45464	0.501476	0.65751	1.04652	0.758255	2.44605	0.251315	0.964901	0.530173	0.973115	0.424195	0.367999	0.446032
ANKRD37	-0.580119	0.00276887	0.008766	1.04382	1.91926	1.93428	2.86781	0.851413	3.59501	0.367251	1.3941	2.71246	2.33631	0.964935	0.592515	1.03422	2.10117	0.954854	3.84989	0.725225	3.24588	0.894758	1.58747	0.552463	2.01487	1.65178	0.289481	0.964935	2.05794	1.32031	3.7526	1.91282	1.99923	1.66149	2.5221	2.00235	2.26633	0.22874	0.380013	0.434732	0.667026	0.409366	1.9916	1.37426	1.27586	3.09331	2.69126	3.2286	1.92696
ANKRD39	0.056008	0.64358	0.7398	0.652631	1.21487	1.26291	1.19383	1.2776	2.02376	1.71843	1.21467	0.961282	1.53995	0.67467	0.828558	1.66872	1.55238	1.42215	3.34899	2.05613	1.06434	1.78658	1.33463	1.41939	1.18219	1.02011	0.840743	1.90168	0.996153	1.743	2.13513	2.35685	0.521085	1.4553	2.08434	2.32991	0.940304	1.69246	0.551839	1.22051	1.8655	1.04739	1.89698	0.8236	1.23517	1.3612	2.10915	1.11291	1.79375
ANKRD40	0.349499	0.000525541	0.00209717	18.2119	10.814	12.2543	12.0544	12.5484	13.4604	6.90424	8.41893	15.1795	8.51641	15.602	13.2409	12.6564	10.5619	6.95634	4.83899	7.71739	7.46522	13.7863	8.6465	13.5668	16.8929	15.1831	10.6276	12.4319	8.66452	11.1761	14.3618	8.65089	12.3965	7.1564	7.75701	12.129	17.1689	10.9187	13.1425	5.96773	13.8807	12.1041	8.1355	11.56	10.021	5.98491	6.34144	10.9057	8.728
ANKRD42	0.00811589	0.959048	0.973748	0.817715	0.22659	0.241641	0.92432	0.228681	0.684594	0.868972	0.641899	0.5018	0.495905	0.637646	0.934654	0.595246	0.487976	0.535475	0.0642263	0.87456	0.401756	0.658028	0.865583	0.489185	0.726251	0.590079	0.638674	0.528923	0.274655	0.828989	0.732567	0.96748	0.914623	0.910733	0.51927	1.01948	0.621136	0.84006	0.874866	1.13429	0.284376	0.403904	1.4051	0.577524	0.256429	0.701351	1.13099	0.337858	0.891043
ANKRD44	0.41202	0.0109404	0.028119	2.66458	2.91701	1.73115	3.57738	1.86428	1.59025	3.80411	1.66503	1.70336	1.37429	2.58474	1.83469	2.42087	4.23145	1.52706	1.55491	2.79556	7.06326	2.24284	1.91262	2.03025	2.72784	3.40137	2.7371	1.43296	1.56339	1.9114	1.4561	9.86516	1.63266	4.26975	2.01361	2.86162	4.6545	3.20171	7.20722	0.826904	3.31121	1.02182	9.12241	2.22898	2.41875	2.78329	6.00908	3.15928	3.5407
ANKRD46	-0.197379	0.146085	0.236583	2.50642	1.33075	1.93428	2.03408	1.39649	2.06586	1.73656	1.0815	2.61958	3.17316	2.54276	0.7588	2.46427	2.2796	1.10705	2.1766	3.19195	1.62456	2.42945	0.61113	1.6955	3.4645	3.86316	0.866203	0.916617	1.74524	1.11738	2.24721	1.96571	0.886254	1.85888	1.96339	5.61604	3.10966	3.7518	1.89517	0.308346	1.14991	0.725887	2.13598	0.580199	1.18504	1.34009	2.21564	5.6382	1.90557
ANKRD49	0.103892	0.457656	0.576603	8.52876	6.19347	6.18794	9.19099	13.0204	2.4941	12.6747	18.5653	8.82493	4.983	12.0421	15.2705	8.13503	7.20171	18.9179	2.20461	11.2574	10.1897	7.55634	6.63315	9.70179	8.39902	9.2522	12.7619	17.6513	4.64838	11.8126	6.16601	8.07966	11.7028	13.7782	10.9376	5.9169	9.47594	12.505	10.4967	9.67014	18.0585	16.9452	10.3889	18.2437	4.93451	10.031	4.21975	13.4227	10.7736
ANKRD50	-0.79009	6.1544e-07	5.10596e-06	4.87428	3.07526	3.4049	3.60104	2.92253	3.81258	2.81933	4.43769	4.64682	2.87298	9.12193	5.19568	3.72956	2.44956	3.23235	2.32446	5.89671	2.61109	5.33762	3.07631	4.82507	8.29368	3.6763	8.59899	3.13426	1.89004	3.55663	7.03059	4.23441	2.14311	2.3444	8.42808	5.58082	7.53553	1.88861	3.92999	1.45399	3.45725	8.38989	1.37593	4.18543	2.5489	6.66202	1.87992	11.2517	11.7561
ANKRD52	-0.120018	0.387671	0.509478	6.42475	20.9307	12.3426	8.03651	4.88144	12.4634	11.2441	13.8447	4.61895	7.11038	4.76706	11.7858	9.68087	7.69904	3.00796	10.2497	8.12196	5.05365	9.43326	8.77402	7.58299	6.001	4.36523	11.1987	6.29036	8.08752	7.97006	7.39502	8.67276	8.32226	3.91125	2.35722	8.50424	7.26077	5.41973	11.5607	13.7849	14.6554	6.50053	6.38954	10.2413	9.72124	7.56779	6.78526	4.57901	10.1894
ANKRD54	0.223781	0.0839272	0.151072	3.07597	7.52686	6.88012	4.58416	4.79767	3.95048	3.58985	4.76951	2.31162	5.94511	2.98993	5.1104	3.09725	5.94543	3.37868	25.2166	4.22957	7.70627	4.6732	4.56394	3.76309	3.68626	4.65057	3.32899	5.19165	4.83612	5.41773	2.99053	9.19885	13.1313	4.77673	3.43094	3.69758	5.2125	4.26514	2.51281	6.64917	4.68766	3.05998	6.46459	6.50969	4.54141	4.68913	8.69526	3.51596	3.92059
ANKRD55	-0.421985	0.221646	0.329994	0.0753343	0.0852408	0	0.198696	0	0.023063	0.742146	0.301844	0.209746	0.172204	0.232137	0	0.111963	0.143664	0	0.0483224	0.0448636	2.35772	0.258305	0.217082	0.294441	0.211516	0.295975	0.0626771	0.179077	1.08488	0.155928	0	0.376505	0	0.822258	0.106551	0.0333493	0	0.198103	0.411394	0.0753011	0.192562	0	2.39253	0.0566761	0.105236	1.88747	0.887925	1.01679	1.36933
ANKRD6	0.45165	0.0350269	0.0736564	0.363751	0.0914632	0.348352	0.302035	0.237361	0.709401	0.720481	0.0647756	1.23031	0.831484	0.448349	0.693367	0.453845	0.188407	0.932834	0.138266	1.54043	0.486506	0.681355	0.634083	1.18476	0.69978	0.282294	0.201757	0.298899	0.249445	0.632063	0.203931	1.56209	0.0476371	0.90679	0.133384	0.405549	0.73545	0.121465	0.676851	0.161596	0.596898	1.1956	0.417913	0.324338	0.508129	0.479093	0.238185	0.318212	0.413237
ANKRD9	-0.29249	0.309983	0.429381	0.124419	1.12624	0.852531	0.984477	0.182673	0.714185	0.415862	0.697919	0.277126	0.97764	0.268372	0.164793	1.37144	0.257043	1.31325	1.13726	0.407522	1.68487	2.8396	1.61336	1.13974	0.523996	2.52557	0.284666	0.123232	0.863879	1.28762	0.63563	0.342001	0.439938	4.5267	0.329954	0.0550783	0.231546	0.701097	0.203832	7.18203	0.0265023	0.146385	0.344599	0.23401	4.27989	0.075418	1.14567	0.227403	0.795069
ANKS1A	0.628587	4.24438e-07	3.66876e-06	6.65613	3.67203	6.11366	5.56805	4.95923	9.85405	6.85081	7.32411	2.89505	7.9292	4.69392	4.36102	7.80893	4.18903	1.14646	4.97047	4.63441	4.90295	6.52882	5.2324	7.05389	4.8348	3.77299	4.71127	2.86008	5.55233	3.79267	1.40355	10.4928	3.95189	4.24697	3.2786	5.77585	4.06744	8.67078	5.56982	1.91983	4.20406	4.34141	4.2557	5.80482	5.34291	3.45257	7.07436	2.51412	2.65222
ANKS3	0.0511692	0.750722	0.82239	0.770128	1.59757	1.5193	1.42939	0.67005	2.19177	1.26447	1.25713	0.651199	1.8256	0.632825	0.820344	1.17283	0.761523	0.409447	1.59175	1.05315	4.90978	1.79708	1.23288	1.11482	0.940993	1.27004	0.640735	1.67247	0.762842	1.49563	0.604464	4.04851	2.09277	1.0637	1.06908	0.808114	1.16781	1.31796	1.27726	0.370639	0.899202	0.978002	1.2008	1.00856	1.35471	1.36012	6.76579	0.513305	1.7498
ANKS6	-0.677683	5.64381e-05	0.000299781	0.535307	0.735492	0.883213	0.638711	1.39723	4.41695	0.358742	0.26555	1.22071	3.19019	1.52383	0.559493	2.91712	1.52316	2.1955	0.948347	2.12526	0.981884	1.49677	2.08119	4.79469	2.07554	1.55231	1.76026	2.36317	1.04883	3.46466	1.60131	2.90467	0.428136	0.950608	1.5503	3.47558	1.35991	1.36936	0.723855	0.789866	2.82347	2.77632	1.58146	1.15065	1.70921	3.25512	1.9529	1.36186	2.37461
ANKZF1	-0.42476	0.000688395	0.00263115	7.1335	7.61507	8.19359	10.6891	4.34375	10.2288	11.7168	4.40853	4.24793	6.64403	6.30622	2.99792	8.92119	7.32061	3.68536	5.999	13.9568	16.0257	8.50415	6.93998	7.68699	5.66363	9.91845	3.84476	5.89937	6.94165	4.85842	2.72034	21.1161	3.01516	7.63928	6.06923	10.9592	7.82656	8.77651	10.2546	3.73931	8.59354	5.17813	13.5982	2.86961	9.78556	15.4139	33.6099	8.51843	14.9371
ANLN	-0.311631	0.100185	0.174682	2.65035	1.7951	2.04624	2.33833	0.913442	1.99989	2.91565	3.61951	3.13872	2.51719	3.12871	1.89292	4.06842	2.25425	5.70523	1.10143	3.62354	1.12334	2.81584	6.09541	3.73865	4.32333	4.59529	1.3044	2.89866	0.883149	3.70867	2.68399	1.08206	6.17065	6.34922	3.16782	3.66852	3.79768	5.65131	0.407699	5.29835	1.30402	5.01932	0.771966	3.62277	4.24983	0.784412	0.989943	4.66041	1.65388
ANO1	-5.58642	1.10608e-42	4.2212e-40	0.316821	0.274134	0.0771014	0	0.291865	0	0.0262279	0.0298686	0.0830206	0	0.137825	0	0.424699	0.0236935	0.0314735	0.191267	0	0.0897329	0.0798758	0.0179009	0.0364201	0	0.122033	0.186064	1.5653	0.191702	0.231445	0	0.260796	1.81218	0	0	0.0495005	0.138732	0	0	1.19221	0.571642	0.375886	0.082587	0.308457	0.0520672	0.0301246	0	3.71018	1.14328
ANO10	-0.103305	0.586489	0.692633	2.52564	0.144089	1.09757	2.49104	2.03586	1.8323	2.95704	1.46266	3.73458	4.12375	2.82527	1.44571	2.03978	1.51104	2.47316	1.49752	1.33977	0.817525	3.85692	3.38409	3.25589	2.26442	2.33477	1.44795	1.31173	2.05217	1.4936	3.40544	1.10315	0.337708	4.09255	2.04126	2.2737	1.42193	1.51488	1.66898	2.67302	1.12117	1.7979	1.37944	1.08577	3.17232	1.13213	1.00062	1.55165	1.56723
ANO6	0.288494	0.00939578	0.0247295	9.23846	7.52392	6.28553	6.73858	4.37462	4.37173	7.82399	7.57791	8.84707	4.92126	8.91818	4.82646	8.32997	5.73406	5.56884	2.44728	6.2483	1.93543	7.70894	5.07821	9.46641	7.0203	6.47765	5.1015	5.93826	5.91486	5.05781	7.7966	4.30393	3.68583	5.03188	5.24208	6.24918	9.36568	9.42886	8.33398	2.39712	5.47985	8.3731	7.52779	6.21225	5.2535	7.37855	4.17567	7.18785	6.76467
ANO8	0.808975	3.82506e-05	0.000214101	1.69026	6.06908	3.91596	3.32872	2.73533	5.61615	3.9646	4.80389	2.0079	1.85457	1.61113	4.77598	3.7067	1.14608	0.913445	1.87928	2.68425	3.30962	3.55459	7.05697	3.17103	1.89829	2.92191	4.20006	3.85719	1.99366	5.00677	1.33045	4.23504	2.0719	0.532965	0.637508	1.51645	1.90134	4.92736	4.03673	1.48677	2.68829	2.30306	1.76438	3.76401	4.25006	2.11288	5.91023	0.937885	3.12353
ANO9	0.314417	0.393011	0.515197	0.162702	0.450017	0.448746	0.715221	0.460068	0.19924	0.585165	0.173841	0.0805328	0.123972	0.0668474	0.246285	0.0537355	0.114918	0.122121	0	0.150723	7.74691	0.48039	0.503569	0.724238	0.126894	0.213076	0.210569	0.343787	0.595064	0.099782	0.027365	9.43258	0.287653	0.197318	0.0255691	0.0320115	0.358865	0.244486	0.789781	1.55403	2.40288	0.145849	2.37666	0.136006	0.176774	0.116888	9.90805	0.162667	1.84837
ANP32A	-0.267539	0.00293679	0.00920965	58.9611	26.7598	31.1218	33.5032	12.8701	31.9389	40.9867	15.0899	43.0691	40.8002	46.4202	10.1543	36.9024	31.4855	37.5035	16.8301	40.6934	21.0913	33.9024	21.5591	42.3078	34.8086	36.5431	24.7006	21.6387	31.8548	22.7001	40.1671	19.3278	10.6503	36.7448	46.8928	45.6309	40.5251	36.7669	28.949	21.9148	17.3117	23.8201	28.2772	9.84739	35.2808	16.1328	28.1378	50.3062	38.2901
ANP32B	-0.139912	0.220263	0.328245	78.3047	129.094	106.396	107.985	138.211	106.845	143.321	75.5323	162.727	184.193	121.337	95.9448	113.342	96.1596	251.986	63.3391	172.949	142.225	148.075	181.364	135.779	149.948	155.292	169.86	196.471	155.604	202.543	191.614	65.4777	179.726	255.874	295.025	129.367	141.475	125.913	50.2141	165.756	122.79	191.496	150.521	104.314	130.991	208.342	62.1963	145.038	108.251
ANP32E	-0.246357	0.0568509	0.109847	26.8309	20.5329	24.7888	29.8832	15.6599	18.2768	29.5686	9.97719	42.3604	26.1478	35.8333	14.2291	36.2063	21.3691	52.251	12.8978	33.44	17.9095	26.7881	17.8788	25.7607	47.5419	40.5187	20.3548	25.3541	13.8957	17.8674	25.7726	11.2628	9.85044	45.0719	52.389	26.1804	50.8211	25.865	15.298	17.672	14.8516	39.2583	28.7365	11.7086	33.5237	9.25769	10.0889	40.0508	21.7823
ANPEP	-1.3971	4.66532e-06	3.28424e-05	2.09632	1.45968	2.78765	3.22024	2.4803	0.211572	16.1128	1.03377	1.488	3.21214	2.47028	1.29021	3.78889	0.995769	1.9063	0.79793	12.5115	1.66377	2.42885	10.798	4.95204	0.452755	1.4481	2.03159	1.60629	9.38366	3.0516	0.732281	3.82236	5.49824	6.95645	3.68178	1.85601	0.800264	2.90773	4.52879	57.1512	3.49375	1.51779	1.22502	1.55978	8.55986	2.30868	1.56123	0.98459	4.37046
ANTXR1	2.72027	2.40261e-09	3.28183e-08	1.11045	0	0.35448	0.054238	0.0268375	0.360941	0	0.417463	0.0458033	0.407387	1.68977	0.166015	0.230915	0.0871464	0.162066	0.738669	0.669468	0.231031	0.0117516	0.645238	1.84859	2.98309	2.31604	0	0.608316	0.310241	0.737768	0.477294	0.246658	0.0484752	0.024939	0.0193901	0.424822	2.48329	0.60771	0.0299461	0	0.233615	0.165904	0.121504	0.103139	0.0191507	0.332401	0.121188	0.539684	0
ANTXR2	0.774421	0.000110416	0.000538982	9.96516	2.00798	2.55316	8.41609	3.94167	2.83483	3.21792	2.44307	0.456083	5.95477	3.86991	2.47963	1.78084	3.47101	1.61376	1.94097	3.69891	1.72535	7.22569	1.71549	9.10354	3.78485	4.94606	6.81441	0.630964	8.89315	2.13481	2.13523	3.50219	1.54862	3.24896	6.11404	5.47902	9.42793	9.31615	9.64133	1.61464	0.833557	1.14721	5.8477	1.52338	7.34162	2.37207	2.74864	2.23911	3.12745
ANXA1	-1.38986	0.000122832	0.000590437	4.45299	2.47752	3.94405	16.1898	8.47643	1.17495	40.4403	3.54867	1.50694	6.74845	3.97243	1.11722	1.73069	2.6899	43.044	0.0946849	2.81304	8.41043	9.08932	33.627	28.1258	4.55897	9.50465	6.5909	1.87142	16.4493	12.7984	1.63859	3.73788	0.782926	66.4158	18.8598	1.13266	11.5379	13.4935	12.1453	60.1011	7.21088	3.40731	32.1983	3.40563	32.3394	9.30563	4.49457	15.6896	28.7597
ANXA11	-0.116931	0.339589	0.460268	11.3753	25.608	25.0573	18.3388	15.1982	21.5403	26.0074	12.0625	19.1714	21.8744	11.86	7.86123	20.7391	46.6368	26.4897	41.2936	25.1975	17.8338	18.1119	22.1184	20.4139	13.8967	15.8638	9.49695	11.6767	31.3473	15.6237	20.6706	14.3874	6.43183	24.098	19.8175	10.3514	12.6903	15.7463	21.8821	27.062	20.2153	14.1257	28.6216	6.74321	19.7017	20.3688	13.0112	17.0937	22.9855
ANXA2	1.635	8.24978e-13	1.97524e-11	28.841	15.2952	11.4426	18.1955	28.4787	10.4879	3.34663	17.242	6.18885	22.5714	18.9499	34.2057	10.0797	45.4458	26.093	12.3332	4.5741	14.3581	8.57874	15.1216	18.6134	9.40802	13.8891	16.5894	20.9987	34.6376	15.231	20.7506	15.3548	31.9025	14.6201	28.094	8.47787	23.2239	7.33768	30.333	9.99076	21.9081	5.24936	52.3705	24.8741	27.3031	4.62495	10.829	4.33378	10.7049
ANXA2R	-0.676048	1.2223e-06	9.63908e-06	2.63361	10.3765	4.42631	4.21735	4.23494	2.8219	6.94946	2.48729	3.03775	3.76253	4.05763	1.13901	4.65963	7.0552	6.59206	2.53395	10.3065	8.83109	4.19254	5.8724	3.58429	2.5088	7.3291	10.0948	4.32262	11.2231	7.33301	4.20009	7.61528	2.91008	10.0095	7.7824	3.45593	3.15077	3.46273	5.23912	4.23071	3.12546	6.82947	14.5884	2.40591	4.79574	7.29778	8.73025	8.83357	10.1511
ANXA3	-1.53477	0.000147628	0.000691932	3.06646	1.3631	1.63109	6.09479	1.50073	0.321864	33.6613	0.737188	0.463472	4.45603	3.0507	0.0663105	0.911479	1.30879	3.847	0.0280993	0.965254	0.210924	4.48733	6.5851	10.38	1.01471	4.56086	1.0205	0.0347109	8.83196	5.04738	0.663105	0.131362	0.0387243	34.5854	6.7845	0.601166	0.380449	6.99403	3.01422	14.6249	1.56763	0.441775	1.81185	0.823921	19.4597	3.75294	0.0645405	6.25748	7.91282
ANXA4	-0.0964119	0.607619	0.709931	2.91075	0.548919	0.863483	2.58882	1.65643	1.64405	6.60506	1.24762	1.43236	3.64914	2.01635	0.426941	0.994863	8.54862	3.77251	0.824985	6.19465	1.65681	2.1566	1.47378	3.69297	2.01145	2.12759	0.675823	1.75213	4.47955	1.83699	2.37379	1.87198	0.219408	3.03746	2.28184	3.75575	2.6315	8.27303	2.95727	0.631511	1.34577	3.35257	5.49952	0.37346	3.29383	3.79319	1.56245	4.02254	3.79378
ANXA5	0.317913	0.153198	0.245655	47.7468	53.5233	52.6349	63.357	18.8243	49.1847	20.6636	53.4063	47.1199	12.0048	71.5241	44.1151	49.7996	78.8055	130.977	57.8847	1.98226	46.9229	1.1413	61.6349	14.2745	69.6252	55.3611	5.35405	23.2683	76.6956	50.2173	75.9698	23.3638	37.5976	34.5143	46.8695	0.68764	63.8729	4.30704	54.6122	15.3787	39.9571	30.6337	49.7147	37.6185	17.1524	2.92934	29.6422	58.6535	27.8985
ANXA6	0.107684	0.471425	0.589644	29.6499	18.2951	17.8779	24.7041	16.15	32.2318	25.7232	14.3487	21.415	33.0842	32.7738	6.07182	22.2276	61.222	39.4228	49.841	20.4647	33.8485	46.3652	17.9337	43.7601	32.3644	19.7127	13.4523	28.9656	93.2833	22.4252	55.4601	32.4475	1.7912	34.6039	40.0937	22.9376	43.7122	18.1445	40.1514	12.855	15.5381	32.7228	77.4549	3.7644	33.6776	17.9809	14.2565	27.9767	40.6129
ANXA7	0.66092	3.21533e-09	4.30786e-08	41.481	28.5252	40.186	42.8633	68.8467	39.7056	58.7641	25.7002	64.0553	39.0751	43.4446	46.5289	42.0708	41.7209	60.5849	23.5897	55.757	24.8243	37.9436	36.9815	47.1594	31.9236	37.5338	69.1537	16.5894	41.3783	28.7817	46.2916	17.8705	21.5575	54.2766	75.0839	27.5618	27.143	55.1441	34.4282	33.468	35.076	52.6132	43.8994	35.9857	43.7603	55.5802	16.405	30.6482	25.5219
ANXA9	-0.510545	0.0492036	0.0974019	0.430161	0.695324	0.381348	0.486241	0	0.639638	0.605382	0.0984878	0.136875	0.210704	0.22723	0	0.121773	0.703137	0.207559	0.236505	0.439152	0	0.421408	0.177077	0.240181	0.431342	0.160955	0	0.0973843	0.379268	0.169591	0	0.122849	0	0.223577	0.0869155	0.163222	0.152483	0.877235	0.671162	0.122849	0.104717	0	0.453867	0	1.28764	0.297996	0.724296	0.276471	0.349058
AOAH	-0.533741	0.0794328	0.144459	1.24678	1.62777	1.88468	2.57172	0.625825	0.450201	4.81403	0.256181	0.391634	2.33844	0.630461	0.145175	0.570148	1.8696	2.05159	0.328097	0.951913	2.9246	1.37018	3.74624	3.59228	0.718068	1.96773	0.744732	0.354634	4.86687	0.705809	0.725874	4.85711	0.282599	3.83826	1.31126	1.69825	4.12496	0.864686	3.98039	8.11649	0.980585	0.472846	20.5892	0.192408	3.92987	0.87848	5.84038	2.26529	8.67999
AOC2	-0.504566	0.0056389	0.0161108	0.63348	0.955711	0.480476	0.27847	1.40546	0.801597	0.891521	1.42138	0.423297	0.579219	0.104108	0.575344	0.753187	0.429533	0.213965	0.704322	1.15691	0.305014	1.23084	0.811299	0.453921	0.355724	0.884917	0.632456	0.669265	0.347531	0.58275	0.0639271	1.2664	0.671984	0.691431	0.418123	0.373909	0.314379	0.222111	0.46125	0.844267	0.503763	0.624648	0.249533	0.508357	0.53095	0.40959	0.373324	0.190002	0.287865
AOC3	-0.500069	0.0156084	0.0377588	0.421657	0.420975	0.102614	0.425228	0.436999	0.410041	0.453788	0.55653	0.165738	0.311834	0.183432	0.675813	0.221178	0.189202	0.0418881	0.731854	0.384048	0.358277	0.722887	0.547959	0.290829	0.174101	0.812067	0.165088	0.943362	0.0510273	0.376482	0.150181	0.595018	1.18399	0.360965	0.350813	0.131761	0.184638	0.186355	0.162539	0.595018	0.718532	0.300161	0.146554	0.70909	0.346482	0.160372	1.46172	0.0836929	0.338133
AOX1	0.163858	0.611192	0.71238	0.32314	0.411337	0.167108	0.133171	0.118609	0.0494634	0.170538	0.129474	0.247414	0	0.248933	0	0.0800423	0.0256765	0.306968	0.233185	0.360822	0.0486215	0.0346244	0.135793	1.16431	0.0567049	0.158695	0.100818	0.22404	0.0415492	0	0.091714	0.0403747	0.0714128	0.330657	0.11426	0.16093	0.451028	0.849745	0.044116	0.0403747	0.103247	0.407345	0.238664	0.0911652	0.0282124	0	0	0.136295	0.252382
AP1AR	0.119219	0.333648	0.454021	9.18797	5.67735	4.81885	10.1832	2.04102	7.12182	5.54823	1.82763	13.4256	8.19242	9.63814	3.30437	6.06899	8.03594	3.85166	9.94794	8.1105	5.96129	9.94262	2.78528	10.2193	16.6491	9.68583	6.01782	2.78818	6.36775	3.4618	4.6853	3.97318	2.36172	6.75677	9.35472	9.28859	15.1991	9.66934	7.40165	0.521073	2.665	5.78289	6.35287	2.30412	5.78021	7.32051	8.54444	9.12486	9.21648
AP1B1	-1.12837	1.57362e-14	4.72987e-13	24.2753	45.4894	28.1465	19.7937	10.3279	45.1727	27.1146	29.487	22.777	28.8707	23.6034	14.3041	26.0867	32.3693	23.2895	65.4972	58.4824	21.0212	20.179	21.2323	22.692	20.016	18.3225	9.88998	21.4309	28.0617	23.0378	30.7815	25.8666	8.32383	11.7537	13.389	20.5909	30.4078	13.4219	23.5225	15.0193	20.5695	21.0349	17.5592	13.088	24.0918	56.7269	20.17	28.1862	42.6564
AP1G1	-0.154921	0.177266	0.276161	5.24262	5.19197	4.58731	6.0782	14.7443	3.20997	4.35785	11.2194	3.91517	5.26777	5.92026	20.2804	5.56906	5.63878	3.00303	2.01901	5.48957	5.70789	5.21229	8.70691	5.14262	6.78597	7.44126	23.875	10.3002	3.13263	6.07784	2.38229	13.3204	25.2046	4.75921	2.73185	5.12119	6.49174	5.89687	6.96483	25.0677	14.2104	7.91506	5.47979	22.0812	4.39695	6.905	7.31747	7.39092	6.46668
AP1G2	0.484755	0.000251522	0.00109646	19.1492	38.2721	35.1183	33.4493	25.0017	38.0431	27.4989	31.6289	32.125	23.3365	19.211	19.8003	40.2191	42.237	23.0523	32.9774	36.0233	70.933	22.2859	27.1133	19.4104	23.2281	35.9442	17.0553	35.374	19.7143	37.0423	21.3765	82.6774	29.3967	20.7766	22.0677	17.487	23.8993	13.605	36.5335	8.00104	28.1401	21.9419	32.4679	22.7908	28.8861	46.9427	92.3321	12.0225	29.9976
AP1M1	-0.224513	0.0366413	0.0763881	5.23925	6.23743	7.17936	4.72636	2.67492	6.12896	5.09874	2.69051	4.35657	6.07733	5.96692	1.64288	4.78879	4.49686	3.95592	13.4527	5.14283	5.5829	6.62617	4.10995	4.63107	4.06668	3.92662	1.50713	2.35102	8.28873	3.52318	7.6116	3.79307	2.60905	3.97712	3.71065	4.6594	4.35932	4.22972	6.12302	4.12087	1.94261	2.24678	5.39782	1.30409	5.32275	3.799	4.53248	5.16393	5.8988
AP1M2	-2.55171	9.09874e-21	5.90667e-19	0.0506822	0.286735	0.0524195	0.0668379	0	0.124128	0	0.081228	0.0564439	0	0.124939	0.0767183	0.0502163	0.0644348	0.0855925	0.195058	0.301826	0.122015	0.217223	0.29209	0	0.21345	0.53099	0.0843338	0.160636	0.208534	0.839224	0.153437	0.10132	0.179209	0.0921977	0.0716837	0.0448724	0	0.076158	0	0	0.518195	0	0.224596	0	0	0	0	1.25411	0.403041
AP1S1	-0.632905	4.13633e-05	0.00022908	15.7488	14.7673	16.892	14.1345	5.28109	26.6961	17.136	15.1911	14.616	36.9996	19.771	2.53843	12.9311	17.7976	34.7235	41.3431	16.3261	8.7765	19.3123	6.30299	12.4675	13.1016	8.40269	1.81983	6.23943	24.2997	10.6645	25.1636	6.41336	1.16014	8.88656	17.9436	16.8484	12.8453	10.7369	10.1929	2.62365	8.07597	12.4508	9.80081	0.767944	17.5183	18.6212	7.30461	34.197	18.057
AP1S2	1.35934	1.26705e-20	8.14144e-19	14.4635	11.2905	11.9589	22.5469	39.7926	6.44972	17.5175	12.7938	24.196	13.6855	27.6412	23.2327	13.1686	26.1305	23.0362	8.97394	13.9677	16.6423	10.6874	17.4102	10.5743	25.7923	22.7945	13.0433	17.7367	13.883	18.2261	28.9008	12.4623	34.3008	17.2163	17.5469	13.9895	19.1443	14.8704	20.0437	8.10257	16.3026	26.364	19.7541	23.6509	11.8409	24.8425	9.15416	12.9356	7.59621
AP1S3	-0.310614	0.276796	0.393139	0.157158	0.118549	0.0541815	0	0.974236	0.096225	0.331761	0.0419792	0.0583411	0.08981	0.0322846	0.674025	0.0778563	0.099901	0	0	0	0.504465	0.044905	0.226431	0.102374	0.294167	0.0343024	1.43828	0.0830176	0.107772	0.0722861	0	0.523627	0.416774	0.28589	0	0.695711	0.519953	0.157436	0.400504	0.314176	0.178538	0.176098	0.270837	0.591169	0.109768	0.042339	0.231541	0.471368	0.208294
AP2A1	-0.233605	0.0515806	0.101311	5.36291	9.04413	11.12	6.70018	4.546	13.3309	8.75718	7.11459	4.92951	9.75136	5.51901	4.73868	8.79667	10.9612	10.812	17.7595	7.65584	10.5326	9.52407	10.1669	8.02324	6.39399	7.10731	4.07758	5.99794	12.3263	6.24942	10.1182	9.69514	5.05829	9.07899	5.24429	6.13397	6.52631	5.5427	7.28655	18.2104	4.21957	3.95057	8.03555	3.84161	13.2804	5.43353	11.0012	5.26712	7.72494
AP2A2	0.44689	0.000126119	0.000603705	4.98299	7.89092	5.56321	5.22027	1.96007	10.6571	6.14436	4.4969	4.09727	6.38715	5.15173	1.90333	6.40218	8.28894	2.77233	8.45374	5.3526	5.49363	10.9081	3.8693	5.22162	4.5764	5.18402	2.59595	3.524	6.49094	3.82353	5.37514	11.7305	6.13391	4.97713	4.05085	6.30844	3.64005	4.94225	7.40056	3.23519	2.61883	2.1447	5.67527	2.69776	4.66765	9.65429	11.8356	3.26064	6.17673
AP2B1	0.281497	0.00400714	0.0119985	49.4868	40.8159	37.7984	27.9887	22.4384	29.4849	27.5998	17.4695	56.6114	25.7613	47.3603	18.8727	30.3628	47.6657	31.9458	21.6489	27.7972	22.7165	40.5816	27.6165	35.1747	33.7393	28.7628	16.2917	15.7503	43.997	22.0612	45.984	16.0251	12.9694	21.7659	19.0985	26.1103	36.442	18.3015	46.0043	14.0441	20.7924	35.9155	23.2014	15.7778	33.552	21.2531	14.2942	35.8149	29.7562
AP2M1	0.0351666	0.755872	0.826126	72.3375	68.8757	83.8459	54.7921	45.6326	57.798	55.0854	62.1646	119.659	121.318	72.8178	53.5706	77.2127	90.7964	114.673	115.834	56.8484	43.2816	65.6883	63.0007	57.6338	48.8543	51.7235	43.6558	32.0801	119.113	86.9899	112.034	19.8569	14.2657	57.9844	51.9571	79.8373	49.0012	55.8914	60.7102	55.9861	52.8693	69.1907	47.9552	33.867	75.3091	62.8881	28.295	64.1925	60.3608
AP2S1	0.0723595	0.593112	0.698229	22.9821	26.7493	25.745	24.0553	24.4931	25.6836	24.2808	23.0075	27.5015	44.7817	26.379	13.7558	18.9213	36.5856	74.7331	79.0725	22.2748	45.3405	27.7722	25.617	13.5766	23.1112	21.646	14.5734	24.6282	42.5388	28.8956	52.4316	9.08346	20.1412	47.6772	40.8877	23.8457	18.4643	33.2973	17.9804	32.5161	21.0964	21.9592	26.8472	17.3396	37.2553	16.9246	19.7919	32.5151	21.5453
AP3B1	-0.205465	0.0971889	0.170449	6.07871	3.19587	2.98477	2.63164	5.25873	4.32341	5.57358	4.03469	9.00923	4.35098	6.83023	3.71774	3.69582	5.21065	6.04021	1.35879	5.99682	2.40207	3.6843	4.46754	4.97967	4.43918	4.14118	6.28343	4.3787	4.48432	4.4693	7.55167	2.85389	1.65547	4.66334	4.19023	5.72166	4.26603	5.74348	4.8284	3.71312	5.04847	11.476	4.73902	4.59627	3.75253	4.76402	1.62833	9.35776	4.51659
AP3D1	-0.474831	3.57593e-05	0.000201861	10.6848	14.8799	13.8712	9.84119	5.00573	16.4073	10.9061	9.51362	7.17749	10.1692	7.39698	8.29425	13.9991	6.56817	3.67943	11.0462	13.1302	11.8722	13.4534	7.93227	11.6514	4.28568	8.11557	4.25487	8.74543	10.3333	8.69506	6.18119	13.4056	8.25738	5.24495	4.35473	8.90559	10.9742	7.58674	11.1426	8.94575	7.22527	6.94673	6.93766	5.69271	11.6636	11.8305	14.8002	7.61568	12.2719
AP3M1	0.201835	0.0995249	0.173652	7.30735	5.30457	5.73217	6.00728	12.7444	4.35796	6.70458	5.9926	9.57543	8.8941	6.97151	8.61913	8.19925	10.9793	5.28887	2.09403	9.67551	3.24425	7.59795	4.97704	11.2573	6.98104	11.6826	11.7802	3.85004	7.45803	2.74998	8.36056	5.69152	4.06031	10.151	7.11393	8.53663	7.58254	11.9929	6.50914	4.13584	9.08849	8.95791	7.17736	10.8522	6.20418	6.56552	4.58602	12.147	6.29618
AP3M2	-0.1618	0.188532	0.290186	3.87981	2.48834	2.57041	2.66438	7.94517	2.27702	2.84333	4.15497	4.2014	3.78043	4.5838	4.27613	2.99382	2.68224	3.35161	1.10098	4.19515	1.59261	3.46369	3.65796	2.8651	3.16257	4.05077	3.65933	4.30676	2.50122	3.7747	2.67935	3.46705	4.86795	2.89471	2.85755	5.35046	3.50483	4.31206	2.49951	4.11042	5.27088	3.7023	3.85593	4.76168	2.3727	4.24839	3.31905	5.71117	4.08265
AP3S1	0.19348	0.163189	0.258679	13.5439	13.7368	10.1976	13.8355	36.13	5.04865	26.2703	16.9829	33.4495	18.6478	22.2728	20.6077	11.0205	12.7135	43.1979	7.24714	23.9046	13.2621	15.3393	17.4243	16.8681	15.861	17.875	29.0757	27.8579	22.0164	16.849	37.8694	5.89213	16.439	35.106	32.1088	12.6126	14.9752	18.0846	12.2631	26.5847	17.8777	45.2925	17.2594	19.9037	12.8418	22.1763	8.47798	22.0214	14.4696
AP3S2	-0.237648	0.0905936	0.160854	4.14245	1.75941	2.29927	1.98651	0.642086	2.00082	2.63282	0.467265	1.67759	3.20726	2.74009	0.790705	1.63693	3.59851	1.68227	1.32467	2.54651	0.614156	2.49916	1.45855	3.44228	1.27904	1.51136	1.45539	1.27058	3.62378	1.1231	2.59278	0.825695	0.343635	1.56901	0.89345	2.92547	1.95932	1.3143	3.10465	2.76851	1.07645	1.33942	1.34583	0.694581	3.52968	3.20071	0.715906	2.81466	3.00853
AP4B1	-0.202308	0.146094	0.236583	2.86326	3.92557	2.91817	3.7484	4.70505	3.64701	5.05903	4.28746	2.18791	4.1802	2.36995	4.77706	4.03797	4.2779	2.82364	2.25219	4.92874	13.2831	5.14165	5.72129	3.26743	4.40099	3.96871	3.33854	5.13367	2.3648	4.41237	1.8349	14.7487	15.0017	5.39874	6.11892	5.03307	2.54112	6.06118	3.5609	5.2644	5.6627	2.83832	6.02005	5.22017	4.7296	6.75657	16.6275	4.65438	6.31563
AP4E1	0.107944	0.372896	0.494555	7.54779	2.12214	2.22367	2.45325	1.67159	2.20333	2.51072	2.54155	2.53024	1.37677	4.00319	2.46969	3.39927	1.89979	2.16309	1.46711	2.79683	2.16582	2.23507	1.49391	3.65028	3.31792	4.93233	2.43574	4.66368	1.69395	2.20925	1.93882	2.86537	1.96794	2.80156	2.48014	3.26703	5.18352	3.48271	3.76373	2.1033	2.36452	1.51721	3.06323	2.20253	2.00222	3.17951	2.74074	3.2071	3.15269
AP4M1	-0.61126	1.04551e-07	1.0311e-06	3.01794	7.5287	4.74353	2.5384	2.46553	5.61626	3.31086	1.86618	1.90546	6.68131	3.30977	1.29495	4.5677	4.32024	2.80922	11.493	3.90587	5.20602	5.80541	2.41948	1.74146	4.00321	3.04982	1.66074	2.29717	4.64433	3.27905	3.77694	5.22563	2.18467	3.45829	4.20128	4.73384	4.24551	4.32068	4.25644	1.42517	2.30818	1.43787	3.44001	1.39447	4.04983	4.83988	6.8621	5.07829	5.56122
AP4S1	0.547803	2.30282e-08	2.58944e-07	1.97297	2.1621	2.00846	1.65947	1.21647	1.5124	1.55229	0.722044	2.40487	2.32598	2.068	1.31688	2.27806	2.52808	1.46921	1.29543	1.33223	1.2342	1.6779	0.790862	1.943	2.50803	2.88898	1.11155	0.566239	1.72584	1.39338	1.83423	1.61494	0.686642	1.86519	2.19725	1.81557	2.12016	1.87919	1.73066	0.652189	1.11186	0.772891	1.51456	0.724627	1.6493	1.05468	1.28173	2.09678	0.988323
AP5B1	-0.82196	0.00244367	0.00787907	2.51896	7.15191	5.62071	4.67529	0.7762	6.92616	20.942	3.1026	1.29876	4.02526	2.47234	4.16604	4.27522	3.14317	1.73313	3.91972	3.63915	1.12301	3.37882	9.65572	11.281	1.57166	1.40507	3.57052	1.40455	8.87691	4.6023	2.08302	1.11904	0.206178	2.41845	0.725747	3.94417	5.15084	3.6099	6.47033	29.7013	2.82191	2.85391	3.47973	2.4215	12.9999	3.2423	1.44325	2.91191	5.8028
AP5M1	0.368765	0.00148141	0.00511569	3.90851	2.12357	1.77193	2.3842	2.03924	1.45485	1.82949	1.55914	3.12561	2.49924	4.26573	2.5933	2.35425	3.38204	2.82057	1.30324	2.04051	1.40936	1.69732	1.075	2.86851	3.52905	4.26175	4.25459	1.84181	1.93052	1.75816	1.7723	2.49552	0.943674	4.04054	2.72752	3.34614	4.50742	2.72959	3.83628	1.4801	2.31792	1.62063	3.11564	2.03372	2.15267	2.57445	2.76507	2.83713	2.9243
AP5S1	-0.36108	0.00345594	0.0105637	1.676	1.50324	2.60018	1.26685	1.84054	2.29015	2.53129	2.91542	1.57062	2.59301	1.15886	1.516	2.00486	3.22216	2.3472	3.85447	1.99621	0.984119	2.3302	1.96323	3.29527	1.49205	1.39189	1.29238	1.16606	2.10244	2.90495	3.3414	1.34838	1.19248	1.5988	2.19705	2.02676	1.5215	1.58171	1.96444	2.28816	1.84596	3.71018	1.02652	1.99899	2.16992	1.05723	1.20452	2.73568	1.81114
AP5Z1	-0.0415101	0.762684	0.831739	3.83667	10.7144	7.71686	5.51181	2.04547	11.6757	5.60629	8.81793	3.80009	5.37402	4.10515	3.26215	6.79399	7.03641	6.58969	17.0699	5.21138	11.9486	6.36765	4.61045	5.26438	3.91925	5.04591	2.74381	4.52774	7.25492	5.11392	6.20303	15.5031	3.81009	3.29666	4.27192	4.19188	4.25369	4.28097	12.9455	5.45057	3.36635	3.2929	5.81206	3.16894	6.63666	2.61264	21.552	4.24185	8.27213
APAF1	0.398603	0.00779524	0.0211672	15.722	10.9498	6.56012	10.872	3.38886	10.5038	11.8419	6.50403	7.44301	12.147	14.6912	14.5841	8.22453	5.98921	3.37882	5.15157	8.14601	2.28875	11.1415	5.19279	12.7556	11.434	7.50739	10.2707	4.07007	3.67815	8.86963	3.04999	5.36126	11.9914	10.1701	5.9405	9.54782	16.5483	17.5479	10.2283	9.64459	4.66671	9.61607	6.4557	11.8281	12.1506	3.46338	5.22637	4.96345	6.67363
APBA2	0.305797	0.375008	0.496776	0.179694	0.314227	0.219645	0.603205	0.223854	0.220047	0.919599	0.157087	0.0363857	0.205377	0.20135	0.222549	0.0647423	0.249222	0.358644	0.0209568	0.155654	7.74752	0.644137	0.972839	0.638478	0.16053	0.235328	0.108729	0.129439	3.39432	0.202872	0.0494554	4.01683	0.115525	0.38632	0.115525	0.0433895	0.891769	0.343659	1.0705	4.24543	2.42184	0.131793	5.04327	0.122899	0.205377	0.528112	4.52471	0.514463	2.67238
APBA3	-0.250059	0.0516333	0.101399	3.11023	4.98175	4.47015	3.48907	1.26517	7.38241	3.63814	3.33394	2.00181	3.30086	2.91252	1.13114	3.32176	2.49062	2.45575	10.4156	3.03091	3.59799	3.92987	2.0563	2.74304	1.64444	3.01521	1.00818	1.82433	5.44295	3.23273	6.66455	3.79522	1.28543	2.46156	3.14216	3.59411	2.90662	2.83754	4.19102	2.94735	1.34222	1.68369	5.36994	1.42826	3.44192	3.23194	6.66519	3.65724	5.16237
APBB1	0.966692	0.000194748	0.00087972	1.86162	1.96115	4.20496	2.17285	1.34044	2.13556	0.933536	5.48707	0.333626	3.20377	3.79791	2.72078	4.53704	6.82824	3.28846	10.6235	0.203888	8.13925	4.97074	5.77546	3.78439	4.44582	3.95122	0.498476	5.01867	5.15049	1.86017	6.25132	8.42704	0.756616	0.856362	0.39344	0.34101	4.72553	0.225076	7.29156	7.22929	6.41756	3.04984	7.01697	2.96207	0.836948	9.85762	6.9987	0.914557	4.6187
APBB1IP	-0.216705	0.150439	0.242249	37.8263	103.876	72.6193	54.0843	23.5611	55.8991	56.7648	16.4886	44.3866	77.5742	56.8377	10.0692	62.9203	87.7238	15.8037	79.8411	74.764	14.6572	93.263	54.2561	81.3851	44.951	49.9067	28.9851	24.1208	63.0902	18.1635	28.6291	22.821	7.82376	40.7123	62.7894	56.7736	41.3351	32.2954	42.7293	7.15621	34.5348	82.2435	35.9317	16.9644	78.4726	37.0415	27.9895	54.1484	72.784
APBB2	-1.3506	4.67666e-09	6.04701e-08	0.424384	1.07798	0.277691	0.13706	0.356048	0.143179	0.0243776	0.38866	0.559437	1.22745	0.181478	0.694835	1.04691	0.429429	0.848341	0.166663	0.0103156	0.479565	0.185602	0.92341	0.12694	0.218854	0.0907389	0.417933	0.699985	0.0890891	0.394382	0.550624	0.346283	0.367492	0.299351	0.514489	0.260714	0.580251	0.0130143	0.416208	0.986905	1.07739	0.221267	0.255869	0.351854	0.0846896	1.42797	0.306244	1.2956	0.46244
APBB3	-0.255908	0.121568	0.203877	2.53318	6.31646	3.32353	5.62964	3.26007	4.33712	4.35727	4.21027	3.63093	3.53863	1.35879	4.29607	6.53036	1.66992	0.792231	1.65497	2.09524	8.01839	2.89525	3.62725	2.10851	3.16106	1.7816	2.1466	1.11512	1.73715	4.43408	0.887617	6.14259	1.53433	1.15205	1.75826	1.70286	1.57143	3.66552	4.35498	1.45359	3.39741	5.99234	4.22696	2.75279	4.325	4.73924	7.67165	2.77005	5.51579
APC	-0.12225	0.400312	0.521743	1.42518	0.847122	0.531772	1.01111	0.93587	0.6517	1.19327	3.20934	2.53148	0.927844	1.24521	2.77174	1.70701	0.630725	1.47763	0.497585	1.2355	0.86862	1.05156	1.04835	1.67461	1.58286	1.71286	1.47091	2.12988	0.519593	1.40648	0.846541	1.82126	0.877102	1.24707	1.18648	1.78091	2.35013	1.70782	1.93092	2.3983	1.66006	2.63192	0.852744	1.72367	1.07103	1.61842	0.69105	1.55225	1.82401
APC2	-0.672493	0.00139238	0.00485215	0.0355941	0.0503434	0.147257	0.129086	0.0174199	0.365044	0.0876627	0.142616	0.0495506	0.193237	0.0877446	0.215517	0.114617	0.0791919	0.0300558	0.513709	0.116585	0.171382	0.144928	0.0427364	0.0521694	0.0624608	0.0699215	0.0148069	0.112814	0.0915335	0.0736733	0.0673491	0.21347	0.094394	0.0647504	0.125859	0.220597	0.0662414	0.0601714	0.0971881	0.0355784	0.0454911	0.0478607	0.078867	0.281173	0.161596	0.100687	0.183544	0.110095	0.131419
APCDD1	-0.261384	0.367162	0.488902	5.4	4.20871	6.97161	5.82654	0.18481	7.15601	0.664303	2.8445	1.99762	2.67589	3.14176	2.08638	6.54763	16.8031	2.99734	5.40155	2.47372	1.13638	3.75488	0.888655	1.64196	2.41206	7.41805	0.157088	1.22678	1.63143	1.4069	0.685934	0.981384	0.968056	0.721292	2.1364	2.03944	9.37017	1.87254	4.90794	0.0754911	0.868716	0.25388	1.64553	1.81821	11.6843	0.4578	5.56354	2.67581	2.87427
APEH	-0.187283	0.137239	0.224845	14.2036	14.5213	19.1149	10.776	3.57561	20.8954	17.4863	5.39247	11.9373	25.0784	13.0339	2.10999	10.9774	25.3602	30.8869	28.1492	10.1045	14.5803	21.6929	12.3502	12.493	14.7776	10.827	2.83931	6.20803	16.4644	8.92077	31.6499	12.2515	1.91204	14.7771	13.4268	13.6393	12.404	14.4273	14.8042	12.9721	9.00987	7.9496	17.7858	2.96524	15.5103	11.4989	14.9422	19.4355	13.8697
APEX1	0.574491	1.23313e-06	9.71844e-06	357.396	272.109	330.387	195.606	255.887	184.002	199.282	87.8216	367.545	481.238	213.841	163.82	220.825	240.008	493.85	304.392	151.01	117.023	157.438	159.786	221.204	250.405	203.364	238.393	179.427	308.939	261.646	449.583	97.8881	108.028	154.988	328.86	403.922	189.56	271.248	177.268	103.835	258.433	250.881	170.674	146.816	237.2	115.118	140.251	276.174	137.344
APEX2	0.407771	0.000181211	0.000826274	13.6589	13.9291	20.7794	12.1302	5.34777	24.1578	10.025	6.15165	12.0923	22.0532	18.1568	4.65856	13.5333	19.7832	18.3954	42.232	14.621	10.3228	19.1187	9.00114	13.2788	13.6895	12.9517	5.81147	8.1103	21.6975	9.11366	14.7085	6.01418	5.80787	12.0777	12.8629	13.9607	12.27	12.1329	10.4993	7.81152	8.60316	5.06811	12.5144	4.26648	15.071	4.41573	11.9214	10.5401	8.40674
APH1A	-0.100039	0.403094	0.524493	44.1669	50.2308	67.1011	56.3284	82.4138	76.0637	44.8791	52.1962	52.4982	73.7808	46.1954	59.2754	37.4544	68.2691	73.2798	150.792	45.1781	32.28	49.0764	56.6991	44.2296	48.986	32.7499	71.9334	45.9792	79.8295	53.4996	98.3033	28.9364	27.7042	32.385	46.5658	39.7333	38.0011	59.3765	39.0988	41.2732	63.0406	41.7931	57.3188	39.3777	59.8469	58.4929	24.4672	50.0766	42.4676
APH1B	-0.54168	6.43843e-06	4.40039e-05	8.21052	2.88875	4.37273	3.85166	1.19948	2.63864	4.22533	0.851075	2.72952	2.59112	6.59566	1.7004	4.65437	2.57066	1.06927	1.23148	1.41092	1.72096	2.50358	0.804337	2.51456	4.50157	3.53069	1.25745	2.39515	2.47907	1.18368	2.28781	3.47058	0.866624	2.48934	1.90657	3.86974	3.4969	3.23785	4.14909	1.67404	1.7054	1.1809	3.83155	0.799015	3.96578	2.60813	3.18966	4.36471	4.71016
API5	-0.073828	0.490113	0.605859	30.6401	20.6105	16.7934	20.0127	17.286	13.4868	27.808	13.1467	27.7823	18.9988	33.6624	14.681	23.5935	20.336	21.0648	7.08775	20.1723	16.8439	20.929	7.43877	22.1596	28.2132	29.3208	27.2184	11.1642	15.8829	12.0181	17.0913	11.5272	15.2275	27.167	23.0333	25.6112	34.3628	40.513	24.3475	13.4082	19.8162	10.7054	23.0578	13.5041	17.1881	12.1284	11.801	38.5058	22.1733
APIP	0.182155	0.145021	0.235088	3.9527	3.87774	3.32709	4.21451	4.81558	3.07671	4.85265	1.65113	5.38549	4.78199	6.50462	1.87772	3.91636	3.98279	8.06013	2.34661	5.13359	2.93576	4.12717	2.54458	1.97221	5.10625	5.39676	3.11367	1.9325	3.84962	2.81416	6.87438	2.35376	3.41978	9.21759	5.53113	3.90912	4.85187	9.9993	2.52594	1.55516	2.47213	4.09925	6.30461	2.02466	3.52441	4.18021	3.22154	6.8106	3.72611
APITD1	0.21576	0.179656	0.278987	4.64586	5.11077	4.53816	3.48887	4.42108	3.83229	3.7232	2.37855	7.90474	5.30989	6.99888	4.00462	6.0736	6.23465	13.1856	1.24168	5.30291	3.57288	7.3011	5.33018	4.16125	7.97143	7.94333	2.57686	5.52184	3.18594	7.03399	5.66507	2.83788	4.56319	10.6817	20.6256	4.9131	4.80336	6.01153	3.38275	1.16095	2.85887	8.24248	4.19384	2.33014	5.13781	2.50324	1.7112	7.47528	3.59191
APITD1-CORT	-0.0929941	0.593226	0.698232	0.48766	0.662144	0.353063	0.514487	1.05011	0.597172	0.892193	0.390784	0.868956	0.445888	1.26226	0.442906	0.579811	0.557987	1.3177	0.563048	0.232331	0	0.376218	0.93682	0.1906	0.3423	0.510914	0.649161	1.08194	0.501624	0.807493	0.738176	0.0974889	0.5173	0.887117	1.93125	0.604461	0.484024	0.329753	0.745658	0.389955	0.831004	1.24586	0.576279	0.807135	0.476853	0.47296	1.14956	1.15184	0.554003
APLF	0.484848	0.00553381	0.0158393	0.283082	0.142359	0.0975951	0.456278	0.338656	0.240731	0.420525	0.428488	0.45538	0.413415	0.600915	0.28567	0.186986	0.439872	0.584308	0.36316	0.711794	1.32515	0.404428	0.407861	0.461006	0.574027	0.659068	0.130844	0.423687	0.0970628	0.173608	0.28567	0.817431	0.139022	0.629399	0.889742	0.905058	0.62438	0.661694	0.377883	0.125759	0.535989	0.380638	0.557541	0.236633	0.307565	0.940584	0.509748	0.459906	0.375192
APLP2	0.492951	0.00776016	0.0210855	14.5327	39.1071	25.9496	14.3789	15.6545	25.0439	50.2515	25.4637	26.382	59.7782	15.351	27.6062	28.2908	7.92654	19.0494	12.1522	33.2552	13.1608	50.5137	28.7137	52.5773	14.778	14.7129	32.8274	18.2812	23.8562	14.0685	18.0774	15.9262	16.5875	33.8611	24.9425	27.4536	16.7412	42.7814	14.3756	38.3855	15.3207	72.0891	28.0962	22.3879	31.2403	21.6166	10.2507	10.9592	21.4371
APMAP	-0.526538	0.00393452	0.0118092	42.2504	40.7182	43.8878	47.0953	19.4243	35.6962	116.862	31.7319	28.6191	39.4571	41.1991	12.528	24.1476	29.3572	52.3562	26.0452	30.2806	24.8785	47.035	42.3394	69.2527	31.3255	32.1569	16.2063	20.5794	69.7058	35.3336	41.6676	25.2294	10.7519	71.6187	47.7287	33.1968	33.1308	35.042	41.5506	88.4856	22.5187	30.4344	70.5831	13.2098	68.6652	30.1561	44.5975	40.7839	67.3743
APOA1	0.337875	0.149624	0.241245	0.236398	0.445808	0.326002	0	0.462777	0.289486	1.44167	0.378874	0.263273	0.540374	0.777008	0.23856	0.234225	0	1.99616	0.909813	0.938544	0.569117	0.540374	0.454134	0.461977	0.221245	0.103196	1.57344	1.12389	0.162112	1.41354	0.834958	0.787647	0.975205	0.43004	0.891616	0.697665	0.19553	0.296021	0.172127	0.157529	0.13428	0.847645	0.814793	0.118566	0.55038	1.52849	0.696575	0.26589	0.716158
APOA1BP	0.0655061	0.657853	0.751202	22.059	24.7627	33.5622	23.4256	33.7509	41.3365	22.5481	24.1894	21.2696	31.5811	22.1807	13.0928	16.9098	42.7312	98.035	113.717	20.8804	25.5746	28.3633	18.4561	17.0164	25.4259	19.3097	20.3812	26.4022	44.3065	27.8754	62.9155	15.0863	17.8577	30.2017	43.6795	25.2866	14.8364	35.6331	15.9771	9.86413	18.6961	18.9674	31.2125	13.3638	29.5981	18.3914	21.2103	40.742	20.5096
APOBEC3A	-1.59653	7.23579e-06	4.88358e-05	0.66622	1.93841	1.23046	2.25922	2.51524	0.233095	13.997	0.30507	0.158991	1.68605	0.6452	0.2161	0.282898	0.907498	0.562558	0.0610486	0.226715	0.687381	1.75404	12.8899	8.74165	0.601245	2.99138	0.633469	0.301652	5.67818	1.8386	0.0720332	1.42698	0	7.79106	2.28841	0.758378	1.29889	4.21892	3.22238	11.8915	2.9193	0.575881	12.0905	0.64442	9.70537	1.53842	0.420663	1.60571	5.40611
APOBEC3B	-1.56939	1.9393e-08	2.22033e-07	1.12447	0.401792	0.85696	1.71706	1.04271	0.760969	3.58148	0.758813	0.988661	2.09689	0.510628	0.6271	1.5246	1.73056	12.2936	0.987017	1.26882	0.284959	1.06536	7.04898	2.48662	0.664668	3.17775	0.393913	1.21926	3.04388	2.12329	0.806271	2.48458	2.8251	11.4121	4.35274	0.890774	1.02798	2.04542	0.517106	15.6173	0.403405	0.795785	3.75915	0.890496	6.69653	0.0956647	1.5695	6.25719	4.43746
APOBEC3C	-0.149384	0.216715	0.324295	31.3377	41.4059	28.0464	22.2651	13.4854	11.5808	27.5712	7.40287	19.2018	37.2731	21.8897	4.76171	23.4351	49.0547	30.3956	31.5184	31.3965	23.007	16.179	11.8567	13.3843	19.6209	21.5369	5.76444	11.2323	42.5159	15.11	26.2798	10.5076	3.09756	21.2239	22.3024	24.925	31.025	22.1986	23.4845	19.662	5.9712	23.3978	34.8797	4.19399	29.147	9.26854	9.15188	23.0651	26.1919
APOBEC3D	-0.240788	0.0967278	0.169736	2.42498	4.53985	5.83704	3.72128	1.03575	3.37449	4.77788	2.04924	0.785645	4.73689	1.52165	0.266962	5.24222	7.06286	0.595683	4.46847	6.6693	3.92739	4.23296	1.65166	4.35124	2.22827	4.38834	1.39394	2.30577	4.98885	2.6161	1.53503	6.87509	0.233852	4.41136	2.12026	4.13785	3.50095	4.27332	5.68228	0.352569	1.5778	4.74281	7.09901	0.530728	4.37294	2.70823	8.57458	2.7275	6.01066
APOBEC3F	4.61658e-05	0.998195	0.998897	4.01493	7.55844	7.94714	2.92124	1.21961	3.79338	7.06296	1.22037	1.85022	4.98437	4.26611	0.681094	6.44713	7.12853	1.28595	4.30703	5.52403	1.83316	3.82728	2.06121	3.95687	2.62382	2.99161	0.748703	1.15185	7.83258	2.14918	2.35763	1.38385	0.244768	3.02222	2.39873	6.46586	5.84008	3.25057	6.50195	0.622732	1.17961	2.93198	4.39688	0.62494	5.36677	3.02114	2.03974	2.76398	4.8757
APOBEC3G	-0.0663415	0.552945	0.662714	12.5913	15.0385	12.1292	8.46526	6.44414	6.58829	13.8113	2.86872	6.20938	10.6756	13.4149	4.07974	9.56048	19.8268	6.4974	7.97097	11.6397	4.35871	7.2131	5.23689	7.6392	6.87408	9.56506	4.51895	5.60794	17.0998	6.58638	12.7375	4.35976	3.20093	13.3988	13.2111	10.2736	14.0902	8.43996	15.4148	5.34687	4.03183	7.9673	21.9423	3.0028	10.4039	6.48499	8.00231	12.843	13.4862
APOBEC3H	1.27367	1.53466e-05	9.52564e-05	5.47149	2.13133	1.76265	1.89262	1.9315	0.164759	3.78701	0.862536	1.29861	0.922652	1.99003	1.49352	0.266616	2.16668	4.69589	0.11507	0.427334	1.94346	0.230663	0.086156	0.43822	1.00736	2.93668	2.08954	1.99003	3.13702	0.495082	0.5431	0.717256	3.80594	1.30536	5.70891	6.43258	0.890278	0.741308	1.17558	0.537942	0.305698	5.06554	4.63735	0.944737	1.25298	0.434965	2.90732	0.605319	1.73229
APOBR	-0.723673	0.00930981	0.0245545	8.28558	8.23673	6.09053	6.75116	1.73785	7.04802	18.1573	3.65179	2.99894	7.37294	5.72633	1.56775	3.3424	4.92834	1.1494	3.60641	1.37455	7.83636	3.90631	6.93528	10.4091	2.53405	4.68912	1.77261	1.64131	11.6276	4.81823	3.00112	6.21144	2.72046	6.5135	1.8834	4.79446	8.15038	4.37987	14.7375	16.9779	5.09299	0.557049	15.736	2.40434	22.3218	1.38714	8.54505	1.5643	9.61449
APOC1	-0.341247	0.350823	0.472542	1.00269	0.515703	0.471392	2.88505	0.535332	0.167436	0.897991	3.36011	2.03033	3.33384	0.337061	0.413942	3.52232	0.347665	23.553	4.4437	2.8228	0	1.32833	10.1565	2.58297	1.91949	4.65566	5.15703	0.577819	2.81293	1.38359	5.38125	0.182227	0.966944	10.4467	5.67274	0.968457	0.452371	1.09578	0.199113	13.8493	0.931994	0.245135	0	0.685776	8.14939	4.56766	0.805786	2.05051	0.621329
APOE	-0.33917	0.355656	0.47752	2.151	1.33283	1.0594	2.43142	2.40619	1.69331	0.504531	12.5583	2.28146	3.45352	0.315626	2.32571	10.0979	0.781334	5.01648	11.7606	5.12391	3.45228	1.05362	37.3864	8.4071	4.88899	3.62181	31.7015	3.73341	3.26621	2.40276	7.13218	1.12622	7.51526	4.00612	3.47694	2.85664	0.889567	0.769574	0.223741	8.70258	0.34909	2.96115	0.453908	2.23473	3.72018	15.3979	1.50909	2.47694	0.407272
APOL1	-0.870875	3.16736e-07	2.81906e-06	1.69001	4.32962	3.19907	2.56514	0.187267	1.60096	2.64768	1.07321	1.10087	1.74934	1.37561	0.43441	3.34895	5.0269	4.30808	3.92709	2.20279	1.99593	2.07734	2.2665	4.79823	1.83534	4.76058	0.265295	0.353727	7.60964	2.02401	2.12378	5.92837	0.620128	5.51064	2.97662	1.94799	3.16493	2.3718	2.99507	3.37853	1.57579	0.557388	8.80809	0.767663	8.32962	0.515431	5.91941	2.72574	7.28124
APOL2	-0.682003	7.16929e-08	7.31094e-07	8.95365	10.5684	6.32916	6.75336	5.04396	6.72454	8.29478	2.37445	4.0173	4.34367	6.74864	1.60884	8.04163	7.90273	4.84089	7.97441	7.36525	8.45159	6.37746	2.81518	7.01788	5.96827	8.56233	2.30446	2.34785	11.6616	4.88865	4.29024	17.9638	2.56237	11.132	7.65295	6.5015	8.31148	6.14637	8.65337	7.27565	6.14695	2.12203	20.6001	1.21152	8.9082	3.95663	13.9507	10.8314	16.7212
APOL3	-0.00605262	0.95664	0.971685	8.74713	7.61668	7.43425	7.87417	26.1692	5.46051	7.54667	10.6666	5.61196	7.60668	9.49237	7.80046	8.59134	9.35585	6.26213	4.87892	10.6221	10.5291	6.87861	10.411	9.34591	8.35549	8.46696	7.91031	10.5169	11.8534	8.26531	7.51262	13.9892	30.1561	9.89323	11.5649	6.68378	9.10657	9.00073	11.7134	7.03263	8.52217	6.95468	18.1173	8.29741	8.81892	5.34827	11.7666	10.9719	10.4988
APOL4	-0.391989	0.356549	0.4784	0.102546	0.0580152	0	0.540934	0	0.0156967	0.108237	0.164349	0.428261	0.820416	0.094796	0	0.330209	0.0325928	4.76244	0	0.610686	0.123436	0.615312	1.30509	0.500994	0.143958	0.537177	0	0.0406269	0.263705	0.176875	0.0776122	0	0.0453243	2.84479	1.05152	0.0680929	0.0636131	0.211875	0.223997	0.205001	0	0.344713	0.0757378	0	0.322306	0.207197	0.0755406	0.749699	0.0582481
APOL6	-0.0609132	0.689512	0.776094	5.57671	6.17205	5.44679	6.75491	7.74827	4.05263	4.77452	16.1519	2.38302	3.15521	5.94444	7.45137	6.55802	3.50973	2.97706	8.8468	3.49935	3.92359	3.45933	5.25008	6.17491	5.08953	11.3687	6.78896	3.75993	3.48974	7.95525	1.30903	5.16421	5.37075	7.32118	5.28451	3.65155	7.15275	7.03876	6.24819	15.2045	16.21	6.06743	16.1642	7.80715	5.14183	4.49822	3.36489	4.2398	8.21207
APOLD1	1.24887	1.68937e-06	1.30128e-05	1.17741	1.45495	1.69847	1.65488	2.69918	3.90809	1.35178	1.68839	1.32852	1.0801	0.649241	0.56282	1.71918	0.787843	1.22968	0.894362	2.04818	0.857827	1.24831	1.75593	1.46836	1.34842	1.39993	0.489795	0.908391	0.924283	0.940607	2.25128	1.76534	2.93071	1.43731	1.22706	0.973861	1.46079	0.430672	0.642974	0.154854	1.02959	1.12489	1.80787	0.396279	1.14699	18.3559	2.19119	0.627298	0.193599
APOM	0.439831	0.0044847	0.0132211	2.0279	2.37105	2.09741	2.40689	4.63148	1.65553	2.09289	3.35843	1.5809	2.62678	2.24958	4.80913	0.937652	2.57817	5.59373	2.68827	1.61022	1.62735	1.44859	2.92178	0.858647	2.56217	1.85903	7.08617	2.89231	1.11252	4.57048	3.68359	3.91888	1.43411	3.81199	3.82428	0.957567	0.670927	0.761809	1.47656	5.27021	4.262	1.81784	2.29657	3.76326	2.26624	2.29457	2.39018	1.21647	0.767928
APOO	0.888757	3.83136e-08	4.13118e-07	9.39983	7.31219	10.2284	8.65149	15.3344	5.57551	7.44117	2.66777	9.26891	11.6386	11.7066	4.59467	10.4776	10.5811	37.0405	5.40136	6.99731	9.66472	10.5755	6.30134	5.16641	11.6839	12.823	5.70246	5.27575	12.2877	9.32263	18.3787	2.74041	6.40509	10.331	25.6204	9.70936	8.74664	14.1247	4.27763	2.15318	6.84099	15.6674	8.82276	4.27251	8.48028	5.06472	5.19332	15.8587	4.78313
APOOL	0.713356	3.65848e-08	3.95154e-07	3.70151	1.9584	2.76495	5.03961	4.15981	1.72076	2.62875	4.94364	3.39708	3.27085	4.79471	5.57708	5.62006	2.63618	3.1545	2.83596	4.85772	2.88788	3.74581	1.6954	4.85589	6.2308	5.22903	3.70692	2.77001	3.10241	2.31735	1.50451	2.74065	2.9994	4.02141	5.04142	4.41511	7.90911	5.88397	3.66839	2.124	4.26348	2.25814	2.50603	5.98204	3.04017	3.60101	2.9792	1.38776	2.39456
APOPT1	0.520758	9.07046e-05	0.000454569	6.10708	5.4248	5.96223	4.96777	6.08938	4.1761	4.53834	2.88145	12.1407	9.16528	8.40678	2.0735	5.25922	6.13156	12.1451	8.23737	5.13249	3.64127	4.1097	3.6457	4.43367	5.36839	7.13829	1.99441	3.03006	6.86907	6.30058	12.9162	1.76856	1.91725	11.4211	11.4228	6.7714	6.72718	5.55328	4.2389	1.19806	1.84795	7.17566	6.70259	2.23285	5.62094	5.6739	3.36359	6.93314	3.858
APP	-0.561906	0.0112394	0.0287408	2.9847	57.9348	55.07	27.7871	22.989	38.6273	63.5073	50.7398	70.0019	59.2713	16.73	43.6469	80.5676	7.49884	55.9864	24.5011	51.208	7.31382	69.1245	42.2865	61.5568	13.1189	13.4248	2.45366	45.385	13.0482	17.5282	50.1011	22.0912	19.2228	35.3568	65.7094	0.204484	41.1304	10.5584	2.98818	41.9094	9.41539	58.9333	12.9642	21.5726	32.0148	51.7778	22.1963	30.5731	41.1936
APPBP2	0.183242	0.0959113	0.168726	6.09	2.31409	3.3374	4.73486	4.02585	2.75486	2.60638	3.18669	5.11204	2.96078	5.64377	4.33407	5.52742	3.71236	1.89962	2.11352	3.77561	2.40709	4.11977	3.17581	5.65088	5.7262	6.97856	4.65086	2.68284	3.01532	4.26444	3.64613	3.56607	3.57558	4.73317	2.87654	4.17469	6.14609	4.44754	5.65864	2.63481	4.00783	3.42216	3.47415	5.6758	2.93625	5.56483	4.45274	5.45678	3.94974
APPL1	0.100814	0.396783	0.518532	9.58887	3.30368	3.7954	5.57578	6.34038	2.94044	7.63432	4.24474	13.4864	8.71646	9.4001	7.26947	5.84902	5.61872	4.93087	2.94742	9.17848	3.87946	5.12867	4.13777	7.65456	8.26492	7.91905	9.63707	6.49804	3.80752	5.52595	8.21136	3.95506	3.667	6.73356	6.20569	9.91639	10.2537	12.9223	7.2142	5.70931	5.79107	7.03667	5.562	6.21769	4.72496	7.58223	2.63272	7.94974	5.43763
APPL2	0.140935	0.137401	0.225023	6.74489	5.87256	4.57523	7.24879	7.58795	5.92651	8.41367	6.66849	6.38979	4.02967	5.83029	11.7678	6.87816	4.84438	7.95138	1.26422	6.41638	7.11729	6.94555	5.57416	6.80452	9.37656	7.11241	7.03278	6.97552	4.32501	6.85948	5.66844	7.00459	12.1571	8.72434	5.29645	7.03809	6.95543	6.31808	6.12293	8.84329	7.01566	7.39092	6.04911	8.92957	4.74161	8.49556	8.00146	5.4927	6.742
APRT	0.145809	0.334038	0.454453	34.6029	42.5333	36.8189	40.3804	51.2916	68.7427	33.6331	30.7212	36.0414	75.114	32.2947	19.4065	18.5606	39.1658	94.383	147.146	30.5398	58.1335	33.1291	21.6997	20.0677	30.6665	32.8461	38.3164	37.0836	89.6247	36.0685	88.931	24.2611	31.6887	53.2108	70.6835	26.669	23.9364	54.4277	22.7028	24.3855	30.5434	19.4982	66.1906	25.6581	38.2525	23.0372	40.5278	41.5796	34.5027
APTX	0.10175	0.274281	0.390271	6.36718	5.02637	6.61607	5.38958	6.20325	9.46525	4.87633	4.41409	6.06859	6.49874	5.58486	4.21386	7.57037	6.43827	8.85242	5.31891	6.98401	9.19719	6.87953	3.84018	6.59766	8.10705	6.70959	10.3977	5.96031	8.5296	7.92777	9.32429	10.5382	3.8745	9.42782	8.0422	7.13184	4.99698	6.05212	4.26951	4.14424	4.6933	5.25634	7.74298	3.25288	7.15689	8.0422	9.51171	9.39322	5.88765
AQP1	0.292016	0.469072	0.58779	0.582645	0.193901	3.01308	6.82494	0.0670937	0.251819	1.83289	1.81267	2.48101	7.16845	0.760395	0.881956	4.41455	0.261439	20.374	2.33033	3.38816	2.64035	11.8985	9.15185	1.57398	2.06892	11.9841	0.342178	0.162942	1.4807	1.65525	0.259399	0.89071	1.45426	39.0919	5.13837	0.394477	0.510265	5.61359	0	40.219	0.525634	1.29037	0.253134	0.206277	31.838	0.886403	0.50495	1.38776	0.622974
AQP3	-0.00908538	0.970905	0.981189	1.30299	1.04071	1.66475	3.68937	0.900265	0.703941	1.34834	1.28983	0.554838	3.50406	0.61407	0.464083	2.01246	2.87461	3.88323	0.884954	2.23661	4.61306	5.68315	2.4663	4.41866	1.614	5.92223	0.701456	1.09318	10.0129	1.4278	0.696125	9.80642	0.406526	19.2414	0.921459	0.746464	2.09206	2.30347	4.68787	5.97579	3.33057	0.824485	11.9446	0.461306	8.40488	1.36283	6.32374	2.15521	8.57677
AQP9	-1.15816	0.00348722	0.0106453	0.520296	1.76614	0.896884	1.87547	4.82108	0.233617	29.7286	0.444733	0.193148	0.832526	1.66738	0.157516	0.171837	1.58755	0.761522	0	0.0826266	0.250517	0.862259	4.96426	4.84664	0.389555	1.7716	2.25097	0.164906	16.2699	1.05299	0.262526	0.277369	0	5.55272	0.981191	0.368523	0.860694	3.49216	5.98565	8.3904	3.31004	0.979442	6.40464	0.417528	3.39177	2.57913	0.102207	3.08207	8.27511
AQR	-0.160276	0.128614	0.213763	9.13245	2.14926	2.76244	3.21599	3.10142	2.59522	3.74717	3.57604	3.92599	2.85355	5.25503	2.77482	3.64076	3.30072	2.88567	1.72386	3.24044	2.93544	2.96494	2.29457	5.39784	4.45983	4.22562	2.09792	5.19222	2.91802	2.94153	3.28961	2.90186	2.99161	3.53086	3.03853	4.67069	5.24843	3.60834	4.62024	2.93502	2.74213	2.98906	2.45051	3.75667	2.52596	3.08379	2.68854	6.8105	3.3829
ARAF	0.931767	1.03131e-17	4.74024e-16	29.0763	42.7052	47.8016	27.7958	49.8984	46.0234	25.5975	44.9215	29.0587	36.8964	29.0309	72.8428	35.8225	46.9744	38.2756	51.1877	26.1248	86.0477	32.2436	35.2156	23.4793	30.9705	31.2194	33.6985	29.5283	45.9083	39.5524	41.5146	67.8359	92.6543	18.4781	18.9462	30.1275	25.7562	25.4471	27.0417	64.3458	43.3274	47.7184	28.4615	61.756	36.8037	25.1418	56.9619	21.0646	17.3815
ARAP1	-0.273904	0.054413	0.105753	10.8047	21.0863	18.2492	13.2848	3.46864	26.8795	26.2616	10.5449	6.1959	15.7762	8.64421	3.52613	14.5971	19.6597	6.21489	24.0027	15.0237	12.0215	16.9516	10.6639	18.5966	8.24508	8.6003	3.60812	6.46025	20.2909	9.24986	14.2733	19.5687	5.16992	7.66373	7.65849	15.0842	11.5912	10.557	20.0017	14.3669	7.7913	7.73064	17.0218	3.07622	18.9704	8.5723	17.9998	8.43158	18.595
ARAP2	0.498142	0.00168511	0.0057126	11.1326	4.07624	2.58672	9.64461	12.726	7.70633	8.55157	20.3599	16.189	3.32282	9.35923	15.2935	6.95986	8.62058	5.13857	5.16598	11.84	7.78165	5.78141	7.00733	9.32509	13.8032	10.9611	12.6199	17.9999	4.68085	6.22935	9.52595	24.0603	8.26869	6.93121	5.36347	10.1522	21.3508	4.47719	18.0853	7.83358	19.6014	17.0208	10.1495	23.8829	4.45222	19.4836	8.8327	8.06323	7.16976
ARAP3	-0.998456	0.000111971	0.000544254	4.11765	0.307871	0.600359	1.14824	1.10081	0.966263	1.5317	0.407007	0.78786	0.704891	1.94516	0.5217	1.06039	1.26838	0.214438	0.581768	0.021605	1.17908	2.14577	1.02798	2.05602	0.763949	1.56786	0	0.804893	2.12711	1.42672	1.89459	2.5384	0.481049	0.527968	0.615743	0.803003	2.5656	0.50426	3.6057	0.906571	0.958234	0.195125	0.5091	0.191055	2.22985	0.117284	3.36734	0.142816	1.154
ARCN1	0.0714358	0.511959	0.626375	32.6934	25.0467	21.2553	17.5364	12.4636	18.6031	25.6707	6.97483	24.2334	21.4311	31.7541	15.5744	27.2291	23.9415	16.9222	7.27172	23.1333	6.98473	26.8502	10.7342	24.6742	25.9087	25.4008	27.2674	9.28072	19.1222	11.306	23.4632	8.70006	9.87886	25.8517	18.7698	27.3283	29.1966	39.8021	22.0052	13.5871	14.832	13.9791	23.3331	10.9541	19.7014	19.1064	9.18228	36.5	23.1941
AREG	-2.25106	2.24281e-06	1.67931e-05	0.0680889	0.154085	0.0704228	0.628552	1.19962	0.166759	1.24571	0.218251	0.985781	0	0	0.103067	0	0	1.26488	0	0	1.31136	0.175097	1.63503	0.332654	0.286759	0.0891696	0.56649	0	0.700387	0.281863	0.412268	0.952823	0.240758	1.11476	0.192606	0.0602837	3.21011	0.255785	0.148731	0.680588	19.9568	0.0915539	2.41387	0.10245	0.570686	0.990547	1.00316	0.612665	5.56934
AREL1	0.0459304	0.705924	0.788926	11.1473	22.7594	13.4034	8.46405	12.5943	10.8021	14.975	3.93736	10.5336	12.4072	14.1752	17.2458	8.73243	14.2112	9.02389	5.06237	12.2347	9.05644	7.67333	9.12924	13.4878	10.8639	9.26993	25.8815	5.86419	8.24456	6.46213	5.85705	9.36209	10.2613	15.977	4.62572	10.8891	10.5918	5.44511	13.4494	20.0134	10.0735	14.5967	7.21253	11.0895	12.376	5.31135	9.04874	11.8127	9.78572
ARF1	-0.0573684	0.540735	0.652425	101.437	95.6987	124.263	97.7357	249.993	153.722	92.1229	161.86	109.465	114.88	105.048	253.151	101.013	98.874	164.204	188.178	90.9593	83.2406	104.835	166.648	84.5795	86.8531	67.5861	260.809	221.778	163.162	150.967	121.399	46.6283	140.58	70.6756	108.159	75.8808	77.5645	87.8272	79.8601	235.808	139.404	130.417	109.121	180.468	129.899	117.585	40.8137	92.7045	96.083
ARF3	-0.0421578	0.707667	0.790173	53.9517	73.6363	43.9912	32.9566	22.309	32.5667	47.4196	29.1222	46.2442	47.7663	46.4527	33.5159	32.0067	54.7305	33.5663	58.2199	39.4373	24.411	35.6709	24.5427	29.8328	40.531	26.5288	28.2573	25.7386	53.0276	41.2011	46.9969	12.9158	18.0854	30.8923	24.2408	33.3078	39.6332	29.2428	43.7589	53.9951	33.7167	30.1339	43.244	23.6954	51.8003	15.9188	12.361	37.4691	32.0347
ARF4	-0.573747	2.47139e-08	2.76173e-07	20.0206	15.6078	19.8571	25.376	25.4794	10.5903	18.5607	11.2962	27.0641	36.3248	22.0119	21.0763	15.4236	26.1678	42.8661	12.8143	20.2919	21.1324	24.4265	28.5755	16.7738	29.8055	29.1072	29.5722	21.7226	24.2857	16.5279	26.4436	17.5481	22.3995	40.1172	29.7845	21.8603	20.1718	24.3662	19.8354	33.3673	12.895	21.2803	25.6772	19.0634	24.1616	21.6678	16.5639	30.154	27.9514
ARF5	0.0322714	0.793395	0.8556	50.0779	73.2889	61.0368	56.55	137.246	87.065	57.2253	89.6791	63.3182	103.435	62.3159	59.6442	33.3952	91.268	133.694	221.661	48.2878	109.298	60.3029	60.8321	44.5368	59.9459	44.219	57.0823	84.1123	100.31	75.2254	119.833	56.9497	79.6295	68.1874	90.8477	49.3286	40.4779	55.1983	47.1614	62.1051	63.4655	58.304	81.5915	55.407	62.8334	104.795	66.623	82.228	54.9149
ARF6	0.694923	4.80537e-11	8.84779e-10	54.3778	66.2918	48.7349	54.2144	106.28	36.7965	35.506	150.013	93.8624	41.2453	54.8935	265.043	38.7472	59.3888	79.8212	33.7441	27.7671	58.2917	30.486	129.031	61.8992	55.5112	47.5264	98.3092	189.74	62.5946	217.052	55.1093	35.3459	157.065	46.4762	66.6449	37.3742	48.627	27.1789	57.7733	108.243	81.7298	115.864	65.7434	210.294	46.9637	86.0676	23.2689	25.0132	48.9785
ARFGAP1	-0.11347	0.474814	0.592177	6.32913	15.5516	13.6537	7.96622	6.04551	25.8902	9.21766	7.15221	4.64869	22.5739	10.0599	8.63013	14.324	11.3903	4.21242	34.829	11.3984	31.9855	20.7267	12.0934	23.9247	15.936	7.9109	6.69158	11.0787	9.4252	8.28856	9.06678	35.9566	20.9094	6.38954	10.0797	9.5096	8.58924	7.13925	11.8977	9.32837	11.0744	10.1758	7.87028	7.71043	9.95529	8.00893	58.2484	12.7488	14.6888
ARFGAP2	0.0026436	0.980975	0.987482	21.0655	31.9668	28.0042	16.4783	16.4804	28.6521	24.8965	19.9652	15.964	23.8597	16.2893	15.5848	20.064	29.4092	15.3702	47.7247	19.7153	38.0242	21.1617	16.6644	16.9892	18.9255	14.9236	17.6997	13.6718	19.5429	15.8029	22.7314	40.6721	45.2215	14.4523	12.2557	20.1952	13.8794	21.6252	21.7027	31.3474	16.9308	11.7788	18.2053	15.9766	19.4942	17.8377	30.3376	23.4376	18.8478
ARFGAP3	0.265475	0.0107437	0.0276925	16.6938	15.8097	10.9157	11.3359	25.4684	11.7861	12.4242	11.3297	20.5875	11.3038	18.531	28.1332	13.4493	14.9789	12.6671	11.5809	15.1002	12.5442	19.1463	17.3419	12.1285	17.0525	17.3856	17.8376	14.2007	13.1094	14.8837	21.0497	12.1416	26.8738	15.5162	18.0723	19.9224	29.7293	17.1307	14.2092	19.4399	7.80466	28.5607	22.4533	20.1747	8.80869	15.5576	10.5617	19.747	14.252
ARFGEF1	-0.0336668	0.792461	0.854986	3.99948	2.47682	2.12647	4.62688	6.58794	2.54902	6.30521	3.67219	5.55914	3.62416	4.58923	5.14053	3.97284	3.2381	2.69483	1.29912	7.05401	5.04821	2.73566	3.30123	4.45767	4.95411	4.434	2.79136	4.0525	1.76766	2.99229	1.2232	7.75004	10.724	5.41482	2.83562	4.56437	5.55854	5.75623	5.71994	6.42088	3.08522	6.78069	5.1977	4.0478	3.44361	3.85247	3.31545	5.76396	4.03229
ARFGEF2	0.147068	0.176601	0.275588	10.3743	3.69046	4.07399	5.42618	8.17757	5.38423	5.24334	8.20282	6.78969	3.13991	7.76191	16.5202	5.09595	3.5246	3.7286	2.65536	5.87187	3.83543	3.53777	5.51859	6.91319	7.04422	5.33921	11.6893	6.99765	3.09689	5.69495	2.60146	6.72088	12.3089	2.78405	2.76785	5.6421	7.19043	7.5683	8.38493	14.8712	8.059	9.86755	4.11369	12.7596	3.9428	6.04263	5.13797	5.94007	5.27291
ARFIP1	-0.338984	0.0226052	0.0512677	3.45263	1.50939	2.54297	4.34624	1.53612	4.69241	1.43562	1.21569	4.66076	3.37811	4.99712	0.63349	4.0947	8.14717	2.6062	2.41599	1.93152	2.5188	2.75779	1.80891	2.32575	8.26187	8.0498	0.348186	1.28497	3.01339	2.23773	2.65274	3.34653	0.647409	2.95007	2.58964	6.85475	8.50231	0.668166	7.65607	0.209158	1.60459	1.75852	3.86369	0.787123	5.07879	3.50922	4.23899	8.50219	3.89263
ARFIP2	0.068051	0.481218	0.597737	5.13312	8.31781	7.55942	7.9394	10.9171	7.79911	7.4916	8.63307	7.62222	6.63938	5.23339	8.40958	5.27429	8.05677	7.59862	13.5498	6.91893	10.1201	7.0981	7.28415	6.39857	6.07923	5.25617	17.9615	8.77068	9.2565	9.15263	6.90673	11.1908	10.1956	7.30118	7.37967	5.53593	3.66913	8.53861	5.39866	8.657	9.10715	7.29977	8.05046	7.8825	6.55085	8.67293	8.21623	6.31995	7.24732
ARFRP1	-0.0180636	0.876642	0.917361	3.51623	6.15937	5.1432	2.71628	0.864028	5.44989	3.97539	2.52298	2.32664	6.64196	3.01023	0.734915	4.53345	4.60129	2.907	8.04036	4.27563	4.10861	5.2337	3.44809	5.23272	2.60237	3.73785	0.881308	2.1683	4.11633	3.5933	2.93966	6.6176	0.988412	2.78341	2.68432	2.9829	2.37292	2.63079	3.24583	1.0294	1.62959	3.32345	3.82488	0.99616	4.11035	4.49467	9.19049	4.28584	3.94445
ARG1	-1.41918	0.000140424	0.000660629	2.56971	0.969207	1.7128	5.72337	3.35366	0.139857	28.2083	2.28802	0.635963	4.96025	3.51927	0.864399	1.41449	1.2342	6.46138	0	0.884189	4.94914	9.15363	15.9615	13.9494	2.24465	8.37587	2.85061	0.271487	6.22642	3.70348	0.34576	1.25575	1.31247	46.2269	6.05755	0.758378	0.991879	8.62376	2.74422	20.0919	1.65427	1.07498	1.7714	1.8903	17.2304	3.13839	1.34612	7.4505	7.39556
ARG2	0.894732	0.0061213	0.0172658	0.139219	0	0.287982	0.244796	1.54438	0.36938	0	0.2975	0.155046	0.689509	0.457593	0.702458	0.0919593	0	0.0783713	0.178601	0.110545	1.11721	0	0.802341	0.0453443	0.521179	0.243096	0.386094	0.0735417	0.668293	0.192105	0.280983	1.02049	0.656359	5.40283	0.32818	0.164347	0.345452	0.76706	0.304105	0.0927716	0.158159	0.124798	0.274197	0.628429	0.583431	0.225038	0.273483	0.156587	0.263598
ARGLU1	-0.41312	0.000234619	0.00103423	74.4214	59.8056	67.3722	79.1838	78.8291	37.9613	83.2229	83.1655	76.2867	44.7013	72.9559	91.2227	87.9278	49.1987	64.2836	39.1506	120.133	102.248	71.4434	77.2246	58.1585	93.0696	67.0192	82.9539	81.3171	33.5449	102.046	44.7775	104.012	88.0898	58.8227	59.1745	76.4493	80.8513	64.7719	63.8942	61.5591	106.261	104.92	56.512	125.24	50.672	152.708	140.405	87.7948	88.0192
ARHGAP1	-0.0804704	0.443707	0.563425	11.1699	21.7816	15.9583	11.9579	6.29863	20.0025	19.4761	11.5439	6.55576	14.417	9.48638	9.57472	15.034	17.2222	5.12501	15.8071	11.8233	12.2791	12.9283	9.76316	10.9678	10.7789	10.7018	10.4947	11.3566	16.9995	9.20747	9.63006	17.5423	7.30448	9.34495	6.59343	10.3912	11.5221	9.82069	16.1329	16.921	15.109	9.56217	17.1747	6.43664	16.3695	9.54477	14.2211	6.53868	14.1017
ARHGAP10	-0.180706	0.454017	0.573625	0.146012	0.0354028	0.129443	0.082524	0.38792	0.134101	0.117422	0.234013	0.487834	0.095361	0.192826	0.299957	0.28934	0.145854	0.0880666	0.120418	0.472037	0.225975	0.214562	0.220391	0.0815263	0.585654	0.204877	0.0520629	0.214863	0.321843	0.921048	0.0631488	0.542092	0.0737558	0.303561	0.0147512	0.387824	0.750498	0.0391797	0.0911268	0.229347	0.14218	0.336568	0.41596	0.125542	0.378795	0.826065	0.0921947	0.175958	0.414691
ARHGAP11A	-0.0475407	0.778341	0.843504	5.60354	2.35049	3.39432	3.08482	1.64031	1.83839	5.45392	2.51797	6.92099	3.97036	4.49693	4.51853	6.12279	2.46346	3.92093	2.46341	4.61574	1.17672	3.80077	5.33205	7.0275	7.08231	7.65849	4.09565	7.91188	1.25695	4.09494	2.9595	1.11672	5.24664	5.87481	5.35774	6.12035	5.80433	6.41351	1.2202	8.44522	2.5285	6.94784	1.21194	3.57218	4.6332	2.11629	0.925877	5.22271	2.18145
ARHGAP11B	-0.0557642	0.744212	0.817926	3.9953	2.28108	2.62846	2.30412	1.00456	2.25175	2.63082	3.09392	3.21125	1.75951	1.86739	1.40559	2.50588	1.83294	2.41417	0.65832	4.62764	0.588286	3.25719	4.90554	4.69181	2.46992	3.32817	1.1995	3.71757	0.527853	4.67006	0.832257	1.12356	0.993651	2.57824	2.73038	3.78611	2.24348	3.52503	1.04086	1.29454	1.27004	4.71502	0.848253	2.50021	3.53298	2.48845	1.22406	2.47361	1.49907
ARHGAP12	0.240232	0.148781	0.24004	1.8897	0.406258	1.46586	3.78795	1.5907	1.9901	2.92539	3.75547	4.79832	1.92222	2.16615	1.43023	2.63998	1.87393	2.84029	1.67274	5.17669	4.59485	2.44597	2.68636	4.85618	3.28953	2.74699	3.05008	0.808562	1.36067	1.51238	2.57442	7.29103	1.30296	2.64696	4.06258	2.24193	3.3761	6.57361	3.46735	0.868879	1.8999	7.26708	3.88002	1.47854	1.84782	5.40659	5.6239	2.29548	3.56366
ARHGAP15	-0.346036	0.00364072	0.0110645	5.50691	2.6892	2.57804	3.22982	3.46107	2.89264	4.60926	1.7884	4.58356	4.32299	8.41312	1.93041	4.00605	5.69308	6.80376	2.67715	4.12528	3.5935	3.54038	4.38474	4.68703	5.51332	7.06005	2.53197	4.59315	5.96274	3.83942	4.93571	3.1868	1.74224	7.67152	7.3379	5.97907	5.32201	8.2641	4.08356	2.37562	3.63018	3.41007	9.48317	2.98732	5.1217	3.74801	3.45886	9.89394	5.74573
ARHGAP17	-0.68556	9.19059e-10	1.36497e-08	5.32713	12.9292	6.12062	6.27627	3.02403	7.62226	8.02459	3.47699	4.32621	9.16525	6.21606	3.09483	6.43732	10.0507	2.76225	5.21662	9.91643	6.04323	7.48734	4.14585	6.1708	4.35314	5.59306	2.92953	4.33804	6.51953	4.21612	2.75096	6.99374	6.26541	5.06233	3.61466	7.43171	7.10249	5.23984	7.71624	5.8811	5.69055	3.48222	5.0838	3.55484	6.29913	5.7651	6.32566	9.58161	9.96169
ARHGAP18	-0.972363	1.3496e-05	8.49418e-05	1.06406	0.136817	0.0500245	0.510273	0.473415	0.281334	0.74875	0.155033	0.21546	0.414597	0.50673	0.0366066	0.0958438	0.461181	1.30691	0.0930728	0.460857	0.2911	0.248758	0.53426	0.897935	0.305547	0.728424	0.120721	0.19162	0.646771	0.26696	0.183033	0.386762	0.0855106	0.923845	0.547268	0.406811	0.840104	0.835801	0.739551	0.241726	0.370889	0.162587	1.1074	0.072775	0.878331	0.469087	0.213777	1.08801	1.07146
ARHGAP19	0.0108117	0.937212	0.959848	13.2826	8.27637	7.96044	10.6779	2.92079	11.2855	10.2684	11.198	25.4108	8.2144	12.5816	6.91316	13.7914	8.35086	11.4309	7.44623	8.77699	1.75217	15.4878	16.2187	8.24942	7.61194	11.4378	4.42036	6.45898	6.32613	8.68713	17.214	4.54682	2.15531	8.50662	10.6286	9.64962	9.70706	9.87021	5.92203	8.32977	7.62748	16.0007	3.87033	6.7349	12.9374	4.76465	4.93254	14.5303	7.77217
ARHGAP21	0.994878	4.71704e-06	3.3188e-05	6.79284	3.8188	3.40203	6.89524	8.32683	3.7721	2.63875	15.403	8.59124	5.52279	6.2993	22.9165	10.085	3.50074	6.93012	2.83149	12.7613	3.94649	6.66775	13.1214	13.8296	6.34738	6.65092	14.4943	11.0535	4.60681	5.36673	6.17918	7.11113	10.4752	4.63878	8.7287	7.13352	6.40721	10.6098	5.61692	7.83938	11.3198	29.5624	3.08619	16.4759	3.47232	7.82812	6.62987	5.61571	1.49714
ARHGAP22	1.42911	0.00245903	0.00792047	0.413572	0.0374366	0.547519	0.218162	0.0971538	0.121547	0.0931258	0	0	0.226888	0	0	0.163908	0.0420636	0.391128	0.275893	0.0985173	0.0796523	1.88601	1.00106	0.889038	0	0.0433294	0	0.288377	0.2042	0.0456544	2.67941	0.297641	0.0292473	0.210656	0.163785	0.190405	0.0820978	4.68579	0.144543	0.165356	0.338282	0.0667319	0	0	0.254199	0.0267404	0.43871	0.130247	0.0563804
ARHGAP23	0.127569	0.381014	0.502987	6.00753	5.65667	9.86331	6.33432	5.8665	11.4894	5.14372	6.57591	2.97874	8.05055	5.33346	6.52879	8.74112	2.83074	1.79735	13.5096	5.57078	2.69703	10.8274	6.65814	12.4106	5.30789	4.25468	6.59433	3.99454	7.86489	7.72928	5.82927	3.86327	3.6394	3.92304	3.96126	4.3766	5.6639	2.66188	4.86363	8.20246	2.19539	7.09872	1.82032	4.65658	8.54849	2.03722	3.7962	2.75634	3.69081
ARHGAP24	-3.5045	2.47307e-27	3.38542e-25	0.170274	0.144499	0.308193	0.261976	0.305553	0.0695039	1.07835	0.204672	0.0316051	0.356787	0.227364	0.0214788	0.112472	0.252557	0.263596	0.0364068	0.0169004	0.922332	0.620323	0.817763	0.554591	0.478077	0.0743306	0.118054	0.314812	0.408683	0.156638	0.17183	1.81545	0	1.10994	0.82284	0.288947	0.492929	0.501065	0.526915	0.368764	0.531956	0.0190795	0.586882	0.106751	0.693752	1.35324	0.501732	10.677	5.14224
ARHGAP25	-0.485799	7.20656e-06	4.86645e-05	13.4397	12.3194	12.7935	9.09263	3.54558	16.2436	14.975	3.89233	3.52987	12.7496	13.9018	3.64508	10.7467	25.957	4.37953	9.71653	13.507	13.2791	17.3954	6.34588	13.7556	9.82372	14.6089	5.85625	9.2304	12.9143	5.9356	4.61087	15.4705	4.3665	20.0681	9.95562	21.6116	14.3507	11.7368	13.9368	9.54561	10.5918	2.82279	23.5312	4.05682	14.2316	10.1136	15.4647	21.2972	17.3023
ARHGAP26	-0.196476	0.141159	0.230041	0.723017	2.13085	1.38256	1.16414	1.34955	1.19424	2.4255	1.37436	0.608589	0.816748	0.963706	0.967179	1.79925	1.03678	0.482735	0.517699	0.871164	1.27511	1.21071	2.00268	1.26508	1.25105	1.55242	1.4409	1.2124	1.6431	1.85614	0.54722	1.81515	0.966135	1.83525	1.03451	1.00486	1.35598	1.20646	1.83643	1.12606	1.93406	1.10784	2.35955	0.999341	1.74987	0.856144	1.65977	0.813214	1.85288
ARHGAP27	0.033937	0.814912	0.871445	10.106	27.0105	23.6099	20.1403	6.25747	29.4561	14.5104	14.9722	10.1282	9.66847	11.634	7.51035	23.172	33.0444	3.0172	40.3995	23.7917	16.2717	18.9495	14.6486	15.7639	13.3563	19.197	8.86475	17.1922	20.0381	17.5688	8.29234	27.3679	11.8544	9.848	7.27626	7.69929	20.4833	6.43663	31.385	10.6717	10.7657	8.19092	14.3082	9.86211	16.0417	47.7023	37.1361	8.46154	20.5287
ARHGAP29	-3.54888	3.34767e-21	2.30385e-19	0	0.0163574	0.0149519	0.0190646	2.4904	0.0929398	0.0915526	0.0347537	0.0241497	0.0743518	0.267278	0.273535	0.0787791	0.0551373	0.0732421	0.0649103	2.00593	0.0870075	0.00619599	0.610973	0.339014	0.0608836	0.444906	0.950173	0.756014	0.327148	0.119688	0.0437656	0.4046	0.0766753	0.197236	0.0715636	0.108793	0.161422	0.0108615	0	0.1445	0.0985386	3.14902	0.0427086	0.239271	0.0706801	1.77595	0.0212987	3.38205	2.69339
ARHGAP30	-0.304856	0.017377	0.0412529	40.2398	44.9546	56.745	53.7389	20.0405	69.2473	54.261	16.194	19.4705	34.2655	35.5874	19.7224	30.4512	64.9908	12.2742	29.3079	31.9606	27.953	39.8878	24.8382	37.1538	28.8985	28.5546	20.6109	14.1515	56.6178	21.9841	19.5883	35.8366	5.52374	23.0972	16.5791	36.7256	57.1275	31.9647	65.1009	34.1533	34.5499	14.0333	71.9765	13.0029	80.51	24.929	32.8421	29.5086	66.4064
ARHGAP31	0.612211	0.0161202	0.0387956	0.143492	0.121771	0.346291	0.189232	0.140451	0.278216	0.100971	0.210808	0.066585	0.177668	0.574807	0.181004	0.0710862	1.06416	0.161553	0.322144	0.19939	0.403023	0.953255	0.344569	0.338836	0.453241	0.156598	0.198972	0.132648	0.221401	0.231001	0.144803	0.764951	0	0.108763	0	0.243499	0.623095	0.0539047	0.417917	0.143428	0.244519	0.0482355	0.847837	0.215905	0.183742	0.212615	0	0.0403481	0.421117
ARHGAP32	-2.73373	1.49312e-11	2.95203e-10	0.279631	0.0494378	0.018076	0.0460959	0	0.0160512	0.110682	1.55456	0.0778548	0.00998744	0.721641	0.026455	0.0432905	0.0111096	0.0590302	0.392364	0.0208159	1.2412	1.77527	0.276986	1.17831	0	0.0228879	0.0290811	0.0276962	0.125842	0.916408	0.621693	1.60717	1.29774	0	0	1.46998	1.73466	0	0.362671	0.0873459	0.953018	3.86572	0.826115	0.0262967	0.280758	0.635629	0.411982	3.11566	3.54404
ARHGAP33	-0.986177	4.66968e-07	4.0034e-06	2.17594	9.29315	4.54519	5.14833	8.14346	7.39293	5.25393	8.03462	4.6328	2.8283	1.3673	12.4323	18.9173	2.06123	1.98148	4.54299	14.0509	7.44685	6.16252	13.9747	3.085	5.181	5.36401	10.7201	23.2929	2.01882	13.5703	1.48542	9.51022	12.7856	1.82394	2.92674	1.341	3.44073	6.63556	2.05034	13.7323	6.17992	6.08113	2.26885	17.269	5.75141	15.0001	14.0177	2.71133	12.7476
ARHGAP35	-0.112741	0.448052	0.567874	5.81758	4.42603	5.87251	4.21106	1.46508	7.61891	6.96553	3.7583	6.04552	5.26909	4.32941	2.1751	6.79234	3.29847	1.56724	2.5987	4.40939	2.49841	4.78152	3.29717	9.78935	4.02046	2.5875	3.18802	3.55806	3.12039	3.74527	1.96363	2.49357	1.2173	2.37799	2.97797	5.21254	4.65502	3.8686	5.90702	0.698201	3.09479	6.68196	2.78587	2.10203	5.01818	3.25823	1.82301	3.88335	5.13532
ARHGAP39	-1.87526	1.99291e-06	1.51471e-05	0.068869	1.06498	0.213689	0.030274	0.988671	0	0	0.110376	0	1.78415	0	0	0.500395	0.0291855	0	0.0589004	0	0	0	0.0220501	0	0	0	0.0381986	0.218278	0	0.221738	0.0694985	0.413031	0.771135	0.0417606	0.194813	0.203248	0.0569629	0.172477	0.10029	0.229462	0	0	0.03391	0	0.032068	0.0371072	0	0.490583	0.651985
ARHGAP4	0.727475	4.97153e-07	4.2391e-06	80.6186	113.132	107.113	113.742	93.4559	220.101	89.402	168.784	62.8193	88.7858	68.5588	126.721	103.348	91.6543	89.1813	234.581	97.5299	244.531	101.358	103.551	70.7961	71.0844	65.2591	71.3398	133.941	101.772	129.169	113.419	268.503	185.23	48.9463	78.1593	46.469	71.0557	68.0952	78.628	71.2363	77.4109	91.8264	78.2422	120.607	99.5268	98.1014	372.653	35.1711	62.3445
ARHGAP42	-0.124074	0.603974	0.707114	0.597896	0.25598	0.217272	0.106552	0.126535	0.366082	0.0454833	0.0258984	0.305938	0.055407	0.557691	0.146764	0.512345	0.369795	0.38206	0.0621915	0.0577399	0.155611	0.997325	0.279387	0.126316	0.680557	0.380923	0.322664	0.640207	0.199465	0.423661	0.513673	0.387653	0.171415	0.470336	0.0457107	0.929953	0.320777	0.0971277	0.423574	0.0969132	0.853634	0.173826	0.262568	0.291771	0.112866	0.679131	0.190461	0.490732	0.312081
ARHGAP44	-1.48417	1.41848e-12	3.2839e-11	0.036271	0.150482	0.0375143	0.159443	0.213014	0.0814299	0	0.310033	0.121183	0.0276368	0.0149022	0.0549039	0.0359375	0.0307421	0	0.279188	0.0576009	0.174641	0.0932743	0.220649	0.0118137	0.135784	0.158336	0	0.11496	0.0497463	0.083416	0.183013	0.14502	0.299255	0.153958	0.102602	0.0963396	0.0300005	0.0363353	0.105639	0.02417	0.350247	0	0.125015	0.218301	0.101335	0.312691	0.106877	0.149585	0.247233
ARHGAP5	0.374113	0.0173876	0.0412701	5.47243	2.40219	1.60953	2.92207	2.94554	1.61539	1.66794	3.12174	8.26378	2.92117	5.39866	6.22446	3.05313	1.20542	3.25467	1.33534	3.65791	2.90287	1.74917	2.1481	3.48423	3.37102	4.34592	3.9442	3.47873	1.78097	3.19969	2.77683	3.58486	1.36654	2.41846	3.03189	3.2757	5.19124	4.10384	2.6789	2.16328	4.23242	6.49918	2.19217	3.24092	2.07309	3.6316	1.76131	4.03386	2.63429
ARHGAP9	-0.38886	0.0079808	0.021585	10.002	20.1828	17.2263	19.1649	8.18333	22.7809	29.0456	13.9606	6.72729	17.5101	10.4128	7.71915	13.1845	14.2186	9.61	38.3817	17.1785	38.2528	25.0081	19.9922	18.5411	12.167	19.1178	8.59464	9.53804	25.2145	13.4995	10.999	25.4205	7.35188	24.4059	20.6781	7.55716	11.5675	19.2227	23.1866	24.5892	13.3518	7.12174	42.0281	7.37658	22.1655	15.3184	64.6191	12.9975	35.8783
ARHGDIA	0.452262	0.000999971	0.00363768	119.013	187.235	186.618	124.48	291.398	205.215	101.344	305.348	106.327	111.196	103.814	389.735	150.97	234.947	240.68	499.892	80.3365	296.569	136.444	273.518	94.5351	136.635	78.057	117.445	356.995	265.359	296.446	354.804	172.318	632.125	67.2215	72.3287	81.4492	96.4882	59.5056	121.583	376.008	146.622	141.266	125.271	348.61	161.446	115.464	104.101	104.384	120.055
ARHGDIB	-0.155953	0.213465	0.320541	443.824	710.938	506.41	405.5	544.25	324.893	552.188	312.279	535.597	678.034	611	188.925	473.859	733.993	1066.33	478.495	552.969	395.829	554.285	453.07	381.506	477.975	467.071	367.301	603.941	811.261	496.921	926.038	168.295	365.341	828.641	954.587	504.111	455.271	421.173	429.814	389.095	533.98	427.663	864.719	207.553	468.455	458.11	193.005	1064.97	439.799
ARHGEF1	-0.0142619	0.931716	0.955774	13.3961	33.3735	24.4316	28.016	20.5522	48.8793	22.7295	40.9822	10.9541	14.0634	14.0614	26.7094	24.7951	30.9402	12.9904	56.9409	24.591	87.5862	28.6911	34.134	18.4854	18.7879	19.5175	15.783	43.5499	29.3237	25.0651	20.4746	87.5364	17.1829	9.19464	11.0449	8.44385	22.3109	10.1039	36.3292	34.7288	36.8878	13.016	52.762	26.3345	24.3944	33.6045	124.967	13.2698	41.3013
ARHGEF10	1.52355	2.42362e-08	2.71316e-07	3.96147	3.67063	3.97897	3.82563	41.8283	6.16254	1.0682	26.5625	8.95101	3.2799	3.24238	16.5888	3.09059	1.2558	6.90087	5.93578	4.13627	2.65335	4.20682	22.3412	2.10304	3.35721	4.43905	2.37027	29.0002	5.68991	8.4219	7.61764	2.20331	16.9671	0.813325	6.41184	6.30588	6.11462	1.4999	3.56579	0.76908	5.03195	2.57247	3.02568	14.002	2.22225	13.059	1.77698	0.421008	1.79544
ARHGEF11	0.73748	0.0182686	0.0429813	0.162987	2.01444	0.492755	1.40539	0.41724	0.376148	1.48214	0.100469	0.460771	1.24666	5.84136	1.61314	3.03102	3.84142	0.910455	0.144757	0.119462	1.23752	0.634079	1.03566	1.23731	0.580823	2.29868	0.250344	0.715269	1.8313	0.380604	0.702191	1.60409	0.0221659	0.410532	0.336921	6.47147	1.27551	0.301432	1.75273	0.501278	4.91388	1.70268	0.92599	0.528208	0.5079	4.05319	1.21912	0.239726	1.05399
ARHGEF12	-1.43296	4.40916e-13	1.10615e-11	2.11969	0.0572295	0.765659	2.06167	1.13415	0.478601	0.232956	0.994846	1.29043	0.872368	0.583743	0.960494	1.55351	1.09899	1.38997	0.117975	1.38008	2.13642	0.843465	0.89214	0.772764	2.00103	1.39702	0.91812	0.8744	0.132432	1.95418	0.403686	1.16739	0.235746	1.63943	1.19662	3.04507	1.01544	0.355827	1.78779	2.25204	1.62975	0.853202	0.427897	0.664172	1.96546	1.59053	1.39551	3.30468	2.91998
ARHGEF17	-0.673113	0.0323839	0.0691846	0.14116	3.35417	2.93214	1.48926	0	0.381732	19.419	0.358207	2.41051	8.36258	0.260985	1.19302	5.12828	0.284151	0.973434	0.603638	15.5519	0.141598	4.83	1.1638	18.4366	0.363306	0.939726	3.13182	0.186418	0.435607	1.75305	0.81909	4.327	2.39168	3.29546	2.19619	1.51016	1.51783	11.4807	0.925034	1.76372	0.100228	11.4675	1.18159	0.283196	2.62918	0.513394	2.07972	3.66494	3.92892
ARHGEF18	-0.450333	0.00759552	0.0207097	12.2019	35.3917	31.0664	21.7637	19.8702	51.9334	35.6107	30.3144	16.7558	28.2209	18.367	16.6177	27.8526	67.4511	4.58938	72.1725	35.6039	31.845	16.985	30.0093	17.374	19.3023	20.387	9.1935	37.0763	27.4722	9.36222	7.81848	56.4133	14.4135	19.2176	15.0435	17.2564	27.1959	8.5321	43.9112	14.1393	15.3339	22.8923	23.3409	19.4428	26.8999	45.0905	28.6891	23.339	51.2971
ARHGEF19	-0.293497	0.0187211	0.0439058	2.84646	0.881474	3.28492	2.09423	0.410588	3.24719	2.36139	1.20053	1.5016	2.08896	1.73577	1.22458	1.95936	2.01893	1.46744	3.45947	1.64161	3.82309	3.87828	0.8634	2.10795	1.76665	1.21642	0.797714	1.70939	2.58894	2.06725	3.6284	2.33606	1.3773	1.58068	3.43266	1.91002	2.1561	2.13863	2.42163	0.658889	1.78705	0.765483	1.81464	0.901671	1.5905	0.92022	4.06128	2.66235	2.621
ARHGEF2	-0.0728603	0.570493	0.678643	27.5398	32.0369	35.3697	26.0968	28.8317	40.3203	22.214	10.9459	12.8865	23.1648	20.7272	24.488	24.2196	34.5129	6.05742	53.8305	22.1943	12.4203	25.4181	21.981	19.7081	18.4514	15.6041	66.9598	18.3177	29.3392	17.0685	15.1168	19.645	21.5432	16.1111	13.4124	25.6335	20.574	19.427	31.6347	27.2821	15.0711	19.176	21.2838	15.0633	28.9989	17.592	12.813	15.0318	26.179
ARHGEF25	0.261285	0.538136	0.650349	0.448458	1.30482	0.927659	0.971602	0.188123	1.58866	0	1.74551	0.713484	0.146444	2.21102	0.29093	0.190429	0.366522	0.865552	27.6974	0.457831	0.308468	1.29054	0.738438	0.219097	0.584596	2.01361	0.319809	0.609159	0.5272	0.574616	0.387906	0.704408	1.92551	0.34963	0.498368	0.255246	3.33835	0	1.88922	0	0.382101	0	0.473172	1.06036	0.178988	1.13913	0.47194	0.468374	0.254734
ARHGEF3	0.531648	0.0241939	0.0543135	3.31833	0.885721	1.10882	2.17682	0.932759	1.16696	2.13144	1.96366	0.227419	1.18641	2.53794	2.39558	2.32676	4.75961	0.804678	0.349293	0.283755	5.65354	2.71318	1.43839	2.99297	2.9145	3.18685	1.04769	2.50798	2.59065	2.95866	1.05612	5.10286	0.180514	3.34328	1.66073	0.873849	4.01142	4.82009	6.28197	2.89162	5.74164	0.45763	12.3422	2.35564	1.45005	2.47562	2.75785	1.74174	5.04569
ARHGEF35	0.913162	0.0030229	0.00943504	0.600056	0	0	0.243487	1.71684	0.734809	2.20865	0.81375	0.925298	0.738577	2.90155	1.04805	0.777474	2.58206	0.623617	0.414508	1.09954	1.55573	0	0.221681	1.62367	1.03678	0.725388	0.768058	0.365742	0.56976	0.573234	0.13974	0.645929	0.326425	0.419839	0.39171	0.449536	1.94709	0.1734	2.62148	1.19958	0.629253	1.30337	0.545462	0.34726	0.580311	0	0.952072	0.986413	0.262189
ARHGEF37	-0.336385	0.400646	0.521955	0.0843054	0.0715437	0.283384	0.778253	0.0412593	0.0516188	0.177969	0	0.0938893	0.38542	0.0519562	0.0638071	0.271473	0.0267954	0.64069	0	0.276133	0.456662	1.48146	1.0932	0.411881	0.14794	1.10407	0	0.0668008	0.173439	0.145414	0.0638071	0.0421341	0.111787	2.76053	0.387528	0.0746413	0.052298	0.680916	0.0460384	2.1067	0	0.170038	0.031133	0	2.532	0.238479	0	0.0237057	0.0957747
ARHGEF39	-0.0237748	0.865333	0.90847	0.708225	1.79817	1.28634	1.09344	0.710123	1.4384	1.19119	0.692113	0.480937	0.967393	0.787773	0.392213	1.66015	0.680791	1.02102	0.753446	0.946403	0.998057	0.79958	1.16143	1.35028	0.87299	1.78713	0.833549	1.47821	1.20825	0.715071	0.366066	1.1741	0.732948	2.2939	0.781811	0.367048	1.24301	1.44059	0.528251	0.379855	0.618149	0.534215	1.83715	0.779732	2.31648	1.34025	1.32338	0.621719	0.667208
ARHGEF4	-4.04417	5.13582e-15	1.67133e-13	0.0112177	1.07889	0.0812154	0.0443805	0.0658796	0	1.19982	0	0.0624646	0.564125	0.0829595	0.0169803	2.61192	0.0285232	0.037889	0.0719547	16.5942	0.27006	0.336552	0.0323246	1.38108	0.0944874	1.24871	0.0373318	3.83984	0.230778	0.371497	0.305646	0.0897018	0.674305	0	0	0.397271	0	0	0.0245035	0.560636	0.0955784	10.5585	0.265124	0.0337575	0.0470104	1.75886	0.0991626	5.3118	11.1763
ARHGEF40	-0.258569	0.300974	0.419236	0.0685129	3.89162	0.708614	0.993877	0.777906	5.31918	1.27276	0.263532	0.99192	2.42747	0.388456	1.65934	1.30335	0.766513	0.948781	1.31841	0.473295	0.362871	0.328883	3.72476	0.656062	0.442435	1.74066	0.843626	0.0868598	0.789319	0.983211	0.248901	0.657434	1.13861	0.373902	0.116284	0.0970546	0.544017	0.288264	0.897943	0.410896	1.16751	0.184248	2.63131	0.412353	2.14383	0.930269	0.807525	1.06343	1.29204
ARHGEF5	0.385001	0.119721	0.201438	0.308588	0.021823	1.05724	0.534129	0.755121	0.637685	0.787148	1.94738	0.343669	1.1683	1.42634	0.875839	1.37588	2.4275	0.358288	0.643308	0.804005	0.835774	0.314119	0.537238	1.6584	1.08303	0.353613	1.18743	0.489031	0.595173	1.35728	0	1.00247	0.0681968	0.175426	0.327345	0.461049	0.957149	0.246342	1.81156	1.85071	2.39921	1.42634	0.113958	0.261179	1.3471	0.685865	0.568307	0.715864	0.613498
ARHGEF6	0.623123	4.03199e-06	2.87699e-05	56.7505	38.7174	33.2622	41.9512	21.3041	25.831	51.8867	27.7557	37.5638	18.7968	75.9895	18.3213	46.1546	20.5318	67.006	12.7978	51.1205	22.7986	31.215	35.1285	32.2248	43.2867	44.8118	22.7807	25.7587	23.8598	40.3336	37.4081	13.8414	10.3293	24.6194	32.7578	41.6136	51.7575	52.3871	46.134	5.43895	38.219	24.4824	27.4107	21.728	28.4067	22.0171	21.9434	40.193	22.131
ARHGEF7	0.00763079	0.95332	0.969744	7.3898	8.12419	7.99814	7.26818	20.9622	9.48717	6.0521	9.19977	11.2033	4.17397	12.2817	17.8255	8.76733	11.8316	7.52017	5.96948	10.244	10.1463	7.69132	17.7865	8.66482	8.78121	7.60482	21.6099	19.7196	7.98394	8.07867	9.03542	22.5122	26.6862	3.67731	4.18078	10.9242	10.4579	5.57365	11.1432	24.285	13.7789	6.57731	5.77485	23.5294	4.90172	13.286	12.6716	5.69484	10.0525
ARHGEF9	0.640524	5.10068e-07	4.33747e-06	5.61734	6.49307	4.8233	4.53262	2.81583	6.60069	6.26473	4.10103	7.95902	5.93568	6.51319	3.36913	7.89098	7.33409	3.75884	2.17551	5.28391	3.79094	6.71008	4.74115	7.78195	6.35547	4.77875	3.65317	5.01487	4.3609	4.28303	3.96503	3.8744	0.856606	7.3266	4.88266	7.34617	6.83782	3.09425	4.6303	0.575107	6.91477	11.625	3.71271	3.21227	5.4146	6.26546	2.89997	3.89986	2.78655
ARID1A	-0.426701	0.00199965	0.006643	14.3934	29.2629	22.5812	16.8369	12.0452	15.9761	19.3341	21.5705	11.164	14.703	11.6827	37.1453	26.3337	13.8863	3.03334	9.65289	17.7071	12.1835	18.7983	24.4565	23.2662	12.6757	10.8235	25.6667	16.9438	12.209	16.6794	3.78434	15.9883	25.2755	10.1997	6.76302	19.7921	21.5316	12.7837	21.6584	32.8743	20.6807	21.8178	10.7382	24.5788	16.3936	9.35738	11.944	11.4251	18.7505
ARID1B	0.408493	0.0014529	0.0050338	11.6786	8.72922	9.74127	9.49444	6.84519	8.57231	8.21785	12.5405	10.382	7.24706	10.271	12.4058	12.5786	6.73379	3.61972	4.46822	10.0396	4.13464	7.72601	12.5043	10.834	8.43856	6.81048	8.85907	9.29726	5.66731	11.9061	2.6933	5.3423	3.94729	5.01129	6.6363	10.6439	11.1312	6.78729	12.3199	4.28483	7.29315	16.9041	4.5969	10.5123	6.71751	5.87426	4.14971	4.02564	8.43649
ARID2	0.196062	0.0823359	0.148679	3.40508	2.79541	1.41638	2.74555	3.16989	1.27472	2.40907	6.67333	2.59682	1.98819	3.28461	6.12075	2.58534	1.61163	2.65649	1.46006	2.22619	4.05423	2.25257	3.86615	2.47729	2.63691	3.39296	6.3896	4.63365	1.02794	3.46011	1.70877	5.6788	6.3309	3.06348	2.05468	2.57237	3.46694	3.10754	2.82965	4.25448	5.02988	6.12133	2.43291	5.91706	1.64155	2.19864	2.86281	2.7163	2.0603
ARID3A	-0.948796	4.91445e-09	6.31557e-08	3.45502	6.00492	4.65193	3.28387	1.0054	5.27911	5.71659	1.29703	0.866621	2.77487	3.24188	1.20147	4.34846	2.2952	0.210265	6.34909	2.46536	2.62273	4.98942	0.881981	5.59618	1.96635	2.83305	1.99404	0.690578	3.74607	1.22409	1.22502	4.10686	0.825456	2.17998	1.32073	2.34245	5.75406	2.80633	7.30906	3.29794	2.04209	1.13004	3.93115	0.843019	4.80463	0.704389	5.41132	3.29088	4.5262
ARID3B	-0.264971	0.0221034	0.0503236	4.47975	2.39135	3.25079	2.47744	4.27872	3.34012	4.52502	4.74784	1.70994	2.06453	2.29325	12.441	2.46984	3.46772	1.31175	2.03925	2.71084	3.47895	3.12776	8.27617	5.03029	2.5612	2.10539	4.59874	7.04196	3.82764	5.23434	1.64058	5.81388	5.71649	1.41298	1.55846	2.79875	3.00308	1.60145	3.47224	17.3333	6.18706	3.4004	3.60215	11.9861	2.92705	4.02937	3.67261	1.64567	4.9045
ARID4A	0.643699	1.49266e-06	1.16327e-05	4.90773	3.80831	2.88302	5.9833	7.60467	3.6404	4.25678	7.43783	6.75362	2.71139	4.6602	20.2443	8.168	3.33649	4.13158	3.15752	5.5628	5.06871	2.22419	6.45149	6.15726	5.59918	6.38835	10.3374	9.61019	1.9827	6.32196	2.37904	8.38836	12.5563	4.47739	3.98447	5.8154	9.56567	5.28032	8.42074	8.50692	7.60511	11.7228	4.86218	18.2714	3.02395	10.1859	6.85923	3.05183	3.84045
ARID4B	-0.128286	0.31309	0.432638	4.4487	2.41939	2.49449	4.1161	10.2959	3.38777	3.28016	7.11364	3.22771	2.36275	5.14609	17.7938	3.80536	2.82148	3.38854	2.28806	5.28656	7.07494	2.56254	7.2808	4.71326	4.73731	4.48565	14.198	7.09818	2.41834	4.15303	1.44191	6.62451	12.165	4.12934	3.98453	3.92976	7.5939	4.81949	6.61857	9.62277	7.2355	10.1786	4.70028	15.2172	3.99197	4.96326	5.88244	4.76432	5.87129
ARID5A	0.342088	0.0258136	0.0574477	14.9194	16.169	20.607	19.4262	146.34	31.1628	14.8837	49.689	11.8832	17.3756	16.6434	98.3869	15.3436	23.5297	17.4884	52.7355	19.3819	109.875	10.3067	67.1176	12.9172	23.5074	16.447	93.2265	140.663	33.2187	33.443	23.1078	117.226	151.14	13.971	26.0432	25.8889	16.8701	13.4323	20.6262	120.121	56.962	34.3661	25.9438	68.6718	14.1579	26.0496	25.5053	15.8956	21.8122
ARID5B	0.338547	0.0640081	0.120956	13.4009	8.14922	10.5765	20.4822	11.0855	6.58097	11.8961	20.0237	14.358	4.44566	15.8061	11.6302	19.7464	7.70608	10.19	6.66512	15.0281	8.3385	2.45061	18.4696	14.8536	20.3372	23.5079	5.60328	10.1284	8.8222	15.1347	4.91005	19.2339	2.81879	6.15077	4.97663	7.67863	10.1292	9.08746	22.8175	5.57782	62.0673	17.8898	14.5368	8.00347	4.62719	4.97663	7.37098	17.9172	9.16566
ARIH1	0.1638	0.145674	0.236025	6.61591	2.60813	2.51592	4.52734	10.6664	1.97286	3.25775	5.38416	2.59983	2.95958	4.66062	9.35387	3.53751	2.95543	1.61507	1.33383	4.07138	4.61648	3.48928	3.81568	5.27607	4.1929	4.17476	10.3803	7.26684	1.75557	3.3769	1.14325	6.26493	11.5753	3.22961	3.64861	4.19014	4.29578	3.75844	4.11371	7.03947	5.8083	5.26896	3.28896	11.2682	2.30875	3.44844	3.88734	3.68477	3.62148
ARIH2	-0.121936	0.114566	0.194479	14.1225	10.2466	11.9719	13.6221	11.7819	15.7857	10.0656	14.379	18.487	12.0298	12.9043	13.2629	10.2484	12.296	12.6933	5.70998	11.7361	12.1979	13.3656	13.6726	10.6128	13.715	10.0265	13.5081	15.8815	11.6331	15.644	11.3137	12.3395	8.2155	7.33294	9.52207	11.8964	12.7461	10.0743	17.0906	15.6972	15.3601	12.5906	13.108	14.2997	9.65869	16.6063	14.2287	10.154	14.5333
ARIH2OS	-0.0937964	0.505557	0.620432	2.10658	1.58906	2.17879	2.03726	2.88671	1.4618	1.38351	4.05144	1.79864	2.80895	2.94271	3.72022	1.25233	4.55293	3.67619	3.24299	2.17451	2.02859	3.19017	4.65388	2.53866	3.05589	2.75879	3.15476	2.33686	3.17813	6.20122	3.40134	2.3864	1.3656	2.42703	3.37676	0.559529	1.39392	0.844124	1.994	5.33431	1.79488	3.11581	3.21547	4.86017	2.74653	6.35625	1.24146	4.26488	2.39317
ARL1	-0.108174	0.312491	0.432095	7.054	4.48806	5.01149	6.56827	4.14711	3.09095	5.36014	2.20329	9.08575	6.59403	8.88901	3.99136	5.56006	5.10007	8.82997	2.86228	6.09324	3.79792	5.73758	2.33789	5.92365	7.15022	8.6772	3.52505	3.71433	4.08005	3.20309	9.04025	4.73063	4.66178	9.63437	9.65825	7.78179	7.32575	8.66944	5.80896	2.97354	5.03094	2.81822	7.8565	2.64498	5.22599	3.75219	4.38287	11.2546	5.88863
ARL10	0.343826	0.0632495	0.11973	2.18369	4.68686	3.63595	1.76919	0.632597	2.99185	1.65374	0.627764	2.73729	0.884165	1.35181	0.503975	3.87122	1.99192	0.264598	0.841681	2.16935	1.01371	2.40068	0.959392	2.66954	2.28199	1.94927	0.765826	1.33457	0.443202	0.743173	1.54157	2.03591	0.346251	0.944119	0.706352	2.44489	3.30457	1.94967	3.59353	0.0587281	1.30157	3.00208	1.73578	0.604098	3.1325	1.34543	1.96209	0.870102	2.58089
ARL11	-0.0836317	0.630832	0.730144	24.4012	6.2388	21.8099	5.14408	2.75586	13.9708	8.17245	1.88018	4.63807	16.3244	19.7375	0.843501	7.00316	9.91824	2.22885	13.0934	7.12606	1.69456	8.97506	1.01415	11.033	7.98748	16.3621	3.26971	1.48729	10.8002	2.83287	5.68253	0.879464	1.4	8.69642	5.43406	15.6058	23.7244	7.66827	4.6126	0.879464	1.09951	2.95767	8.57787	1.23562	11.5943	3.03407	2.679	13.2608	5.89735
ARL13B	-0.343479	0.0298309	0.0647184	2.02595	0.611296	0.921973	1.38931	0.634563	0.760812	0.646271	0.346343	1.20334	1.08057	2.39724	0.204447	1.28468	0.858562	0.638667	0.797041	0.73999	0.520252	1.25038	0.674605	1.16136	2.2753	2.51169	0.224741	0.642118	0.333434	0.820031	0.572451	0.972025	0.19103	1.57247	0.420266	1.45888	2.94923	1.50186	1.53414	0.108003	1.15078	0.653792	0.957644	0.650315	0.867889	1.04794	1.27353	2.15716	1.68782
ARL14EP	0.183403	0.152917	0.245391	4.64036	3.32226	2.50589	3.3847	3.81851	2.01148	3.95879	1.777	2.97268	3.40275	4.5048	2.76616	2.58366	4.95977	3.08612	1.50143	2.5189	2.867	2.78087	1.71582	4.47398	3.74719	4.43678	8.02891	6.24742	2.91464	1.64328	2.45535	2.42177	2.54107	5.30391	3.54297	4.25386	4.68728	8.09901	3.76745	1.43664	3.60385	2.84368	6.06595	2.90408	2.81086	2.45602	2.84357	5.58876	3.31228
ARL15	0.0960821	0.496406	0.611868	2.09822	1.00316	1.10035	2.76706	1.15704	0.723778	0.914985	0.710451	1.94181	2.22924	2.36765	0.492072	1.69828	1.50286	1.24771	1.36484	1.83032	1.42292	2.12791	0.596103	1.70369	3.1945	2.08991	1.03266	1.21765	2.43189	0.570902	2.6393	1.41789	0.365734	3.17182	1.63013	1.54372	2.27323	2.15374	2.38847	0.118157	1.00719	2.22526	2.44459	0.400195	1.23846	1.14646	1.82867	3.15772	1.81293
ARL16	-0.193583	0.0952611	0.167863	11.4068	26.107	19.0821	12.9346	17.7626	15.0531	18.5464	9.97181	15.3983	15.8027	12.8881	9.35278	21.0199	18.1276	12.9156	20.1212	18.8353	30.79	24.0744	11.2886	11.5258	19.7135	11.7697	7.47723	18.2138	9.8668	16.0382	13.5386	25.2222	24.3684	32.3048	20.8392	12.012	10.7214	13.6345	15.3842	5.78728	17.3028	15.4541	21.445	11.1172	16.4776	21.0225	43.9242	23.1326	24.003
ARL17A	0.258999	0.133389	0.219998	4.16384	5.30494	4.27265	11.9118	2.53521	3.33235	3.89893	5.46479	4.92929	1.89235	3.39454	2.00996	11.5645	1.89656	3.32216	1.55624	5.25222	3.47296	3.27413	4.73954	5.76645	6.69688	4.50838	7.61044	5.66334	3.2376	4.04906	1.56331	14.1901	2.69536	4.8012	1.8085	4.31062	3.74229	3.09146	8.0927	3.24439	8.24078	6.34823	2.85738	4.41519	5.65622	1.93437	4.05754	3.20823	3.51979
ARL17B	0.555399	0.00446214	0.0131638	0.664912	0.601878	0.687703	2.56044	0.780984	0.374545	0.112291	2.1313	0.947839	0.911936	1.34406	0.201297	2.42438	0.811521	1.75173	0.955362	1.29879	4.16192	0.661154	0.485385	3.50836	1.56817	2.22918	1.94725	2.57105	1.86035	1.2845	1.81167	4.78525	1.7398	0.96765	1.12852	0.824168	0.659954	0.579497	0.697156	0.638033	1.54095	1.6093	0.707167	1.80083	0.891671	0.687861	3.76174	1.58546	0.63451
ARL2	0.351709	0.0271615	0.0598865	25.3066	27.355	35.7526	17.2548	6.74594	18.7916	26.9006	12.5991	24.2258	34.2776	25.4183	2.60813	18.6721	33.611	53.4679	75.43	10.9022	15.5551	14.1695	9.15416	10.4697	22.9033	17.276	3.49419	8.36215	25.2559	17.5343	32.0311	6.02784	4.75971	28.1114	20.105	21.3092	11.4901	40.9398	10.2325	12.9168	6.14748	4.05438	32.0528	2.91659	27.5287	8.00719	13.3272	20.1062	11.3774
ARL2BP	-0.398797	0.000706398	0.00269179	24.1083	24.7451	19.9262	22.8664	36.4919	16.1639	24.9152	21.614	16.7009	27.3756	33.6302	23.5668	18.1085	47.1998	26.7325	7.34793	32.3733	22.564	24.9058	19.8057	21.4706	26.9001	25.5716	76.1589	24.0949	27.3161	23.9261	36.3354	10.7216	23.2906	21.6913	23.7877	21.9441	21.8355	26.6026	31.9608	23.4211	30.4345	18.2737	27.9202	23.034	21.6756	30.3002	12.2744	44.0999	34.9006
ARL3	0.278753	0.0671011	0.125773	3.24021	4.45901	4.25703	5.88991	3.94299	4.48618	6.12118	2.15208	6.66446	4.30387	4.78535	1.54654	5.72669	6.75439	11.9794	2.65885	7.61422	1.7569	7.40666	2.41134	2.93787	2.8276	5.39026	2.28294	1.34154	8.28745	3.74605	11.356	2.97617	0.670916	6.5847	9.12445	2.86878	4.27358	7.06213	3.44325	0.64192	1.89025	3.41484	5.6918	1.3616	5.26029	6.7475	3.35458	5.3189	3.31623
ARL4A	0.160917	0.613456	0.714358	0.441153	0.427856	1.40142	4.94511	0.370117	0.192936	1.19736	0.959544	4.07081	1.47661	0.543753	0.381588	1.87327	0.841289	12.825	2.30421	1.0884	14.5653	7.72517	2.45163	1.47791	2.47725	9.4914	0.943799	0.749047	2.26893	2.04362	0.143096	4.09461	1.55989	24.3621	2.54039	0.22319	0.62552	3.43288	0.481819	8.81917	6.87318	0.720296	3.53754	0.61637	7.52709	1.98647	3.34262	1.41768	1.32452
ARL4C	0.495512	0.0439317	0.088723	9.84253	4.904	3.73071	14.75	8.21074	4.33149	5.35182	9.9039	5.2316	2.01337	7.96138	27.4696	7.95124	21.0806	5.33608	1.68596	1.09903	20.1276	10.9297	26.1597	21.6936	20.5298	8.56882	12.5624	78.1662	17.8903	47.3037	16.1262	23.0303	73.2634	7.01952	2.25426	5.61971	16.7907	3.90757	22.1715	21.1297	20.6795	6.16607	59.3123	23.1821	8.67135	4.42942	10.9582	5.9755	31.6387
ARL4D	0.25339	0.319912	0.440132	3.06282	4.25321	1.79989	1.83597	4.36059	2.51462	1.17557	10.3753	1.86055	2.62544	3.17455	2.84496	3.72435	15.3986	2.4687	6.96545	5.05742	0.837906	3.52047	7.48851	7.34578	2.63847	2.73483	0.347484	4.08156	4.58258	3.93816	2.31811	1.25242	1.59988	4.17875	1.08299	1.47912	2.07271	0.732194	2.73694	1.39157	4.74477	1.59117	1.85083	1.78055	1.94477	5.62594	1.02556	1.25269	4.11213
ARL5A	0.226082	0.0528233	0.103269	7.03404	2.30641	3.31788	6.32371	6.99944	2.05623	4.51463	5.9982	8.87569	4.44937	7.22839	9.10476	4.0227	4.26956	8.5778	3.53665	4.29841	5.3095	4.49711	4.62194	5.69763	7.78718	5.71089	8.28485	8.20807	3.9185	5.48707	5.8928	3.40691	5.05119	5.25815	6.75855	7.20403	8.6648	8.95039	5.58392	4.07494	7.88659	7.23401	5.25688	9.50279	4.0144	5.32041	2.95391	5.14908	5.6753
ARL5B	0.090188	0.570275	0.678447	4.58448	4.14634	3.59654	13.6546	24.085	4.28688	7.48333	13.9702	14.6397	3.35058	5.11253	23.8636	5.12943	3.3702	9.40135	2.80063	6.11039	4.65501	3.62237	7.30923	10.2085	9.7633	6.47355	17.7997	10.3047	1.9248	7.81069	9.70125	5.92289	6.03755	5.02088	7.58692	3.38246	6.22957	7.09977	4.83677	7.94915	17.1657	23.3786	3.13261	22.3835	5.55459	2.69701	2.38929	6.92781	6.3242
ARL5C	-1.14083	4.59954e-05	0.000250764	0.426781	3.30602	0.780956	0.303059	0.128534	0.281412	2.86452	0.631382	0.365614	1.57591	0.809288	0.149082	1.91912	0.125212	0.221769	1.76887	4.34026	0	2.84226	0.378401	1.95676	0.368698	0.773882	0.327762	0.312154	0.202616	0.317103	0.347859	0.131259	0.0580411	2.14995	0.557195	0.348792	1.22192	0.0739967	0.430266	0	0.111887	0.662145	0.0969878	0.44457	0.458597	1.91038	0.290206	3.69248	1.641
ARL6	0.224029	0.360852	0.482593	0.794059	0.224619	0.15399	0.654486	0.0971538	0.303868	0.349222	0.0795395	0.497435	0.28361	0.122342	0.0751236	0.393379	0.378572	0.167626	0.0636677	0.118221	0.477914	0.467957	0.0953393	0.242465	0.139342	0.194982	0.0825807	0	0	0.342408	0.375618	0.297641	0.087742	0.270843	0.280774	0.439396	1.47776	0.447449	1.30089	0	0.169141	0	0.146618	0.074674	0.346635	0	0.731183	0.33492	0.451043
ARL6IP1	-0.315732	0.0107542	0.027714	58.0642	56.0715	40.7117	40.769	50.0926	30.3043	45.9625	64.7537	63.6423	69.7216	58.1374	49.4366	57.6213	41.5601	104.417	20.7329	55.9603	28.0752	43.8165	74.4119	56.7055	58.1378	71.8724	44.4123	64.9013	36.8374	60.7352	77.8847	17.9898	57.9028	59.7455	52.3831	66.1233	34.4056	63.5636	27.7469	89.6431	46.317	79.1033	35.6733	88.1955	56.3542	73.0271	32.7394	102.627	43.1527
ARL6IP4	-0.00307237	0.978214	0.986163	32.2792	48.5311	43.4013	39.4292	66.5866	76.2397	42.5885	35.1141	45.7447	44.502	41.726	27.6067	22.9474	51.2463	77.954	111.963	44.6937	65.0825	48.9752	37.8261	27.4797	38.2912	41.6918	40.888	81.7823	55.948	57.7367	70.1161	54.931	79.7533	70.9045	74.9881	34.8663	32.5391	49.0502	29.7021	40.8958	49.0927	36.0248	60.4957	41.7086	43.1748	43.8287	92.3798	51.4638	41.5753
ARL6IP5	-0.364814	0.00524171	0.0151166	45.8274	22.9063	24.7115	37.6696	31.8784	15.9911	45.5846	8.98481	44.9424	49.5807	44.4755	23.5722	28.3017	60.695	33.6625	20.0917	31.9018	25.3859	43.4403	17.9065	40.4313	30.7932	35.3103	38.1278	15.7235	46.4075	11.4194	44.5177	17.6113	11.9566	62.4032	76.2074	29.6625	38.972	45.6969	42.7628	38.5136	18.1206	20.4604	106.602	21.7575	44.6876	14.5277	49.1635	88.5764	65.0017
ARL6IP6	-0.38739	8.02073e-05	0.000409789	13.1007	10.729	11.9557	11.7535	7.67416	6.95457	10.7511	5.90692	16.3811	11.833	16.3128	8.41918	17.296	12.0551	7.92184	12.8092	9.05889	5.56576	13.0393	9.30091	13.3247	18.8147	12.4178	11.4293	10.0885	10.0638	12.5756	14.7589	6.9661	6.33836	13.1655	8.29318	17.5319	16.5448	12.9897	9.14857	7.10006	4.68186	10.1368	10.3935	7.46134	11.0927	13.919	8.49063	25.5885	15.7965
ARL8A	0.206535	0.0403504	0.0829535	24.1466	31.179	33.0835	35.8147	81.6374	37.6049	27.1059	49.9906	21.1969	27.9874	22.8295	117.737	22.5735	48.0344	31.0879	53.1349	16.3762	26.8089	26.7861	56.3736	20.4851	27.5172	18.0062	131.504	70.5893	37.0525	49.7046	33.3689	33.052	66.4965	19.8441	22.2593	25.7046	21.1469	18.7396	21.222	79.9608	48.5055	28.801	35.1646	84.6327	37.7783	36.8271	28.6277	22.6217	29.497
ARL8B	-0.200521	0.0636848	0.120464	17.0701	8.80526	9.63895	13.6144	17.384	7.53138	14.9704	9.002	20.7229	16.318	23.2446	22.6568	11.0992	11.4095	14.096	4.46833	12.3333	8.23416	11.1626	11.3026	13.2761	14.5368	20.1771	25.5845	10.0449	10.0705	8.78967	14.107	10.1622	12.4268	19.0083	12.6043	14.1965	16.9739	21.9254	17.2727	19.7599	16.0949	10.0418	12.0977	15.0613	13.939	9.12988	7.48935	23.5759	14.972
ARL9	1.90177	6.7678e-15	2.16497e-13	1.69475	0.302781	1.01481	3.17602	8.5561	3.76838	1.88297	2.00139	3.1788	5.60706	2.19885	2.29533	1.67917	5.10305	8.8876	2.74631	4.3558	7.3011	4.51113	2.48462	0.522938	3.25571	2.33627	4.74951	0.98948	5.1381	1.60006	6.88599	0.713265	3.46937	2.10941	2.39702	6.6337	1.77065	6.23254	3.31228	0.178316	3.19197	0.959496	1.5811	2.55002	2.24282	0.288363	3.4168	0.501625	0.709326
ARMC1	-0.0336924	0.782635	0.847361	12.3658	4.93613	5.52975	8.21866	6.35685	4.98063	5.67785	3.5747	14.6117	11.4715	10.8754	2.08532	7.63724	8.08997	9.80468	5.17573	9.64958	3.39551	8.43495	4.4108	7.72402	12.6168	14.4761	4.96669	4.99009	5.12845	6.29123	8.73849	3.93432	6.32094	11.0387	11.3661	13.8814	13.1038	12.7163	6.80658	3.7376	6.14836	8.68854	7.1708	2.91185	6.598	9.7026	5.41242	14.9414	6.70731
ARMC10	0.187672	0.096684	0.169706	6.02703	4.04739	3.95303	5.16958	3.98082	2.82019	5.99951	3.61248	5.40249	8.98861	7.33814	1.29801	3.68978	4.60993	10.3026	2.42016	4.69813	2.24134	5.71239	2.91809	4.38092	5.57189	5.35828	1.18226	2.29074	4.88913	3.68498	6.56424	1.86119	1.38609	6.86361	8.07399	5.22768	4.01238	6.93967	3.79972	0.832636	2.96424	2.99785	4.12571	1.69575	4.51764	4.63351	3.39304	5.45619	3.72965
ARMC12	1.43308	2.78154e-06	2.0438e-05	0.158266	0.716311	0.654763	1.04358	0.774558	0.387614	1.11367	2.40969	0.969417	1.08532	0.292611	0.958276	0.705648	0.704239	0.801841	1.42125	3.1103	7.42982	2.03498	0.836102	0.850542	0.222181	1.45086	0.26335	0.501619	0.325596	0.87355	0.598922	8.22619	6.57551	2.59116	4.70079	0.42037	0.196357	1.12964	0.34571	0.316392	1.34848	0	2.22094	1.30974	0.110542	4.86068	5.82936	0.534029	0.809086
ARMC2	0.0701547	0.640682	0.737613	1.0297	0.627362	0.901147	0.452642	0.826973	0.711295	1.15187	0.76167	0.940926	0.694052	1.20409	0.439623	0.94175	0.604201	2.67532	0.304841	0.754721	0.826313	0.995813	0.786168	0.928738	0.630105	0.760691	0.878659	0.96234	0.38022	1.20226	1.19897	0.475035	0.420109	0.624384	1.26966	0.888284	0.786168	1.07119	0.634398	0.263908	0.674873	1.20705	1.17002	0.993165	0.811403	1.87782	0.777979	0.831494	1.01981
ARMC5	-0.3297	0.0243533	0.054603	2.77238	6.82343	3.80926	6.16469	2.6542	6.46778	4.18647	11.4811	2.02831	5.34273	2.64393	8.02558	3.84965	3.26738	1.91381	8.98243	2.14513	5.35897	3.59073	8.51364	3.22304	2.07384	1.72261	12.964	3.97658	4.28806	13.18	4.77859	9.3046	9.33785	2.39282	3.86394	3.54749	1.65705	1.64205	3.53628	10.9632	3.58634	4.59853	1.70385	11.6314	3.56182	3.99069	4.94918	2.43541	4.06912
ARMC6	-0.230012	0.0892085	0.158797	9.7478	8.99291	13.2898	6.90229	2.98163	16.4471	7.36587	4.21636	7.58682	13.8314	5.90503	2.26361	6.99669	8.13281	12.8143	37.6579	5.24436	5.9335	10.4685	5.47949	9.38944	6.99771	5.8389	2.11967	4.03746	15.6671	7.90997	17.2286	3.93061	2.00735	6.80083	8.42107	9.43949	7.42126	9.73732	9.01312	3.21092	3.3033	3.72361	6.99497	2.04172	9.09079	2.50674	5.71196	11.7737	9.65823
ARMC7	-0.0998876	0.431171	0.550839	5.20708	4.49756	6.12556	3.19757	0.855937	7.42292	3.46827	0.955573	1.81496	4.4067	4.8993	0.421176	3.78079	11.1176	1.87958	10.8105	3.64539	4.21048	6.47376	1.79444	3.57319	3.79447	3.85208	1.05825	1.19683	5.23353	2.30363	3.67025	3.25795	0.281098	5.20618	2.52988	3.83595	5.03017	2.74751	6.42509	1.11247	1.15148	1.12239	5.81278	0.29904	5.33044	2.18453	5.03633	3.6213	4.56078
ARMC8	0.0147694	0.882791	0.921727	5.02486	2.26909	2.89906	4.31255	8.56532	3.53011	3.49575	7.08544	6.47167	4.20637	5.26658	12.9357	4.03034	3.12899	5.75356	1.95874	2.86351	4.80043	3.56499	4.34495	4.3866	5.21462	5.40175	5.99126	6.75326	2.97701	4.35518	4.10493	4.92014	9.62915	5.28554	4.77026	3.9848	5.62637	5.3077	4.60449	7.85855	6.01913	4.535	4.20776	11.8296	4.02694	4.64133	3.99536	5.38259	4.18103
ARMC9	-1.01673	3.73415e-05	0.000209665	0.0116148	0.0262843	0	0	0	0.0284462	0.0980756	0.0186149	0.0517407	0.0663744	0.0143161	0.0175815	0	0.0295329	0.0784605	0.0298008	0.0276677	0.111848	0.00995616	0.111563	0.056745	0.0326108	0.0304216	0.05798	0.0184064	0.119474	0.064108	0.0175815	0.0232193	0	0.126773	0.049283	0.15425	0	0.0349061	0.0761128	0	0.0395847	0.06247	0.0171568	0	0.0162249	0.0187745	0.136897	0.143701	0.0659746
ARMCX1	0.909725	8.88596e-09	1.07296e-07	18.134	8.12441	13.9854	18.0395	13.5431	11.7128	8.92484	9.32373	13.308	22.1036	18.3462	13.4075	16.3575	11.0609	13.2766	15.0609	10.2374	12.7437	15.5893	20.3883	18.692	21.7049	20.2479	21.0174	13.7874	11.1057	13.5238	14.1215	14.5636	14.5476	17.3521	30.0218	23.8972	15.866	27.0129	9.61658	1.78116	10.2707	20.5779	9.8321	14.3524	10.8355	17.5365	10.8103	12.4971	5.47772
ARMCX2	0.42399	0.0882773	0.157496	0.187591	1.09667	1.03478	2.06157	0.61205	4.51777	0.440006	0.751625	5.25772	9.11212	3.66096	0.757222	3.28363	7.31379	1.32002	1.20328	3.27698	1.88173	3.91285	2.70279	3.63541	3.73077	5.48663	0.780363	0.495469	4.37382	0.949125	1.27781	1.81258	0.110551	4.94816	4.68738	4.5397	1.9395	0.140942	1.02442	0.125005	1.01228	2.18607	1.43168	0.846777	1.13554	3.79034	3.77718	1.79344	2.30871
ARMCX3	0.330979	0.0116341	0.0296084	18.0532	7.54788	10.1574	12.8465	9.37941	9.91914	10.282	9.20618	16.4794	10.5588	17.6188	10.0574	17.0742	11.6106	11.2208	5.02594	18.9801	5.73547	11.8219	9.81446	14.2776	14.4185	16.7786	14.3153	4.78224	7.40629	10.4832	6.21076	8.46697	5.28838	12.7609	10.4832	17.4368	14.4505	8.01502	10.6393	4.70975	13.8031	10.3221	8.83699	10.2761	10.0209	15.5322	15.522	11.4329	8.42022
ARMCX4	0.655982	0.00105195	0.0038015	1.25229	1.30285	1.46907	1.88424	1.3656	2.32086	1.97531	2.62666	1.59122	1.28719	0.870183	1.62844	2.08184	0.47015	1.10712	0.754751	3.03315	2.48875	1.75788	2.34114	1.70816	0.424758	1.4639	1.20272	1.94459	0.51872	2.18031	0.203556	3.15875	1.02528	0.764458	1.1293	2.16539	1.16788	0.284159	0.954658	0.319236	1.57543	1.26572	0.608333	2.12454	1.11535	3.54582	3.5662	0.491563	0.525143
ARMCX5	0.477809	0.000653803	0.00251727	8.04278	3.59363	4.89183	5.84565	6.35153	6.07164	3.92303	11.7915	6.66693	3.44712	7.12518	16.4978	7.35759	3.10822	13.3512	3.22435	5.82382	3.7405	6.28708	3.86265	4.84473	8.69265	7.45081	4.67643	7.64016	3.19642	9.86844	5.32632	3.65419	4.24158	3.40833	7.33591	7.80862	6.40666	5.90543	6.38849	4.75045	10.1623	5.8681	2.7001	12.4798	3.41521	4.91215	3.09702	5.62813	3.45231
ARMCX6	0.0892555	0.478102	0.594688	20.4224	31.0146	29.702	17.2415	12.8851	23.242	13.8948	19.7252	39.2121	50.9594	35.1186	25.386	26.8455	44.7635	63.8017	40.1957	30.4992	14.7606	30.6065	31.871	19.9991	31.328	22.6715	21.9797	22.7191	33.9454	24.4479	49.339	18.5658	16.5785	22.9631	43.0405	35.8034	16.2206	9.61959	19.5969	13.6089	32.2659	19.8224	17.7806	24.2845	22.2937	19.0927	33.2102	38.4864	20.896
ARNT	-0.219525	0.0284026	0.0621342	7.83545	7.96948	8.85209	7.97126	4.38251	8.3403	8.09464	4.02954	7.5563	7.28238	7.62007	6.02154	8.54828	9.41424	5.4966	3.88822	6.46091	2.86061	7.97126	5.49161	7.11768	6.068	6.0215	6.27541	2.42884	6.83757	4.15845	4.1447	4.26886	1.76585	4.79301	3.77528	9.2395	7.81976	8.64288	8.50131	4.26886	5.16478	5.00157	6.61381	3.83487	10.5124	5.98477	4.31315	7.94132	7.78629
ARNT2	3.24156	1.15273e-10	1.9539e-09	7.20432	0	0.0749624	0.0191163	1.44722	0.0266263	0.0204002	0.023232	4.06816	0.0497024	0.893343	1.47013	0.215435	0.18429	0.0244803	0.33473	0	0.13959	0.149107	0.125311	1.48721	0.142447	0.892226	0.168842	1.83773	2.47518	0.440048	0.438844	0.231827	0.23065	0.0263694	1.27114	2.46412	0	0.533657	1.10823	0.0289784	0.765746	0	0.107061	0.567083	1.72117	10.1457	0	0.195647	0
ARNTL	-0.254454	0.158529	0.25263	0.967619	0.188769	0.949023	1.27606	0.914453	0.582243	1.31481	1.73796	0.408752	0.305082	1.66561	1.11115	1.42155	1.14534	0.366269	0.556463	0.43715	3.77538	0.657832	1.68258	0.929175	0.772876	2.25037	1.02713	1.08397	0.480503	1.10499	0.252534	4.46909	2.27113	1.45674	0.448327	0.42835	1.15911	0.225621	2.22296	3.16839	2.67234	0.628109	3.99225	2.1839	1.14194	1.56409	2.21214	1.46362	2.00899
ARNTL2	-0.597141	0.0536021	0.104499	0.0803455	0.0545465	0.232679	0.190722	0.314571	0.0196777	0.135688	0.0257538	0.0357917	0.0734634	0.15845	0.218916	0.206978	0.163435	0.0814127	0.0206147	0.191391	0.116056	0.192841	0.246957	0.157014	0.270702	0.0631326	0.0267385	0.127326	0.066117	0.0886936	0.024324	0.096372	0.0568193	0.467709	0.0227277	0	0.558225	0.977926	0.0702015	0.192744	0.49289	0.0432137	0.213629	0.0725353	0.31426	0	0	0.0903687	0.273828
ARPC1A	-0.0565848	0.550282	0.660367	14.1744	18.9183	16.7935	13.8315	21.1332	12.8435	11.9195	13.3631	13.4399	21.1156	14.2797	9.69837	13.7397	18.6901	27.4952	11.1469	16.4643	12.5721	17.5295	8.47243	13.6785	14.231	14.8273	13.801	9.45797	16.9728	9.56755	16.6068	8.42194	8.92227	19.8777	16.1377	19.3489	11.2158	18.5297	11.5029	18.0721	15.6292	6.19573	13.9369	8.05563	17.1032	19.0105	10.3447	13.4254	14.7069
ARPC1B	0.0757845	0.578812	0.685431	63.5925	72.6569	62.9431	53.3677	53.8258	72.6069	67.39	76.2925	41.6765	67.3958	60.6898	20.234	47.3607	103.292	99.2515	63.999	33.1182	30.687	50.015	38.1934	41.085	37.9662	35.6022	21.8671	32.9816	88.3591	58.6426	53.8292	23.5654	12.2152	63.3564	66.0119	28.7381	43.1052	39.2825	73.3046	38.4487	37.3394	25.0646	109.641	18.5005	72.4848	46.3593	34.6512	54.2708	57.3786
ARPC2	-0.0691517	0.526533	0.639456	44.7337	33.4733	36.9111	42.5762	64.8416	25.013	63.4127	46.6452	43.9345	53.2578	57.9618	55.8847	32.6996	71.2858	82.2753	16.3214	37.9235	58.8283	40.9401	54.7118	35.9238	37.209	40.1306	48.4571	48.0737	59.1367	49.174	66.9633	36.1677	53.7229	61.9345	59.86	53.1105	46.1653	51.2111	53.377	92.2653	90.6242	58.1726	85.4778	59.6156	50.8321	46.9344	25.6471	70.567	52.5096
ARPC3	-0.215399	0.109186	0.187138	99.5613	108.205	84.098	104.197	155.254	86.1931	121.532	74.7297	132.527	104.422	169.764	39.5298	77.4392	180.622	311.66	44.6848	96.6688	97.7865	86.9017	82.9469	58.029	115.294	140.539	86.6604	97.9353	134.464	108.718	232.518	53.9114	68.1394	256.287	210.019	79.4452	111.466	112.038	112.709	47.7565	120.481	126.69	194.3	75.2934	108.61	104.811	63.177	281.54	104.13
ARPC4	-0.127116	0.276614	0.393015	44.256	40.4687	56.7739	46.8382	26.8493	48.5388	55.8929	25.4207	62.4487	100.807	59.8386	13.1345	33.4954	77.3789	76.8932	99.7853	45.4509	54.9566	48.0133	27.4531	32.1513	36.8056	39.3853	23.4429	15.7715	84.1365	28.0234	67.4145	24.2476	13.4712	51.0314	38.7972	34.1714	39.6661	40.7748	49.6603	28.5998	32.9113	28.1438	60.1357	10.5758	65.6014	36.3464	29.7834	63.839	56.5304
ARPC4-TTLL3	0.228404	0.330935	0.451304	1.82621	2.61739	3.23196	5.99409	2.93945	3.42902	6.73936	3.18702	4.92635	2.87574	2.95122	4.05439	2.41256	2.83769	1.7134	1.71806	6.18699	2.1494	5.1485	6.74363	4.2033	2.50675	1.16924	1.75573	3.85874	1.50281	3.35993	0.491441	6.4092	1.86546	0.959723	2.29595	4.4913	2.92029	0.670796	3.90046	6.65258	9.2668	4.85656	0.0599465	5.25138	4.19507	7.34705	6.45737	0.136936	4.28762
ARPC5	-0.21107	0.0679695	0.127269	25.0953	16.5998	21.7716	25.42	8.72538	24.5485	36.685	6.92339	19.8907	28.8632	33.7437	4.41263	20.7728	38.7531	30.3231	17.4792	19.9768	14.2648	20.3708	6.14791	22.0235	22.4339	22.6016	10.1934	6.14282	33.1583	10.0854	24.7491	7.13675	2.1661	31.8754	28.1742	20.6943	27.3874	26.7585	24.5708	3.35723	9.44912	8.23709	39.519	2.95594	32.533	9.01438	10.0213	36.4823	26.7575
ARPC5L	0.677481	3.30669e-07	2.92652e-06	23.4678	17.2336	17.071	28.653	82.5112	23.5042	12.4235	55.1472	17.1007	18.6511	24.0984	166.89	12.1958	17.5063	29.7114	19.4994	14.2904	98.1038	27.0708	86.7623	41.974	24.698	24.0577	141.2	233.24	18.4806	120.438	46.3924	48.9655	322.801	23.5791	29.939	19.7594	10.9523	36.2216	16.7027	133.785	122.886	31.43	27.0897	191.849	21.2761	41.7526	18.9592	14.4039	15.1488
ARPP19	-0.122987	0.264951	0.380131	31.7473	12.7205	14.2449	21.2438	40.8398	7.74752	17.5566	21.9176	23.324	12.7192	28.0734	32.5122	15.2375	17.9844	15.9996	9.76055	17.0804	21.3238	16.7287	12.3566	30.2758	23.7758	22.5197	40.8414	51.1079	16.5869	13.6548	23.6721	15.5991	28.1071	14.6078	20.8107	13.9607	29.9085	19.8183	19.9857	25.4904	26.566	22.162	17.3492	29.2666	14.3446	15.5237	8.31741	33.7372	22.5391
ARPP21	-0.788074	0.00491222	0.0143337	8.61704	12.0399	10.1429	8.41657	8.20586	7.16865	10.2493	12.3492	16.4567	0.279575	15.7741	8.98754	14.3435	11.3511	6.96642	5.10652	4.48939	11.0283	10.5031	7.67882	0	17.2324	18.7111	10.6012	21.6906	3.75139	15.8181	7.25399	6.73499	10.2613	9.10192	8.75943	14.0772	15.9192	0.0250615	11.2694	0.711286	14.0209	0.254159	3.85967	6.9429	4.79937	9.75916	9.0425	50.9738	21.0439
ARRB1	-0.0928728	0.519452	0.633177	9.08774	12.1345	13.5811	8.07436	2.18609	8.44072	21.5417	5.70868	7.8265	18.4187	10.7267	2.9436	8.75619	5.09145	8.0639	16.3021	10.0443	3.66183	14.0451	7.43446	15.5772	6.35187	3.88307	4.67749	1.76969	13.1505	7.78435	15.2426	4.42639	1.80412	9.84202	10.6477	10.0745	7.07075	17.5037	8.28524	2.88678	4.88862	13.8247	8.61752	3.21569	10.2473	4.57496	3.46072	12.5169	9.90849
ARRB2	0.444523	0.000304875	0.00129935	74.9952	67.3165	68.7262	60.7893	61.7493	73.199	48.5096	80.8699	66.5994	54.0921	54.3486	58.5089	52.9701	64.2486	63.6729	238.055	44.9673	98.9857	78.058	93.384	26.6834	60.4595	62.9552	26.9481	58.6103	56.8671	94.0991	94.1348	57.9276	86.5324	40.5263	54.9233	42.0841	63.3674	40.148	65.0333	79.6312	64.7294	39.1006	93.8706	73.9535	73.9284	84.0522	111.474	34.1503	46.5643
ARRDC1	-0.291443	0.0296859	0.0644928	5.96146	6.71216	8.83866	7.55194	5.1165	8.9005	13.5559	9.41318	4.41521	13.6606	5.06753	5.64551	6.66316	12.7687	5.25705	20.6454	8.25466	14.9175	7.97988	7.13652	10.531	8.61633	5.23041	7.42755	5.16578	12.506	11.63	9.64627	25.3617	6.12651	9.08175	6.47956	7.77412	6.04817	8.00926	10.5202	7.16233	5.20447	3.86975	19.1736	4.021	12.3479	16.0921	26.1328	6.93637	16.2139
ARRDC2	-0.307057	0.0343553	0.0725714	16.2859	21.1108	26.5802	56.9323	70.6792	45.8722	30.957	83.8886	13.3672	15.5713	18.3137	37.7658	25.6308	19.2898	9.35862	36.6323	22.8272	72.8803	21.3033	77.0762	22.5338	22.0476	26.4304	32.5352	85.9015	26.7339	63.0767	18.2052	68.5495	66.9126	19.0171	32.2412	10.5839	21.0162	23.3994	34.6757	43.0067	32.247	56.8447	27.81	63.428	28.6318	102.444	87.4199	18.8891	52.233
ARRDC3	-0.499511	0.00338727	0.0103971	15.3965	29.0267	12.5371	17.995	16.25	6.92059	34.5346	52.7415	19.6543	8.65561	30.9468	26.8173	24.8541	7.66205	22.5451	4.05541	16.0898	13.3045	37.4297	15.7718	38.466	18.1982	22.0993	17.1048	13.0106	27.3705	16.5381	15.0783	24.5508	26.1752	18.6171	29.5928	4.59085	13.6565	6.61264	24.8387	12.5937	18.4471	52.2303	32.4517	37.7781	14.1054	12.5724	18.4285	34.1485	29.7117
ARRDC4	1.34555	9.19303e-07	7.45986e-06	13.6956	1.80846	1.73857	7.88593	10.6272	0.978602	3.7618	15.6785	4.97166	2.14168	1.93603	58.8567	4.232	1.7517	5.16569	0.530277	5.57963	4.57753	1.01572	9.15822	2.6926	4.64223	1.76833	6.05265	17.73	3.2881	30.8381	3.50387	25.5061	9.54897	1.75452	7.87302	2.36658	1.2308	2.87786	2.94949	25.0103	18.9242	24.7516	3.13431	14.0145	1.84772	22.8062	0.893186	2.2006	0.594805
ARRDC5	-0.633217	0.0014718	0.00508806	1.09607	2.48041	2.76326	1.71649	0.536422	1.46805	2.31382	0.439167	0.839215	2.03569	1.09768	0.103696	1.01812	0.522559	0.347073	1.49401	2.69255	4.12303	1.3506	0.329002	1.94117	0.28851	1.52514	0.455958	0.542808	1.12746	0.94528	0	3.01287	0.363342	1.62004	1.16269	0.303259	0.509953	1.44114	0.897833	0.273897	0.466945	0.921128	1.82145	0	1.43542	1.32879	3.02785	2.61972	1.63431
ARSA	-0.475863	0.00286066	0.00901356	3.98018	15.0264	6.01659	5.19845	6.4431	9.79486	8.77921	9.75251	2.42943	4.1554	3.34919	4.51864	9.66937	8.66072	3.16698	16.1529	7.42999	5.80453	5.97065	6.43305	4.11347	4.08322	3.55851	7.25972	7.39922	5.43263	6.70678	5.32967	17.8264	0.338309	7.37971	3.78907	3.08343	5.69784	5.54953	9.27934	10.1756	8.15203	6.1752	9.55393	5.06744	10.2646	17.507	19.2836	4.26149	9.56505
ARSB	-0.391088	0.00180949	0.00606889	1.51404	2.20765	1.53365	2.16133	2.81112	1.19461	1.6475	1.37587	1.75569	1.46284	1.40443	0.897825	1.15988	1.28986	1.977	0.760912	1.87766	0.638808	1.67246	1.75412	1.6319	1.46811	1.88059	2.20765	1.85517	2.69734	1.57228	1.46487	0.811291	1.2694	3.03818	1.96481	2.23874	1.58796	1.93499	1.53427	3.02674	1.03733	1.65803	1.66006	1.19777	1.33004	0.832598	0.413934	1.7907	2.32291
ARSD	0.789443	3.93253e-10	6.15234e-09	26.0973	13.3468	23.3269	22.2916	5.7494	14.2687	12.6919	12.6885	9.17252	17.0573	23.8644	4.51818	16.5898	15.869	7.46685	9.91082	21.5967	12.6424	26.0921	5.93333	27.4964	29.1524	21.1125	8.71159	10.0927	13.5619	11.8716	9.10884	13.7848	4.54338	14.9537	18.5347	20.9859	15.4862	8.59858	20.9894	1.78692	7.50713	6.28849	8.62949	3.36235	16.6559	12.4102	14.6743	13.9494	10.0095
ARSE	0.997583	0.017315	0.0411582	0	0	0.322604	0.257087	0.534278	0.525192	0	0.0624874	0.0868427	0.490179	0	0.0590182	0.193153	0.0991373	4.34577	0.600219	0.046438	0	0.434477	0.1498	0.647646	0.930489	0.510603	0.19463	0	0	0	1.65251	0	0	0.283705	0.551451	2.96869	0.483729	0	0.425831	0	0	0.104851	0	0	0.217857	0.126046	0	0.087706	0.0442933
ARSG	-0.56102	0.0159898	0.0385261	0.221457	0.173477	0.281905	0.404376	0.100045	0.093873	0.479484	0	0.227661	0.584099	0.335952	0.0257863	0.202542	0.216576	0.115076	0.21854	0.0608693	0.205056	0.438074	0.310891	0.749039	0.669612	0.0446187	0.198422	0.107985	0.17523	0.164545	0.257863	0.442718	0.12047	0.526816	0.409599	0.286565	0.126811	0.179186	0.446531	0.510829	0.58058	0.206153	0.704579	0.12816	0.618712	0.247825	0.401568	0.114962	0.328995
ARSK	-0.322485	0.045682	0.0916456	0.988409	0.794642	0.45734	0.754646	0.254595	0.637039	0.439272	0.375185	2.11464	0.59457	1.34653	0.393728	0.670062	1.09127	1.18603	0.367056	0.650584	0.500956	1.13711	0.274824	0.864128	1.205	1.02192	0.38953	0.659523	0.85618	0.4307	1.57491	0.467987	0.321904	1.41951	0.73578	1.47386	1.54901	0.781705	0.909072	0.311991	0.398917	0.279797	1.99794	0.391372	0.726696	1.1352	1.83945	1.22874	1.32972
ART4	-0.205234	0.635651	0.733639	0.021521	0	0.111293	0.340574	0	0.0395309	0.0302873	0.0344915	0.143805	0.24597	0.132631	0.0651532	0.447786	0	0.581517	0	0.179428	0.207243	1.1991	0.248058	0.105143	0.0906365	1.35283	0	0	0.0442746	0.0593927	0.0325766	0	0.0380485	3.44516	0.365265	0.019054	0.0534013	0.630604	0	0.516276	0	0.0578752	0	0	1.41296	0.139149	0	0.0968231	0.0488976
ARV1	-0.26001	0.0585852	0.112662	5.7037	3.77001	5.84081	4.61737	1.32661	3.0082	3.17903	0.633554	4.96848	5.42168	6.19495	0.341931	5.76317	4.59494	8.77411	3.62236	5.04461	2.44717	5.66372	2.3867	4.6903	5.94588	9.6883	0.56381	0.805442	5.11187	2.88322	5.29994	1.46763	0.399365	10.3758	8.78603	6.49984	4.90448	7.50997	5.18095	1.01605	0.673628	2.12615	9.0926	0.339885	8.99311	5.56829	8.65291	8.13022	4.68332
ARVCF	-0.0321487	0.844229	0.893463	1.91642	6.75376	4.1294	2.57996	2.61831	5.64696	5.64696	2.49554	1.40062	6.75353	2.50976	5.89248	4.39098	1.29436	0.775403	5.19879	7.27566	2.5952	8.05975	3.77742	7.31471	2.35407	2.3529	8.66974	2.78393	2.54626	3.63609	0.755446	8.1811	15.1056	3.63148	4.88462	1.97953	3.12069	2.84973	4.4914	5.42746	1.97303	6.63006	2.32955	3.60444	5.52147	4.25942	9.58806	1.90851	3.0616
AS3MT	-1.27271	1.47792e-09	2.13207e-08	1.35362	5.38708	1.49657	2.15444	0.913746	2.00055	0.0656897	1.42135	4.78242	2.93414	2.41635	0.565239	4.80973	4.98474	4.02021	6.70661	3.28006	3.70826	3.72102	4.39374	2.91894	5.11109	8.06889	0.776684	1.99719	2.40066	0.96612	3.53275	4.29235	0.577659	2.20768	0.792218	4.42188	3.01136	2.41979	1.01959	0.0933119	0.87494	2.57326	2.48215	0.561857	3.97739	1.65989	10.0403	6.82494	4.03003
ASAH1	-0.208625	0.184024	0.284228	8.24195	5.22846	5.88211	8.08598	8.87183	4.08066	18.5712	6.51564	10.2428	7.23636	8.40633	6.22116	5.37074	8.50133	17.6333	2.79298	7.69981	7.75498	6.26517	10.0291	9.81162	7.7656	6.16784	5.91455	5.52729	10.9688	5.70177	9.81934	10.3923	6.32349	15.5994	7.82384	14.2403	9.59169	9.24688	12.714	25.8918	8.44204	5.82494	26.2854	6.75218	12.8167	10.8447	6.93881	11.2441	12.7198
ASAP1	1.11249	8.9572e-13	2.1365e-11	19.542	6.45565	11.1992	14.8515	20.7992	10.0568	12.7403	41.5714	32.8566	8.68931	15.1002	38.6685	29.9431	8.09777	10.299	5.96325	17.384	10.6034	9.47925	13.8632	16.5126	21.8216	15.7955	15.289	35.4788	7.91796	21.9726	7.69268	13.1396	13.7528	8.08614	10.408	24.6569	21.656	8.84815	14.5052	16.3907	16.5349	28.7184	9.10836	28.3844	12.9866	15.2245	9.90326	4.80143	5.78877
ASAP2	-1.31928	1.19329e-07	1.16228e-06	2.04357	1.68167	1.08883	0.632913	1.33351	1.60197	2.3313	0.818802	0.172415	1.16783	0.915943	0.468693	1.70266	0.0984124	0.575198	0.178749	2.82122	0	2.22949	2.18596	1.67913	0.195604	0.851541	0.747066	1.47205	0.891795	2.8626	0.585866	0.309495	0.602161	0.366119	0.218968	4.24914	1.92077	2.8963	1.01452	0.061899	1.45099	5.26667	0.52598	1.70049	1.27596	2.47746	0.410564	2.54229	3.35926
ASAP3	1.66682	1.27215e-12	2.96694e-11	2.54206	2.46907	1.4891	2.72937	1.62943	2.83744	0.918129	3.42516	1.72869	1.36271	1.85778	2.28152	3.63315	1.60162	0.341924	4.84844	0.803821	1.84138	1.44627	1.79347	1.84643	0.821107	2.09173	0.561492	2.17467	0.740489	2.26606	2.04316	4.49723	1.78976	0.695697	0.286361	1.07553	2.45612	0.270431	3.98031	0.539668	2.49176	1.45194	0.731064	2.70791	1.53983	1.63635	7.8219	0.227723	0.971149
ASB1	-0.523618	1.63179e-05	0.000100345	3.6192	4.47209	5.37213	2.79583	1.30435	4.59885	4.62459	1.40764	2.76579	2.95958	2.72508	1.9484	4.05105	3.65791	1.32984	2.56434	3.57118	3.90082	4.51726	2.6618	3.24045	3.57145	3.09372	1.63785	3.45568	3.42689	2.02688	2.06301	4.20793	1.17799	2.12114	1.39217	6.32821	4.92239	1.91141	4.3663	4.05656	3.30302	2.60631	3.89216	1.75446	4.20957	3.67166	4.77444	3.21909	4.64488
ASB13	-0.780184	0.00225084	0.00734382	3.47505	3.17098	5.0241	1.7247	1.24352	4.16392	28.8176	0.598864	3.41234	22.3784	2.25676	0.452493	3.14692	2.42277	1.19898	2.44475	38.6749	2.42884	10.2176	1.6151	29.8295	3.77685	0.734024	11.3161	1.18431	1.53745	1.7015	3.61994	3.88436	1.25518	13.7987	10.5699	3.10978	1.85438	10.584	3.50971	4.85545	0.764092	10.7521	3.14615	0.506008	4.07139	8.69755	2.42228	13.7851	11.0793
ASB14	0.00661547	0.97857	0.986202	0.381905	0.157136	0.143635	0.3205	0.135931	0.170061	0.439747	0.667718	0.347989	0	0.0855862	0.26277	0.240796	0.0441394	0.351798	0.0445398	0.206758	0.250749	0.238085	0.233437	0.237469	0.292437	0.318274	0.404395	0.165059	0	0.19163	0.210216	0.555252	0.245526	0	0.0491051	0.522558	0.344597	0.339106	0.151676	0.138813	0.118326	0.14005	0.0512847	0.522395	0.242494	0.280601	0.102302	0.0780996	0.354977
ASB16	-0.344578	0.144819	0.234881	0.503186	1.48032	1.61335	0.929017	0.295513	1.78694	1.06223	1.20968	0.224156	0.517595	0.310106	0.609343	2.24352	0.51178	0.169957	0.580974	0.659253	0.605697	1.20772	0.531656	0.540838	0.353198	0.461283	0.669829	0.398708	0.414076	0.624902	0.228504	1.30771	0.177923	0.457681	0.0711694	0.222752	0	0.907339	1.64871	0.502964	1.62918	0.405957	0.371642	1.74138	1.05436	0.244009	0.593078	0.339576	1.02895
ASB2	-0.173911	0.453838	0.573457	0.756976	0.0755751	0.299353	0.322971	0.0871685	0.259006	0.0939989	0.0713646	0.0991799	0.3308	0.521397	0.0674025	0.132356	0.367969	0.150398	0.314182	0.0265176	0.0535994	0.0954231	0.128311	0.369826	0	0.379042	0.0370466	0.0352825	0.320622	0.153608	0.134805	0.178033	0.0787241	0.0810022	0.0944689	0.0394236	0.33147	0.434916	0.0972652	0.400575	0	0.0299367	0.427535	0	0.279908	0.0719763	0.131207	0.125207	0.379393
ASB6	-0.0998714	0.352281	0.473948	5.21966	7.69159	8.93904	8.10012	6.89125	9.15665	8.54165	15.9528	4.19079	8.01901	3.35146	20.653	5.82113	6.66687	4.75599	11.8974	7.74942	8.24099	8.28261	19.0051	10.319	4.4988	4.80088	9.29131	9.07971	8.6905	17.7215	5.84311	8.78456	13.735	7.5962	6.4211	7.20066	4.3976	5.90987	5.5152	22.5681	7.32257	5.15776	6.06061	23.7805	9.12274	8.7119	5.43676	5.46123	7.30878
ASB7	-0.331225	0.00203082	0.00672701	7.75514	2.1408	3.07507	3.45477	6.3494	3.04251	3.71606	6.13125	3.91317	2.70898	5.09972	9.94515	3.46082	4.22927	3.86237	0.906872	4.4079	2.15232	3.88524	4.57326	6.11496	4.11547	3.67583	7.95709	5.70011	3.29355	3.95914	2.23451	3.03418	3.85962	4.27389	2.76423	3.81044	5.57179	3.98337	5.58613	8.43753	8.00711	4.47303	3.71614	10.6364	2.9334	3.66323	1.3478	6.47765	5.1255
ASB8	-0.0523812	0.585342	0.691538	7.13842	8.23245	6.41763	5.50351	11.0719	5.09359	6.18226	6.11637	4.7088	6.90352	7.68186	7.89634	6.74635	9.31976	6.44501	4.29709	6.37668	8.39439	7.06042	4.29859	5.33861	6.5909	7.9822	12.7461	4.74255	7.45581	3.40967	5.7768	8.78187	7.37814	8.191	5.08703	8.04601	7.63021	6.04402	7.31667	11.5811	10.5736	3.91323	8.96287	8.75793	6.67341	5.45872	5.09674	12.661	7.01789
ASB9	3.04243	1.17034e-15	4.09423e-14	14.5783	0	8.20207	9.95713	3.7184	9.10053	7.4849	2.73982	12.4279	13.1342	15.2764	4.45661	8.89242	2.89785	24.219	0.304597	4.63783	4.22988	15.1424	1.00346	12.5279	14.666	0.43532	6.00522	9.25617	2.34462	18.6092	22.4268	2.37327	3.77796	6.30604	17.0596	12.2345	0.824817	17.7676	1.141	0.474655	3.07496	3.57568	0.14029	3.78689	5.43943	6.21744	1.67909	4.75353	0.539467
ASCC1	0.696497	1.71715e-08	1.98949e-07	6.12678	5.65961	5.6304	5.3512	4.16836	6.5556	8.08532	2.60776	12.953	8.83919	6.98222	1.85484	7.58309	14.0718	5.39398	3.27282	10.8144	4.54587	6.78437	6.86897	6.94835	6.42964	6.68201	4.41217	2.32387	6.94278	2.9659	3.28397	3.45358	3.90661	7.08922	9.26221	7.50531	4.93466	5.75025	6.88901	1.12442	3.93656	9.39966	6.05325	4.2013	5.83667	11.7219	3.72903	5.51288	3.21771
ASCC2	-0.0967656	0.32136	0.441545	12.3896	15.4254	13.8857	11.5301	8.11169	12.8758	11.6048	9.29742	10.3139	12.1713	12.1811	9.09486	14.0205	13.6442	16.8298	30.4331	13.3994	35.9124	14.9537	11.6219	10.1626	11.6341	9.71356	6.1365	11.6229	12.8296	14.5517	13.7991	14.8692	10.9888	14.925	15.0034	11.4829	13.932	11.3478	10.771	23.9398	14.9342	14.4585	12.6089	7.91818	14.2683	10.9511	14.5296	11.8146	11.5331
ASCC3	0.450537	0.000157373	0.00073135	6.7244	2.93307	2.25564	3.5068	3.23945	2.37195	2.08655	3.86321	4.43152	2.43794	5.9539	4.11207	3.6393	3.02804	3.8931	1.47254	1.68613	3.26997	2.41061	2.29693	2.92542	5.46528	4.5848	2.48295	3.01653	2.36141	4.46124	3.35915	3.59496	3.46678	3.02769	2.81401	4.83569	5.26916	3.91674	4.53401	1.49153	3.94458	3.06109	2.79762	4.37531	2.64565	1.36062	2.14208	5.52991	2.15159
ASCL2	2.95729	6.0519e-24	5.44412e-22	1.27237	15.1509	6.26657	5.91278	0.948875	1.74358	4.17818	2.13631	3.23888	10.0411	5.15292	1.10057	0.780413	4.08256	1.53484	8.5501	2.09277	0.291729	0.675175	0.931154	4.08496	0.170115	2.30108	3.12536	0.480086	3.73943	3.67863	4.12713	1.09012	2.2495	8.48687	3.77059	1.77023	2.55582	1.91193	3.3087	0.363372	0.516237	3.58464	10.0239	0.911652	3.21622	0	1.96385	0.340737	0.825979
ASF1A	0.281543	0.0537411	0.104738	9.1837	6.80987	7.56191	9.87704	4.1018	3.13907	6.52502	2.07204	8.04315	18.1393	14.6715	3.84652	14.974	10.9389	7.90532	9.20793	8.86743	3.32712	9.24797	4.06802	12.6326	13.9564	24.6379	9.12433	3.32051	5.22778	5.29041	7.15319	3.56491	4.49262	33.3316	23.8345	16.104	14.8233	23.48	8.08264	1.60421	2.96279	6.35414	9.6804	3.55519	9.03	3.96341	7.75043	15.8952	6.17882
ASF1B	-0.360808	0.043907	0.0887014	17.192	38.3544	37.5271	12.3316	4.29033	17.8918	18.3689	7.02495	27.5534	31.9508	20.7701	4.71818	30.2074	29.4729	12.2551	52.3577	13.4577	7.38666	31.0185	16.6537	24.1747	22.5624	25.64	5.02445	26.087	31.5612	13.2391	33.0272	3.99184	19.2013	30.5657	27.2779	16.7304	18.9732	15.5148	3.2979	14.7016	3.31969	10.3469	8.84875	6.22883	24.2878	3.30641	3.58769	21.8565	10.8996
ASGR1	1.56159	2.06587e-08	2.35453e-07	1.37718	0.0677514	1.70308	0.829126	0.293042	1.37483	0.252804	1.67939	0.266738	0.889665	0.959443	1.2236	1.30519	0.304501	0.252804	2.68855	0.427904	3.3155	0.256634	0.517625	0.614326	0.462324	0.744952	0.149452	1.13868	0	1.11542	0.770418	2.63345	4.44619	0.21785	0.423446	0.450616	0.742888	0.944741	0.523177	0.119702	0.561194	0.161025	0.928707	0.675712	0.334575	0.193575	2.29367	0.0673473	0.374129
ASH1L	-0.216229	0.143581	0.233414	3.82306	1.91939	2.38294	4.3628	4.01463	3.34325	4.31139	8.30483	3.52456	1.90984	2.82939	5.62093	4.19763	1.65233	2.38017	0.985235	2.65367	2.13333	2.22815	3.6154	3.4387	2.36953	2.14415	6.15081	4.09251	1.04173	4.0293	1.75015	5.7194	2.19333	1.42777	1.39657	3.30262	3.12024	4.76826	5.18016	3.37428	6.52912	8.04561	2.46833	5.61269	2.45214	4.25621	1.71587	4.19557	3.62409
ASH2L	-0.129404	0.191729	0.294145	12.683	8.24958	10.4471	7.33636	6.43012	9.16062	11.2226	3.62112	13.4693	11.5879	10.9757	2.84528	10.6664	10.6934	10.4851	3.53183	13.1161	4.98229	9.26059	6.23708	10.5561	9.48889	11.1892	3.06453	4.33276	8.28083	7.04756	7.78859	4.13724	4.12882	10.8107	7.8414	14.339	8.99848	12.0683	7.63113	6.07301	4.27077	6.33138	7.15174	3.42818	12.1473	8.68538	4.02811	12.9626	7.4415
ASIC3	0.912673	0.000734332	0.00278141	0.530836	1.24748	0.337866	0.430798	2.39809	0.850057	0.287333	2.5523	0.181902	0.186679	0.10066	0.556292	0.606871	0.415309	0.20688	0.890536	0.437714	4.22709	1.19008	1.05898	0.558587	0.343944	0.855613	0.203837	3.75319	0.504034	0.563453	0.0618102	4.57133	2.31016	0.371408	0.288769	0.0723053	0.405291	0.0920381	0.624366	0.734679	1.18291	0.164717	0.603174	0.798724	1.08378	0.726049	4.33154	0.18371	0.371109
ASL	-0.450275	0.00278637	0.0088059	4.53056	4.21234	6.90166	6.62317	4.88144	9.46167	6.27718	10.9198	4.7327	6.54289	5.02149	3.56189	3.96694	8.17106	13.2859	10.0023	4.39221	17.7557	7.49622	5.36376	4.56415	6.06439	5.28934	1.75319	5.51003	7.00852	9.06243	11.9616	18.5355	2.3595	5.3028	9.73606	4.16669	6.10029	3.35117	6.5976	5.82745	5.98479	4.9113	4.82471	3.69911	5.78914	11.9217	19.1451	6.08331	8.05952
ASMTL	0.320661	0.0278618	0.0612162	28.9968	11.3712	38.0346	20.0485	15.9141	37.9188	30.2233	15.0293	29.513	28.8614	25.6022	11.9664	22.2611	45.8575	24.1066	79.6954	27.332	14.4085	10.3704	14.7254	14.8233	20.8927	21.2086	11.9293	22.1139	40.6255	32.0184	83.5707	16.6994	11.5998	20.2612	18.6955	26.2112	24.4603	10.0995	28.8034	6.39823	13.5802	23.0237	21.9364	9.34243	18.2411	24.2116	32.8189	23.7587	14.5801
ASNA1	-0.164782	0.260188	0.374749	42.3846	51.4167	58.3094	34.9346	35.5027	49.5322	33.1705	37.666	54.9188	57.3703	46.0466	20.0494	37.755	80.6557	103.01	181.335	40.7741	20.604	43.3189	32.5562	28.0744	39.0001	35.7594	32.5508	29.1708	96.0002	45.8324	110.426	9.77674	16.452	39.1694	57.8342	34.5792	32.8661	37.0501	41.0987	45.7606	35.8816	38.8162	35.0167	25.0395	46.588	28.9857	15.4112	75.4809	48.9224
ASNS	0.520847	0.0191935	0.0448133	0.528938	1.53898	1.3286	3.42129	4.83213	1.69641	2.0914	5.16708	0.673221	1.26665	1.17973	3.50766	1.4724	2.30559	5.1895	6.30095	2.21998	20.9806	1.36021	1.18547	1.9935	3.11163	2.01213	2.30512	2.35502	1.86543	1.4945	1.86821	12.135	1.60311	11.2258	2.56497	4.25934	0.687493	1.15437	1.48551	2.71905	3.39078	0.812826	5.46926	2.76659	4.18699	3.8271	18.9998	1.35983	2.68973
ASNSD1	0.0656419	0.605093	0.70777	12.906	6.49028	8.29639	9.86922	18.861	9.08196	10.7843	20.5407	12.3769	10.7045	14.0848	16.5513	9.1909	13.4455	21.3416	4.42666	12.4895	11.6514	11.3703	8.17828	13.4864	14.658	15.6694	17.0758	15.5525	9.03477	12.3053	13.838	7.07725	8.55653	16.5485	18.4441	22.5754	17.3466	17.5752	9.88656	12.6315	23.9018	11.9909	9.99544	17.0591	8.88908	8.90965	6.86635	23.0341	9.51998
ASPH	2.04797	1.44221e-18	7.26605e-17	2.63636	0.633342	0.874175	1.45418	1.20532	1.03843	1.4967	1.17518	1.55842	1.7209	1.57991	0.643933	1.08145	0.256183	1.55027	0.344676	0.820012	0.781572	1.29547	0.403232	1.62985	0.990089	0.681723	1.18286	1.09992	0.679404	1.4675	1.30481	1.36516	1.16773	0.90623	1.70211	1.91291	1.05557	2.69991	0.892548	0.279745	0.286149	0.541897	1.14928	0.412683	0.758447	1.35716	0.775185	0.358852	0.286149
ASPHD2	-0.778125	1.40708e-07	1.34758e-06	5.01387	4.16035	3.38802	2.46852	3.14087	4.5844	1.59941	2.46428	2.79193	4.31698	2.47198	2.27687	2.25206	3.78213	1.58059	6.98965	3.90157	2.17271	1.94837	1.509	2.05764	1.50159	2.97668	6.89683	3.54906	8.32069	2.21393	2.32747	2.27195	1.71378	2.67546	2.12745	1.86443	3.06884	3.81729	2.70152	2.67288	1.93663	1.70791	3.95001	1.35795	2.24126	1.67494	2.36383	3.64679	4.74665
ASPM	-0.313495	0.13221	0.218454	1.12847	1.45098	1.28386	2.2458	0.52215	0.961036	2.19451	4.93249	4.53573	1.14906	1.69439	2.5312	3.91331	0.926016	4.67777	1.7109	2.84697	0.666831	1.44218	3.90211	2.34562	2.59231	3.76179	1.14371	3.20271	0.253261	1.81195	1.33548	0.922882	2.32156	4.44157	2.75685	2.22528	3.15651	4.03884	0.291316	2.31746	1.0489	4.91073	0.712228	2.26908	2.8088	1.16078	0.755716	2.50387	1.81809
ASPRV1	-0.158799	0.273798	0.389805	1.44322	1.28308	1.0129	0.951635	1.51354	2.7141	1.88602	0.413043	0.574032	1.82623	0.762374	0.624178	1.48102	1.44166	0.261142	2.31435	2.02591	2.35768	2.6068	0.594108	2.06493	1.23011	0.877524	1.45804	0.571781	1.16643	1.63585	0.780222	1.75171	1.0024	1.50023	2.77028	2.41866	1.15108	1.85886	1.23849	1.13346	0.175668	1.0396	1.67503	0.465332	1.36804	1.74965	3.03758	1.1015	1.75668
ASPSCR1	0.338085	0.0112273	0.0287217	2.67146	3.06474	4.38439	3.13158	2.25167	7.39468	2.28451	2.64622	2.24169	2.79885	3.17843	1.75513	3.29943	4.75254	3.21136	12.245	2.69573	6.07409	2.67163	2.72638	1.55894	3.09922	2.75754	1.62066	3.43976	5.1715	3.82708	4.9284	6.06376	2.54192	2.49736	3.2799	3.12899	2.66995	2.18834	5.32888	1.40931	1.67551	1.42187	3.11034	2.31686	3.13574	1.06456	10.8783	1.99272	3.2878
ASRGL1	-1.92519	3.46872e-08	3.76932e-07	0.12234	0.526026	0.0506135	0.484014	0.143697	0.0149814	0.99861	0	0.245246	0.447444	0.120634	0	0.0969723	0.435504	0.743792	0.0313896	0.174856	0.117811	0.314609	0.705066	0.549887	0.0686988	0.352479	0	0	0.453037	0.540207	0.111113	0.195658	0.0432588	1.82494	0.173035	0	0.30357	0.257369	0.267236	2.10332	0.208476	0.0658006	0.397574	0	1.87989	0.118653	0.0720979	0.825614	1.11187
ASTE1	-0.323554	0.0144563	0.0354621	1.47344	0.889171	1.72714	0.820428	0.833277	0.962306	1.38242	2.99119	0.948099	3.70488	2.09862	2.23036	2.20606	2.12302	1.82479	0.54607	1.28696	0.630618	1.3753	1.57253	1.24776	1.47092	1.88674	1.52554	0.985892	1.54931	1.44581	0.941708	1.76734	0.289444	1.96561	1.29671	2.34816	1.86869	1.20544	1.64502	1.17823	1.61809	0.220135	1.83793	1.77361	1.55513	1.27024	1.15777	2.98305	2.04587
ASTN2	0.109191	0.704677	0.787949	0.148892	0.0153156	0.0419989	0	0.0264975	0.0580136	0.0952462	0.0433869	0.120595	0.170173	0.0667346	0.0204891	0.0268224	0.034417	0.0685772	0.173646	0.806083	0.0651727	0.081219	0.0650067	0.145485	0.0760078	0.0177264	0.0675687	0.0858016	0.250619	0.0560326	0.0204891	0.135297	0	0.0246231	0	0.17976	0.134347	0	0.0591335	0.0270593	0.161459	0.127402	0.0999712	0.0407329	0.0378162	0	0	0.243588	0.0307542
ASUN	0.0922143	0.51664	0.63053	4.26031	2.16355	2.49808	3.93726	4.20285	2.42366	4.43776	1.82796	1.94268	7.01629	4.50688	2.43737	3.82229	4.52072	2.83261	2.66818	5.19412	4.6033	3.85321	3.12549	5.90005	3.48489	5.66719	4.9679	2.8707	3.03656	2.45332	1.82803	4.42608	7.71002	10.8013	9.82137	5.64306	4.49491	10.636	3.22415	2.54835	3.31552	5.77361	6.7391	2.97801	3.42082	4.93441	8.20425	4.03718	3.65851
ASXL1	-0.0933411	0.399209	0.520724	14.1717	14.0208	16.8672	13.9621	25.7677	18.5606	14.6159	21.952	11.2224	10.5947	12.4058	37.6037	13.2182	10.8344	6.29401	9.48619	15.8755	30.0601	15.2511	26.7458	18.6951	15.446	11.2537	41.2969	17.4927	9.62068	17.5899	5.60552	36.0424	47.5082	6.99563	9.5688	14.838	11.6628	11.2005	16.6188	43.4455	27.7902	31.3444	9.74807	42.6292	11.9377	16.1542	22.9777	8.59726	14.4412
ASXL2	-0.0250989	0.859809	0.904782	5.04917	2.2911	2.45962	3.3407	0.573493	3.139	3.8561	3.05186	3.56965	1.75292	4.20561	0.899943	3.60266	2.27851	1.45513	1.20486	2.65799	1.36906	2.53336	2.13526	4.07487	3.19335	3.43034	1.0753	1.87068	2.26895	4.04243	1.78684	2.39428	0.426535	2.11602	1.73051	5.87404	5.623	3.15916	5.30758	0.533977	2.45203	3.27876	2.40553	1.16681	3.04518	4.22009	1.65029	3.82804	3.20085
ATAD1	0.0881115	0.417614	0.53838	8.26022	5.76322	5.29093	8.35249	4.72537	4.79997	8.16549	1.70362	10.2351	7.94752	9.25325	2.61469	7.35048	9.12204	5.68468	3.86374	7.62274	3.0922	6.66301	3.67992	8.15774	9.97946	9.54156	5.71163	2.21095	6.05935	2.78077	6.20151	7.08338	1.25287	10.1116	7.11006	8.72502	9.28665	11.4805	6.72391	2.78908	5.13225	8.3376	8.30887	2.23251	5.90861	6.72972	7.7652	11.2335	6.91848
ATAD2	-0.159798	0.353333	0.474958	7.18853	5.58309	5.47838	6.21604	10.4617	4.7296	4.96961	5.30572	10.9552	8.34211	8.62721	14.5324	11.4646	5.77208	7.2148	2.58864	8.33661	3.15	5.93227	11.4928	6.56192	9.69324	10.7561	6.97755	15.6389	3.24315	8.22258	2.81579	5.38902	32.5531	10.582	7.13493	10.8866	11.9307	11.2046	1.9628	11.1562	5.13092	16.3641	3.98196	13.212	5.94578	8.79126	3.2516	13.05	4.76379
ATAD2B	-0.213599	0.0702282	0.130817	2.42773	1.40374	1.36056	2.04508	1.06776	1.68291	1.94162	1.78262	1.15533	1.45459	2.42552	1.57033	1.96036	1.68601	0.722462	1.27598	1.99989	0.875409	1.54016	1.28409	1.91237	2.07192	2.35302	1.90417	1.20334	0.814083	1.12158	0.598991	2.39459	1.66392	1.88717	0.998352	3.36145	3.21107	2.39453	2.59312	1.8387	1.27573	0.977878	1.35862	1.70576	1.67326	1.88434	1.44963	1.80436	2.17482
ATAD3A	-0.0365471	0.765663	0.833932	7.1297	11.17	12.7818	6.89509	6.01233	14.7304	7.25528	6.44583	6.10785	13.5812	6.94015	4.98107	6.52075	8.50653	17.2892	24.4846	5.05156	12.0591	10.4367	10.4304	6.18057	7.80189	7.94851	4.19789	8.74923	13.2386	12.3103	13.0061	8.33258	6.33486	7.78192	7.4467	8.28706	7.07654	8.81802	6.06981	6.72454	5.35823	6.83364	6.04896	4.56616	12.1047	5.20087	16.5913	6.45644	7.0197
ATAD3B	0.00561691	0.970025	0.980693	2.26408	6.62763	5.39342	4.16083	2.57352	7.59311	4.39918	5.33757	2.61906	4.77468	2.50257	10.1488	4.45757	3.82552	2.98486	7.98279	3.84488	16.2464	4.47	5.73841	4.21044	2.89133	2.90766	4.52083	6.45832	3.84646	5.3816	2.63117	12.3812	18.5162	3.0292	3.03697	4.29359	2.60964	4.56543	4.43505	7.73826	5.42628	1.53198	4.55268	5.01107	5.57046	4.93471	23.5865	2.61224	5.62541
ATAD5	0.393759	0.0321316	0.0687855	1.69703	2.79954	2.23092	3.78576	3.29109	1.84507	1.67404	3.43155	4.61008	0.978859	1.34886	6.50608	4.44715	1.63326	2.81239	0.935946	2.39906	2.52004	2.12086	6.32214	2.97546	5.14326	3.34406	2.16405	4.54927	0.652573	4.59586	1.15237	3.61451	9.72996	2.82747	2.647	1.90972	3.65999	3.93234	1.59364	4.12181	3.24321	7.7413	1.12454	5.15463	2.34846	2.74314	2.66382	1.62332	1.13512
ATAT1	0.0212082	0.863098	0.907229	4.86663	6.23031	7.30568	8.17828	12.249	4.54625	7.24036	7.93341	5.07919	5.46686	2.98209	9.26096	8.32119	4.59619	2.39519	5.10166	8.08185	5.08815	7.84272	6.78474	5.2172	6.59775	6.37336	12.2163	3.04085	4.17642	7.44445	2.77829	9.11742	7.96488	5.31182	5.86058	7.50954	3.65726	8.77544	5.16337	4.28074	10.0464	7.25424	3.36845	8.70342	6.2544	2.92186	11.554	2.81507	6.50807
ATE1	0.354493	0.00086799	0.00322082	7.88612	3.92885	3.42895	6.51936	4.37793	7.25483	5.85291	5.72214	9.08849	3.49769	6.2867	3.62277	6.02542	4.7636	5.36701	2.91932	4.46274	4.25047	4.5739	4.12659	7.05393	6.08624	6.65393	3.00311	3.94818	4.11651	4.87249	7.51279	4.90214	1.5954	3.49726	4.93881	5.19317	6.37674	7.69374	6.04201	1.76477	5.21493	5.40744	5.10007	3.54206	3.89131	5.86632	3.9307	6.35457	4.25663
ATF1	-0.108469	0.340526	0.461145	10.0547	4.91482	4.70051	8.11499	3.07058	4.11243	5.99976	2.51388	8.68944	7.67653	10.3111	2.49607	8.08935	7.61869	3.93946	5.67555	6.9938	4.84123	7.65355	3.90175	7.78109	10.2759	10.7448	3.74768	3.12307	5.54365	3.7183	6.51413	2.89448	4.12413	14.6327	8.24825	8.22555	14.77	12.4194	6.85249	1.76885	2.33021	3.73146	10.4561	2.23907	5.39349	7.08618	4.74037	9.86148	7.21907
ATF2	-0.0973607	0.390287	0.512275	6.16563	3.06874	3.24903	6.87019	8.17392	2.49683	4.55823	5.66003	5.23682	5.61966	6.85404	12.4341	5.91562	4.29142	5.17332	5.83219	6.64641	5.77766	4.61615	7.25288	6.749	7.94342	8.6878	13.7983	5.87489	2.64927	5.84239	3.78045	7.87915	15.9715	7.84416	6.54038	9.24203	9.24726	8.07739	5.83896	6.94302	8.24571	8.29044	7.1189	11.2148	3.46149	10.2186	5.34683	7.81262	7.44774
ATF3	0.846307	0.00273821	0.00867985	9.58233	5.65691	2.44179	11.9409	19.6828	17.8054	1.17266	38.149	9.34157	0.476171	2.67029	14.5469	5.00855	0.600296	20.1228	6.34246	1.75331	5.08186	2.09515	70.5379	6.73054	11.7755	1.23672	4.85274	30.0628	13.028	78.2999	14.6731	4.49754	38.0565	2.72841	3.6927	5.21329	2.8257	8.72284	1.75944	13.1039	25.7003	36.0769	15.1392	31.9706	5.47067	45.6144	0.491051	1.62447	6.62623
ATF4	-0.199195	0.0410743	0.084208	84.5373	157.521	125.567	154.101	347.846	122.734	144.538	340.435	164.236	115.444	97.7614	454.094	128.028	117.747	287.042	211.463	135.456	233.821	123.007	370.975	98.3905	140.232	114.51	250.067	291.705	116.801	358.33	280.726	253.232	569.35	147.776	200.373	126.812	118.839	148.593	80.0454	598.37	372.464	334.53	135.819	431.027	128.067	390.754	142.173	178.47	186.6
ATF5	-0.647652	0.0123702	0.0311768	10.1802	27.8518	7.15042	6.96314	8.5516	7.55891	14.5409	8.09701	9.34924	18.1042	7.67854	21.1024	4.62931	8.98257	6.86415	216.562	26.9197	8.68767	6.87046	12.8068	12.6568	15.0381	7.462	22.249	6.62174	6.56439	9.12038	12.1325	9.03666	14.3718	11.1944	17.8909	12.6791	4.8071	3.08231	5.39338	9.49229	7.76767	27.8368	4.93778	11.3168	8.9146	12.4645	4.25334	15.5091	7.50875
ATF6	0.0489579	0.646396	0.741886	9.6282	2.78392	5.72194	7.6334	4.14829	4.03172	5.38403	2.64402	8.66372	4.4375	7.80061	6.22154	5.00234	4.91802	6.98923	2.20764	4.75985	2.22549	4.51065	3.53806	5.8087	6.16928	7.05889	8.35366	3.38068	6.08572	4.19963	6.78126	3.29801	1.76007	5.76933	7.20119	6.24542	5.54046	7.26599	5.56076	3.61076	3.32019	3.53776	6.82756	3.78762	7.11228	5.33336	3.64585	7.3102	5.20245
ATF6B	0.271146	0.011156	0.028574	73.2741	99.3875	112.822	62.6284	35.1103	77.0581	68.086	69.7735	67.1611	78.3158	57.5525	30.6759	86.7559	79.6705	66.8952	114.572	54.0437	38.8973	74.8993	55.8047	64.3776	54.919	44.0052	22.7017	40.7634	91.2668	92.4367	80.4256	55.4676	14.6891	35.5268	51.8185	59.5542	57.3606	43.9501	63.755	18.8161	55.2745	55.2817	51.7183	29.662	63.1704	50.7964	92.8686	34.4833	54.9262
ATF7	-0.0183873	0.868444	0.910901	7.08698	9.37131	5.39562	5.32206	4.2942	2.7809	8.23232	4.93542	4.18122	4.69281	5.09553	4.51242	5.96297	3.48602	2.84965	2.29097	7.92178	2.74203	6.15931	5.11893	4.82263	3.98751	6.04012	7.18314	4.43445	4.65745	5.93735	2.44778	4.52579	3.62959	5.83216	3.30144	5.677	5.12906	5.17674	6.45022	3.87925	8.05112	6.6743	4.98503	5.41636	6.06958	7.18248	2.81749	4.1437	5.54313
ATF7IP	-0.127638	0.339626	0.460268	6.73824	4.12984	3.48461	6.13728	6.27899	3.93297	5.34017	6.46323	4.53856	4.78416	4.08976	7.25059	6.04407	3.96965	3.31905	2.10652	5.6544	4.91575	4.70394	5.36086	6.70043	6.18687	8.28963	9.21612	5.73016	2.9055	6.53909	2.0348	10.8853	3.249	4.89072	4.09134	5.29542	7.93778	6.74378	8.00984	5.20453	10.743	8.41976	6.30886	5.82465	3.79124	8.58149	3.05847	4.83247	5.5189
ATF7IP2	0.0331062	0.816824	0.872822	3.56419	4.7878	4.30378	6.87683	16.9792	2.19304	7.314	15.0546	6.74597	4.37462	5.28039	10.5777	6.01907	3.34827	20.9635	3.76155	8.03021	17.6261	6.24588	10.5572	4.99233	6.55641	7.12799	9.49497	18.5865	3.21474	11.3384	8.1326	17.4796	13.2546	6.29209	12.6648	4.19713	4.4438	7.83575	4.60225	6.10734	16.8146	9.18364	7.02845	19.1795	4.21854	15.808	13.8134	4.81849	6.32294
ATG10	0.226889	0.0986125	0.17249	0.906086	1.35145	0.958443	1.65659	1.33032	1.12217	0.985358	0.891108	1.60537	1.17681	1.67522	0.436403	1.12219	1.15195	1.87798	0.554781	1.61879	2.82584	1.05913	1.26592	0.824986	1.35873	1.61811	0.75385	1.01166	1.77934	0.852469	1.96381	1.89371	1.63834	1.53591	3.40774	1.05747	1.32856	1.00568	0.449823	0.288173	0.982565	1.3291	2.37267	0.712658	1.23696	1.36476	1.4563	1.87611	1.19311
ATG101	0.410892	0.00436778	0.0129339	11.1193	22.226	14.1488	22.9902	10.918	32.065	5.62759	11.0186	9.88327	12.0271	8.77662	12.7962	9.00135	12.8879	14.0986	37.0794	8.35565	26.7692	8.59935	19.7436	6.78626	14.428	6.3852	10.3893	22.2349	22.8755	23.2812	25.3268	14.9361	22.6353	11.8047	9.92233	9.31674	8.96491	11.2796	9.11782	10.0976	5.97731	15.3286	12.6426	19.4224	10.7798	10.2058	11.266	8.04833	8.92611
ATG12	-0.344671	0.00105857	0.00381995	3.68648	3.01416	2.38956	4.21228	7.90872	1.86294	3.83779	2.28643	5.00542	2.30871	4.20151	2.7137	3.46496	4.23738	4.43478	2.12171	4.33065	3.73845	3.5821	1.80686	3.17036	4.89168	4.86091	4.91576	1.72062	3.92192	2.40408	4.1661	3.60914	2.32133	5.53491	5.14264	3.63276	5.54488	4.21155	4.60544	2.32196	2.79679	4.24395	5.42685	2.71645	2.90993	3.71413	3.72008	5.63737	5.55054
ATG13	-0.0905255	0.360254	0.481998	10.1937	11.8243	11.5211	8.91976	13.8055	10.157	13.1279	6.93565	6.10464	7.63886	9.26527	13.8048	7.81316	12.002	5.49477	9.62288	6.62421	9.29923	10.2905	8.91377	7.84616	7.31267	6.90574	13.3882	6.73094	10.4526	6.54645	7.39974	10.5416	24.0011	10.5255	6.03003	8.03181	7.95414	10.2238	9.87296	23.9029	13.3558	6.44384	9.96739	14.7833	10.8813	7.38371	7.74534	7.31907	9.50471
ATG14	0.641029	2.85764e-06	2.09239e-05	6.57449	7.28824	8.95926	10.1348	33.6106	4.67823	6.62681	37.0214	8.53395	5.81333	5.36584	57.3914	8.51666	5.64761	5.96413	3.19135	7.08983	12.7798	6.14969	30.1881	6.46744	11.5058	8.31911	28.9756	17.2826	2.97013	19.3699	1.7483	17.0506	28.4697	11.273	7.28824	4.91625	7.2199	8.66098	7.85977	47.9104	35.2376	33.0313	6.98836	62.061	11.6041	16.7306	9.359	3.57242	4.08771
ATG16L1	0.223404	0.0487362	0.0967259	3.54427	2.79254	4.39507	5.35926	12.7505	5.78314	4.77907	21.1155	3.78186	2.96921	2.6989	21.8814	5.27672	3.79825	5.6722	3.90412	4.0888	10.4983	3.84937	17.9487	3.4269	3.8815	3.98546	9.60284	17.997	3.01587	13.2381	2.94935	16.1369	16.3379	3.1056	3.77938	6.63741	2.85479	4.02922	5.71528	16.6192	14.862	6.53725	7.07195	24.0958	3.81049	6.86887	8.03774	2.90111	5.62859
ATG16L2	0.0418192	0.821562	0.876472	4.84418	16.2668	8.70056	14.1505	6.78087	14.4872	23.9892	14.317	5.14833	7.81369	4.01263	5.91346	12.3862	5.06598	1.8473	7.83495	13.7262	21.7881	10.995	13.296	13.3093	6.50799	10.7438	9.14398	8.19265	5.33117	8.76875	2.16827	26.8655	10.7745	9.73606	8.41702	4.28888	6.01008	13.7267	10.2117	5.18046	5.56977	8.10697	13.6572	7.23004	14.8253	11.9348	43.7811	4.24749	13.5953
ATG2A	-0.082761	0.59124	0.696676	3.00844	9.34097	5.88395	3.42214	3.62851	9.27993	7.70528	4.63879	1.79431	5.13321	1.77497	5.71937	5.05743	4.89426	3.17843	8.43229	5.36632	6.41885	5.12098	6.29979	5.09901	2.58207	2.07263	4.88733	3.00515	6.15985	3.12821	4.16543	6.32776	6.78087	2.56778	2.46027	4.94844	2.75958	3.68508	5.32574	31.9238	3.74167	2.66486	4.46499	4.80555	4.93947	3.71057	7.56231	2.42154	4.53536
ATG2B	0.671714	2.55701e-07	2.32177e-06	5.56573	3.05001	2.39527	5.06682	2.34856	3.71464	2.88523	6.44976	6.23227	2.25637	4.76373	3.44812	4.4312	2.87673	3.19299	1.17866	3.09296	3.80223	2.27807	2.46515	4.00643	5.19118	4.77309	6.00146	2.50287	1.64021	4.62059	1.96543	7.80224	2.89965	4.51679	2.38416	5.94284	3.90012	3.21756	5.44022	3.64307	4.15345	4.03288	4.26213	3.74739	3.21388	7.5483	6.13044	2.13508	3.32966
ATG3	-0.0661785	0.566916	0.67564	9.23611	7.06406	6.57105	8.5964	10.2086	4.60954	8.0109	6.03288	13.4966	12.0673	9.64146	8.06051	6.74969	8.07722	13.2723	4.35792	8.59498	7.64758	6.73667	8.13076	8.23531	8.91901	10.9655	13.8409	11.4068	8.57509	8.05729	8.75538	5.32264	12.3361	20.1754	17.9718	7.20193	9.02144	11.8507	5.29444	13.2883	8.8864	8.09833	12.5311	10.1949	8.41326	8.01385	7.03376	10.0785	9.15758
ATG4A	0.596422	2.50122e-07	2.27276e-06	10.2741	5.98611	6.26477	7.43182	4.50286	7.69905	8.14678	4.42378	8.15464	6.30947	11.2933	7.60196	8.58435	12.0872	14.2434	3.78693	8.99514	10.3368	10.6144	4.82382	7.26706	10.7098	12.8024	4.21018	5.77153	6.62494	6.55954	10.0392	5.90119	5.62553	18.7598	13.7182	10.488	10.1785	9.15941	11.4724	4.29177	5.55285	5.67027	10.5329	6.28744	7.65802	6.50664	13.1036	9.39991	5.13911
ATG4B	-0.302139	0.00679637	0.0188615	7.20122	10.9216	12.9729	10.7451	5.62564	17.2952	10.8482	7.85677	6.15609	11.5729	7.95924	5.57823	12.9134	10.939	6.70878	17.5007	18.4829	22.1794	13.447	11.7393	10.7198	10.0857	9.07655	6.3851	11.5192	8.45073	11.5929	10.0562	20.3775	7.44167	8.94856	11.2611	14.4277	8.59884	6.84565	12.7761	6.21802	7.92164	6.43255	9.23897	5.64659	10.2012	13.7716	42.3388	8.2707	13.3468
ATG4C	0.0438921	0.736232	0.812066	5.84505	3.34766	3.13465	3.42589	1.05948	1.65686	4.16376	1.96608	4.17895	6.72171	7.47127	0.655387	4.3971	6.14671	3.16852	4.16583	7.17663	3.38762	4.20623	2.42594	5.0767	6.07818	9.40301	1.08067	1.71534	2.82065	2.93742	2.56693	4.03924	1.02063	7.08861	6.9913	6.96391	7.25183	11.0331	4.49234	0	1.59857	2.13465	4.6368	1.57437	3.7297	5.48223	4.46525	6.81772	5.16463
ATG4D	0.476897	0.000155581	0.000723823	6.94543	14.4913	17.9333	11.2381	41.0786	20.539	11.577	17.7628	6.47325	11.4287	9.65359	28.5576	11.4205	10.4583	9.98253	36.2725	12.1445	37.4734	15.7074	17.1276	6.97901	13.3462	11.0956	22.6222	28.1021	14.4913	13.934	10.9608	30.6252	49.2043	18.1903	16.9994	10.4232	7.21143	7.29081	7.74706	38.0106	12.3391	11.2598	13.0972	27.1267	12.5234	22.5332	21.7718	6.81462	8.50587
ATG5	0.405238	0.000497263	0.00199804	9.99193	4.94632	5.04978	8.5351	14.8369	6.41336	5.43305	7.00611	10.2427	8.62994	15.1148	11.9882	8.66255	10.3935	10.6903	5.06183	5.00379	9.36233	7.42142	6.48923	7.98813	13.7083	11.0037	11.9029	8.36712	7.00777	7.52053	11.0859	8.00136	12.1952	14.9751	14.1323	8.72087	10.7063	10.7063	8.92882	5.44774	8.36834	7.74824	9.60214	13.5822	5.94795	5.55199	6.18959	11.5896	5.54664
ATG7	-0.585193	2.05658e-05	0.000123225	2.61693	1.36554	1.22193	1.77582	0.770928	2.22456	1.91297	0.732955	2.36267	2.96193	1.62844	0.346131	1.27126	1.72812	1.56613	2.93348	1.8308	2.14082	1.45919	1.29342	1.89916	1.03436	1.34757	0.443905	0.68448	2.84868	1.03423	1.74989	1.14281	0.673785	3.21221	2.42562	1.58587	1.29241	2.28114	1.13772	1.49836	0.584488	0.4612	2.12046	0.879265	2.5199	1.17046	1.01068	2.07181	1.57307
ATG9A	0.0885706	0.424065	0.543813	5.5857	4.66604	9.54302	7.62086	9.93567	8.91742	7.76392	10.4331	2.76475	7.17221	4.35185	12.2339	7.93939	6.01425	5.6599	11.7837	7.26065	12.5176	8.81946	8.38563	8.70565	5.71168	8.14591	7.3667	10.2507	9.1363	6.4325	4.88519	13.2895	8.65616	7.57694	4.87671	8.90172	3.93559	5.46088	8.49565	26.1102	12.8557	8.10409	6.53963	11.9946	9.24769	10.1881	12.7607	3.5058	6.09491
ATG9B	-0.847764	0.000671081	0.0025778	0.122903	0.595992	0.0544782	0.16208	0.0687419	0.0537511	0.0247095	0.253254	0.0586606	0.120402	0	0.0265771	0.191358	0.513401	0.088954	0.135146	0.041824	0.591765	0.240805	0.202374	0.137246	0.0985926	0.160955	0.0292153	0.333889	0.216724	0.242273	0.132886	0.456295	0.24833	0.0638791	0.074499	0.233174	0.2614	0.0659575	0.191761	0.210598	0.179516	0.0236083	0.622446	0.0528362	0.122632	0.312186	0.56909	0.612185	0.638278
ATHL1	-0.370838	0.209562	0.316151	2.21861	20.3242	7.03843	13.1381	18.7508	16.4708	27.6807	21.1293	2.11446	2.16999	3.26048	20.6344	14.3095	3.20033	5.15185	25.4791	53.3324	211.388	15.58	23.8717	12.882	6.58855	11.9573	7.4899	41.7514	7.72418	4.26831	1.06563	118.899	44.0519	7.0241	1.8707	13.3911	8.68123	10.2258	19.1054	24.3939	25.7012	9.98223	23.5393	6.70858	4.44021	107.276	91.712	11.9011	78.4244
ATIC	-0.196434	0.085266	0.152937	12.5694	14.0283	13.3844	11.3019	5.42451	11.5441	12.865	1.92292	9.79881	15.6393	11.9012	1.98913	10.9254	12.1667	17.609	11.5074	6.2265	9.90333	10.3827	9.08237	11.7514	13.1539	12.3831	4.46823	8.19402	14.2223	10.0124	11.5456	7.42409	3.28284	9.8737	16.4041	20.3855	6.4505	18.4153	7.86244	4.28313	11.9265	5.87697	12.5749	3.26672	13.6476	1.84705	8.58589	14.8443	10.1254
ATL1	0.906012	7.29176e-05	0.000376362	0.205891	0.145603	0.212948	0.271521	0.151145	0.220611	0.941714	0.123742	0.286621	1.0001	0.856491	0.0779149	1.27499	1.63599	0.521564	0.0660333	1.04221	0.123918	0.242672	0.321366	0.754422	0.686468	0.471863	0.128474	0.0407853	0.264733	0.213078	0.15583	0.25725	0	1.40453	0.327608	1.8001	0.255445	0.560757	1.23679	0.05145	0.306995	0.138423	0.456199	0.232346	0.179757	0.291207	0.30334	0.463152	0.146188
ATL2	-0.0574156	0.614895	0.715513	8.06262	3.06694	5.65436	6.33115	9.66794	4.66938	5.56027	13.2532	5.62798	4.90942	8.4938	11.6829	6.98708	4.11768	6.2456	3.0647	4.67838	4.8111	5.86767	10.3258	5.54385	7.64252	9.89705	7.98842	15.9077	3.16618	7.38526	4.69403	8.58714	21.7675	7.77224	3.50879	10.9414	8.66368	9.61288	5.66986	11.7097	9.82492	11.5516	4.17349	23.779	5.71161	5.23534	6.2947	11.652	8.5071
ATL3	-0.185366	0.107517	0.184704	5.93534	6.09772	5.31418	8.58669	2.74581	3.72451	6.60763	2.10601	5.67283	7.1718	5.89626	2.30197	7.78251	5.55618	4.76248	5.51187	7.33309	3.90993	6.61915	3.03489	5.28016	9.82466	10.5573	3.12011	3.74366	5.77119	3.64681	5.54262	3.42386	4.20262	14.5305	10.2116	6.77132	9.34221	12.1468	5.12793	3.24676	2.49082	3.87128	12.4314	2.19934	5.13557	5.53687	5.52519	9.05051	8.72205
ATM	0.127328	0.443794	0.563479	5.35988	5.05771	3.18263	6.78329	3.85843	3.52805	12.0365	7.84886	4.69248	1.8964	4.5179	2.93784	5.9383	3.9377	2.03793	1.8835	4.93464	4.96293	3.66351	2.90739	5.32074	5.22335	4.70809	3.1709	3.47409	2.30672	3.04581	1.8038	9.58924	2.61348	4.33551	3.19307	6.67748	8.88316	6.53164	14.1681	1.76908	6.0405	4.39452	10.9328	3.18505	4.25637	6.54259	7.31894	4.53554	11.2014
ATMIN	-0.0731711	0.440048	0.559624	7.18563	5.83939	4.91138	6.59313	4.66551	4.65199	6.50637	9.62089	6.28625	5.40684	7.70828	9.76487	5.93001	7.83688	7.32345	2.43676	6.80835	6.94549	5.22252	4.83655	6.88112	8.20082	8.23699	10.6447	5.45228	5.82464	6.87394	6.26579	4.19126	4.56202	6.22613	7.93285	5.9653	7.11427	6.92011	7.63273	6.98543	9.71033	3.13231	7.30559	10.3266	5.10646	5.12684	5.22732	6.55029	7.40998
ATN1	-0.372304	0.0202502	0.0468463	9.99102	47.0057	20.7401	13.9527	23.4334	20.0978	3.28305	44.0722	11.2843	16.5361	7.26099	30.8891	20.1719	12.762	8.35686	29.5342	22.2561	31.3141	22.2792	24.8969	17.1532	14.8198	17.4663	15.919	37.7904	24.5778	28.7108	19.2968	21.622	53.2831	5.01527	3.66607	12.2672	19.4121	11.667	17.346	16.0634	19.274	13.9411	16.3594	26.2724	15.1745	26.6624	30.8978	11.2109	20.9069
ATOH8	0.0251142	0.919674	0.946969	0.0738713	0.0835854	0.191009	0.121774	0	0.101768	0.103962	0.295982	0.0617018	0.0422148	0.0910516	0.027955	0.146384	0.187832	0.0935657	0.213228	0.0439923	0	0	0.124172	0.0541356	0.025926	0.386969	0.0921897	0.0877998	0.151973	0.1529	0.27955	0.184597	0.0326505	0.0335954	0.104482	0.0981049	0.0916506	0.0138754	0.161362	0.0369193	0.0629408	0.124161	0.0545596	0.0555754	0.154788	0.238815	0.0544176	0.0623151	0.083921
ATOX1	0.207431	0.144225	0.234247	3.59827	6.25258	4.18682	5.14072	5.78617	2.92444	4.7927	4.05058	9.51741	7.17252	5.64951	2.10737	2.84366	5.3371	12.9493	5.99001	2.42348	7.8892	4.22273	3.18879	3.20201	5.11156	4.62818	7.73376	2.37596	11.4124	3.81255	17.7992	3.85359	3.78669	8.5718	5.75577	4.09602	2.9762	4.58627	3.60247	2.86878	5.73022	4.52153	4.58753	2.35258	7.74916	2.42348	4.10225	6.60073	3.43083
ATP10A	0.315947	0.115736	0.196016	4.4169	2.24973	7.99107	3.80111	2.06368	12.8683	5.95315	6.52287	3.86388	3.17228	3.20727	4.36301	6.10829	11.4005	1.30706	5.56363	0.874144	2.02389	7.03469	7.17772	19.858	6.7439	6.60574	2.17601	7.73974	6.01208	7.42053	5.41336	9.92362	2.47715	8.25339	2.35919	2.24474	4.76806	6.34633	5.71308	1.68061	8.6409	9.41996	4.41533	5.86285	8.05272	5.0689	9.98726	1.86109	3.48668
ATP10D	0.657858	1.75285e-06	1.34606e-05	3.90236	3.98513	2.33134	5.0534	1.35136	4.93397	2.0223	3.31906	6.07183	1.80337	3.40342	0.746378	2.02397	3.36721	1.61784	1.87961	3.30556	1.56014	3.55039	2.3816	2.24379	4.19279	5.01831	0.984561	0.8707	2.86929	2.1578	3.17744	3.01349	0.722304	2.56278	2.63018	6.48597	5.48829	2.1381	4.52366	0.197144	0.648183	1.72381	1.81048	1.80179	2.2238	3.0287	4.19269	2.45604	2.80079
ATP11A	-0.288092	0.0712197	0.132391	5.47448	4.06795	5.03676	4.20242	2.01542	4.79777	6.16356	4.91077	2.79362	1.77436	4.15939	2.48604	3.86976	3.87473	0.524362	2.85117	2.62762	2.59656	2.5985	3.27275	5.62864	3.3609	3.02827	1.99862	3.06883	1.64735	3.34861	0.51947	4.24697	2.29689	1.67962	0.670287	3.26263	3.467	2.9283	5.28305	2.33584	4.02395	3.77944	2.26909	2.87687	3.61824	2.19246	3.467	2.23322	3.68514
ATP11B	-0.00382299	0.976321	0.984923	6.07664	2.94082	3.88707	7.62746	6.52114	3.14535	12.0207	5.71041	12.9098	6.6802	6.72286	14.37	4.84805	4.26611	6.40877	2.75507	9.21414	3.93637	4.142	4.64129	9.20445	5.34452	6.42394	8.7713	4.50554	4.84489	5.87625	4.72844	4.00052	4.07728	7.991	5.05669	7.58395	9.77973	6.11491	9.91522	12.6602	6.32113	12.5023	7.82258	7.32562	6.35789	15.641	4.782	9.03061	9.93914
ATP11C	0.837027	5.3285e-08	5.59226e-07	9.28649	6.83941	6.34576	11.3477	4.12223	4.55434	6.52396	9.10484	8.77314	4.48446	7.61839	8.8516	10.4619	4.79573	9.59405	3.47881	8.37221	5.58006	6.15531	5.32576	7.03122	9.03857	8.96748	3.93243	8.52267	3.89577	6.02039	3.89837	4.51248	4.12464	5.62193	8.87066	7.01482	11.6907	9.0715	10.5893	0.908553	9.06118	8.2906	4.27415	8.38833	5.26939	6.41577	8.16894	3.18632	5.35238
ATP13A1	0.00210618	0.986337	0.991692	5.35867	13.2029	15.0336	8.92186	4.82549	14.9533	10.1056	8.99623	4.14765	9.72277	4.07855	5.31302	12.5435	12.2289	8.2579	18.3378	10.3396	14.9971	10.2548	10.4616	10.0139	8.14337	8.1055	8.04729	6.79365	12.1542	7.50522	9.73378	21.5859	6.30018	4.9228	5.4191	8.0536	6.11652	14.031	8.19369	6.90963	10.1588	4.66549	10.3892	5.46264	10.4237	8.40205	20.9217	4.68612	12.008
ATP13A2	1.70555	1.77385e-21	1.31411e-19	11.1506	29.9469	22.8888	10.7893	11.3742	33.5218	12.055	17.6313	10.9194	18.2375	11.4795	13.5483	21.8421	12.1394	16.4502	36.9404	16.2831	17.382	15.4543	12.9469	13.087	8.51655	12.169	12.2273	15.7411	26.1478	16.8013	42.6495	18.5761	20.6202	6.06198	9.81915	19.0071	11.4491	11.7641	13.9515	16.5263	11.6847	8.99023	11.3278	11.1209	12.4432	18.2658	26.8768	0.79286	8.08101
ATP13A3	0.250612	0.0355418	0.074477	5.32489	2.83598	2.99337	4.63994	3.85117	2.40906	5.07138	3.57737	6.70969	4.35639	4.86128	10.0361	3.56102	3.10232	2.89108	1.45603	3.01903	1.91266	2.35926	2.6164	4.67626	5.65629	4.37238	4.95745	3.92699	2.33494	2.29697	2.3909	3.42231	5.65189	3.63035	2.63532	4.6475	6.64169	7.45431	4.73111	8.09253	4.43222	4.55288	4.0516	7.0871	3.64654	3.45515	3.40005	3.84031	3.35237
ATP1A1	-0.0963217	0.262258	0.377127	36.7493	39.1862	42.7081	30.2235	18.4541	28.0269	25.1199	23.0836	36.1252	29.0374	30.172	32.1182	32.3691	19.7651	33.8759	30.2338	19.3635	21.7645	31.9783	25.7392	30.6081	27.3355	20.117	21.2918	18.4901	50.2644	33.65	32.4457	21.1315	28.1689	22.1809	23.6499	26.7216	22.5478	26.9606	22.2795	28.3608	27.0191	23.7095	32.1414	22.0203	28.064	19.5594	31.3292	25.4121	30.4426
ATP1A3	-1.45056	7.03169e-06	4.76111e-05	0.131445	1.85913	0.611779	0.144455	0.72907	0.0670682	0.277482	0.105333	0.0487961	0.275427	0.351034	0.530588	0.586065	0.306373	0.665957	0.674514	0.0521861	0.84386	0.187791	0.883797	0.149844	0.153774	0.143451	0.072907	0.520765	0.946466	0.483676	0.232132	0.437958	0.154927	0.199264	0.061971	0.0969812	0.489245	0.0987586	1.05279	0.963507	0.78397	0	1.58568	0.362596	0.214221	0.035412	0.839191	0.862419	0.871078
ATP1B1	-0.552235	0.028243	0.0618811	0.189417	0.300055	0.313455	0.349715	0.296644	0.0231954	0.0533147	0.303577	0.16876	0.21649	0.0466939	0.286722	0.187675	0.0963259	0.191933	0	0.40609	0.0912022	0.162367	0.982475	0.481213	0.372277	0.297674	0.441257	0.180105	0.545555	0.209098	0.172033	0.2272	0	0.620233	0.107163	0.134163	0.376009	0.0853885	0.413755	0.833066	0.322779	0.254694	0.503636	0.114003	0.635037	0.367414	0.558138	0.298265	0.688595
ATP1B2	-0.212801	0.604941	0.70777	0.0685046	0.0387565	0.354264	0.722731	0.134105	0.0209721	0	0.329375	0	0.900403	0	0.0518481	0.712684	0.0435466	1.61967	0.131825	0.448759	0.494763	0.968912	0.789605	0.167342	0.38468	1.92885	0	0.0542808	0.352331	1.60698	0.103696	0.0684743	0.666127	6.10632	0.678238	0.0909776	0.0849922	0.488959	0.0748194	2.80745	0	0.0460564	0.0505959	0.103076	2.823	0	0.100928	0.0770506	0.272385
ATP1B3	-0.48681	1.6904e-05	0.000103596	25.2734	25.6979	23.6695	33.3297	61.1219	35.7349	28.1735	23.663	40.2853	37.9187	43.9436	40.7545	24.7399	27.9907	47.3754	26.239	39.205	34.3949	24.7539	31.1581	21.4703	39.8083	52.5477	34.3226	39.2258	48.1528	27.3241	41.3461	25.1754	55.9684	53.9543	53.9262	33.7951	27.2616	30.9952	27.698	17.8832	26.5657	18.9769	36.8837	36.3943	27.9041	20.9177	44.2731	50.6496	41.7849
ATP2A1	0.483225	0.0137254	0.0339669	1.17421	1.4947	1.61928	0.322606	0.478885	0.644059	0.826256	0.274443	0.790066	0.97857	2.83429	0.703561	1.7936	2.23925	1.90039	0.470741	1.39855	2.17903	0.775867	1.5978	0.57367	2.9534	0.800913	0.814105	1.24054	0.402612	1.11393	2.11068	1.71163	2.9842	0.667514	1.97217	3.05385	0.667709	0.312452	0.160306	1.2226	0.75035	0.52629	0.505893	1.06743	0.615101	0.790845	1.51373	0.165087	0.277907
ATP2A2	0.156075	0.134663	0.221547	10.9557	15.1399	11.0273	9.33416	12.7692	13.0211	8.57089	11.9195	8.9736	8.22956	9.34795	25.4936	11.4374	6.42457	5.00467	4.71289	6.85502	4.00936	9.4472	12.8287	9.69195	10.6011	8.36058	20.3356	11.4366	6.11339	10.4651	3.55897	8.24173	19.2828	6.92052	5.02276	10.9647	8.04209	12.2182	8.16731	15.9775	16.9164	12.3822	8.23636	23.2651	9.64781	5.46318	7.43311	4.839	6.71464
ATP2A3	0.0264234	0.875606	0.916581	77.0643	248.093	195.83	91.9047	67.5597	92.367	89.7611	101.151	37.1836	71.5759	94.8869	49.4064	119.389	264.766	63.9462	219.197	116.586	176.397	91.4839	84.0921	38.4139	84.465	51.1868	51.6019	148.182	51.4744	97.2419	94.3772	178.305	82.6291	40.8666	31.2903	33.8989	102.479	9.77241	198.597	66.1608	114.151	73.9629	73.7505	53.0788	91.8932	38.839	235.281	53.0433	111.664
ATP2B1	1.00853	7.69377e-08	7.78902e-07	4.72814	3.41055	1.96831	2.74353	6.08573	2.71402	1.01475	6.08114	2.1984	2.17508	2.24369	12.6501	2.54143	2.82522	2.97438	2.12297	0.788404	9.90298	3.31328	3.28123	1.95192	3.94936	4.4118	5.25154	7.26805	1.04566	2.13669	1.66401	15.2651	25.4747	3.61246	2.13995	3.60008	8.27121	3.64119	3.17585	6.68736	6.9895	2.3523	7.00165	8.85719	2.31168	1.49033	7.83675	2.73876	2.02769
ATP2B4	-0.0736863	0.598659	0.702788	33.8097	25.26	29.1187	39.5788	9.30993	29.981	23.8477	15.0775	16.4034	18.1667	33.1363	11.3399	29.6218	14.7927	7.83661	9.21083	22.1075	9.03156	36.9963	16.1766	40.029	22.3625	22.8719	19.6299	8.68905	32.1539	16.9315	8.33459	17.7224	6.69377	19.6545	17.061	27.0725	28.7285	26.1394	33.4594	2.56144	10.5039	21.4502	23.9054	9.25734	30.4596	16.4755	27.4485	22.7334	30.6068
ATP2C1	0.181192	0.0712414	0.132391	6.9433	3.09492	4.3795	6.2778	4.14462	5.46706	5.97768	5.10031	11.8918	7.25936	7.0345	4.9963	6.34526	5.68428	5.52982	2.12563	8.48911	4.5588	6.08704	4.81245	6.90005	7.97508	8.54189	3.10717	4.91813	4.00392	5.06263	4.69772	6.38816	4.39408	6.53068	6.39815	8.16156	6.62396	7.90408	6.11838	4.75826	5.60219	5.11011	5.08931	4.66961	4.721	9.69289	8.95091	5.69441	7.37996
ATP2C2	-1.40034	0.000104816	0.000514042	0.183151	0.0518088	0.189429	0.301916	0	0.0560702	1.43913	0.0489224	0.0169976	0.296549	0.0376244	0	0.105856	0.0194041	0.128878	0.0391601	0.0727141	0.220463	0.235495	0.615725	0.17896	0.0642789	0.0599639	0.126982	0	0.345392	0.252726	0	0.213582	0	0.666351	0.129522	0.027026	0.0757439	0.309615	0.100017	1.18996	0.0780253	0.0205224	0.0450904	0.0918596	0.554333	0.197367	0.0899459	0.085833	0.398796
ATP5A1	0.06028	0.562716	0.671611	46.9601	33.5806	41.9839	33.1556	32.7846	50.7601	48.0935	26.2801	69.3687	48.7458	53.1142	30.5047	33.4311	44.5972	79.237	21.5243	43.8266	22.6108	39.2488	27.9433	24.0132	44.4216	40.9546	35.4327	22.448	41.8184	25.068	48.0071	18.8786	22.7884	41.4876	67.5395	33.2069	35.6339	41.1951	32.8968	33.3768	51.6951	39.0896	38.5661	29.2541	44.4178	32.0924	26.8259	53.5937	32.9675
ATP5B	-0.228459	0.0417788	0.0853466	238.532	324.469	274.948	214.959	333.849	213.097	204.369	182.472	290.943	287.096	259.877	204.893	195.832	241.758	519.702	186.853	213.308	184.282	230.359	222.2	142.838	231.608	188.088	204.727	195.591	336.727	227.721	529.826	103.466	316.459	293.617	277.978	231.554	174.951	277.864	175.334	313.104	231.73	164.006	245.345	243.368	211.698	174.272	133.709	409.01	212.515
ATP5C1	0.520591	0.00127515	0.0044946	82.9277	76.6382	104.431	94.7932	135.142	42.2093	106.659	51.8022	207.544	139.056	107.15	37.6075	90.8645	111.686	345.356	70.8623	114.86	37.5131	106.98	111.905	104.976	83.5715	110.372	121.212	62.46	140.037	71.7601	326.126	28.2572	39.2334	144.187	256.28	70.6025	61.5285	149.984	64.2804	33.7544	105.965	239.684	86.5816	46.4559	110.923	145.12	53.4484	176.454	62.8612
ATP5D	0.117431	0.529609	0.64251	6.38353	13.8816	10.4193	13.0222	19.9163	29.314	11.7912	9.91111	8.9976	18.0688	12.5399	11.0972	4.20009	7.16463	20.2977	69.0972	6.71213	38.1799	13.4234	7.66444	8.23538	3.78063	11.4949	9.95813	11.934	24.5211	16.5847	37.4435	9.07257	16.8407	19.2332	19.3976	9.09582	3.95996	14.2385	9.04178	14.8551	4.67412	6.43758	19.6693	11.481	18.3221	9.02871	17.6342	15.3694	11.8978
ATP5E	0.0651661	0.655643	0.749463	42.8615	22.6141	37.1762	42.3788	66.5079	30.7603	37.1844	44.1001	47.344	43.9088	70.6377	29.1264	30.2347	48.6197	185.694	33.6713	25.812	126.849	38.392	29.4159	36.0627	49.2308	51.8029	38.6106	41.2124	73.9018	50.8974	74.5225	23.1936	49.6155	82.2715	100.562	30.7191	37.0993	33.6504	39.0184	37.0661	63.937	70.6131	68.7131	42.72	56.3572	36.9767	53.1503	77.8034	44.1665
ATP5F1	-0.163502	0.187891	0.289314	37.7131	20.1915	24.7345	28.3886	49.608	22.6646	33.4695	17.1174	47.6521	43.7858	50.2453	18.6272	26.1268	45.9645	88.225	17.4888	35.7529	35.9336	38.9238	21.7601	26.5437	39.4398	41.3098	28.8655	37.373	43.6038	25.6307	77.3709	15.4499	31.6078	53.3997	69.9477	32.9494	37.7776	44.9321	27.1699	21.484	43.1263	33.093	45.7619	23.6563	31.7389	25.8961	23.0657	83.3434	31.0494
ATP5G1	0.579488	0.000207387	0.000928817	25.8749	15.1	28.7146	20.3719	16.5484	21.6492	12.9837	13.5481	34.1209	30.505	20.4684	13.1207	18.7495	24.2765	96.6713	77.1233	10.1706	21.1774	16.1476	14.1373	11.4045	17.108	16.6339	8.13977	22.7805	45.1102	28.2437	57.0945	9.17875	13.5038	22.0128	25.7938	15.1206	13.203	20.2465	10.4042	12.1811	25.154	15.0015	10.5219	11.1052	26.7341	7.07487	16.5637	21.2842	10.4808
ATP5G2	-0.0938807	0.473111	0.59058	68.4903	88.5995	77.2064	72.4509	139.747	77.1571	64.6155	57.1374	82.5388	101.673	86.9143	59.0724	52.7619	78.1745	170.841	205.775	67.3099	105.322	59.6496	56.3076	40.9065	67.0602	69.4807	73.4977	79.3546	136.739	84.3436	160.874	48.2255	135.206	97.5875	111.465	78.6864	37.813	125.372	42.438	62.1087	96.0622	52.3981	96.5607	55.7576	77.4119	71.8068	77.6273	79.5328	67.4911
ATP5G3	-0.258834	0.0849084	0.152523	16.0206	12.9588	8.74706	15.1471	21.1889	7.6102	16.3508	9.94683	22.8	26.255	20.8685	7.39042	10.6095	19.6945	59.0306	30.4466	18.7463	19.0453	16.712	13.3693	11.9831	19.0286	16.2124	15.6973	12.7991	25.366	13.9307	51.1567	5.16139	9.33403	28.0899	38.764	28.1485	13.1825	22.6186	11.5685	15.1864	15.6525	15.5332	18.3354	6.92286	18.218	9.09576	13.3134	43.019	14.797
ATP5H	0.270917	0.0454496	0.0913051	21.9489	24.678	25.072	23.3579	30.322	29.7061	15.3959	12.3009	36.3568	25.6021	29.3224	7.20212	18.8911	34.7926	86.3344	30.9647	17.8281	23.5777	23.1907	19.448	18.1889	24.3286	29.6996	11.211	20.0334	48.6559	23.434	66.0282	11.8722	13.9379	47.3198	52.4114	18.9717	18.614	31.0247	20.7102	10.6919	18.9971	29.8399	35.9617	9.3015	26.3916	16.5044	18.7271	35.5463	20.5556
ATP5I	0.0691004	0.675933	0.765462	65.7744	77.8005	76.795	73.0451	50.9435	36.0334	25.3677	96.9981	59.9574	162.084	55.7644	61.256	41.5146	115.645	418.315	214.244	48.9097	241.115	106.828	69.4844	54.7047	99.8784	84.7317	99.9124	91.7495	129.422	80.3834	259.118	46.7735	181.923	155.7	269.128	106.64	76.1252	69.6877	65.7099	65.8647	82.7916	37.5597	104.918	91.0647	123.731	60.7817	92.8609	177.767	78.3842
ATP5J	0.599592	3.66533e-05	0.000206397	87.879	56.678	67.6004	57.4388	80.8555	27.9123	45.9145	38.6438	100.438	85.248	97.35	24.5262	47.1272	68.7806	241.26	48.7593	49.2596	61.0891	65.0189	48.272	46.5297	75.409	85.5959	81.1566	52.3984	96.2712	71.0142	179.665	15.4818	52.7278	113.903	183.333	85.0995	58.0583	80.2215	46.9101	21.1914	62.6149	78.3576	61.0111	33.3048	69.8961	71.3802	39.651	65.4828	30.0751
ATP5J2	-0.00740082	0.963475	0.97713	32.2574	46.824	44.7903	36.4907	67.2995	22.2573	32.0695	31.6991	41.2527	73.9614	48.1492	10.3033	32.1563	56.0601	220.905	144.396	42.2388	33.8418	42.8717	30.1313	26.0733	40.853	38.4981	32.3366	22.2768	71.3344	31.5799	101.166	14.4946	16.6556	77.7023	107.991	39.215	27.0479	47.8418	24.457	29.8767	28.493	29.1813	42.6948	13.7297	47.8858	37.7909	19.6205	84.1023	38.1027
ATP5L	-0.253467	0.0785755	0.143355	57.2997	88.0354	60.259	57.319	117.107	48.8774	91.006	54.2388	65.2916	70.7605	85.5117	47.059	39.6785	67.1955	214.997	111.093	55.048	70.2909	56.3979	47.2618	41.9832	50.6301	49.5342	67.1887	70.4565	123.615	60.2957	165.736	20.1638	88.0471	133.026	124.029	58.7801	45.6923	96.7709	47.6157	79.0632	85.7128	69.5069	90.7177	49.5731	60.1595	50.6277	36.2708	189.761	77.1189
ATP5O	0.378851	0.0137353	0.0339715	79.6506	58.9921	59.1417	56.7342	91.4611	49.6543	51.1719	39.4071	93.5377	82.3852	87.5615	29.9384	43.5584	71.0727	245.739	17.4331	47.394	50.125	53.8887	50.9505	39.5713	66.7692	68.1017	70.5218	76.4919	103.522	61.9161	222.348	20.2401	60.2409	82.4824	152.856	90.473	48.6593	74.4761	66.7142	39.0008	93.7155	67.8873	59.8715	39.021	50.8398	59.3727	30.4277	81.0749	33.3211
ATP5S	0.27479	0.0142751	0.035086	2.34413	1.84318	2.35257	3.37954	3.83057	1.33797	2.40435	1.68743	2.78761	2.1002	2.46081	1.92453	2.91307	2.22253	2.7007	1.65653	2.28328	2.43909	1.43892	1.13534	1.64022	1.84062	2.22437	2.77668	2.4713	1.06259	3.50874	1.26297	3.05794	1.28194	2.42125	2.37422	1.72365	3.47519	3.02242	2.84228	0.833984	3.36829	2.177	2.59698	1.82334	2.01191	3.32351	1.87315	1.53055	1.88444
ATP5SL	-0.471333	3.23266e-05	0.000184971	7.24847	6.8975	7.6029	5.60706	6.9695	8.95466	7.9662	3.36608	6.33248	6.76225	5.93513	2.40378	4.66946	6.2521	6.57482	15.9692	7.44356	3.69971	6.38901	4.18233	4.32965	5.57329	5.40041	3.28168	4.87077	10.4332	5.12471	9.77021	3.63544	1.76604	5.6378	6.37584	5.6919	4.76663	6.87002	4.53179	4.6083	3.70993	4.16722	6.394	3.00602	5.93934	4.55417	3.77358	7.77823	8.55466
ATP6AP1	0.307667	0.00239871	0.00775592	39.2415	47.8853	51.7788	45.7814	28.2452	44.1291	43.6506	41.4984	30.8835	38.6269	30.0742	24.0662	35.7165	51.6422	50.6347	88.3345	39.6239	45.7425	42.7955	30.7189	38.7925	40.0589	32.2246	25.5758	37.7566	68.8667	37.3777	60.4089	38.9027	35.2982	26.0381	33.7953	38.8115	26.1674	34.2475	40.7008	51.2578	32.9652	27.7109	40.4199	22.9888	45.6059	44.3423	55.3099	18.5799	25.4743
ATP6AP1L	-0.320325	0.190424	0.292678	0.0156173	0.159039	0.129221	0.37072	0.0305727	0.248618	0.0879154	0.125149	0.121749	0.178495	0.192495	0.0236401	0.108316	0.0794202	0.237372	0.0801406	0.799845	0.150392	0.254355	0.0300017	0.289939	0.131546	0.306788	0.0779603	0.0247493	0.0963873	0.06465	0.0236401	0.37465	0.110444	0.17046	0.35342	0.345677	0.116257	0.140805	0.102342	0	0.106452	0.167995	0.57673	0.140992	0.10908	0.35342	0.322128	0.351312	0.159678
ATP6AP2	0.818576	2.23661e-14	6.55065e-13	95.6384	37.2559	48.1277	72.523	70.6888	45.18	53.2122	84.2929	89.1232	54.9779	87.0804	68.1926	52.5431	59.2701	143.249	40.1143	50.0728	38.4266	53.4203	43.3135	62.939	77.1407	78.5303	50.2889	95.512	58.1381	74.0785	80.3392	37.2271	44.2568	74.3357	81.7286	65.601	70.0144	67.3341	62.4917	52.0482	73.4238	84.8521	67.7696	54.3982	45.3248	54.8441	63.8665	57.1447	34.4329
ATP6V0A1	0.261904	0.394467	0.516362	1.73104	0.498361	0.879299	1.16168	0.441134	2.7532	1.25412	2.69225	0.365033	0.550222	0.820628	0.341104	2.12107	0.299511	1.28007	0.683298	0.390393	0.961706	1.2819	1.70207	0.820693	0.359485	1.15361	0.289745	0.0486966	0.758605	0.918703	0.108533	2.90769	0.253527	2.21734	0.202821	0.0181374	0.406659	2.03937	1.43194	5.44679	0.558544	0.0688639	1.67946	0.63189	5.25118	0.298023	1.14691	0.0921653	0.721453
ATP6V0A2	0.0160022	0.859087	0.904324	3.18757	4.34657	2.85725	3.9773	1.82401	2.51718	2.45004	1.50641	2.41213	2.26997	2.58904	2.62285	2.16219	2.64972	1.73918	1.37357	1.75226	1.81025	2.8795	1.98621	2.44378	3.21271	2.46186	2.50241	1.8522	1.84961	2.45862	1.69496	2.30384	1.74846	3.31561	1.93053	3.02479	3.1638	3.99765	3.28501	2.18946	3.53765	1.47265	3.09072	1.94307	2.67165	1.91566	2.48059	2.15113	2.72055
ATP6V0B	-0.0612957	0.645542	0.741243	22.2834	39.6522	35.0633	40.4379	40.0181	42.2917	38.1058	45.4811	26.3367	33.9215	23.6316	31.5684	21.3866	44.7952	50.7125	154.988	34.329	37.7509	26.1758	40.7343	22.4248	26.3361	33.1317	47.6427	23.5422	68.3727	32.9822	66.6925	37.9475	42.3707	38.9773	30.3049	23.8603	20.2426	28.6906	32.5193	60.8556	25.3149	21.5971	33.6662	37.9229	40.7945	48.7443	70.3372	44.3784	35.5563
ATP6V0C	-0.329701	0.0202001	0.0467476	42.7296	131.138	67.0019	59.1154	148.189	43.1617	68.5804	99.0735	49.8417	95.2775	43.1319	145.12	41.9069	93.298	83.1512	184.949	44.8653	152.824	84.2871	169.38	48.8164	56.4334	47.9108	91.5529	149.982	130.149	131.691	154.314	41.6267	120.283	84.7016	111.054	53.5785	26.7312	54.2128	45.9578	323.33	49.0356	58.0385	85.3325	152.846	83.929	117.921	59.2257	61.3154	78.4405
ATP6V0D1	0.024204	0.85512	0.90143	12.7624	27.1187	13.2422	11.803	9.01449	16.9419	12.4611	6.41656	7.45661	19.6152	10.8968	8.60441	11.9275	29.3413	8.81511	19.4753	11.669	12.1057	12.1463	9.71238	9.85342	11.5862	11.7747	18.8716	6.95098	27.8861	6.05244	20.1045	7.94906	5.508	17.9219	16.9105	12.4487	10.6464	10.9131	12.2972	17.2366	4.79665	3.49091	14.0482	6.78477	14.9648	5.72059	10.5892	11.2807	9.91929
ATP6V0E1	-0.123303	0.301296	0.419563	91.6766	93.4058	97.1788	87.4381	34.1069	75.1391	75.9914	48.644	99.0186	99.9597	96.4658	8.58168	82.9559	139.318	115.709	103.507	72.8768	63.7486	75.918	20.8523	71.8791	76.9675	94.5271	34.628	19.0643	194.862	35.5848	175.924	33.8625	10.3898	121.997	116.562	81.1675	76.5138	84.151	93.0294	20.3175	23.9165	27.5174	135.727	7.28198	98.2212	28.0508	90.2489	147.205	83.4132
ATP6V0E2	0.84647	2.38997e-07	2.17953e-06	4.54225	11.0786	6.75113	4.8365	5.73038	8.30224	3.59873	5.28462	4.42161	7.46034	4.68628	4.22726	6.70073	10.9935	10.5121	14.2442	5.08947	8.74819	2.59574	8.27345	3.68215	5.00683	5.77231	2.9113	8.63792	10.8675	5.47848	8.04708	4.50662	4.04502	4.89657	7.99487	4.55777	4.09094	4.60086	3.5278	1.68157	10.0337	0.723866	8.79704	4.50572	4.27709	8.21242	6.84085	1.51375	4.31928
ATP6V1A	-0.28403	0.0312045	0.0670859	8.70561	2.54922	4.34365	7.52877	3.68249	4.80799	5.72569	2.06832	9.74399	9.2249	8.27687	3.27789	5.20135	8.0089	6.35366	2.91834	5.41889	5.68717	5.2312	2.3111	6.34773	7.27753	10.6561	6.11464	4.57558	4.99495	2.53534	4.27119	4.9412	3.28707	10.4649	7.02274	5.94536	7.00157	9.33456	8.31362	5.64084	5.21832	1.58822	15.0243	2.33674	6.63049	3.64175	4.31831	8.38933	6.75897
ATP6V1B2	-0.376659	0.00102533	0.00371704	8.67133	5.62056	8.19644	6.47504	9.97709	6.28503	11.1125	17.878	8.58586	12.1259	9.36088	11.6264	7.16915	9.65537	8.46163	3.05733	7.04494	4.97701	5.79629	6.50879	7.88372	7.39664	6.46767	4.22832	7.59892	7.76777	7.96371	6.88893	8.1796	14.6707	9.53248	4.46721	10.6389	7.76596	9.37342	8.90619	14.1493	13.0885	6.83365	10.561	14.4731	10.0274	8.70235	4.65334	13.4993	9.63899
ATP6V1C1	0.0932226	0.483154	0.599669	5.15888	2.21339	3.253	6.3734	2.47784	4.49733	6.72049	3.44248	6.36474	5.30442	5.67318	1.42247	6.63158	5.5347	5.95938	1.86983	5.36787	4.20147	2.9262	2.11841	4.96587	7.05382	8.86582	1.75514	4.68037	2.56453	3.65194	3.16427	5.67418	2.00046	8.86138	3.36349	8.01436	6.94778	10.1871	6.03241	0.80512	2.74517	5.15744	8.41367	2.74134	4.8222	6.91297	5.48149	6.55743	4.68422
ATP6V1C2	0.0405536	0.810373	0.867938	0.776426	1.83345	1.71083	2.44851	2.9738	1.09547	1.23522	1.13617	0.601524	1.00315	0.915392	1.43078	1.40479	1.11586	0.684122	2.33858	1.08559	2.03174	0.781298	0.972754	1.08851	2.03779	2.69676	1.34812	2.35386	0.416692	0.558978	0.306596	5.33136	2.26794	1.10537	1.43238	1.91283	0.670119	3.0943	1.10608	1.14725	2.87627	0.499305	1.09704	2.59047	1.27323	0.327401	3.97883	0.75938	1.03546
ATP6V1D	0.147031	0.233683	0.343969	9.1595	8.21353	6.77066	7.17095	2.48033	5.34962	6.27809	3.04596	11.7	8.65852	12.8189	4.55502	8.86606	12.3832	10.9216	4.26677	6.94809	8.70602	5.70195	4.41165	5.88062	8.37472	15.5214	2.76712	2.38437	8.8516	6.08274	10.7882	2.16354	2.05338	12.7729	10.6402	9.7922	8.71131	6.60414	7.38035	2.63846	2.74384	5.71437	8.42213	4.01144	7.78026	4.43744	5.67791	13.9836	6.41729
ATP6V1E1	-0.230902	0.0236422	0.0532457	26.3758	25.2193	19.7643	25.8457	14.3616	28.3631	19.076	6.38282	23.2659	21.1219	35.3519	8.77828	17.4452	29.802	29.381	30.0723	19.6395	27.8383	24.9151	13.6572	18.911	26.6794	27.9537	22.2058	13.3977	26.3045	11.1355	36.3294	17.5295	8.09103	31.6484	33.55	18.7127	34.9344	29.2397	15.5673	14.2471	12.9778	18.5548	34.1103	7.88471	23.0828	15.8679	16.4703	52.4954	21.9868
ATP6V1E2	0.547318	7.52036e-05	0.000387051	1.44431	1.58618	1.88925	1.51256	0.623693	1.69063	1.34513	1.83822	1.53754	1.33516	1.02101	0.417965	1.49417	0.97212	3.55114	0.871944	1.29019	1.02268	2.09378	0.897666	1.95086	0.626169	1.44643	0.636167	1.07711	1.31089	1.17234	2.12197	1.10399	0.450618	1.12051	1.5321	3.34731	1.3176	0.781949	0.881518	0.254766	1.37538	0.88535	1.25499	0.319587	0.534066	1.54498	0.312929	1.3856	1.0617
ATP6V1F	0.0708635	0.626195	0.725511	114.344	152.07	144.446	87.7747	249.176	59.9968	118.489	189.412	134.945	252.271	126.563	120.986	101.879	209.377	444.573	474.551	133.31	121.204	113.01	113.109	84.2122	106.415	99.8302	99.6286	118.775	236.992	160.135	298.16	36.9605	114.907	148.243	178.823	123.02	109.398	126.941	101.274	158.93	111.481	149.733	161.13	132.46	140.656	192.415	61.6023	225.704	102.756
ATP6V1G1	-0.273653	0.0169542	0.0404395	90.1123	62.3642	76.4819	92.1894	179.267	77.602	80.5927	85.4406	117.785	74.2958	130.359	111.674	84.2573	112.378	175.271	56.0367	100.467	89.0119	96.2602	94.9795	120.565	133.143	106.301	265.407	166.65	94.6387	131.344	166.47	43.1454	103.373	129.045	151.411	98.7385	108.173	97.3567	94.0991	104.684	182.13	150.303	143.525	108.677	104.619	194.584	41.0451	244.681	116.536
ATP6V1G2	0.410501	0.060424	0.115457	1.77697	2.4246	0.702719	0.689237	1.02312	0.224002	0.735529	0.167526	1.92077	2.09069	1.09512	0.712012	1.34637	2.79071	1.58874	0.201145	1.99197	1.1324	3.44963	1.30522	0.663882	1.46741	1.23201	0.695724	0.911067	1.07521	0.721177	4.58852	1.1493	0.369603	0.855674	0.739207	0.832909	0.907798	0.314138	1.36996	0.104482	1.06873	0.281101	1.15803	0.78639	0.511057	0.760327	1.07801	1.05811	0.831237
ATP6V1G2-DDX39B	-0.400316	0.125758	0.209636	7.04864	12.2042	15.2655	12.6643	2.03736	0	12.25	1.59216	7.42846	17.5179	9.7958	2.14824	8.38997	20.2681	2.39673	94.0668	18.988	0	12.8546	1.09053	6.2402	6.37543	54.6422	6.06115	3.82336	4.08752	2.21941	5.94347	3.40455	0	28.8289	24.8232	33.9256	16.3164	28.2563	11.8834	2.93169	6.52966	1.3994	19.3564	1.35241	6.60828	11.0113	10.1757	8.194	13.4892
ATP6V1H	0.0689426	0.49991	0.615016	7.12063	4.73941	4.62859	4.21552	11.0911	9.63755	4.5607	3.7805	7.7337	8.03759	9.12992	7.80863	4.8709	6.53035	8.63741	4.21394	6.69556	3.7151	6.16047	5.46317	4.86822	9.25351	8.11265	7.51995	8.34968	5.26097	3.5287	7.00775	4.40711	12.9398	7.05818	8.73048	8.70511	6.56427	8.49694	5.48966	7.22766	4.69583	6.31387	8.17363	8.558	5.72794	7.23383	3.9625	7.76098	4.70835
ATP7A	0.413515	0.00242818	0.00783513	3.22331	1.26534	1.94585	2.60252	1.72559	1.77219	1.94412	0.780166	1.62637	1.27813	2.96755	1.11524	1.78585	1.30465	1.48864	0.877657	1.70802	1.17191	2.57129	1.16261	2.68675	2.58573	2.68782	1.11648	0.542082	1.00145	0.708012	1.09532	1.86738	0.76758	2.68051	1.41421	2.52766	2.80752	3.26196	2.04041	0.999441	1.63661	1.29139	1.59358	1.18775	2.57296	0.871918	1.89957	1.67213	1.31526
ATP7B	0.0991186	0.727828	0.805967	0.19712	0.130107	0.288825	0.519909	0.032157	0.201155	0.161825	0.368576	0.329293	0.394265	0.161976	0.372978	0.390615	0.355028	0.277414	0.0842937	0.43043	0	0.492831	1.32537	0.754385	0.368968	0.322687	0.0273335	0.104128	0.135176	0.340002	0.0497305	0.591098	0.116167	0.597645	0.278801	0.189067	0.122281	0.876268	0.3947	0.755292	0.335905	0.331315	0.0242647	0.197732	2.0652	0.584155	0.242015	0.0739036	0.167953
ATP8A1	0.421421	0.0080292	0.0216809	3.54697	3.72996	2.1659	5.80077	6.21785	3.2699	6.4583	4.25549	7.32013	3.77909	3.93964	4.65625	2.59109	1.96173	5.161	2.55796	6.34888	4.02835	3.77909	3.21447	4.70918	4.50115	4.23836	6.53561	2.08009	3.83406	2.1845	4.98992	4.42675	3.08232	7.32731	8.80056	5.38476	4.22662	7.18178	4.33355	6.38974	3.79048	6.8576	6.37907	4.37209	5.90658	4.03283	6.52484	4.2712	7.15979
ATP8B2	-0.521596	0.000263823	0.00114257	22.2287	33.7872	32.6007	29.9398	10.7047	43.4531	23.9004	22.1592	18.5173	19.2746	22.832	16.7342	22.4061	17.4461	4.02929	34.4863	25.8225	7.38499	35.6444	17.7785	32.8841	21.1991	13.9732	23.7709	18.811	22.8653	18.1379	13.0554	16.8864	8.25293	6.71253	7.31497	17.332	27.1742	19.4066	26.2524	1.80714	19.1669	24.1306	16.8773	14.7388	22.9782	27.3316	25.8504	22.7683	37.7108
ATP8B3	-0.276795	0.219365	0.327366	0.0799904	0.19912	0.115825	0.443052	0.125272	0.0685675	0.38275	0.564079	0.0534503	0.219416	0.078875	0.774927	0.380424	0.142374	0.351229	0.205236	0.0571636	0.654747	0.219416	0.261232	0.359535	0.0673765	0.251414	0.133102	0.38029	0.197474	0.441508	0.0968659	0.767568	0.933375	0.494744	0.203645	0.226627	0.119091	0.108178	0.139782	0.671622	0.29988	0.258136	0.118158	0.698076	1.05035	0.103439	0.518542	0.0539816	0.399839
ATP8B4	-1.2511	0.00117864	0.00420623	0.330608	0.175351	0.213713	1.00824	0.404502	0.0442807	2.35547	0.0662329	0.149578	0.696683	0.292889	0.0469168	0.0818921	0.10508	0.488541	0.0132541	0.307634	0.124363	0.433951	1.39924	1.6455	0.159542	0.63592	0.137531	0.0327454	0.40384	0.313637	0.0312779	0.0826155	0.0182658	3.87164	0.540667	0.0457359	0.307634	1.16435	0.451355	3.13939	0.0880279	0.152812	0.457837	0.124363	2.98747	0.133601	0.182658	0.488056	0.457745
ATP9A	-1.83666	1.68295e-08	1.95167e-07	4.3848	0.88542	0.516304	0.177924	1.29416	1.05738	2.44937	1.9677	0.180305	2.59057	4.75603	1.2662	0.133677	0.240137	0.296203	0.0173082	0.192832	0.259844	0.612947	0.129591	0.659148	0.435626	0.706753	1.39189	0.171046	2.0262	1.34042	0	0.566401	1.93209	1.03081	2.70969	2.97433	1.57345	3.49716	0.38312	2.88595	0.137945	2.12253	0.219223	0.345106	0.584249	0.348934	0.397548	0.834615	1.44075
ATP9B	0.25415	0.0234714	0.0529463	2.71319	2.38965	2.38643	1.61558	0.706223	2.10302	2.92989	2.21637	3.18067	1.64928	1.70452	1.43347	2.08507	1.45239	1.11696	1.3595	2.28268	0.940879	2.06804	1.84087	1.46876	2.6905	1.28939	1.11304	1.19105	1.23696	2.47863	0.841877	2.32886	1.11616	0.916036	1.38192	1.35081	1.95818	1.01078	2.18348	0.931544	1.37039	2.54668	1.06579	2.51052	1.8373	2.75776	2.10388	1.14121	1.29781
ATPAF1	-0.232628	0.0414166	0.084758	4.03222	4.473	5.0495	4.56163	2.90203	4.19949	5.03491	3.57967	7.66046	6.09955	5.87142	1.16687	4.21058	5.0761	9.71376	1.62286	4.9203	4.75851	5.03213	4.67045	4.09446	6.43757	7.89506	1.54582	4.32265	5.32694	4.30936	8.01849	2.48939	1.32792	8.4498	5.5633	5.5475	4.56129	6.38576	2.89277	1.97571	2.79563	2.17936	5.45987	1.39781	4.66628	3.73815	2.44617	7.09189	5.41161
ATPAF2	-0.10753	0.376457	0.498381	3.16626	6.70885	5.48579	5.133	5.32975	4.54409	4.42761	5.46239	4.13262	4.95569	3.23148	2.16744	4.35603	4.15361	4.08703	11.0215	3.96334	8.59362	4.47741	5.34644	1.10352	3.45403	3.88244	3.82558	3.89908	1.41064	3.70117	4.7928	7.45858	4.20729	4.62254	3.59403	3.51752	3.65308	2.42435	4.3612	6.45066	5.01748	3.6066	2.83006	4.67309	4.42299	2.8687	7.66583	6.51006	4.10105
ATPIF1	-0.247642	0.0458198	0.0918439	31.9233	29.7871	28.8447	30.5935	31.9871	37.5482	34.6355	26.0261	43.7524	43.7486	39.4098	12.5196	38.3254	35.7127	111.657	34.6133	57.4238	32.6597	37.9991	32.3586	27.2505	40.5674	48.2794	23.6645	31.249	39.3219	40.0836	56.1855	18.7523	24.252	85.2282	92.7281	27.5941	27.4055	45.2415	22.6932	50.611	18.305	42.9925	42.4624	16.3906	53.8228	32.2001	23.3306	51.0508	34.7193
ATR	-0.0977059	0.457351	0.57645	3.34045	1.28023	1.52315	1.98948	2.03914	1.69342	1.99672	2.41781	2.87015	1.8679	2.93305	2.2428	2.26877	1.58687	1.85013	1.02527	1.58291	3.97775	1.25467	1.45767	1.71097	3.05068	2.5519	1.37466	2.23418	1.58874	2.03211	1.45442	3.94933	2.61952	1.81322	2.23532	3.20399	2.89665	3.15071	3.07955	0.951429	2.52483	1.21951	2.73247	2.66174	1.35474	1.68375	5.45071	3.47438	3.17262
ATRAID	-0.0405214	0.738067	0.813301	26.5659	29.8707	36.3863	30.2701	20.563	29.9796	25.4202	27.0782	31.319	39.3829	32.7444	14.9748	16.9053	34.2692	84.0979	50.7648	21.1163	16.1897	32.8244	25.9443	20.1473	28.2439	28.0948	24.8768	25.7179	54.3104	25.9979	75.9676	20.2212	13.7562	33.2627	49.3653	38.2333	19.7207	21.8805	21.0024	23.1099	21.9721	17.1133	37.1075	13.7144	32.3745	29.1969	22.272	52.6964	26.1392
ATRIP	-0.0640855	0.706307	0.789143	2.6252	5.02685	5.95252	4.08341	1.31772	3.35898	3.50508	1.88793	3.78573	6.92404	2.90387	2.24163	2.2009	4.06496	1.19362	3.84277	3.16684	1.13436	5.27958	4.68754	4.70273	4.53585	1.71899	2.24013	1.7601	3.80822	2.92583	2.6492	3.02774	3.09418	4.22456	1.90411	4.82733	0.584596	3.86891	4.33755	1.27838	1.94999	0.724083	2.98294	2.63335	4.74853	3.4818	0.297517	2.87699	3.97646
ATRN	0.0367203	0.756389	0.826476	4.61508	2.42241	3.08937	3.80388	1.63124	4.29355	3.78874	2.7737	3.81196	3.51647	3.49205	2.60031	2.8452	2.68921	2.53304	0.805858	2.67206	1.45054	3.49449	3.02915	5.8122	2.75352	2.73656	2.15449	2.70199	1.84615	3.75019	1.95993	2.84471	0.589284	2.23878	2.48406	4.23359	3.05378	3.7275	3.55635	1.17889	4.08512	6.55029	2.1209	2.27612	3.63532	3.97864	2.26648	2.30703	2.70885
ATRNL1	1.42517	2.63497e-05	0.000154276	0.868078	1.15024	0.897834	1.3858	2.48196	1.34276	3.0542	0.128142	2.62043	1.93208	0.957339	1.29673	1.69756	0.4066	1.3117	0.571473	5.7002	0.632455	1.79175	1.2178	1.94196	0.705533	2.58781	0.019006	0.434423	0.540462	0.58316	0.743459	0.84486	0.565429	3.74009	0.113086	1.5877	1.21872	0.0257452	0.1497	0.0913363	0.700703	2.76451	0.506165	1.49521	0.765871	1.55089	0.605816	0.757973	0.648799
ATRX	0.764904	2.02354e-06	1.53244e-05	7.75936	3.46392	3.45857	6.20333	4.72521	4.84105	6.35484	11.1055	11.2378	2.62419	7.47411	7.54809	7.11638	3.3307	6.15433	4.99227	6.71749	10.97	3.64358	4.41642	6.73618	9.23173	5.21963	4.35929	6.25089	2.74934	5.79216	3.64483	9.30947	5.5581	3.69482	4.91278	6.09325	13.2497	7.99279	9.91493	2.50685	6.42062	11.51	3.89596	9.36316	3.76657	6.55671	6.45323	4.62854	4.6282
ATXN1	-0.21242	0.415182	0.535951	0.06806	0.0847109	0.0915108	0.305167	0.413029	0.041672	0.699219	0.229066	0.0909565	0.342266	0.318777	0.401791	0.0606908	0.190361	0.712629	0.174626	0.0729567	0.96672	0.151686	0.719107	0.54532	0.267528	0.525878	0.973948	0.129428	0.280036	1.01428	0.319372	1.34699	0.577574	0.520002	0.134767	0.0482065	0.607973	0.178974	0.698738	2.36744	0.719068	0.128121	1.47787	0.481312	0.43734	0.429055	0.56153	0.130136	0.88917
ATXN10	0.0478438	0.61917	0.719291	20.9102	22.1904	14.251	17.8516	14.9948	21.199	15.3024	11.1473	20.7624	20.4272	25.2849	7.42988	12.8887	20.1479	25.4998	12.4808	13.5798	13.9363	19.5656	12.3046	12.6246	22.2477	22.3396	8.35053	17.7545	16.5279	14.6697	23.3558	6.9083	10.2344	18.6588	27.9248	18.6886	25.342	21.8292	14.568	5.23623	14.9656	22.2266	20.4183	7.08735	16.4804	14.8007	10.5068	25.9449	14.3779
ATXN1L	-0.197438	0.140971	0.229793	8.02629	13.5409	8.55956	10.6021	25.8701	7.89838	12.5898	31.4118	11.9086	5.25486	7.30234	43.9251	8.52518	5.39437	3.28334	3.13453	8.37064	4.20613	7.65708	27.7339	9.60111	7.83759	4.43848	45.094	29.3736	4.2159	28.368	3.67865	11.1347	16.9772	3.70399	3.90173	6.76894	7.66005	5.08289	10.5596	56.9077	32.3466	33.3485	5.16156	42.9705	7.72548	15.1823	2.05151	6.81132	10.3569
ATXN2	-0.14485	0.258718	0.373115	1.33689	2.25082	1.1245	1.39132	0.472973	0.695281	1.54144	0.838981	1.01351	1.73968	1.39965	0.694876	1.89115	1.67918	0.394427	0.568247	3.01196	1.39598	2.32648	1.6477	2.36865	1.42455	1.81409	0.643244	1.21246	1.07695	1.14463	0.329152	1.8032	1.6659	1.69946	0.945435	3.17302	1.81853	2.16621	1.46013	0.483001	1.19397	1.61352	1.77256	0.884603	1.74377	2.22608	1.09162	0.987352	1.86644
ATXN2L	-0.259539	0.0193538	0.0451207	23.9835	76.0861	43.0309	28.2179	25.7536	31.8503	32.297	39.3777	23.6761	29.1062	22.2507	52.1465	48.1239	32.1793	26.585	42.6682	42.0578	21.7922	39.6984	53.7581	33.8463	33.524	23.1672	45.0147	45.9861	41.3241	42.8965	36.0171	22.3357	36.1836	14.8358	18.4606	33.9656	26.0979	21.9965	31.486	63.9048	37.5494	33.4544	26.3859	46.8533	34.4182	28.9294	28.2478	16.0185	39.7432
ATXN3	0.568956	1.96434e-07	1.81637e-06	1.08224	1.16152	1.06995	2.17231	3.93343	0.606604	1.06951	3.01623	1.33377	0.900405	0.926888	5.29402	1.29699	0.880172	1.33045	1.08212	1.52121	2.33722	0.866299	1.56692	1.43847	1.31821	1.756	3.52217	2.37712	0.884034	2.80553	0.933531	3.25323	4.57941	1.95426	1.56445	1.32454	1.69813	1.12102	1.91206	3.11006	3.02395	2.00625	1.40468	4.60979	1.12273	1.66575	2.46205	0.917411	1.18427
ATXN7	0.100893	0.408889	0.530171	3.25425	2.3948	2.4421	3.85598	4.7899	2.47942	3.77061	6.56847	4.50981	2.22324	2.57856	7.74086	3.35767	1.78868	2.06609	0.957382	2.46256	2.53294	2.55882	4.97072	3.32323	4.36237	2.69166	7.02319	4.90508	1.33394	3.49446	1.53706	4.32893	3.95818	2.22553	1.17664	2.68624	3.79463	3.88812	5.4516	5.13602	6.0458	5.09955	2.58423	7.58409	3.24708	3.10474	2.59553	2.25668	3.04375
ATXN7L1	-0.0770997	0.601807	0.705366	2.12382	4.11741	1.91679	2.01587	1.58889	1.35836	2.47491	3.27374	1.59692	1.42241	2.10087	0.900976	2.94868	1.25546	2.10177	0.763582	2.01399	1.10727	0.846487	1.76712	2.57749	1.63318	0.832637	1.59816	0.878936	1.83676	2.40795	0.819069	2.1364	0.478323	1.13198	1.03318	2.9942	1.87973	1.80912	4.99377	0.973549	2.23602	2.03721	1.69849	1.16019	2.21092	1.35571	0.757345	2.19097	2.81231
ATXN7L2	-0.313152	0.0176759	0.0418284	1.52273	1.72297	2.39567	2.00813	2.51909	3.37483	1.66007	8.8682	1.50476	2.50026	1.21601	5.1294	2.14623	2.56306	1.19525	3.60432	2.63108	4.69855	2.95987	6.40671	1.84414	2.28823	1.9661	2.4981	4.18049	1.85313	6.48113	1.98034	4.93062	7.50768	1.56059	2.69973	2.18367	2.02227	1.0635	2.81088	4.93062	6.61501	2.71078	1.33058	10.8751	1.64778	2.80807	4.6133	1.25437	2.80194
ATXN7L3	0.0478359	0.685778	0.772927	23.9196	34.6337	36.146	25.0959	24.863	41.3835	22.2235	34.1629	20.4624	19.2337	20.8205	50.1777	28.5025	34.9044	12.4047	50.5097	17.1441	19.0082	34.294	39.8512	28.2949	27.5173	14.1934	33.391	33.2434	35.4045	31.7794	31.3691	22.1741	23.7268	9.62675	9.61048	16.6048	25.8423	12.5959	36.3432	46.21	42.2035	30.0851	17.729	51.8521	27.0857	17.6556	20.9574	20.261	24.3602
ATXN7L3B	-0.370366	0.000608013	0.0023641	34.0586	31.2406	25.9006	22.4577	21.9838	19.4982	26.7489	19.4408	25.0952	24.5062	38.1418	18.7412	21.0836	24.8396	17.7191	12.1349	27.5066	13.571	25.2483	10.6165	27.8144	26.1232	21.3547	31.1355	20.6027	28.0818	21.9508	32.3	8.08314	9.39222	19.2207	13.2326	28.3645	25.6684	19.7573	27.9792	14.9863	26.7307	21.4892	17.591	17.6521	21.1499	20.7285	6.82676	44.3159	32.087
AUH	-0.309668	0.0182586	0.0429813	1.8387	1.74311	1.90173	2.55589	1.45924	1.85606	2.16805	1.67255	2.93323	3.06706	2.32758	1.35402	1.28018	2.14809	2.09811	1.40255	2.54512	4.1873	2.3429	1.81385	4.51584	3.837	2.53814	3.22493	1.3388	2.96483	1.9886	1.95581	3.2784	1.31788	4.15845	3.44406	4.22381	2.95945	2.98696	2.82233	1.19214	1.27024	2.606	5.21187	1.34592	2.77676	8.83606	4.53936	3.68901	4.62933
AUNIP	-0.304132	0.0923563	0.163408	0.512589	0.579995	1.44589	0.860344	0.912229	0.599168	1.18045	1.71773	1.14172	1.59778	0.804113	1.26968	1.47746	1.83655	2.83308	0.956495	0.721525	0.560924	1.39806	3.22269	1.00172	1.70086	1.76977	0.620315	2.58465	1.34214	1.80043	0.987526	0.279471	1.07101	2.7974	1.5159	1.98035	0.693774	1.5755	0.203578	3.72628	1.11171	1.12785	0.481838	0.350577	1.56228	0.979212	0.274619	1.57237	0.211754
AUP1	-0.00358187	0.97318	0.983015	28.9259	40.5386	45.1185	46.8545	45.1172	50.5764	38.7901	58.3076	33.7799	38.4649	30.4549	38.8202	39.2967	46.3072	71.9445	112.255	35.2134	62.6636	38.9639	40.8783	24.5593	34.7467	45.2459	28.4255	49.2155	51.9714	47.7325	65.1302	83.2903	50.5376	45.8004	53.4449	49.5983	29.4925	30.7269	40.0139	61.1477	51.4696	26.1779	53.5517	37.5623	40.169	50.8884	123.394	30.522	57.4949
AURKA	-0.528925	0.00875986	0.0232697	7.35806	2.90531	7.05537	3.13344	0.525155	2.44033	3.77536	1.16699	4.60943	9.32956	5.90452	0.174031	8.80925	7.16216	6.34261	3.24483	6.84675	1.10713	6.80007	3.82829	8.68753	4.304	11.443	0.318844	1.39684	2.75945	2.64407	4.00272	0.459676	0.813052	15.2676	5.42035	8.2111	3.70866	7.88937	1.00454	3.52418	0.457138	4.84385	2.20776	0.403643	9.85031	1.73451	0.903391	9.52601	3.22173
AURKAIP1	-0.0763035	0.599835	0.703709	20.5058	29.136	33.3776	23.9391	26.4545	57.3019	28.2909	19.3954	21.7138	34.0408	28.1753	15.062	13.0563	31.9678	41.897	153.785	17.8572	44.0253	28.2969	22.1503	19.5767	26.5218	26.2382	18.6827	25.5708	55.6026	29.1305	66.4559	23.5209	25.1992	39.2596	64.1868	19.8814	22.6885	25.7618	21.7352	22.9832	12.8316	18.6228	35.8517	15.68	30.9928	18.8009	38.0366	43.33	28.3365
AURKB	0.14285	0.442011	0.561724	18.9271	37.7896	46.3502	14.4612	8.82187	25.4155	14.9392	11.3152	25.0937	31.7617	28.5749	4.85082	38.6968	19.0339	41.8578	87.3608	24.3919	12.2956	28.6285	49.538	6.99638	33.9514	41.9674	4.49916	18.9647	10.6101	25.1498	51.2368	7.20713	14.0755	28.1458	20.6086	16.7131	15.5307	16.8915	1.64062	19.3191	5.46082	17.3031	9.17147	11.9791	29.7969	3.80405	10.4755	22.4146	12.4006
AUTS2	-0.634261	9.56349e-06	6.23409e-05	4.51211	11.3685	6.3486	5.59538	8.15837	4.80009	4.88	11.9777	3.48995	5.45241	5.38894	9.24256	6.73261	3.51855	2.76432	3.74387	9.54266	5.7554	11.0956	9.10244	10.0278	6.62155	6.10653	8.51148	15.5126	4.96256	6.38962	2.34732	7.98689	8.5294	2.09611	3.50315	6.94098	7.90947	4.63607	8.70347	4.3056	12.7354	9.87531	3.03826	7.64794	4.0917	8.56421	4.69625	7.87292	10.57
AVEN	-0.304529	0.0191914	0.0448133	5.21332	3.08988	3.72306	2.86464	4.25236	4.52204	4.45455	2.08884	3.93977	7.80274	2.9069	1.12735	2.45971	5.44438	7.75616	4.53833	5.91365	4.48242	3.88364	4.17294	2.72894	6.53455	3.73881	3.20142	4.52428	3.06435	2.74047	3.56995	3.59808	2.74315	5.75797	5.61797	5.82458	2.92603	4.0568	2.03353	1.61293	2.74976	4.6733	2.75031	2.3346	2.68761	2.30738	1.28014	5.86369	3.87787
AVIL	-0.404688	0.0284631	0.0622441	0.114326	0.172479	0.216781	0.150768	0.149203	0.198332	0.214526	0.366457	0.106102	0.130666	0.0939429	0.086528	0.339823	0.242246	0.0321789	0.146666	0.408503	0.412849	0.228665	0.128115	0.148946	0.187245	0.374304	0.0634114	0.301959	0.0391998	0.184048	0.144213	0.609467	0.0673746	0.450609	0.0808496	0.1687	0.0945609	0.128844	0.249728	0.0380917	0.259758	0.0512416	0.759944	0.0860102	0.159703	0.338798	0.842183	0.150019	0.238111
AVL9	-0.0575303	0.604007	0.707114	3.29382	2.31536	1.69943	3.18008	0.387179	1.96552	2.70851	2.7675	2.58388	1.58235	3.21601	1.08239	2.14805	2.12765	2.00409	0.809983	2.21072	1.5017	2.10618	1.68054	2.48259	2.52025	2.22156	1.07591	1.95292	1.36152	2.06785	1.53146	3.19352	0.537956	1.96501	1.67842	2.53908	3.51087	2.19469	2.77494	1.38386	2.76107	1.59565	2.42712	1.46507	2.53968	1.51242	2.15182	2.59245	2.42836
AVPI1	0.944009	0.000365162	0.0015233	0.385074	0.0871422	0.159309	0.71095	1.65842	0.707323	0.325157	2.34519	0.514619	0.440112	0.284778	2.09841	0.610453	0.195825	1.30063	0.296402	0.183457	1.48327	0.594151	2.14527	0.376262	0.216234	0.806872	0	0.854335	0.950642	1.06271	0.932625	0.307923	1.63392	0.2802	1.19821	0.340932	0.573304	1.0994	0.168228	1.07773	0.524953	0	4.77803	2.08585	0.215166	1.1204	0	0.173245	0.349969
AXIN1	-0.236651	0.0376288	0.0782395	4.19647	8.78436	8.21559	6.28521	4.51828	12.9573	6.98155	7.08594	3.52183	8.05087	3.38056	3.60717	5.62799	10.3655	4.65718	14.1126	6.44412	8.15438	10.3676	5.47039	7.0586	5.53351	4.67136	3.8156	7.57657	7.86245	6.51444	5.96657	7.81995	3.07368	4.79847	4.89668	6.23659	7.32625	4.74064	9.62493	6.3818	7.55969	4.41337	8.63408	3.20222	6.86703	8.52756	7.15425	4.55141	9.705
AXIN2	0.598592	0.0134675	0.033447	0.236187	3.23125	3.08685	4.58719	2.26978	7.25698	0.120871	5.36832	3.03689	0.932539	5.50477	10.7581	4.27611	10.264	0.942795	1.84555	0.792787	4.03195	3.25775	9.40455	0.98607	3.61714	5.17396	1.92932	17.762	1.6344	3.2591	1.46258	9.18578	15.8298	0.585895	0.485902	3.36481	5.32787	0.29038	4.36186	12.4909	11.9646	9.12329	3.17168	19.5459	1.76964	3.88722	2.84708	0.531304	2.21973
AZI2	-0.511374	0.000232109	0.00102388	2.0855	1.17987	1.29785	2.77359	3.28684	1.10378	2.71115	2.03944	3.12958	1.57559	3.09334	1.71219	1.78615	1.9099	2.59673	1.92723	2.8839	2.42527	2.27248	1.93527	3.35024	3.3247	5.36979	1.47043	1.90455	1.81798	2.31682	1.71219	2.96787	2.46848	4.79047	2.69971	2.30022	2.45587	3.81101	2.43217	3.63918	3.10207	3.82608	3.62885	1.99446	3.03671	4.0567	3.12466	3.18057	3.35305
AZIN1	0.20348	0.050892	0.100099	17.3397	13.9888	14.5206	19.9654	59.4113	11.0552	31.3084	26.8947	37.0466	25.6857	22.0827	63.4113	25.6753	15.629	33.6184	15.4795	25.956	13.5785	15.7916	40.506	21.1573	26.4995	24.9493	45.4439	64.7261	16.2376	26.5772	27.5425	14.9059	61.5591	23.5701	28.353	27.21	23.6578	28.181	17.2026	45.0668	21.2163	54.0503	21.3832	49.8947	16.9286	26.6736	7.25496	21.9776	17.457
AZU1	-1.09364	0.0294301	0.0640364	9.12536	11.5359	11.7814	145.572	28.2127	7.2057	124.616	3.02589	5.53694	147.382	4.18878	8.09738	5.54959	5.52072	91.9344	0.0807362	34.4053	0.757546	66.0844	268.274	129.566	5.30094	17.2254	31.6253	1.29653	24.729	51.5833	2.38158	3.39691	4.00552	308.421	85.6292	2.50737	4.84098	84.7324	5.22385	1797.85	5.68387	13.3703	0.37185	16.8554	373.453	15.9712	0.185441	25.1285	11.1533
B2M	-0.0476149	0.718487	0.798132	1719.64	706.692	1164.02	1364.32	2011.75	520.058	1251.27	1161.62	978.112	911.811	1810.54	801.569	907.682	1414.95	4266.64	758.531	1157.2	691.294	816.605	1098.69	1481.35	1598.63	1724.32	1445.09	1876.98	1680.02	1722.43	2082.95	585.957	901.724	1760.42	2270.87	683.068	1112.39	1446.97	1305.16	1198.93	1373.43	1255.37	2574.32	795.912	1299.82	1053.74	1379.24	2365.67	1437.76
B3GALNT1	-0.913668	0.0115913	0.029521	1.55587	0	0.0277449	0.353763	0	0	0.604038	0.0859855	0.0896247	1.71693	0.595155	0.0406059	0.318945	0.136418	2.17454	0.0344137	1.82117	0	0.367914	0.901826	0.602864	0.225952	1.08905	0.178546	0.170044	0.275935	0.999425	0	0.107254	0.0948528	2.83033	0.796764	0.0237503	0.266253	0.846495	0.175789	0.321762	0.0914244	0.25249	0.118876	0.0403629	2.17342	0.173445	0	0.633609	0.518072
B3GALNT2	0.458634	0.0166878	0.0398968	2.81412	1.53642	2.11679	1.01213	1.00163	2.56648	2.16023	1.76622	2.19163	1.14709	1.50387	3.00865	1.40387	0.875667	0.963793	0.25246	0.867239	0.236882	1.06274	1.81462	1.5383	1.29845	0.515439	2.09571	1.18508	1.01213	1.43921	1.0426	0.393409	0.347921	0.214794	0.0556674	2.75288	2.39272	1.9369	1.71946	1.0622	1.10664	2.46088	0.523244	1.80623	2.2267	1.17697	0.463895	1.7486	0.670691
B3GALT4	-0.0885987	0.559136	0.668318	4.33411	6.25131	5.46787	3.20329	0.839126	8.42769	4.62494	0.992319	0.84867	4.40923	5.04857	0.793038	3.16171	14.2901	2.17171	14.7863	2.26908	1.03195	3.79684	1.05219	4.56069	4.07857	3.18104	1.58502	1.35859	10.3862	1.643	3.46053	2.85639	0.168408	5.80493	2.69453	2.2349	3.89997	2.14703	6.34619	1.14256	1.21741	1.21678	8.51274	0.788293	5.38906	2.23261	4.9119	5.67833	4.81552
B3GALT6	-0.410254	0.00122803	0.00435533	5.98025	9.23557	16.5497	6.44778	0.870116	13.6568	6.93771	4.53321	4.86007	14.0395	5.77733	1.22329	11.0498	11.6613	4.16262	19.2835	5.10146	8.3659	8.03575	1.97942	7.02787	9.35968	6.19133	1.00854	2.81752	11.8874	4.79509	5.32133	6.94695	1.28589	8.08564	12.116	7.87053	6.61746	7.07364	7.94374	0.403892	3.02968	1.08665	7.1625	0.851182	7.50721	5.09458	12.7399	8.27152	9.18085
B3GALTL	-0.134355	0.307653	0.426623	2.23635	1.41815	1.90632	1.42599	1.29894	1.32414	0.933813	1.85117	3.12006	1.3763	3.81663	2.19479	2.24013	1.68716	2.61468	1.70246	1.75622	1.77491	3.41266	1.06223	1.36873	4.41598	3.31494	2.20819	3.46612	2.07288	1.62772	5.35677	2.35818	2.56345	1.5647	2.67641	1.78417	3.53684	1.77255	1.61044	1.76863	1.5076	1.75135	2.39589	2.1077	0.823907	1.27117	1.52069	2.26656	2.28932
B3GAT1	-1.63931	3.74161e-05	0.00020999	0.0294645	0.044452	0.0101581	0.0259045	0	0.0180406	0.0276443	0.0157408	0	0.0224505	0.0121057	0.0148669	0.00973118	0.0998922	0.165866	0	0	0.0472894	0.0589326	0.0094338	0.0479836	0	0.090036	0.0163427	0.0622578	0.141438	0.0135525	0	0.27488	0	0.0535997	0	0	0.146224	0.0221375	0.214537	0.0589029	0.167365	0	0.855963	0	0.0137198	0	0.318342	0	0.245468
B3GAT2	0.710181	0.00136093	0.00475306	0.410214	0.116039	0.194459	0.518434	0.1673	0.0313959	0.2646	0.301329	0.209388	0.156282	0.316011	0.465709	0.287896	0.130381	0.0577309	0.0438546	0.264651	0.123446	0.249074	0.147758	0.233815	0.407913	0.201457	0.199087	0.135433	0.10549	0.259437	0.206982	0.956742	0	0.155465	0.169224	0.559918	0.551356	0.282521	0.746713	0.205016	0.291263	0.160878	0.126239	0.282897	0.334269	0.193399	0.0503642	0.249919	0.0776701
B3GAT3	0.14707	0.331024	0.451377	6.14662	14.0144	9.94227	9.62962	7.96149	18.9872	13.6585	6.36991	5.19837	11.4093	5.29761	4.96691	5.31167	15.7465	8.97558	24.3083	7.43104	29.5953	7.48733	6.79181	5.55438	5.06056	6.29447	7.84387	10.1802	14.0714	10.5223	15.5303	29.0103	8.1707	15.0488	11.2429	4.62367	4.58706	9.54876	5.75419	12.0106	8.82042	4.47422	17.4763	5.21534	11.0395	9.63676	45.4836	10.5001	11.0255
B3GNT2	-0.372732	0.01507	0.0366718	47.7708	25.4287	40.9302	26.7407	26.0281	23.5099	42.6671	66.9445	32.1043	35.8164	64.2469	29.6251	29.7668	23.9343	56.7644	25.3087	51.1518	6.5151	42.6973	64.4954	29.6238	44.3782	28.9178	25.7133	45.6835	24.7711	57.5294	31.7624	11.4474	29.1926	42.6659	20.6359	78.3738	40.4854	95.4456	22.5318	38.3409	77.0604	80.8987	13.7885	51.5779	23.4492	44.505	21.958	103.314	35.7343
B3GNT4	0.73073	0.0110662	0.0283786	0	0.135358	0.0989824	0.283969	0.468368	0.117193	0.0673425	1.22704	0.106581	0	0.0294898	0.832975	0.213349	0.0304176	0.121216	0.368322	0.170979	1.43998	0.0410177	0.597507	0.0701339	0.0671754	0.250664	0.398113	1.59245	0	0.924399	0.0362163	1.86536	2.36877	0.174094	0.101519	0.0423657	0.237471	0.0719035	0	1.10009	0.774641	0.482561	0.318075	1.25998	0.0668436	0.0773476	0.281997	0.0538204	0.0815412
B3GNT5	-0.824234	4.85687e-05	0.000262408	4.31473	0.686304	1.11209	2.59963	4.85745	1.3589	3.29804	5.67796	0.122817	0.866545	1.44424	7.19899	0.9834	0.0350513	2.30475	1.9453	1.0508	1.2611	0.791707	1.98614	1.22573	1.08372	0.938757	3.05075	1.39812	1.67322	3.30978	1.1894	1.10232	4.09442	2.33215	0.42894	1.62325	3.18113	2.81713	0.361339	5.26357	0.469814	5.89436	1.83264	1.84602	3.35064	2.96358	0.446812	3.2405	2.70926
B3GNT7	-0.749901	0.00717487	0.0197423	0.147413	0.133438	0.213452	0.388805	0.923446	0.342982	0.705362	0.425262	0.0328341	0.303268	0.181696	0.535537	0.379749	0.224895	0.348532	0.226935	0.140461	1.77444	0.379085	1.67081	0.806619	0.289722	0.308884	1.27551	0.607385	1.15242	0.244094	0.0892561	1.11984	0.312745	0.482693	0.416993	0.0522058	0.877881	0.177208	1.09481	10.3143	0.602882	0.396429	0.783904	1.55264	1.19435	0.238282	1.82435	0.232124	1.33974
B3GNT8	-1.49332	3.93439e-06	2.81641e-05	0.419143	1.21953	0.99088	0.394822	0.234434	0.439944	6.15156	0.19193	0.266738	1.98464	0.147607	0	0.533943	0.304501	0.101122	0.384078	2.78137	0	1.74511	0.690167	2.92536	0.252177	0.705744	0.398538	0.18978	3.69553	0.330495	0.362549	0	0.105862	2.94098	0.169379	0.424109	0.148578	7.78287	0.784766	2.63345	0.102035	0.402563	0.53069	0	3.59668	0.774302	0	0.808168	2.51687
B3GNT9	-1.04921	2.06527e-06	1.55935e-05	0.269274	0.435263	1.90975	0.30438	0.15061	0.494617	0.433097	0.431564	0.299886	1.09915	0.616385	0	4.15444	2.05405	0.129929	2.02333	0.916343	0.0926091	4.05586	0.628138	1.95455	0.810042	1.61208	0.192028	0.365767	0.63311	0.318485	0.931666	0.153803	0	1.39956	0.816118	2.17972	0.668167	0.231215	0.504165	0.0769016	0.0655516	0.155174	0.738697	0.405165	0.483625	0.808345	1.02015	1.51433	1.79174
B3GNTL1	0.699727	6.42438e-06	4.39482e-05	3.46841	6.8725	4.5136	5.60479	5.35534	5.57334	8.1583	3.44489	3.51815	4.33637	2.60919	3.15504	7.85721	1.34564	2.00749	5.78651	7.75786	5.80189	5.52748	3.30022	7.55772	2.65173	4.71286	5.33781	4.74816	7.10197	6.69589	3.9438	7.42206	5.70021	6.60572	3.70802	3.43125	1.89906	6.21505	2.56099	1.82296	3.55179	6.21828	3.92071	3.77319	6.43735	3.86923	5.66183	2.36264	1.96089
B4GALNT3	-1.27091	0.00013731	0.000648159	0.035303	0.0399453	1.00411	0.0232782	0	1.03754	0.471991	0.0282899	0.157265	0.605232	0.304594	0.106877	0.0874459	1.79529	0.0894298	0.0226447	0.126143	0.08499	0.393401	0.525596	1.17283	0.02478	0.138699	0	0.0839187	0.326825	0.535852	0	0.105862	0.0624145	0.545876	0.174761	0.48447	1.79579	0.212193	2.12065	0.458736	0.0300793	0	0.338962	0.0531188	1.52877	0.114129	0.572133	0.357364	0.200529
B4GALNT4	0.119709	0.849487	0.896993	0	0.135034	0.46287	0.0786914	0.116812	0.0913383	0.0419883	0.0956335	1.79426	2.35287	0.0735482	0.045162	0.0591219	0.113793	0.050386	0.191375	41.5409	0	0.460345	0.0286576	0.058305	0.71203	0.117217	0	1.7494	0	0.946888	0.541944	2.26648	6.22425	0.0542743	0	0	0.0740321	0.0224161	0.521369	0.954307	0.355889	0.28082	0.176285	0.0448918	0.0416773	3.61699	0.527478	0	0.0677884
B4GALT1	1.03503	9.54023e-09	1.14319e-07	27.4516	25.2844	29.2214	44.4149	59.7007	34.2332	13.372	58.931	31.6943	24.4146	30.2239	85.811	32.757	117.16	13.7651	21.9703	21.4612	28.9929	61.272	52.5821	102.775	43.2948	32.8924	64.1178	99.3433	53.508	43.0295	18.2643	51.8124	60.92	17.6179	18.8791	15.5883	53.4031	12.265	141.184	69.7087	80.8398	40.3909	43.1206	67.9693	52.8678	51.3682	36.1607	8.70406	23.5132
B4GALT2	0.332057	0.0266636	0.0589773	3.06407	2.38987	5.569	1.76539	3.20296	3.80681	5.10764	3.1467	3.21362	12.7161	2.16334	2.56673	1.70954	3.8955	5.07415	11.1437	5.03131	2.50661	6.40053	4.00036	5.02868	2.83982	1.98689	2.02951	2.54573	7.46644	4.06385	5.80891	5.64968	3.5238	2.27287	2.90319	3.34495	3.54318	8.00155	1.16966	1.42729	3.04158	3.36002	1.40617	1.70091	6.60737	2.21195	4.82112	2.04102	2.97399
B4GALT3	-0.132237	0.203655	0.308892	8.68261	10.8035	13.7836	11.8688	9.71268	16.7081	7.22607	11.0955	9.15566	9.23127	7.89312	13.274	8.88859	10.3785	9.84045	20.6122	8.28003	16.1112	13.2287	10.9721	9.07582	9.31389	8.6131	11.5677	6.58268	17.5658	9.11507	12.8373	16.4926	7.64979	5.50982	5.95664	10.5988	7.51559	12.3101	7.87623	14.1859	10.8142	8.18402	12.6977	11.5886	12.6124	11.4237	21.2494	10.8364	14.0584
B4GALT4	0.162551	0.219336	0.327366	0.910876	0.835187	1.03956	1.15981	2.05984	0.836571	1.65764	1.0068	2.16877	1.27441	1.31629	2.09198	1.40043	1.97666	1.6709	0.584272	1.14102	1.02083	1.5616	1.13136	1.33505	1.89605	1.91274	1.93379	3.06121	0.807724	1.38692	1.06976	2.66863	2.88761	3.08545	1.44381	1.76587	1.24701	1.21534	1.64663	2.79421	2.38181	0.90803	3.27097	1.67775	1.11885	4.18863	1.5271	1.18348	1.67708
B4GALT5	-0.592582	0.0127719	0.0320354	15.0897	5.75408	7.52084	7.99125	7.35007	6.9403	30.7676	3.80853	10.2419	13.091	12.8583	3.92082	8.19361	9.15408	4.53488	2.71321	6.84942	3.37533	9.81827	11.5268	27.4223	13.344	8.65153	8.54096	2.25951	11.733	5.60718	9.38839	3.3729	1.93259	17.0321	5.91541	17.3153	10.7907	14.1226	9.65484	54.3465	4.73783	7.34913	7.40655	1.96656	25.6268	1.80535	1.82056	6.06722	10.3395
B4GALT6	-0.546784	0.000915156	0.00337693	8.69177	6.46077	6.14624	9.1476	2.23556	2.38252	15.4466	2.88095	7.91346	10.3208	9.20138	4.06549	9.17759	5.08151	3.50003	2.95719	12.3926	3.97116	7.48681	3.02665	7.99693	11.816	7.42236	7.35458	5.56328	3.26302	8.31671	2.04875	7.94808	3.40238	12.0798	11.5456	4.71835	7.18913	9.67638	5.58954	0.803263	9.18952	19.4217	3.99854	3.91388	5.76063	6.05057	11.092	6.13681	7.92821
B4GALT7	0.0822449	0.50013	0.615162	2.71018	5.72082	5.1586	3.87443	3.96796	5.67542	3.39747	4.85459	4.69228	6.89789	2.86327	3.24058	4.06174	3.67722	3.65388	8.79434	3.44497	9.43053	3.80685	2.7782	3.36027	2.71762	3.6984	2.50115	2.77906	5.66928	3.14262	6.96379	10.4262	3.10039	3.06582	3.96206	2.33901	2.88211	2.78913	2.88538	2.00328	3.06595	1.68428	2.89318	3.01558	4.0404	3.93905	10.2675	3.2532	2.5873
B4GAT1	0.162742	0.211335	0.318287	6.39037	13.052	9.57805	6.57051	0.530079	10.0139	5.25886	1.30192	3.85998	12.9982	7.40932	0.573832	7.29745	7.29817	2.46938	13.4782	4.12814	2.47716	8.26313	2.0287	6.29704	5.70196	5.31919	2.07261	0.858223	11.2527	1.49456	10.5749	1.94874	0.574473	8.4724	7.42985	10.8362	5.64394	9.3177	5.20501	0.866108	1.01513	0.946646	5.91972	0.244457	5.2199	2.97632	7.97879	4.44655	5.0449
B9D1	-0.0130695	0.949574	0.967654	0.0318599	0.216297	0.296568	0.168063	0.187108	0.234087	0.179351	0.306369	0.21289	0.436963	0.235617	0.0482267	0.157835	0.688585	0.968493	0.449596	0.0379468	0.383505	0.163861	0.244818	0.0933924	0.178905	0.166896	0.0530139	0.252447	0.262178	0.659441	0.530494	0.700608	0.112655	0.579573	0.180247	0	0.553391	0.0718117	0.139187	0.254766	0.380039	0.299877	0.376496	0.191752	0.356044	0	0.187758	0.143338	0.25336
B9D2	-0.430237	0.00119735	0.00426213	3.15485	1.92958	5.20316	2.69871	6.84366	3.34126	5.15994	7.3794	2.94374	3.80068	3.3631	6.32437	2.78792	4.33613	5.03994	10.6105	4.06227	4.51603	2.99669	4.01313	1.83293	2.51372	1.78665	7.66156	2.02687	4.56082	5.29457	7.22785	2.72732	5.72843	5.27376	4.94454	1.81181	1.26946	4.22816	2.79379	8.69332	5.52138	2.17837	3.40069	7.31289	4.40706	4.54829	4.2712	6.52143	4.94018
BAALC	-0.602468	0.0852455	0.152937	5.02519	0.190592	0.667828	1.36984	15.8277	0.395348	7.3487	4.90428	0.687833	25.9578	2.4568	2.97468	0.111262	1.35627	4.69369	2.01685	3.37716	0.946202	13.1152	2.10331	42.9024	0.394111	2.16916	22.5628	5.56116	9.64512	2.1306	4.88698	30.9235	31.4676	6.48585	3.5339	0.397688	3.48304	29.3819	6.62289	2.35715	13.8734	4.56757	6.09596	10.9827	2.8628	28.4073	5.04606	4.23117	2.83847
BABAM1	-0.0262753	0.802738	0.862663	25.7391	31.8024	34.7236	26.0539	21.4862	45.5923	23.6241	21.7297	34.0818	41.2245	22.8125	12.314	23.1996	41.5882	47.6844	96.4653	26.1966	53.4686	35.1983	25.922	22.879	25.8616	24.1255	12.5336	23.6689	44.4517	30.1121	57.856	26.6743	12.8604	32.0243	43.7709	22.1407	25.3122	25.6769	21.7185	22.7161	21.9306	20.8351	23.2066	13.3412	31.3857	24.0031	37.668	42.0696	27.3338
BACE1	1.27712	1.94112e-10	3.1998e-09	3.16811	2.1367	1.72713	1.93464	1.0082	3.6789	2.08654	2.85141	1.04284	3.26419	2.0775	0.779582	3.68019	0.853174	0.368988	0.740785	2.02611	1.54044	1.24414	1.45407	2.3484	3.68072	2.16646	1.42828	1.85491	0.706349	3.16565	0.803206	2.05914	1.93142	0.823316	2.31771	4.24196	1.74264	7.29331	1.3977	0.592784	0.531889	2.87492	1.0835	1.08019	1.46066	3.32993	0.73578	0.561709	0.833293
BACE2	-1.23065	1.89039e-06	1.44375e-05	0.069993	0.0923966	0.120654	0.261529	0.159856	0.0571408	0.131338	0.093481	0.285816	0.386653	0	0.0706329	0.138699	0.0741546	0.906236	0.119724	0.125048	0.308925	0.359987	0.324946	0.376152	0.163766	0.27499	0.0388221	0.0184867	0.431984	0.0321939	0.0706329	1.07275	0.371236	0.827623	0.181493	0.0516413	0.289463	0.0788816	0.229335	0.396452	0.218667	0.0784285	0.672038	0	0.488871	0.377129	0.343737	0.49859	0.742142
BACH1	0.532209	4.26107e-05	0.000234826	11.4144	3.53735	3.21837	7.42101	22.2027	4.26455	5.66844	26.3105	13.878	5.08541	8.44146	36.4933	6.15179	5.2501	16.9194	3.67483	3.65425	7.03619	4.87352	16.5506	6.9903	9.8186	6.96958	21.9451	33.3895	4.18798	18.8003	13.9326	9.01124	20.2318	6.03093	9.74828	8.26502	8.5872	7.55998	8.8934	16.6853	26.5623	31.8889	6.16443	44.1512	4.28585	13.6793	2.95636	5.59329	4.49313
BACH2	-0.453588	0.00463383	0.0136161	11.2944	8.90035	10.6379	9.40559	7.51969	8.87417	6.74533	6.89143	4.59718	4.48202	8.98871	3.88794	11.6678	10.0733	0.852041	4.50128	7.66165	5.99025	2.39827	10.6063	5.29951	5.76276	8.0038	7.15493	8.92208	4.05741	4.95237	1.33648	10.7737	3.12193	4.65155	1.58935	7.43127	10.8119	4.31614	20.5635	2.13181	11.2743	8.46449	6.63957	8.35046	5.73431	2.57632	5.67624	9.24707	11.0073
BAD	-0.197518	0.210315	0.317021	10.6429	15.3876	15.5603	10.4833	12.8609	18.5438	17.2896	8.21278	12.6576	16.6693	15.4665	6.06623	10.4149	26.3935	25.1855	70.4592	19.7186	18.0305	18.1335	14.577	9.95	13.4654	11.2709	9.1827	15.6168	22.1657	16.499	34.6073	9.06218	18.7002	19.8389	25.0885	10.1209	5.86864	21.1261	6.74479	12.3456	7.72469	10.0705	16.5946	7.7104	12.4811	19.5398	11.615	27.9315	9.62788
BAG1	0.296388	0.0232929	0.0526162	7.63852	5.92866	8.7818	7.28449	13.9646	14.0791	9.86155	13.9116	10.2996	9.28946	8.38403	15.1937	7.67775	9.71122	16.7646	4.94014	6.861	37.8425	8.4958	11.8847	8.52776	7.79877	7.33724	14.391	10.6294	9.7404	28.9638	13.4498	6.37314	12.1375	17.1971	15.6476	7.37771	4.46435	11.7152	4.9987	15.5542	12.9359	10.5468	11.2366	14.5566	12.2136	11.939	8.04513	8.69794	6.29312
BAG2	0.043073	0.856077	0.902061	0.236197	0.0954489	0.0872477	0.200243	0.0660546	0.0929697	0.118718	0.270394	0.300627	0.404935	0.20795	0.0255382	0.167161	0.27884	0.911751	0.367944	0.301418	0.487399	0.14462	0.259284	0.280247	0.331584	0.486083	0.0280732	0.0534728	0.0694174	0.279363	0.0510764	0.438458	0.298278	1.41178	0.357933	0.134435	0.376772	0.266192	0.221117	0.236093	0.114999	0.0907417	0.772563	0.304624	0.353515	0.109084	0.845121	0.113856	0.728325
BAG3	-2.2611	7.20637e-11	1.29468e-09	0.122545	0.13866	0	0.484825	0.639722	0.0500216	0.22995	0.720141	0.0909841	0.0933736	0.151046	0.494662	0.0809456	0.0519325	0.96579	0.104807	0.0486526	2.36017	0.420181	4.0413	1.39698	0.229379	0.267476	0.543764	0.323669	1.59669	0.450926	0.185498	1.8782	0.288875	0.297234	0.11555	0.216995	0.405438	0.337596	0.356911	5.79791	2.5059	0.87881	2.41357	0.67609	0.171185	0.264114	1.56474	0.689164	4.64056
BAG4	0.151686	0.264472	0.379647	1.84334	1.05607	1.25493	1.75396	4.111	0.585754	2.52853	4.59974	2.72853	3.22688	1.81189	7.52318	1.91887	1.66124	4.45284	1.13749	1.88981	1.68522	2.00013	5.35656	1.91516	2.78431	3.63636	3.49435	12.0546	2.01614	5.47354	1.34216	1.86585	7.83803	4.41445	3.23422	3.36736	2.43174	3.05041	1.52906	9.00273	3.69784	7.40442	3.30884	6.91642	1.92309	1.81041	1.30634	2.0733	1.32539
BAG5	0.685877	9.71308e-09	1.16059e-07	23.6513	14.5971	11.2732	17.2376	19.4202	10.8707	10.0665	31.1502	27.312	9.12412	28.6796	48.981	13.5625	11.0695	31.6016	6.58178	7.60664	19.3214	10	22.9221	20.9051	19.0072	15.1663	30.1804	32.1506	9.24091	41.5953	24.8772	10.6394	16.2215	13.5154	13.459	15.0972	21.7634	8.65301	15.9965	18.0445	27.5702	26.7641	8.27031	44.716	9.8135	13.2138	5.20645	13.1213	10.1575
[truncated: 11,621 more rows]
[truncated: 37 more columns]
