# Supplementary material for: Proteogenomics and Hi-C reveal transcriptional dysregulation in high hyperdiploid childhood acute lymphoblastic leukemia
Source: Nat Commun. 2019 Apr 3;10:1519. doi: 10.1038/s41467-019-09469-3 (PMC6447538; doi:10.1038/s41467-019-09469-3)
Supplement: Supplementary file 10 — Supplementary Data 7 [file 41467_2019_9469_MOESM10_ESM.xlsx]

## Sheet: ST7
Supplementary Data 7. Enriched gene sets in high hyperdiploid vs ETV6/RUNX1-positive acute lymphoblastic leukemias based on proteomics data
Gene set	SIZE	ES	NES	NOM p-val	FDR q-val	FWER p-val	RANK AT MAX	LEADING EDGE
GO_RIBOSOME	190	0.390599	6.12158	0	0	0	3675	tags=82%, list=43%, signal=141%
GO_RIBOSOMAL_SUBUNIT	139	0.436521	5.93774	0	0	0	3675	tags=86%, list=43%, signal=150%
GO_EXTRACELLULAR_SPACE	444	0.225705	5.41609	0	0	0	2480	tags=51%, list=29%, signal=68%
GO_SECRETORY_GRANULE_LUMEN	50	0.610198	5.07104	0	0	0	2315	tags=88%, list=27%, signal=120%
GO_CYTOSOLIC_RIBOSOME	92	0.462366	5.01053	0	0	0	3583	tags=88%, list=42%, signal=151%
GO_VESICLE_LUMEN	63	0.534786	5.00266	0	0	0	2360	tags=81%, list=28%, signal=111%
GO_PLATELET_ALPHA_GRANULE_LUMEN	37	0.652972	4.73487	0	0	0	2276	tags=92%, list=27%, signal=125%
GO_PLATELET_ALPHA_GRANULE	53	0.546928	4.63458	0	0	0	1948	tags=77%, list=23%, signal=100%
GO_INTRINSIC_COMPONENT_OF_PLASMA_MEMBRANE	358	0.212655	4.5826	0	0	0	1965	tags=44%, list=23%, signal=54%
GO_LARGE_RIBOSOMAL_SUBUNIT	80	0.433654	4.55652	0	0	0	4090	tags=91%, list=48%, signal=175%
GO_SECRETORY_GRANULE	169	0.306092	4.55632	0	0	0	2370	tags=58%, list=28%, signal=79%
GO_CYTOSOLIC_PART	177	0.292994	4.54642	0	0	0	4652	tags=84%, list=55%, signal=182%
GO_BLOOD_MICROPARTICLE	97	0.366229	4.34459	0	0	0	1910	tags=59%, list=23%, signal=75%
GO_CYTOPLASMIC_VESICLE_PART	309	0.212258	4.31648	0	0	0	2598	tags=51%, list=31%, signal=71%
GO_CYTOSOLIC_LARGE_RIBOSOMAL_SUBUNIT	49	0.500133	4.13566	0	0	0	4085	tags=98%, list=48%, signal=188%
GO_SECRETORY_VESICLE	215	0.237766	4.02862	0	0	0	2370	tags=51%, list=28%, signal=69%
GO_SMALL_RIBOSOMAL_SUBUNIT	59	0.436803	3.94676	0	0	0	3647	tags=86%, list=43%, signal=151%
GO_CELL_SURFACE	272	0.196269	3.67883	0	0	0	2127	tags=44%, list=25%, signal=57%
GO_CYTOSOLIC_SMALL_RIBOSOMAL_SUBUNIT	37	0.494222	3.5389	0	0	0	3157	tags=86%, list=37%, signal=137%
GO_ANCHORING_JUNCTION	339	0.151772	3.26958	0	0	0	2563	tags=45%, list=30%, signal=62%
GO_ENDOCYTIC_VESICLE	147	0.230711	3.2662	0	0	0	2631	tags=54%, list=31%, signal=77%
GO_EXTERNAL_SIDE_OF_PLASMA_MEMBRANE	93	0.278831	3.23064	0	0	0	1944	tags=51%, list=23%, signal=65%
GO_ORGANELLAR_RIBOSOME	63	0.346403	3.218	0	0	0	3675	tags=78%, list=43%, signal=136%
GO_PRERIBOSOME	57	0.368609	3.1958	0	0	0	4031	tags=84%, list=48%, signal=160%
GO_LYTIC_VACUOLE	318	0.150801	3.08098	0	0	0	3964	tags=61%, list=47%, signal=111%
GO_CELL_SUBSTRATE_JUNCTION	303	0.151655	3.03928	0	0	0	4156	tags=64%, list=49%, signal=121%
GO_PLATELET_DEGRANULATION	79	0.533982	5.5246	0	0	0	3131	tags=90%, list=37%, signal=141%
GO_TRANSLATIONAL_INITIATION	130	0.428241	5.51963	0	0	0	3269	tags=81%, list=39%, signal=130%
GO_REGULATED_EXOCYTOSIS	126	0.394841	5.27429	0	0	0	2822	tags=72%, list=33%, signal=107%
GO_ESTABLISHMENT_OF_PROTEIN_LOCALIZATION_TO_ENDOPLASMIC_RETICULUM	94	0.431315	4.85638	0	0	0	3415	tags=83%, list=40%, signal=137%
GO_PROTEIN_LOCALIZATION_TO_ENDOPLASMIC_RETICULUM	104	0.409461	4.8561	0	0	0	3415	tags=81%, list=40%, signal=134%
GO_PEPTIDE_METABOLIC_PROCESS	422	0.203143	4.80587	0	0	0	3583	tags=62%, list=42%, signal=101%
GO_RRNA_METABOLIC_PROCESS	233	0.270252	4.66211	0	0	0	4135	tags=75%, list=49%, signal=143%
GO_RIBOSOME_BIOGENESIS	277	0.245402	4.64037	0	0	0	4135	tags=73%, list=49%, signal=137%
GO_AMIDE_BIOSYNTHETIC_PROCESS	383	0.203979	4.56938	0	0	0	4520	tags=73%, list=53%, signal=149%
GO_EXOCYTOSIS	182	0.283808	4.39676	0	0	0	2394	tags=56%, list=28%, signal=76%
GO_SECRETION_BY_CELL	240	0.243346	4.3154	0	0	0	2408	tags=52%, list=28%, signal=71%
GO_NUCLEAR_TRANSCRIBED_MRNA_CATABOLIC_PROCESS_NONSENSE_MEDIATED_DECAY	104	0.367249	4.31163	0	0	0	4094	tags=85%, list=48%, signal=162%
GO_SECRETION	274	0.222825	4.29912	0	0	0	2408	tags=50%, list=28%, signal=68%
GO_CELLULAR_AMIDE_METABOLIC_PROCESS	499	0.171808	4.28977	0	0	0	4520	tags=70%, list=53%, signal=140%
GO_PROTEIN_TARGETING_TO_MEMBRANE	127	0.318045	4.18776	0	0	0	3415	tags=72%, list=40%, signal=118%
GO_VIRAL_LIFE_CYCLE	226	0.23873	4.09954	0	0	0	4740	tags=79%, list=56%, signal=175%
GO_TRANSLATIONAL_TERMINATION	86	0.373166	4.04379	0	0	0	4750	tags=93%, list=56%, signal=210%
GO_RIBONUCLEOPROTEIN_COMPLEX_BIOGENESIS	384	0.179702	4.04217	0	0	0	4899	tags=75%, list=58%, signal=170%
GO_PROTEIN_ACTIVATION_CASCADE	57	0.455955	4.04026	0	0	0	2553	tags=75%, list=30%, signal=107%
GO_INNATE_IMMUNE_RESPONSE	311	0.189726	3.87965	0	0	0	2591	tags=49%, list=31%, signal=68%
GO_ESTABLISHMENT_OF_PROTEIN_LOCALIZATION_TO_MEMBRANE	196	0.22631	3.65856	0	0	0	4177	tags=71%, list=49%, signal=138%
GO_CELLULAR_PROTEIN_COMPLEX_DISASSEMBLY	106	0.300571	3.6424	0	0	0	4757	tags=86%, list=56%, signal=193%
GO_TRANSLATIONAL_ELONGATION	98	0.320403	3.63822	0	0	0	4750	tags=88%, list=56%, signal=197%
GO_RIBOSOMAL_SMALL_SUBUNIT_BIOGENESIS	54	0.416424	3.6355	0	0	0	3710	tags=85%, list=44%, signal=151%
GO_MITOCHONDRIAL_TRANSLATION	99	0.305344	3.60306	0	0	0	5058	tags=90%, list=60%, signal=221%
GO_MULTI_ORGANISM_METABOLIC_PROCESS	128	0.283729	3.59478	0	0	0	4316	tags=79%, list=51%, signal=158%
GO_NEGATIVE_REGULATION_OF_PEPTIDASE_ACTIVITY	124	0.280428	3.54708	0	0	0	3465	tags=69%, list=41%, signal=114%
GO_REGULATION_OF_PROTEIN_ACTIVATION_CASCADE	26	0.561037	3.47603	0	0	0	2103	tags=81%, list=25%, signal=107%
GO_REGULATION_OF_BODY_FLUID_LEVELS	262	0.185143	3.43003	0	0	0	2553	tags=48%, list=30%, signal=67%
GO_MRNA_METABOLIC_PROCESS	497	0.138025	3.40159	0	0	0	6449	tags=89%, list=76%, signal=352%
GO_EXTRACELLULAR_STRUCTURE_ORGANIZATION	114	0.26565	3.36318	0	0	0	2386	tags=54%, list=28%, signal=75%
GO_NEGATIVE_REGULATION_OF_COAGULATION	28	0.535046	3.34806	0	0	0	3045	tags=89%, list=36%, signal=139%
GO_COMPLEMENT_ACTIVATION	40	0.434524	3.34248	0	0	0	2477	tags=73%, list=29%, signal=102%
GO_REGULATION_OF_ACUTE_INFLAMMATORY_RESPONSE	37	0.464724	3.32619	0	0	0	2490	tags=76%, list=29%, signal=107%
GO_CYTOPLASMIC_TRANSLATION	37	0.454134	3.23856	0	0	0	3953	tags=92%, list=47%, signal=172%
GO_REGULATION_OF_HUMORAL_IMMUNE_RESPONSE	27	0.523957	3.22744	0	0	0	2477	tags=81%, list=29%, signal=115%
GO_REGULATION_OF_PEPTIDASE_ACTIVITY	218	0.187042	3.19553	0	0	0	3468	tags=59%, list=41%, signal=98%
GO_HEMOSTASIS	194	0.197878	3.18665	0	0	0	2553	tags=49%, list=30%, signal=69%
GO_PROTEIN_LOCALIZATION_TO_MEMBRANE	252	0.174683	3.15594	0	0	0	4177	tags=66%, list=49%, signal=127%
GO_NEGATIVE_REGULATION_OF_PROTEOLYSIS	180	0.202052	3.14002	0	0	0	3877	tags=66%, list=46%, signal=118%
GO_MACROMOLECULAR_COMPLEX_DISASSEMBLY	149	0.220725	3.13575	0	0	0	4757	tags=78%, list=56%, signal=174%
GO_STRUCTURAL_CONSTITUENT_OF_RIBOSOME	166	0.34181	5.0501	0	0	0	3488	tags=75%, list=41%, signal=124%
GO_STRUCTURAL_MOLECULE_ACTIVITY	356	0.232737	4.97064	0	0	0	3488	tags=63%, list=41%, signal=103%
GO_PEPTIDASE_INHIBITOR_ACTIVITY	78	0.325908	3.40136	0	0	0	3454	tags=73%, list=41%, signal=122%
GO_ENZYME_INHIBITOR_ACTIVITY	175	0.216789	3.35967	0	0	0	2315	tags=49%, list=27%, signal=65%
GO_CELL_ADHESION_MOLECULE_BINDING	82	0.32176	3.35732	0	0	0	2465	tags=61%, list=29%, signal=85%
GO_CYTOKINE_ACTIVITY	24	0.52862	3.13092	0	0	0	1887	tags=75%, list=22%, signal=96%
KEGG_RIBOSOME	77	0.497367	5.03521	0	0	0	3415	tags=90%, list=40%, signal=149%
KEGG_COMPLEMENT_AND_COAGULATION_CASCADES	44	0.56596	4.57331	0	0	0	2353	tags=84%, list=28%, signal=116%
KEGG_HEMATOPOIETIC_CELL_LINEAGE	45	0.380323	3.03455	0	0	0	1877	tags=60%, list=22%, signal=77%
KEGG_ECM_RECEPTOR_INTERACTION	35	0.41603	2.96186	0	0	0	1814	tags=63%, list=21%, signal=80%
REACTOME_3_UTR_MEDIATED_TRANSLATIONAL_REGULATION	96	0.508757	5.77441	0	0	0	3415	tags=91%, list=40%, signal=150%
REACTOME_TRANSLATION	133	0.38697	5.32329	0	0	0	3269	tags=77%, list=39%, signal=123%
REACTOME_PEPTIDE_CHAIN_ELONGATION	76	0.489193	4.9823	0	0	0	3583	tags=91%, list=42%, signal=156%
REACTOME_INFLUENZA_VIRAL_RNA_TRANSCRIPTION_AND_REPLICATION	91	0.444437	4.95193	0	0	0	4094	tags=92%, list=48%, signal=177%
REACTOME_SRP_DEPENDENT_COTRANSLATIONAL_PROTEIN_TARGETING_TO_MEMBRANE	96	0.403397	4.68501	0	0	0	3415	tags=80%, list=40%, signal=133%
REACTOME_ACTIVATION_OF_THE_MRNA_UPON_BINDING_OF_THE_CAP_BINDING_COMPLEX_AND_EIFS_AND_SUBSEQUENT_BINDING_TO_43S	54	0.538036	4.64998	0	0	0	3157	tags=91%, list=37%, signal=144%
REACTOME_NONSENSE_MEDIATED_DECAY_ENHANCED_BY_THE_EXON_JUNCTION_COMPLEX	94	0.404048	4.56456	0	0	0	4094	tags=88%, list=48%, signal=169%
REACTOME_FORMATION_OF_THE_TERNARY_COMPLEX_AND_SUBSEQUENTLY_THE_43S_COMPLEX	46	0.56505	4.51584	0	0	0	3157	tags=93%, list=37%, signal=148%
REACTOME_RESPONSE_TO_ELEVATED_PLATELET_CYTOSOLIC_CA2_	62	0.48538	4.47676	0	0	0	2339	tags=76%, list=28%, signal=104%
REACTOME_INFLUENZA_LIFE_CYCLE	124	0.342162	4.42795	0	0	0	4316	tags=85%, list=51%, signal=170%
REACTOME_METABOLISM_OF_RNA	229	0.218169	3.87106	0	0	0	6043	tags=93%, list=71%, signal=314%
REACTOME_METABOLISM_OF_MRNA	188	0.239642	3.766	0	0	0	4142	tags=72%, list=49%, signal=138%
REACTOME_METABOLISM_OF_PROTEINS	300	0.188651	3.71498	0	0	0	3286	tags=57%, list=39%, signal=90%
REACTOME_COMPLEMENT_CASCADE	20	0.653165	3.45999	0	0	0	2103	tags=90%, list=25%, signal=119%
REACTOME_FORMATION_OF_FIBRIN_CLOT_CLOTTING_CASCADE	24	0.579047	3.33163	0	0	0	1814	tags=79%, list=21%, signal=100%
REACTOME_PLATELET_ACTIVATION_SIGNALING_AND_AGGREGATION	144	0.230192	3.14842	0	0	0	2553	tags=53%, list=30%, signal=74%
REACTOME_HEMOSTASIS	285	0.156394	3.05582	0	0	0	2553	tags=45%, list=30%, signal=63%
GO_MEMBRANE_REGION	442	0.123062	2.92887	0	4.31e-05	0.001	2384	tags=40%, list=28%, signal=53%
GO_TRANSLATION_PREINITIATION_COMPLEX	15	0.631504	2.91671	0	4.15e-05	0.001	3130	tags=100%, list=37%, signal=158%
GO_SECRETORY_GRANULE_MEMBRANE	41	0.375882	2.87852	0	4.01e-05	0.001	2822	tags=71%, list=33%, signal=106%
GO_VACUOLAR_PART	425	0.125255	2.85956	0	3.88e-05	0.001	4014	tags=59%, list=47%, signal=107%
GO_ENDOSOME	470	0.115412	2.81345	0	3.75e-05	0.001	4014	tags=58%, list=47%, signal=105%
GO_NCRNA_PROCESSING	339	0.150449	3.11421	0	2.73e-05	0.001	4173	tags=64%, list=49%, signal=121%
GO_MATURATION_OF_SSU_RRNA	40	0.413871	3.10011	0	2.66e-05	0.001	3710	tags=85%, list=44%, signal=151%
GO_BIOLOGICAL_ADHESION	386	0.137997	3.09776	0	2.6e-05	0.001	1824	tags=35%, list=22%, signal=42%
GO_NEGATIVE_REGULATION_OF_WOUND_HEALING	35	0.443189	3.09266	0	2.55e-05	0.001	2553	tags=74%, list=30%, signal=106%
GO_CELLULAR_RESPONSE_TO_CYTOKINE_STIMULUS	275	0.163348	3.06743	0	2.49e-05	0.001	3712	tags=60%, list=44%, signal=103%
GO_HUMORAL_IMMUNE_RESPONSE	77	0.294677	3.05875	0	2.44e-05	0.001	1926	tags=52%, list=23%, signal=67%
GO_WOUND_HEALING	262	0.16545	3.05456	0	2.39e-05	0.001	2553	tags=46%, list=30%, signal=64%
GO_FORMATION_OF_TRANSLATION_PREINITIATION_COMPLEX	19	0.581874	3.02545	0	2.34e-05	0.001	3552	tags=100%, list=42%, signal=172%
GO_PEPTIDASE_REGULATOR_ACTIVITY	104	0.257103	3.04897	0	0.000142	0.001	3468	tags=66%, list=41%, signal=111%
GO_TRANSLATION_INITIATION_FACTOR_ACTIVITY	45	0.365662	2.93862	0	0.000125	0.001	3130	tags=73%, list=37%, signal=116%
GO_MRNA_PROCESSING	343	0.143929	3.01061	0	4.56e-05	0.002	6905	tags=95%, list=82%, signal=495%
GO_RESPONSE_TO_WOUNDING	301	0.148977	3.00665	0	4.47e-05	0.002	2553	tags=45%, list=30%, signal=61%
GO_REGULATION_OF_PROTEOLYSIS	436	0.123384	2.95065	0	4.38e-05	0.002	5458	tags=76%, list=64%, signal=203%
GO_MATURATION_OF_SSU_RRNA_FROM_TRICISTRONIC_RRNA_TRANSCRIPT_SSU_RRNA_5_8S_RRNA_LSU_RRNA_	32	0.438574	2.94545	0	4.3e-05	0.002	3710	tags=88%, list=44%, signal=155%
GO_HUMORAL_IMMUNE_RESPONSE_MEDIATED_BY_CIRCULATING_IMMUNOGLOBULIN	39	0.394465	2.92739	0	4.22e-05	0.002	2103	tags=64%, list=25%, signal=85%
GO_REGULATION_OF_COAGULATION	53	0.342151	2.92515	0	4.14e-05	0.002	2553	tags=64%, list=30%, signal=91%
GO_FIBRINOLYSIS	17	0.582022	2.89286	0	4.07e-05	0.002	2553	tags=88%, list=30%, signal=126%
GO_COATED_PIT	48	0.332443	2.71377	0	0.000104	0.003	4258	tags=83%, list=50%, signal=167%
KEGG_CYTOKINE_CYTOKINE_RECEPTOR_INTERACTION	30	0.412376	2.71789	0	0.000603	0.003	1036	tags=53%, list=12%, signal=61%
GO_REGULATION_OF_RESPONSE_TO_WOUNDING	191	0.178355	2.88407	0	8.14e-05	0.004	3046	tags=53%, list=36%, signal=82%
GO_RIBOSOMAL_LARGE_SUBUNIT_BIOGENESIS	44	0.369861	2.88172	0	8e-05	0.004	3813	tags=82%, list=45%, signal=148%
GO_RNA_SPLICING	300	0.146607	2.87491	0	7.86e-05	0.004	6905	tags=96%, list=82%, signal=499%
GO_GLYCOSAMINOGLYCAN_BINDING	60	0.312085	2.83546	0	0.000437	0.004	1186	tags=45%, list=14%, signal=52%
GO_COA_HYDROLASE_ACTIVITY	12	0.662854	2.83321	0	0.000394	0.004	2157	tags=92%, list=25%, signal=123%
GO_SMALL_SUBUNIT_PROCESSOME	32	0.400536	2.70289	0	0.000167	0.005	4031	tags=88%, list=48%, signal=166%
GO_APICAL_PLASMA_MEMBRANE	96	0.233555	2.69726	0	0.000162	0.005	2102	tags=48%, list=25%, signal=63%
GO_REGULATION_OF_ORGAN_MORPHOGENESIS	92	0.253758	2.86351	0	9.7e-05	0.005	5423	tags=89%, list=64%, signal=245%
GO_RECEPTOR_ACTIVITY	238	0.15202	2.72849	0	0.000445	0.005	1666	tags=34%, list=20%, signal=42%
GO_CHAPERONE_BINDING	65	0.287862	2.72716	0	0.000407	0.005	4747	tags=85%, list=56%, signal=191%
REACTOME_INTEGRIN_CELL_SURFACE_INTERACTIONS	48	0.335792	2.82672	0	0.000288	0.005	2465	tags=63%, list=29%, signal=88%
GO_BLOOD_COAGULATION_FIBRIN_CLOT_FORMATION	19	0.541821	2.85656	0	0.000114	0.006	2553	tags=84%, list=30%, signal=120%
GO_EXTRACELLULAR_MATRIX_BINDING	21	0.491682	2.70291	0	0.000533	0.007	1895	tags=71%, list=22%, signal=92%
GO_ENDOSOMAL_PART	275	0.13935	2.67703	0	0.000255	0.008	3231	tags=52%, list=38%, signal=81%
GO_CYTOKINE_MEDIATED_SIGNALING_PATHWAY	187	0.178372	2.85074	0	0.000151	0.008	3912	tags=64%, list=46%, signal=116%
GO_ESTABLISHMENT_OF_PROTEIN_LOCALIZATION_TO_ORGANELLE	283	0.14889	2.84915	0	0.000149	0.008	4527	tags=68%, list=53%, signal=141%
GO_EXTRACELLULAR_MATRIX	96	0.233153	2.67135	0	0.000279	0.009	3076	tags=59%, list=36%, signal=92%
GO_EUKARYOTIC_TRANSLATION_INITIATION_FACTOR_3_COMPLEX	15	0.564719	2.64941	0	0.000302	0.01	3130	tags=93%, list=37%, signal=148%
GO_SARCOLEMMA	52	0.304314	2.64518	0	0.000294	0.01	2487	tags=60%, list=29%, signal=84%
GO_POSTTRANSCRIPTIONAL_REGULATION_OF_GENE_EXPRESSION	326	0.135764	2.83895	0	0.000184	0.01	6013	tags=84%, list=71%, signal=279%
REACTOME_COMMON_PATHWAY	11	0.672437	2.74257	0	0.000544	0.01	1241	tags=82%, list=15%, signal=96%
GO_ORGANIC_CYCLIC_COMPOUND_CATABOLIC_PROCESS	298	0.140704	2.81424	0	0.000236	0.013	4250	tags=64%, list=50%, signal=123%
GO_PIGMENT_GRANULE	84	0.238669	2.62238	0	0.0004	0.014	4048	tags=71%, list=48%, signal=135%
GO_ANTIGEN_PROCESSING_AND_PRESENTATION_OF_EXOGENOUS_PEPTIDE_ANTIGEN_VIA_MHC_CLASS_I	57	0.304384	2.80113	0	0.00025	0.014	4720	tags=86%, list=56%, signal=193%
GO_NUCLEOLAR_PART	57	0.293212	2.61614	0	0.000476	0.017	4814	tags=86%, list=57%, signal=198%
GO_EXOCYST	12	0.617932	2.61412	0	0.000464	0.017	2537	tags=92%, list=30%, signal=131%
REACTOME_CELL_EXTRACELLULAR_MATRIX_INTERACTIONS	10	0.672604	2.59076	0	0.000973	0.019	1932	tags=90%, list=23%, signal=116%
GO_VACUOLAR_MEMBRANE	368	0.118831	2.58069	0	0.000529	0.02	4952	tags=70%, list=58%, signal=161%
GO_PLATELET_ALPHA_GRANULE_MEMBRANE	12	0.603736	2.57178	0	0.000517	0.02	3363	tags=100%, list=40%, signal=166%
GO_REGULATION_OF_INFLAMMATORY_RESPONSE	126	0.212384	2.78266	0	0.00037	0.021	3000	tags=56%, list=35%, signal=86%
REACTOME_PLATELET_ADHESION_TO_EXPOSED_COLLAGEN	12	0.623488	2.57754	0	0.00107004	0.022	2490	tags=92%, list=29%, signal=130%
REACTOME_INTRINSIC_PATHWAY	14	0.556563	2.53562	0	0.00106723	0.023	2553	tags=86%, list=30%, signal=122%
GO_APICAL_PART_OF_CELL	125	0.194613	2.53718	0	0.000682	0.026	2102	tags=44%, list=25%, signal=58%
GO_IMMUNE_EFFECTOR_PROCESS	296	0.137487	2.74203	0	0.000518	0.03	2252	tags=40%, list=27%, signal=52%
GO_RNA_CATABOLIC_PROCESS	194	0.170969	2.73889	0	0.000511	0.03	4173	tags=66%, list=49%, signal=127%
GO_RECYCLING_ENDOSOME	74	0.251578	2.49742	0	0.000896	0.035	2122	tags=50%, list=25%, signal=66%
GO_COLLAGEN_BINDING	24	0.431065	2.51112	0	0.00260327	0.036	3064	tags=79%, list=36%, signal=124%
REACTOME_ANTIGEN_PROCESSING_CROSS_PRESENTATION	60	0.277989	2.48345	0	0.00163416	0.036	4720	tags=83%, list=56%, signal=187%
GO_CELL_PROJECTION_MEMBRANE	114	0.199377	2.48517	0	0.000926	0.037	2494	tags=49%, list=29%, signal=69%
GO_POSITIVE_REGULATION_OF_RESPONSE_TO_EXTERNAL_STIMULUS	130	0.202569	2.72164	0	0.000622	0.037	3001	tags=55%, list=35%, signal=84%
GO_POSITIVE_REGULATION_OF_DEFENSE_RESPONSE	215	0.16267	2.71985	0	0.000613	0.037	4960	tags=74%, list=59%, signal=175%
GO_RESPONSE_TO_CYTOKINE	342	0.13131	2.71831	0	0.000604	0.037	3712	tags=56%, list=44%, signal=96%
GO_PROTEIN_TARGETING	308	0.135088	2.71805	0	0.000596	0.037	5002	tags=72%, list=59%, signal=170%
REACTOME_MUSCLE_CONTRACTION	18	0.486593	2.47789	0	0.00160861	0.037	2945	tags=83%, list=35%, signal=127%
GO_INFLAMMATORY_RESPONSE	198	0.169507	2.71273	0	0.000604	0.038	3260	tags=55%, list=38%, signal=87%
GO_PROTEIN_FOLDING	165	0.183402	2.70749	0.00200401	0.000612	0.039	4123	tags=67%, list=49%, signal=127%
GO_REGULATION_OF_CHEMOTAXIS	66	0.278833	2.69822	0	0.000666	0.043	2661	tags=59%, list=31%, signal=85%
GO_REGULATION_OF_ESTABLISHMENT_OF_PLANAR_POLARITY	63	0.285169	2.69536	0.00202429	0.000687	0.045	5400	tags=92%, list=64%, signal=252%
