# Supplementary material for: Proteogenomics and Hi-C reveal transcriptional dysregulation in high hyperdiploid childhood acute lymphoblastic leukemia
Source: Nat Commun. 2019 Apr 3;10:1519. doi: 10.1038/s41467-019-09469-3 (PMC6447538; doi:10.1038/s41467-019-09469-3)
Supplement: Supplementary file 11 — Supplementary Data 8 [file 41467_2019_9469_MOESM11_ESM.xlsx]

## Sheet: ST8
Supplementary Data 8. Enriched gene sets in ETV6/RUNX1-positive vs high hyperdiploid acute lymphoblastic leukemias based on proteomics data
Gene set	SIZE	ES	NES	NOM p-val	FDR q-val	FWER p-val	RANK AT MAX	LEADING EDGE
GO_CHROMATIN_MODIFICATION	409	-0.208228	-4.7119	0	0	0	4515	tags=73%, list=53%, signal=149%
GO_CHROMATIN_ORGANIZATION	446	-0.194872	-4.56379	0	0	0	4515	tags=72%, list=53%, signal=146%
GO_COVALENT_CHROMATIN_MODIFICATION	268	-0.208804	-3.92998	0	0	0	4515	tags=74%, list=53%, signal=152%
GO_PEPTIDYL_LYSINE_MODIFICATION	249	-0.207134	-3.7436	0	0	0	5170	tags=81%, list=61%, signal=202%
GO_NUCLEAR_CHROMOSOME	340	-0.191424	-4.13325	0	0	0	4150	tags=67%, list=49%, signal=127%
GO_CHROMATIN	284	-0.191428	-3.7427	0	0	0	4101	tags=67%, list=48%, signal=125%
GO_NUCLEAR_CHROMATIN	180	-0.209823	-3.25151	0	0	0	4144	tags=69%, list=49%, signal=133%
GO_RESPIRATORY_CHAIN	63	-0.319916	-3.01757	0	0	0	4572	tags=86%, list=54%, signal=185%
GO_NUCLEIC_ACID_BINDING_TRANSCRIPTION_FACTOR_ACTIVITY	484	-0.19177	-4.64643	0	0	0	4105	tags=67%, list=48%, signal=122%
GO_SEQUENCE_SPECIFIC_DNA_BINDING	425	-0.186658	-4.30512	0	0	0	2924	tags=52%, list=35%, signal=76%
GO_REGULATORY_REGION_NUCLEIC_ACID_BINDING	379	-0.180151	-3.98341	0	0	0	4198	tags=67%, list=50%, signal=126%
GO_CHROMATIN_BINDING	277	-0.194986	-3.73406	0	0	0	3755	tags=63%, list=44%, signal=110%
GO_DOUBLE_STRANDED_DNA_BINDING	369	-0.162889	-3.55715	0	0	0	4122	tags=64%, list=49%, signal=120%
GO_TRANSCRIPTION_FACTOR_ACTIVITY_PROTEIN_BINDING	364	-0.145376	-3.15493	0	0	0	3919	tags=60%, list=46%, signal=107%
GO_RNA_POLYMERASE_II_TRANSCRIPTION_FACTOR_ACTIVITY_SEQUENCE_SPECIFIC_DNA_BINDING	233	-0.176019	-3.13298	0	0	0	2332	tags=45%, list=28%, signal=60%
REACTOME_GENERIC_TRANSCRIPTION_PATHWAY	141	-0.324965	-4.42038	0	0	0	3422	tags=72%, list=40%, signal=119%
REACTOME_G2_M_CHECKPOINTS	37	-0.413708	-2.98132	0	0	0	4067	tags=89%, list=48%, signal=171%
REACTOME_CELL_CYCLE	313	-0.143811	-2.97278	0	0	0	5269	tags=76%, list=62%, signal=194%
GO_CHROMATIN_REMODELING	103	-0.264303	-3.11869	0	0.000162	0.001	4122	tags=75%, list=49%, signal=144%
GO_CORE_PROMOTER_PROXIMAL_REGION_DNA_BINDING	156	-0.204683	-2.92795	0	0.000125	0.001	4055	tags=68%, list=48%, signal=128%
REACTOME_ACTIVATION_OF_ATR_IN_RESPONSE_TO_REPLICATION_STRESS	31	-0.434593	-2.87216	0	0.000228	0.001	3711	tags=87%, list=44%, signal=154%
GO_DNA_CONFORMATION_CHANGE	171	-0.194025	-2.98053	0	0.000267	0.002	4137	tags=68%, list=49%, signal=130%
GO_NADH_DEHYDROGENASE_COMPLEX	40	-0.387223	-2.87765	0	0.000369	0.002	4572	tags=93%, list=54%, signal=200%
GO_INTEGRATOR_COMPLEX	12	-0.656825	-2.87088	0	0.000308	0.002	2210	tags=92%, list=26%, signal=124%
KEGG_CELL_CYCLE	96	-0.229896	-2.65624	0	0.00202747	0.002	3370	tags=63%, list=40%, signal=103%
REACTOME_RESPIRATORY_ELECTRON_TRANSPORT	57	-0.309695	-2.77821	0	0.000381	0.002	5569	tags=96%, list=66%, signal=280%
GO_PROTEIN_DEALKYLATION	24	-0.489888	-2.89213	0	0.000463	0.004	3628	tags=92%, list=43%, signal=160%
GO_CHROMOSOMAL_REGION	249	-0.155604	-2.8253	0	0.000514	0.004	4437	tags=67%, list=52%, signal=138%
GO_HISTONE_METHYLTRANSFERASE_COMPLEX	59	-0.312425	-2.80457	0	0.00045	0.004	5126	tags=92%, list=61%, signal=230%
GO_HISTONE_DEMETHYLASE_ACTIVITY	22	-0.503578	-2.79201	0	0.000435	0.004	1907	tags=73%, list=23%, signal=94%
GO_HISTONE_BINDING	117	-0.222994	-2.76152	0	0.000391	0.004	1903	tags=44%, list=22%, signal=57%
GO_LIGASE_ACTIVITY	271	-0.142842	-2.75716	0	0.000356	0.004	4675	tags=69%, list=55%, signal=149%
GO_OXIDOREDUCTASE_COMPLEX	79	-0.267705	-2.7602	0	0.000506	0.005	4617	tags=81%, list=55%, signal=176%
REACTOME_RESPIRATORY_ELECTRON_TRANSPORT_ATP_SYNTHESIS_BY_CHEMIOSMOTIC_COUPLING_AND_HEAT_PRODUCTION_BY_UNCOUPLING_PROTEINS_	67	-0.273473	-2.65576	0	0.0008	0.005	5668	tags=94%, list=67%, signal=282%
GO_PROTEIN_UBIQUITINATION	388	-0.130837	-2.87038	0	0.000615	0.006	6039	tags=84%, list=71%, signal=278%
GO_N_ACYLTRANSFERASE_ACTIVITY	71	-0.273778	-2.72446	0	0.000492	0.006	4144	tags=76%, list=49%, signal=148%
GO_CHROMOSOME_TELOMERIC_REGION	112	-0.218979	-2.68835	0	0.000892	0.01	4070	tags=70%, list=48%, signal=132%
GO_DNA_DEPENDENT_ATPASE_ACTIVITY	67	-0.275116	-2.66295	0	0.000744	0.01	4137	tags=76%, list=49%, signal=148%
KEGG_PARKINSONS_DISEASE	83	-0.23051	-2.50062	0	0.00524244	0.01	5722	tags=90%, list=68%, signal=276%
GO_METHYLATED_HISTONE_BINDING	40	-0.354148	-2.64682	0	0.000836	0.012	1886	tags=58%, list=22%, signal=74%
REACTOME_MRNA_PROCESSING	142	-0.182872	-2.59438	0	0.00193208	0.014	6233	tags=92%, list=74%, signal=341%
GO_DIOXYGENASE_ACTIVITY	55	-0.293808	-2.56961	0	0.00155836	0.024	3381	tags=69%, list=40%, signal=114%
GO_ATP_DEPENDENT_DNA_HELICASE_ACTIVITY	31	-0.384119	-2.56736	0	0.00146097	0.024	4137	tags=87%, list=49%, signal=170%
GO_PRC1_COMPLEX	10	-0.662097	-2.5376	0	0.00201645	0.025	2870	tags=100%, list=34%, signal=151%
GO_MLL1_2_COMPLEX	26	-0.414018	-2.53172	0	0.00192558	0.026	4324	tags=92%, list=51%, signal=188%
GO_SWI_SNF_SUPERFAMILY_TYPE_COMPLEX	61	-0.27818	-2.52439	0	0.00177746	0.026	3494	tags=69%, list=41%, signal=116%
GO_DEMETHYLASE_ACTIVITY	27	-0.420456	-2.55691	0	0.00154648	0.027	2098	tags=67%, list=25%, signal=88%
GO_SNRNA_PROCESSING	21	-0.499955	-2.74542	0	0.00282337	0.031	3844	tags=95%, list=45%, signal=174%
GO_PROTEIN_METHYLTRANSFERASE_ACTIVITY	57	-0.292188	-2.54758	0	0.00167931	0.031	4676	tags=84%, list=55%, signal=187%
GO_TRANSFERASE_ACTIVITY_TRANSFERRING_ACYL_GROUPS_OTHER_THAN_AMINO_ACYL_GROUPS	129	-0.196076	-2.5466	0	0.00159092	0.031	4144	tags=68%, list=49%, signal=132%
REACTOME_CELL_CYCLE_MITOTIC	268	-0.132299	-2.49615	0	0.00468162	0.037	5269	tags=75%, list=62%, signal=192%
GO_REGULATION_OF_CELL_CYCLE_PROCESS	370	-0.12289	-2.73036	0	0.00311549	0.038	6057	tags=83%, list=72%, signal=279%
GO_PROTEIN_ACETYLATION	97	-0.237885	-2.72738	0	0.00283226	0.038	5170	tags=85%, list=61%, signal=214%
REACTOME_PROCESSING_OF_CAPPED_INTRON_CONTAINING_PRE_MRNA	129	-0.181811	-2.46587	0	0.00470786	0.042	6233	tags=91%, list=74%, signal=341%
GO_NUCLEAR_CHROMOSOME_TELOMERIC_REGION	88	-0.228826	-2.46848	0	0.0030269	0.048	4436	tags=75%, list=52%, signal=156%
KEGG_HUNTINGTONS_DISEASE	124	-0.178213	-2.3443	0	0.016149	0.048	6233	tags=91%, list=74%, signal=340%
