# Supplementary material for: Proteogenomics and Hi-C reveal transcriptional dysregulation in high hyperdiploid childhood acute lymphoblastic leukemia
Source: Nat Commun. 2019 Apr 3;10:1519. doi: 10.1038/s41467-019-09469-3 (PMC6447538; doi:10.1038/s41467-019-09469-3)
Supplement: Supplementary file 12 — Supplementary Data 9 [file 41467_2019_9469_MOESM12_ESM.xlsx]

## Sheet: ST9
Supplementary Data 9. Enriched gene sets in high hyperdiploid vs ETV6/RUNX1-positive acute lymphoblastic leukemias based on RiboZero RNA-seq data
Gene set	SIZE	ES	NES	NOM p-val	FDR q-val	FWER p-val	RANK AT MAX	LEADING EDGE
GO_PROTEIN_LOCALIZATION_TO_ENDOPLASMIC_RETICULUM	118	0.417934	5.36546	0	0	0	5024	tags=82%, list=41%, signal=138%
GO_RRNA_METABOLIC_PROCESS	247	0.290265	5.30077	0	0	0	5370	tags=72%, list=44%, signal=125%
GO_AMIDE_BIOSYNTHETIC_PROCESS	442	0.225241	5.26582	0	0	0	7521	tags=83%, list=61%, signal=205%
GO_RIBOSOME_BIOGENESIS	296	0.259215	5.24783	0	0	0	5370	tags=69%, list=44%, signal=119%
GO_ESTABLISHMENT_OF_PROTEIN_LOCALIZATION_TO_ENDOPLASMIC_RETICULUM	102	0.448552	5.2476	0	0	0	5024	tags=85%, list=41%, signal=143%
GO_PEPTIDE_METABOLIC_PROCESS	475	0.203258	5.08349	0	0	0	7521	tags=81%, list=61%, signal=199%
GO_NUCLEAR_TRANSCRIBED_MRNA_CATABOLIC_PROCESS_NONSENSE_MEDIATED_DECAY	117	0.388083	4.97224	0	0	0	4527	tags=75%, list=37%, signal=118%
GO_TRANSLATIONAL_INITIATION	141	0.34866	4.77991	0	0	0	5361	tags=78%, list=44%, signal=137%
GO_RESPONSE_TO_CYTOKINE	486	0.189352	4.6855	0	0	0	3536	tags=47%, list=29%, signal=63%
GO_PROTEIN_TARGETING_TO_MEMBRANE	143	0.340904	4.67498	0	0	0	4719	tags=72%, list=38%, signal=115%
GO_VIRAL_LIFE_CYCLE	254	0.247911	4.57882	0	0	0	5105	tags=66%, list=41%, signal=110%
GO_CYTOKINE_MEDIATED_SIGNALING_PATHWAY	297	0.223176	4.41389	0	0	0	3536	tags=51%, list=29%, signal=69%
GO_MULTI_ORGANISM_METABOLIC_PROCESS	136	0.325473	4.31298	0	0	0	5361	tags=76%, list=44%, signal=133%
GO_RIBONUCLEOPROTEIN_COMPLEX_BIOGENESIS	417	0.185332	4.30666	0	0	0	7125	tags=76%, list=58%, signal=174%
GO_CELLULAR_RESPONSE_TO_CYTOKINE_STIMULUS	404	0.191808	4.30296	0	0	0	3536	tags=47%, list=29%, signal=64%
GO_INNATE_IMMUNE_RESPONSE	387	0.188312	4.2955	0	0	0	5071	tags=59%, list=41%, signal=98%
GO_ESTABLISHMENT_OF_PROTEIN_LOCALIZATION_TO_MEMBRANE	232	0.246306	4.27752	0	0	0	4719	tags=63%, list=38%, signal=99%
GO_RESPONSE_TO_TYPE_I_INTERFERON	51	0.494848	4.21468	0	0	0	3347	tags=76%, list=27%, signal=105%
GO_NCRNA_PROCESSING	365	0.191386	4.20955	0	0	0	5370	tags=62%, list=44%, signal=107%
GO_MITOCHONDRION_ORGANIZATION	489	0.158416	3.94963	0	0	0	6536	tags=68%, list=53%, signal=140%
GO_RESPONSE_TO_MOLECULE_OF_BACTERIAL_ORIGIN	222	0.232857	3.90913	0	0	0	2619	tags=44%, list=21%, signal=55%
GO_RESPONSE_TO_BACTERIUM	315	0.189365	3.85152	0	0	0	3004	tags=43%, list=24%, signal=55%
GO_NEGATIVE_REGULATION_OF_DEFENSE_RESPONSE	98	0.323309	3.71092	0	0	0	1955	tags=48%, list=16%, signal=57%
GO_NCRNA_METABOLIC_PROCESS	488	0.140435	3.56055	0	0	0	9087	tags=87%, list=74%, signal=320%
GO_TRANSLATIONAL_ELONGATION	106	0.297035	3.55379	0	0	0	4272	tags=64%, list=35%, signal=97%
GO_REGULATION_OF_MULTI_ORGANISM_PROCESS	351	0.165383	3.48997	0	0	0	4756	tags=55%, list=39%, signal=87%
GO_REGULATION_OF_INFLAMMATORY_RESPONSE	169	0.22803	3.48325	0	0	0	1747	tags=37%, list=14%, signal=42%
GO_ESTABLISHMENT_OF_PROTEIN_LOCALIZATION_TO_ORGANELLE	329	0.169872	3.47548	0	0	0	4625	tags=54%, list=38%, signal=84%
GO_REGULATION_OF_CYTOKINE_PRODUCTION	422	0.14694	3.46825	0	0	0	2891	tags=38%, list=23%, signal=48%
GO_NUCLEOSIDE_MONOPHOSPHATE_METABOLIC_PROCESS	199	0.214074	3.45687	0	0	0	6130	tags=71%, list=50%, signal=139%
GO_PROTEIN_LOCALIZATION_TO_MEMBRANE	309	0.165111	3.41842	0	0	0	4831	tags=55%, list=39%, signal=89%
GO_INFLAMMATORY_RESPONSE	288	0.177144	3.40527	0	0	0	2871	tags=41%, list=23%, signal=52%
GO_RESPONSE_TO_INTERFERON_GAMMA	91	0.29153	3.28301	0	0	0	3066	tags=54%, list=25%, signal=71%
GO_COFACTOR_METABOLIC_PROCESS	264	0.173152	3.26673	0	0	0	7334	tags=77%, list=60%, signal=185%
GO_ORGANIC_CYCLIC_COMPOUND_CATABOLIC_PROCESS	338	0.153087	3.25944	0	0	0	4723	tags=53%, list=38%, signal=84%
GO_RIBOSOME_ASSEMBLY	48	0.39971	3.25778	0	0	0	6640	tags=94%, list=54%, signal=203%
GO_REGULATION_OF_CELL_ADHESION	437	0.136941	3.25392	0	0	0	2740	tags=35%, list=22%, signal=44%
GO_OXIDATIVE_PHOSPHORYLATION	80	0.31017	3.23583	0	0	0	6209	tags=81%, list=50%, signal=163%
GO_NEGATIVE_REGULATION_OF_RESPONSE_TO_WOUNDING	88	0.293021	3.1687	0	0	0	3133	tags=55%, list=25%, signal=73%
GO_TUMOR_NECROSIS_FACTOR_MEDIATED_SIGNALING_PATHWAY	94	0.266494	3.14667	0	0	0	5519	tags=71%, list=45%, signal=128%
GO_PROTEIN_TARGETING	358	0.142599	3.1289	0	0	0	5173	tags=56%, list=42%, signal=94%
GO_NEGATIVE_REGULATION_OF_INFLAMMATORY_RESPONSE	62	0.335767	3.1248	0	0	0	3035	tags=58%, list=25%, signal=77%
GO_NUCLEOSIDE_TRIPHOSPHATE_METABOLIC_PROCESS	186	0.197132	3.09018	0	0	0	8465	tags=88%, list=69%, signal=278%
GO_RIBOSOMAL_SUBUNIT	156	0.461055	6.63631	0	0	0	4418	tags=81%, list=36%, signal=125%
GO_RIBOSOME	209	0.384314	6.50669	0	0	0	4420	tags=74%, list=36%, signal=113%
GO_CYTOSOLIC_RIBOSOME	104	0.524848	6.16242	0	0	0	4365	tags=88%, list=35%, signal=134%
GO_CYTOSOLIC_PART	195	0.323564	5.24111	0	0	0	4413	tags=68%, list=36%, signal=104%
GO_CYTOSOLIC_LARGE_RIBOSOMAL_SUBUNIT	56	0.576609	5.14725	0	0	0	4365	tags=93%, list=35%, signal=143%
GO_LARGE_RIBOSOMAL_SUBUNIT	89	0.464695	5.10469	0	0	0	4418	tags=82%, list=36%, signal=127%
GO_ORGANELLE_INNER_MEMBRANE	440	0.196416	4.70071	0	0	0	8133	tags=85%, list=66%, signal=241%
GO_SMALL_RIBOSOMAL_SUBUNIT	67	0.464026	4.3749	0	0	0	4608	tags=84%, list=37%, signal=133%
GO_CYTOSOLIC_SMALL_RIBOSOMAL_SUBUNIT	43	0.527918	4.05816	0	0	0	3830	tags=84%, list=31%, signal=121%
GO_MITOCHONDRIAL_MEMBRANE_PART	150	0.274979	3.92719	0	0	0	6669	tags=81%, list=54%, signal=175%
GO_MITOCHONDRIAL_PROTEIN_COMPLEX	125	0.294256	3.83749	0	0	0	6066	tags=78%, list=49%, signal=153%
GO_INNER_MITOCHONDRIAL_MEMBRANE_PROTEIN_COMPLEX	97	0.32685	3.79135	0	0	0	6669	tags=87%, list=54%, signal=187%
GO_MITOCHONDRIAL_MATRIX	360	0.158044	3.39246	0	0	0	6729	tags=70%, list=55%, signal=150%
GO_CELL_SURFACE	413	0.140309	3.3019	0	0	0	1579	tags=26%, list=13%, signal=29%
GO_LYTIC_VACUOLE	415	0.13406	3.08118	0	0	0	4961	tags=53%, list=40%, signal=86%
GO_RESPIRATORY_CHAIN	74	0.3025	3.04693	0	0	0	6613	tags=84%, list=54%, signal=180%
GO_EXTERNAL_SIDE_OF_PLASMA_MEMBRANE	129	0.225818	2.99171	0	0	0	4120	tags=56%, list=33%, signal=83%
GO_INTRINSIC_COMPONENT_OF_ORGANELLE_MEMBRANE	215	0.173192	2.98471	0	0	0	3058	tags=42%, list=25%, signal=55%
GO_ORGANELLAR_RIBOSOME	68	0.307896	2.97657	0	0	0	6550	tags=84%, list=53%, signal=178%
GO_STRUCTURAL_CONSTITUENT_OF_RIBOSOME	190	0.378531	5.95724	0	0	0	4418	tags=73%, list=36%, signal=112%
GO_STRUCTURAL_MOLECULE_ACTIVITY	413	0.188591	4.42854	0	0	0	4433	tags=54%, list=36%, signal=82%
GO_OXIDOREDUCTASE_ACTIVITY	479	0.162626	3.97382	0	0	0	5889	tags=63%, list=48%, signal=117%
GO_ELECTRON_CARRIER_ACTIVITY	87	0.346226	3.68698	0	0	0	5390	tags=78%, list=44%, signal=138%
GO_SIGNALING_RECEPTOR_ACTIVITY	458	0.136586	3.34879	0	0	0	1579	tags=26%, list=13%, signal=29%
GO_RRNA_BINDING	54	0.344545	3.00313	0	0	0	5352	tags=78%, list=43%, signal=137%
KEGG_RIBOSOME	85	0.55513	6.00399	0	0	0	4365	tags=91%, list=35%, signal=139%
KEGG_OXIDATIVE_PHOSPHORYLATION	103	0.320441	3.86226	0	0	0	5889	tags=80%, list=48%, signal=151%
KEGG_CYTOKINE_CYTOKINE_RECEPTOR_INTERACTION	129	0.255666	3.47171	0	0	0	1561	tags=38%, list=13%, signal=43%
KEGG_PARKINSONS_DISEASE	97	0.289997	3.29315	0	0	0	5469	tags=73%, list=44%, signal=131%
KEGG_SYSTEMIC_LUPUS_ERYTHEMATOSUS	104	0.27538	3.2232	0	0	0	6582	tags=81%, list=53%, signal=172%
KEGG_HUNTINGTONS_DISEASE	149	0.225776	3.19756	0	0	0	7665	tags=85%, list=62%, signal=221%
KEGG_HEMATOPOIETIC_CELL_LINEAGE	64	0.316379	3.05706	0	0	0	1703	tags=45%, list=14%, signal=52%
KEGG_LYSOSOME	110	0.244606	2.97475	0	0	0	4178	tags=58%, list=34%, signal=87%
REACTOME_PEPTIDE_CHAIN_ELONGATION	84	0.577132	6.17189	0	0	0	3935	tags=89%, list=32%, signal=130%
REACTOME_INFLUENZA_VIRAL_RNA_TRANSCRIPTION_AND_REPLICATION	100	0.494353	5.91426	0	0	0	3935	tags=81%, list=32%, signal=118%
REACTOME_TRANSLATION	144	0.402524	5.77111	0	0	0	5105	tags=81%, list=41%, signal=137%
REACTOME_NONSENSE_MEDIATED_DECAY_ENHANCED_BY_THE_EXON_JUNCTION_COMPLEX	105	0.455188	5.5714	0	0	0	4527	tags=82%, list=37%, signal=128%
REACTOME_3_UTR_MEDIATED_TRANSLATIONAL_REGULATION	104	0.474362	5.54152	0	0	0	4863	tags=87%, list=39%, signal=142%
REACTOME_SRP_DEPENDENT_COTRANSLATIONAL_PROTEIN_TARGETING_TO_MEMBRANE	107	0.455668	5.45131	0	0	0	5024	tags=86%, list=41%, signal=144%
REACTOME_METABOLISM_OF_PROTEINS	371	0.226342	4.94742	0	0	0	5560	tags=67%, list=45%, signal=119%
REACTOME_INFLUENZA_LIFE_CYCLE	134	0.333218	4.40584	0	0	0	3935	tags=65%, list=32%, signal=94%
REACTOME_METABOLISM_OF_MRNA	207	0.262931	4.38652	0	0	0	5441	tags=70%, list=44%, signal=123%
REACTOME_INTERFERON_ALPHA_BETA_SIGNALING	47	0.517301	4.28751	0	0	0	3347	tags=79%, list=27%, signal=108%
REACTOME_ACTIVATION_OF_THE_MRNA_UPON_BINDING_OF_THE_CAP_BINDING_COMPLEX_AND_EIFS_AND_SUBSEQUENT_BINDING_TO_43S	56	0.452935	4.05781	0	0	0	5661	tags=91%, list=46%, signal=168%
REACTOME_FORMATION_OF_THE_TERNARY_COMPLEX_AND_SUBSEQUENTLY_THE_43S_COMPLEX	48	0.47953	3.91141	0	0	0	5661	tags=94%, list=46%, signal=173%
REACTOME_METABOLISM_OF_RNA	252	0.201123	3.6513	0	0	0	5049	tags=61%, list=41%, signal=101%
REACTOME_RESPIRATORY_ELECTRON_TRANSPORT_ATP_SYNTHESIS_BY_CHEMIOSMOTIC_COUPLING_AND_HEAT_PRODUCTION_BY_UNCOUPLING_PROTEINS_	79	0.331367	3.45521	0	0	0	6076	tags=82%, list=49%, signal=161%
REACTOME_TCA_CYCLE_AND_RESPIRATORY_ELECTRON_TRANSPORT	113	0.269996	3.35841	0	0	0	6076	tags=76%, list=49%, signal=149%
REACTOME_RESPIRATORY_ELECTRON_TRANSPORT	64	0.33633	3.17646	0	0	0	6076	tags=83%, list=49%, signal=163%
GO_GENERATION_OF_PRECURSOR_METABOLITES_AND_ENERGY	226	0.179516	3.06815	0	2.64985e-05	0.001	7636	tags=80%, list=62%, signal=206%
GO_TRANSLATIONAL_TERMINATION	92	0.267211	3.02827	0	2.59096e-05	0.001	6102	tags=76%, list=50%, signal=150%
GO_REGULATION_OF_RESPONSE_TO_WOUNDING	241	0.16926	3.02509	0	2.53464e-05	0.001	2043	tags=33%, list=17%, signal=39%
GO_REGULATION_OF_APOPTOTIC_SIGNALING_PATHWAY	284	0.15241	3.01592	0	2.48071e-05	0.001	4669	tags=53%, list=38%, signal=83%
GO_HYDROGEN_ION_TRANSMEMBRANE_TRANSPORT	75	0.298526	3.01091	0	2.42903e-05	0.001	5211	tags=72%, list=42%, signal=124%
GO_ENDOCYTIC_VESICLE	185	0.178065	2.83649	0	5.40161e-05	0.001	4961	tags=58%, list=40%, signal=95%
GO_DEFENSE_RESPONSE_TO_OTHER_ORGANISM	315	0.149577	3.00596	0	4.81924e-05	0.002	5514	tags=59%, list=45%, signal=105%
GO_MITOCHONDRIAL_RESPIRATORY_CHAIN_COMPLEX_ASSEMBLY	63	0.320671	2.99926	0	4.72285e-05	0.002	7602	tags=94%, list=62%, signal=244%
GO_ANCHORING_JUNCTION	391	0.119712	2.73468	0	0.000103515	0.002	3138	tags=37%, list=25%, signal=48%
REACTOME_RNA_POL_I_PROMOTER_OPENING	56	0.325691	2.8657	0	0.000148682	0.002	6561	tags=86%, list=53%, signal=183%
REACTOME_ER_PHAGOSOME_PATHWAY	56	0.322805	2.8475	0	0.000140422	0.002	7256	tags=91%, list=59%, signal=221%
GO_POSITIVE_REGULATION_OF_CELL_ADHESION	263	0.157173	2.9734	0	9.36258e-05	0.004	2740	tags=38%, list=22%, signal=47%
GO_REGULATION_OF_INNATE_IMMUNE_RESPONSE	290	0.150036	2.97259	0	0.000114636	0.005	5498	tags=59%, list=45%, signal=105%
GO_NEGATIVE_REGULATION_OF_CYTOKINE_PRODUCTION	154	0.198491	2.95564	0	0.000112473	0.005	2063	tags=36%, list=17%, signal=43%
REACTOME_MITOCHONDRIAL_PROTEIN_IMPORT	48	0.330113	2.76387	0	0.000385814	0.006	6211	tags=83%, list=50%, signal=167%
GO_PROTEASOME_COMPLEX	74	0.261516	2.67639	0	0.000411485	0.008	7281	tags=85%, list=59%, signal=207%
GO_REGULATION_OF_INTERFERON_GAMMA_PRODUCTION	68	0.299655	2.91319	0	0.000200013	0.009	1943	tags=46%, list=16%, signal=54%
GO_CELL_ACTIVATION	429	0.12224	2.90611	0	0.000196377	0.009	2134	tags=29%, list=17%, signal=34%
GO_RNA_CATABOLIC_PROCESS	215	0.171439	2.89028	0	0.00019287	0.009	5370	tags=60%, list=44%, signal=105%
GO_REGULATION_OF_HOMOTYPIC_CELL_CELL_ADHESION	226	0.166622	2.88534	0	0.000189486	0.009	2725	tags=38%, list=22%, signal=49%
GO_NEGATIVE_REGULATION_OF_APOPTOTIC_SIGNALING_PATHWAY	148	0.204972	2.88372	0	0.000186219	0.009	4078	tags=53%, list=33%, signal=79%
GO_NEGATIVE_REGULATION_OF_IMMUNE_RESPONSE	82	0.267407	2.87838	0	0.000183063	0.009	3035	tags=51%, list=25%, signal=68%
GO_HYDROGEN_TRANSPORT	95	0.251156	2.87308	0	0.000199726	0.01	7040	tags=82%, list=57%, signal=190%
GO_NEGATIVE_REGULATION_OF_RESPONSE_TO_EXTERNAL_STIMULUS	164	0.188198	2.87077	0	0.000196452	0.01	3794	tags=49%, list=31%, signal=70%
GO_MHC_PROTEIN_BINDING	26	0.446626	2.72055	0	0.00161244	0.01	4930	tags=85%, list=40%, signal=141%
GO_RESPONSE_TO_TUMOR_NECROSIS_FACTOR	154	0.196215	2.85602	0	0.000212697	0.011	5049	tags=60%, list=41%, signal=101%
GO_REGULATION_OF_OXIDATIVE_STRESS_INDUCED_CELL_DEATH	35	0.398941	2.85378	0	0.000228148	0.012	3544	tags=69%, list=29%, signal=96%
GO_REGULATION_OF_IMMUNE_EFFECTOR_PROCESS	311	0.138527	2.85274	0	0.000224583	0.012	3998	tags=46%, list=32%, signal=66%
GO_ELECTRON_TRANSPORT_CHAIN	88	0.258869	2.84331	0	0.000239245	0.013	6209	tags=76%, list=50%, signal=152%
REACTOME_ANTIGEN_PROCESSING_CROSS_PRESENTATION	67	0.275948	2.62997	0	0.000795236	0.013	5441	tags=72%, list=44%, signal=128%
GO_CELL_SUBSTRATE_JUNCTION	334	0.122901	2.63292	0	0.000680962	0.014	4757	tags=51%, list=39%, signal=80%
GO_ENDOSOMAL_PART	351	0.124989	2.627	0	0.000652589	0.014	4713	tags=50%, list=38%, signal=79%
GO_MITOCHONDRIAL_TRANSMEMBRANE_TRANSPORT	51	0.334865	2.81457	0	0.000290046	0.016	6033	tags=82%, list=49%, signal=161%
GO_RESPONSE_TO_ENDOPLASMIC_RETICULUM_STRESS	204	0.167854	2.81063	0	0.000285717	0.016	7503	tags=77%, list=61%, signal=195%
GO_OXIDOREDUCTASE_ACTIVITY_ACTING_ON_THE_CH_OH_GROUP_OF_DONORS_NAD_OR_NADP_AS_ACCEPTOR	70	0.276411	2.63214	0	0.0023905	0.017	3475	tags=56%, list=28%, signal=77%
GO_CHROMATIN_SILENCING	77	0.265892	2.79059	0	0.000334274	0.018	6500	tags=79%, list=53%, signal=167%
KEGG_ALZHEIMERS_DISEASE	136	0.184374	2.43271	0	0.00339074	0.021	7894	tags=82%, list=64%, signal=227%
KEGG_PROTEASOME	41	0.315223	2.42619	0.00193424	0.00305166	0.021	6942	tags=88%, list=56%, signal=201%
GO_NEGATIVE_REGULATION_OF_INNATE_IMMUNE_RESPONSE	30	0.429138	2.78193	0	0.000399104	0.022	3347	tags=70%, list=27%, signal=96%
GO_REGULATION_OF_INTERLEUKIN_1_BETA_PRODUCTION	39	0.372514	2.77653	0	0.000393402	0.022	3004	tags=62%, list=24%, signal=81%
GO_REGULATION_OF_CELL_CELL_ADHESION	271	0.147161	2.77527	0	0.000387862	0.022	2725	tags=37%, list=22%, signal=46%
GO_MITOCHONDRIAL_RESPIRATORY_CHAIN_COMPLEX_I_BIOGENESIS	51	0.326943	2.76201	0	0.000433674	0.025	6613	tags=86%, list=54%, signal=186%
GO_MHC_CLASS_I_PROTEIN_BINDING	19	0.49503	2.60541	0	0.00316024	0.025	4930	tags=89%, list=40%, signal=149%
GO_NEGATIVE_REGULATION_OF_IMMUNE_SYSTEM_PROCESS	267	0.145051	2.75337	0	0.000494342	0.029	1941	tags=30%, list=16%, signal=35%
GO_TRNA_METABOLIC_PROCESS	165	0.179475	2.75006	0	0.000520472	0.03	9087	tags=92%, list=74%, signal=345%
GO_OXIDOREDUCTASE_ACTIVITY_ACTING_ON_NAD_P_H_QUINONE_OR_SIMILAR_COMPOUND_AS_ACCEPTOR	48	0.32102	2.58383	0	0.00343422	0.03	6066	tags=81%, list=49%, signal=160%
GO_ADAPTIVE_IMMUNE_RESPONSE	183	0.171091	2.74625	0	0.000545412	0.032	2028	tags=33%, list=16%, signal=39%
GO_OXIDOREDUCTASE_ACTIVITY_ACTING_ON_NAD_P_H	77	0.250483	2.56997	0	0.00332088	0.032	5889	tags=73%, list=48%, signal=139%
GO_SIDE_OF_MEMBRANE	282	0.13054	2.51452	0	0.00169515	0.038	4323	tags=48%, list=35%, signal=72%
GO_CELLULAR_RESPONSE_TO_INTERFERON_GAMMA	76	0.274701	2.73395	0	0.000649499	0.039	2956	tags=51%, list=24%, signal=67%
GO_MONOSACCHARIDE_CATABOLIC_PROCESS	44	0.342804	2.73393	0	0.000641064	0.039	3069	tags=59%, list=25%, signal=78%
GO_VACUOLAR_MEMBRANE	480	0.101773	2.50491	0	0.00167085	0.039	4746	tags=48%, list=39%, signal=76%
GO_CELLULAR_RESPONSE_TO_BIOTIC_STIMULUS	129	0.21407	2.73073	0	0.000664297	0.041	3595	tags=50%, list=29%, signal=70%
GO_INTERFERON_GAMMA_MEDIATED_SIGNALING_PATHWAY	57	0.305119	2.73014	0	0.000670836	0.042	2956	tags=54%, list=24%, signal=71%
KEGG_LEISHMANIA_INFECTION	63	0.249143	2.32234	0	0.00568554	0.043	3983	tags=57%, list=32%, signal=84%
GO_OXIDOREDUCTASE_ACTIVITY_ACTING_ON_A_HEME_GROUP_OF_DONORS	19	0.48836	2.53947	0	0.00426044	0.045	5012	tags=89%, list=41%, signal=151%
GO_PROTEIN_HETERODIMERIZATION_ACTIVITY	311	0.12413	2.53923	0	0.00393271	0.045	5121	tags=54%, list=42%, signal=90%
REACTOME_INTERFERON_GAMMA_SIGNALING	50	0.296606	2.47533	0	0.00262132	0.045	3257	tags=56%, list=26%, signal=76%
GO_POSITIVE_REGULATION_OF_CELL_CELL_ADHESION	178	0.174387	2.70531	0	0.000767044	0.048	2725	tags=39%, list=22%, signal=50%
GO_COFACTOR_BINDING	194	0.155812	2.5228	0	0.00397402	0.049	5727	tags=62%, list=47%, signal=114%
