# Supplementary material for: Proteogenomics and Hi-C reveal transcriptional dysregulation in high hyperdiploid childhood acute lymphoblastic leukemia
Source: Nat Commun. 2019 Apr 3;10:1519. doi: 10.1038/s41467-019-09469-3 (PMC6447538; doi:10.1038/s41467-019-09469-3)
Supplement: Supplementary file 13 — Supplementary Data 10 [file 41467_2019_9469_MOESM13_ESM.xlsx]

## Sheet: ST10
Supplementary Data 10. Enriched gene sets in ETV6/RUNX1-positive vs high hyperdiploid acute lymphoblastic leukemias based on RiboZero RNA-seq data
Gene set	SIZE	ES	NES	NOM p-val	FDR q-val	FWER p-val	RANK AT MAX	LEADING EDGE
GO_NUCLEAR_CHROMOSOME_SEGREGATION	189	-0.22923	-3.77366	0	0	0	4779	tags=61%, list=39%, signal=99%
GO_HOMOPHILIC_CELL_ADHESION_VIA_PLASMA_MEMBRANE_ADHESION_MOLECULES	68	-0.371394	-3.67782	0	0	0	2153	tags=54%, list=17%, signal=66%
GO_SISTER_CHROMATID_SEGREGATION	161	-0.230114	-3.43976	0	0	0	4776	tags=61%, list=39%, signal=99%
GO_CELL_CELL_ADHESION_VIA_PLASMA_MEMBRANE_ADHESION_MOLECULES	87	-0.307933	-3.3347	0	0	0	2605	tags=52%, list=21%, signal=65%
GO_ORGANELLE_FISSION	404	-0.142929	-3.32005	0	0	0	4943	tags=54%, list=40%, signal=87%
GO_CELL_DIVISION	393	-0.144518	-3.31792	0	0	0	6675	tags=68%, list=54%, signal=144%
GO_DNA_REPLICATION	190	-0.1987	-3.19962	0	0	0	7961	tags=84%, list=65%, signal=235%
GO_CHROMOSOME_SEGREGATION	231	-0.182478	-3.19421	0	0	0	4779	tags=57%, list=39%, signal=91%
GO_CHROMOSOME_CENTROMERIC_REGION	158	-0.242849	-3.57779	0	0	0	5076	tags=65%, list=41%, signal=109%
GO_CONDENSED_CHROMOSOME	163	-0.243317	-3.54971	0	0	0	5203	tags=66%, list=42%, signal=113%
GO_CENTROSOME	425	-0.141937	-3.36004	0	0	0	6165	tags=64%, list=50%, signal=123%
GO_CHROMOSOMAL_REGION	299	-0.168457	-3.27778	0	0	0	6378	tags=68%, list=52%, signal=138%
GO_KINETOCHORE	107	-0.272445	-3.2519	0	0	0	5076	tags=68%, list=41%, signal=115%
GO_UBIQUITIN_LIKE_PROTEIN_TRANSFERASE_ACTIVITY	361	-0.136004	-2.92838	0	0	0	6118	tags=63%, list=50%, signal=121%
REACTOME_GENERIC_TRANSCRIPTION_PATHWAY	294	-0.25508	-5.06383	0	0	0	6149	tags=75%, list=50%, signal=146%
GO_MITOTIC_NUCLEAR_DIVISION	325	-0.147034	-3.08866	0	8.7559e-05	0.001	4679	tags=52%, list=38%, signal=82%
REACTOME_G2_M_CHECKPOINTS	41	-0.391661	-2.96871	0.00201613	0.00118214	0.003	5105	tags=80%, list=41%, signal=137%
GO_MICROTUBULE_CYTOSKELETON_ORGANIZATION	261	-0.161035	-3.00296	0	0.000319676	0.004	4429	tags=52%, list=36%, signal=79%
GO_CONDENSED_CHROMOSOME_CENTROMERIC_REGION	88	-0.27355	-2.92625	0	0.000594023	0.004	5192	tags=69%, list=42%, signal=119%
GO_SPINDLE	251	-0.157637	-2.90651	0	0.000509162	0.004	5507	tags=60%, list=45%, signal=107%
KEGG_CELL_CYCLE	117	-0.20907	-2.67066	0.00194175	0.00206807	0.004	6607	tags=74%, list=54%, signal=159%
REACTOME_CELL_CYCLE_MITOTIC	299	-0.146885	-2.88609	0	0.00105965	0.004	6143	tags=64%, list=50%, signal=125%
REACTOME_MITOTIC_PROMETAPHASE	82	-0.265106	-2.88099	0	0.000794738	0.004	5768	tags=73%, list=47%, signal=137%
GO_CELL_MORPHOGENESIS_INVOLVED_IN_NEURON_DIFFERENTIATION	208	-0.182152	-2.96356	0	0.000433871	0.006	2887	tags=41%, list=23%, signal=53%
GO_SISTER_CHROMATID_COHESION	103	-0.252189	-2.95022	0	0.000463643	0.007	5768	tags=72%, list=47%, signal=134%
GO_REGULATION_OF_CELL_DIVISION	189	-0.182637	-2.94706	0	0.000427978	0.007	4953	tags=58%, list=40%, signal=96%
GO_CELL_PART_MORPHOGENESIS	386	-0.127438	-2.89584	0	0.000454527	0.008	2915	tags=36%, list=24%, signal=46%
REACTOME_ACTIVATION_OF_ATR_IN_RESPONSE_TO_REPLICATION_STRESS	35	-0.386578	-2.72421	0	0.00125596	0.008	5105	tags=80%, list=41%, signal=136%
REACTOME_CELL_CYCLE	383	-0.120407	-2.66808	0	0.00129085	0.01	9463	tags=89%, list=77%, signal=371%
GO_REGULATION_OF_SYNAPSE_ORGANIZATION	52	-0.341027	-2.8697	0	0.00058181	0.011	5528	tags=79%, list=45%, signal=142%
GO_CALCIUM_ION_BINDING	352	-0.121307	-2.66101	0	0.00474652	0.011	2153	tags=29%, list=17%, signal=34%
REACTOME_ACTIVATION_OF_THE_PRE_REPLICATIVE_COMPLEX	29	-0.411842	-2.6458	0	0.00133342	0.012	5132	tags=83%, list=42%, signal=142%
GO_CORE_PROMOTER_PROXIMAL_REGION_DNA_BINDING	228	-0.151452	-2.65124	0	0.00374715	0.013	1789	tags=29%, list=15%, signal=34%
GO_MRNA_PROCESSING	382	-0.128123	-2.82588	0	0.000795379	0.016	10044	tags=94%, list=82%, signal=494%
GO_NEURON_PROJECTION_GUIDANCE	108	-0.23592	-2.81617	0	0.000889035	0.019	2138	tags=41%, list=17%, signal=49%
GO_CELL_CYCLE_PHASE_TRANSITION	235	-0.157932	-2.80274	0	0.000971533	0.022	6634	tags=69%, list=54%, signal=148%
GO_DNA_DEPENDENT_ATPASE_ACTIVITY	76	-0.255116	-2.59204	0	0.00519252	0.024	7410	tags=86%, list=60%, signal=213%
GO_REGULATION_OF_SYNAPSE_STRUCTURE_OR_ACTIVITY	118	-0.218922	-2.77966	0	0.00117251	0.028	5366	tags=65%, list=44%, signal=115%
GO_NEURON_PROJECTION_MORPHOGENESIS	225	-0.159642	-2.75589	0	0.00139454	0.035	2887	tags=39%, list=23%, signal=50%
GO_POSITIVE_REGULATION_OF_CELL_CYCLE_PROCESS	193	-0.168625	-2.75561	0	0.00132813	0.035	6251	tags=67%, list=51%, signal=135%
GO_CONDENSED_NUCLEAR_CHROMOSOME	64	-0.2637	-2.47511	0	0.00526081	0.046	3697	tags=56%, list=30%, signal=80%
