# Supplementary material for: Proteogenomics and Hi-C reveal transcriptional dysregulation in high hyperdiploid childhood acute lymphoblastic leukemia
Source: Nat Commun. 2019 Apr 3;10:1519. doi: 10.1038/s41467-019-09469-3 (PMC6447538; doi:10.1038/s41467-019-09469-3)
Supplement: Supplementary file 14 — Supplementary Data 11 [file 41467_2019_9469_MOESM14_ESM.xlsx]

## Sheet: ST11
Supplementary Data 11. Enriched gene sets in high hyperdiploid vs ETV6/RUNX1-positive acute lymphoblastic leukemias based on oligo(dT) RNA-seq data
Gene set	SIZE	ES	NES	NOM p-val	FDR q-val	FWER p-val	RANK AT MAX	LEADING EDGE
GO_RIBOSOME_BIOGENESIS	296	0.250706	4.99918	0	0	0	7425	tags=83%, list=59%, signal=199%
GO_RIBONUCLEOPROTEIN_COMPLEX_BIOGENESIS	418	0.212125	4.8489	0	0	0	8805	tags=90%, list=70%, signal=291%
GO_NCRNA_PROCESSING	365	0.215575	4.75455	0	0	0	7990	tags=84%, list=63%, signal=224%
GO_RRNA_METABOLIC_PROCESS	247	0.25014	4.56093	0	0	0	7516	tags=84%, list=60%, signal=205%
GO_NCRNA_METABOLIC_PROCESS	489	0.182188	4.55989	0	0	0	8353	tags=84%, list=66%, signal=239%
GO_AMIDE_BIOSYNTHETIC_PROCESS	450	0.159833	3.85161	0	0	0	8525	tags=83%, list=68%, signal=248%
GO_PEPTIDE_METABOLIC_PROCESS	485	0.150725	3.79118	0	0	0	8301	tags=80%, list=66%, signal=227%
GO_TRANSLATIONAL_INITIATION	141	0.259331	3.544	0	0	0	8649	tags=94%, list=69%, signal=298%
GO_PROTEIN_LOCALIZATION_TO_ENDOPLASMIC_RETICULUM	117	0.265701	3.28674	0	0	0	8632	tags=95%, list=69%, signal=299%
GO_RIBOSOME	209	0.250487	4.2095	0	0	0	7924	tags=88%, list=63%, signal=232%
GO_RIBOSOMAL_SUBUNIT	156	0.274457	4.00973	0	0	0	8372	tags=94%, list=66%, signal=276%
GO_CYTOSOLIC_RIBOSOME	104	0.314549	3.76152	0	0	0	8301	tags=97%, list=66%, signal=283%
GO_CYTOSOLIC_PART	196	0.195806	3.20695	0	0	0	8302	tags=85%, list=66%, signal=246%
GO_LARGE_RIBOSOMAL_SUBUNIT	89	0.282604	3.13651	0	0	0	8210	tags=93%, list=65%, signal=266%
GO_ORGANELLE_INNER_MEMBRANE	439	0.130278	3.09005	0	0	0	9030	tags=84%, list=72%, signal=287%
GO_CYTOSOLIC_LARGE_RIBOSOMAL_SUBUNIT	56	0.349577	3.07442	0	0	0	8210	tags=100%, list=65%, signal=286%
GO_STRUCTURAL_CONSTITUENT_OF_RIBOSOME	191	0.194243	3.05415	0	0	0	8931	tags=90%, list=71%, signal=305%
KEGG_RIBOSOME	85	0.319424	3.44827	0	0	0	8301	tags=98%, list=66%, signal=285%
REACTOME_3_UTR_MEDIATED_TRANSLATIONAL_REGULATION	104	0.307438	3.71125	0	0	0	8632	tags=99%, list=69%, signal=312%
REACTOME_TRANSLATION	144	0.267614	3.70572	0	0	0	8649	tags=95%, list=69%, signal=300%
REACTOME_METABOLISM_OF_RNA	252	0.199458	3.62443	0	0	0	8632	tags=88%, list=69%, signal=274%
REACTOME_INFLUENZA_VIRAL_RNA_TRANSCRIPTION_AND_REPLICATION	100	0.298948	3.5026	0	0	0	8732	tags=99%, list=69%, signal=320%
REACTOME_INFLUENZA_LIFE_CYCLE	134	0.257554	3.47972	0	0	0	8632	tags=94%, list=69%, signal=296%
REACTOME_PEPTIDE_CHAIN_ELONGATION	84	0.319116	3.46275	0	0	0	8301	tags=98%, list=66%, signal=284%
REACTOME_SRP_DEPENDENT_COTRANSLATIONAL_PROTEIN_TARGETING_TO_MEMBRANE	107	0.277736	3.32967	0	0	0	8301	tags=93%, list=66%, signal=272%
REACTOME_METABOLISM_OF_MRNA	207	0.194299	3.26069	0	0	0	8361	tags=86%, list=66%, signal=250%
REACTOME_METABOLISM_OF_PROTEINS	375	0.139621	3.05242	0	0	0	8301	tags=79%, list=66%, signal=226%
REACTOME_NONSENSE_MEDIATED_DECAY_ENHANCED_BY_THE_EXON_JUNCTION_COMPLEX	105	0.259536	3.02859	0	0	0	8632	tags=94%, list=69%, signal=297%
GO_MITOCHONDRIAL_MATRIX	363	0.135075	2.93503	0	0.00011413	0.001	8547	tags=81%, list=68%, signal=245%
REACTOME_INTERFERON_ALPHA_BETA_SIGNALING	47	0.347371	2.82702	0	7.17378e-05	0.001	5287	tags=77%, list=42%, signal=132%
GO_MULTI_ORGANISM_METABOLIC_PROCESS	136	0.236183	3.16268	0	0.000209775	0.002	8632	tags=92%, list=69%, signal=289%
GO_MITOCHONDRIAL_MEMBRANE_PART	149	0.195114	2.83557	0	0.000204528	0.002	9066	tags=91%, list=72%, signal=322%
GO_HEMOGLOBIN_COMPLEX	10	0.731294	2.79561	0	0.000184075	0.002	2131	tags=90%, list=17%, signal=108%
GO_ESTABLISHMENT_OF_PROTEIN_LOCALIZATION_TO_ENDOPLASMIC_RETICULUM	102	0.274392	3.15987	0	0.00028473	0.003	8301	tags=93%, list=66%, signal=271%
GO_MITOCHONDRIAL_PROTEIN_COMPLEX	124	0.212238	2.78183	0	0.000339182	0.004	9337	tags=95%, list=74%, signal=364%
GO_MRNA_PROCESSING	383	0.137176	3.06955	0	0.000433216	0.005	10063	tags=93%, list=80%, signal=450%
GO_SMALL_RIBOSOMAL_SUBUNIT	67	0.286187	2.73103	0	0.000393182	0.005	8632	tags=97%, list=69%, signal=307%
KEGG_OXIDATIVE_PHOSPHORYLATION	102	0.213949	2.5607	0	0.00336879	0.006	9303	tags=95%, list=74%, signal=361%
GO_PRERIBOSOME	58	0.304029	2.68983	0	0.000595886	0.008	7696	tags=91%, list=61%, signal=234%
GO_INNER_MITOCHONDRIAL_MEMBRANE_PROTEIN_COMPLEX	96	0.229722	2.66431	0	0.000553323	0.008	9066	tags=95%, list=72%, signal=336%
GO_NUCLEAR_TRANSCRIBED_MRNA_CATABOLIC_PROCESS_NONSENSE_MEDIATED_DECAY	117	0.240467	3.02104	0	0.00071289	0.009	8301	tags=90%, list=66%, signal=261%
GO_RIBONUCLEOPROTEIN_COMPLEX_SUBUNIT_ORGANIZATION	182	0.1923	3.01435	0	0.000661969	0.009	9445	tags=94%, list=75%, signal=370%
GO_OXYGEN_TRANSPORT	11	0.740451	2.9911	0	0.000617838	0.009	2131	tags=91%, list=17%, signal=109%
GO_RNA_CATABOLIC_PROCESS	215	0.173287	2.89596	0	0.000771773	0.012	8632	tags=86%, list=69%, signal=267%
REACTOME_ACTIVATION_OF_THE_MRNA_UPON_BINDING_OF_THE_CAP_BINDING_COMPLEX_AND_EIFS_AND_SUBSEQUENT_BINDING_TO_43S	56	0.297983	2.62453	0	0.000956821	0.013	8632	tags=98%, list=69%, signal=311%
KEGG_CYTOKINE_CYTOKINE_RECEPTOR_INTERACTION	140	0.178231	2.42784	0	0.00812812	0.022	2637	tags=39%, list=21%, signal=48%
GO_SPLICEOSOMAL_COMPLEX	163	0.170067	2.51325	0	0.00163378	0.026	9629	tags=93%, list=76%, signal=391%
GO_RNA_SPLICING_VIA_TRANSESTERIFICATION_REACTIONS	253	0.148069	2.78559	0	0.00175966	0.029	10019	tags=94%, list=80%, signal=451%
GO_RNA_SPLICING	333	0.13282	2.78266	0	0.0016619	0.029	10019	tags=92%, list=80%, signal=440%
KEGG_PARKINSONS_DISEASE	97	0.209503	2.40062	0	0.00869616	0.031	9066	tags=93%, list=72%, signal=329%
GO_CYTOSOLIC_SMALL_RIBOSOMAL_SUBUNIT	43	0.315592	2.48016	0	0.00218196	0.037	8632	tags=100%, list=69%, signal=317%
GO_VIRAL_LIFE_CYCLE	255	0.146228	2.73572	0	0.00239068	0.044	8665	tags=83%, list=69%, signal=261%
GO_ESTABLISHMENT_OF_PROTEIN_LOCALIZATION_TO_ORGANELLE	330	0.128927	2.73156	0	0.00227114	0.044	8951	tags=84%, list=71%, signal=282%
GO_PROTEIN_CATABOLIC_PROCESS	489	0.107859	2.72236	0	0.0023121	0.047	9227	tags=84%, list=73%, signal=301%
GO_NITRIC_OXIDE_METABOLIC_PROCESS	10	0.704863	2.71988	0	0.002207	0.047	3723	tags=100%, list=30%, signal=142%
