# Supplementary material for: Proteogenomics and Hi-C reveal transcriptional dysregulation in high hyperdiploid childhood acute lymphoblastic leukemia
Source: Nat Commun. 2019 Apr 3;10:1519. doi: 10.1038/s41467-019-09469-3 (PMC6447538; doi:10.1038/s41467-019-09469-3)
Supplement: Supplementary file 15 — Supplementary Data 12 [file 41467_2019_9469_MOESM15_ESM.xlsx]

## Sheet: ST12
Supplementary Data 12. Enriched gene sets in ETV6/RUNX1-positive vs high hyperdiploid acute lymphoblastic leukemias based on oligo(dT) RNA-seq data
Gene set	SIZE	ES	NES	NOM p-val	FDR q-val	FWER p-val	RANK AT MAX	LEADING EDGE
GO_G_PROTEIN_COUPLED_RECEPTOR_SIGNALING_PATHWAY	313	-0.17501	-3.58081	0	0	0	2157	tags=34%, list=17%, signal=40%
GO_DISRUPTION_OF_CELLS_OF_OTHER_ORGANISM	16	-0.738571	-3.55472	0	0	0	1731	tags=88%, list=14%, signal=101%
GO_INFLAMMATORY_RESPONSE	299	-0.160442	-3.16503	0	0	0	1398	tags=27%, list=11%, signal=29%
GO_EXTRACELLULAR_MATRIX	177	-0.239577	-3.77159	0	0	0	2078	tags=40%, list=16%, signal=47%
GO_DNA_PACKAGING_COMPLEX	69	-0.339398	-3.25578	0	0	0	3781	tags=64%, list=30%, signal=91%
GO_ANCHORED_COMPONENT_OF_MEMBRANE	69	-0.31682	-3.03841	0	0	0	1691	tags=45%, list=13%, signal=52%
GO_PROTEINACEOUS_EXTRACELLULAR_MATRIX	134	-0.220318	-2.9607	0	0	0	2519	tags=42%, list=20%, signal=52%
GO_SIGNALING_RECEPTOR_ACTIVITY	462	-0.167844	-3.99723	0	0	0	1563	tags=29%, list=12%, signal=31%
GO_CALCIUM_ION_BINDING	357	-0.173327	-3.76307	0	0	0	2078	tags=33%, list=16%, signal=39%
GO_G_PROTEIN_COUPLED_RECEPTOR_ACTIVITY	157	-0.224869	-3.35422	0	0	0	1536	tags=34%, list=12%, signal=39%
KEGG_SYSTEMIC_LUPUS_ERYTHEMATOSUS	90	-0.270521	-3.0557	0	0	0	3755	tags=57%, list=30%, signal=80%
REACTOME_AMYLOIDS	49	-0.417833	-3.43947	0	0	0	3755	tags=71%, list=30%, signal=101%
GO_REGULATION_OF_SYNAPSE_ASSEMBLY	32	-0.461889	-3.14881	0	0.000241007	0.001	2070	tags=63%, list=16%, signal=75%
REACTOME_RNA_POL_I_PROMOTER_OPENING	40	-0.428282	-3.20082	0	0.000597427	0.001	3755	tags=73%, list=30%, signal=103%
REACTOME_GPCR_LIGAND_BINDING	127	-0.229186	-2.98975	0	0.000398284	0.001	2102	tags=39%, list=17%, signal=47%
GO_TAXIS	266	-0.1637	-3.00844	0	0.000386039	0.002	2102	tags=33%, list=17%, signal=38%
GO_REGULATION_OF_SYNAPSE_ORGANIZATION	50	-0.363144	-2.9775	0	0.000646913	0.004	3254	tags=62%, list=26%, signal=83%
GO_PROTEIN_DNA_COMPLEX	127	-0.208275	-2.70737	0	0.00169614	0.008	4941	tags=60%, list=39%, signal=97%
REACTOME_MEIOTIC_RECOMBINATION	58	-0.306783	-2.77669	0	0.00231571	0.008	3755	tags=60%, list=30%, signal=86%
REACTOME_PACKAGING_OF_TELOMERE_ENDS	32	-0.394871	-2.70687	0	0.00253867	0.011	3699	tags=69%, list=29%, signal=97%
GO_CELL_CELL_ADHESION_VIA_PLASMA_MEMBRANE_ADHESION_MOLECULES	79	-0.272136	-2.87053	0	0.0019456	0.014	1856	tags=42%, list=15%, signal=49%
REACTOME_MEIOSIS	82	-0.252345	-2.6824	0	0.00267739	0.014	3755	tags=55%, list=30%, signal=78%
GO_NUCLEAR_NUCLEOSOME	24	-0.452784	-2.63642	0	0.00264686	0.015	3755	tags=75%, list=30%, signal=107%
REACTOME_CELL_CYCLE	370	-0.120322	-2.66984	0	0.00245556	0.015	8265	tags=77%, list=66%, signal=218%
REACTOME_HEMOSTASIS	343	-0.126474	-2.65555	0	0.00243331	0.017	3849	tags=43%, list=31%, signal=60%
GO_POSITIVE_REGULATION_OF_SYNAPSE_ASSEMBLY	25	-0.476662	-2.85287	0	0.00231205	0.019	2070	tags=64%, list=16%, signal=76%
REACTOME_CLASS_A1_RHODOPSIN_LIKE_RECEPTORS	92	-0.233907	-2.5955	0	0.00242138	0.019	1731	tags=37%, list=14%, signal=43%
GO_HEPARIN_BINDING	62	-0.274595	-2.60555	0	0.00563726	0.025	1638	tags=40%, list=13%, signal=46%
REACTOME_SIGNALING_BY_GPCR	271	-0.13639	-2.55517	0	0.00297232	0.026	2131	tags=30%, list=17%, signal=36%
GO_ANCHORED_COMPONENT_OF_PLASMA_MEMBRANE	22	-0.453179	-2.5625	0	0.00422891	0.027	2318	tags=64%, list=18%, signal=78%
GO_GLYCOSAMINOGLYCAN_BINDING	84	-0.238655	-2.6016	0	0.00484054	0.027	2113	tags=40%, list=17%, signal=48%
REACTOME_G2_M_CHECKPOINTS	41	-0.34341	-2.54788	0	0.00302334	0.028	7977	tags=98%, list=63%, signal=265%
GO_CELL_CHEMOTAXIS	97	-0.237062	-2.7748	0	0.00355065	0.032	2102	tags=40%, list=17%, signal=48%
GO_RECEPTOR_COMPLEX	188	-0.156088	-2.51112	0	0.00492435	0.035	1682	tags=29%, list=13%, signal=33%
REACTOME_PEPTIDE_LIGAND_BINDING_RECEPTORS	51	-0.295201	-2.49227	0	0.00403982	0.041	1731	tags=43%, list=14%, signal=50%
GO_MYELOID_LEUKOCYTE_MIGRATION	57	-0.308254	-2.74799	0	0.00435134	0.044	2102	tags=47%, list=17%, signal=57%
GO_REGULATION_OF_SYNAPSE_STRUCTURE_OR_ACTIVITY	120	-0.212743	-2.74774	0	0.00395577	0.044	2070	tags=38%, list=16%, signal=44%
