# Supplementary material for: Proteogenomics and Hi-C reveal transcriptional dysregulation in high hyperdiploid childhood acute lymphoblastic leukemia
Source: Nat Commun. 2019 Apr 3;10:1519. doi: 10.1038/s41467-019-09469-3 (PMC6447538; doi:10.1038/s41467-019-09469-3)
Supplement: Supplementary file 16 — Supplementary Data 13 [file 41467_2019_9469_MOESM16_ESM.xlsx]

## Sheet: ST13
Supplementary Data 13. Hi-C sequencing data
Case	total reads	unique valid tags	TAD_number	TAD_average_length (bp)	boundaries number	Number of overlapped boundaries between leukemia samples and cell linea	Fraction of overlapped boundaries between leukemia samples and cell linea	bound by the insulator protein CTCFb	bound by the insulator protein RAD21c	bound by CTCF and RAD21
ETV6/RUNX1_6	799073552	229217960	3483	726292	4347	3117	0.717046	3755 / 86.38%	3455 / 79.48%	3438 / 79.09%
ETV6/RUNX1_41	804732730	319634311	3576	724547	4225	3146	0.744615	3676 / 87.01%	3401 / 80.50%	3386 / 80.14%
HeH_9	812778809	302548808	3341	752862	4129	3024	0.732381	3534 / 85.59%	3263 / 79.03%	3248 / 78.66%
HeH_10	785004048	230833554	2965	843753	3853	2688	0.697638	3256 / 84.51%	2961 / 76.85%	2953 / 76.64%
HeH_42	803222486	283504248	3960	644322	4659	3488	0.748659	4078 / 87.53%	3812 / 81.82%	3796 / 81.48%
HeH_48	794859422	264227875	3372	746147	4166	3138	0.753241	3637 / 87.30%	3402 / 81.66%	3388 / 81.33%
aGEO accession number GSE63525, https://www.ncbi.nlm.nih.gov/geo/download/?acc=GSE63525&format=file&file=GSE63525%5FGM12878%5Fprimary%2Breplicate%5FArrowhead%5Fdomainlist%2Etxt%2Egz
bTAD boundaries containing CTCF binding sites (within ±50kb around the boundary sites) downloaded from wgEncodeAwgTfbsSydhGm12878Ctcfsc15914c20UniPk.narrowPeak, wgEncodeAwgTfbsBroadGm12878CtcfUniPk.narrowPeak, wgEncodeAwgTfbsUtaGm12878CtcfUniPk.narrowPeak, wgEncodeAwgTfbsUwGm12878CtcfUniPk.narrowPeak
cTAD boundaries containing RAD21 binding sites (within ±50kb around the boundary sites) downloaded from wgEncodeAwgTfbsSydhGm12878Rad21IggrabUniPk.narrowPeak, RAD21_wgEncodeAwgTfbsHaibGm12878Rad21V0416101UniPk.narrowPeak
