# Supplementary material for: Proteogenomics and Hi-C reveal transcriptional dysregulation in high hyperdiploid childhood acute lymphoblastic leukemia
Source: Nat Commun. 2019 Apr 3;10:1519. doi: 10.1038/s41467-019-09469-3 (PMC6447538; doi:10.1038/s41467-019-09469-3)
Supplement: Supplementary file 17 — Supplementary Data 14 [file 41467_2019_9469_MOESM17_ESM.xlsx]

## Sheet: ST14
Supplementary Data 14. Topologically associated domain boundaries lost based on Hi-C
Chromosome	Start position	End position	CTCF and RAD21 binding sitea	ETV6/RUNX1_6	ETV6/RUNX1_41	HeH_9	HeH_10	HeH_42	HeH_48	Genes located within 500 kb upstream or downstrem of boundary site	Genes located within 1000 kb upstream or downstrem of boundary site
chr1	61925000	61950000	yes	Y	Y	Y	Y	N	N	NFIA,TM2D1,INADL,L1TD1,KANK4,USP1	NFIA,TM2D1,INADL,L1TD1,KANK4,USP1,ANGPTL3,DOCK7,ATG4C
chr1	68925000	68975000	yes	Y	Y	Y	Y	N	N	RPE65,DEPDC1	DIRAS3,WLS,RPE65,DEPDC1,LRRC7
chr1	75700000	75750000	yes	Y	Y	Y	Y	N	N	SLC44A5,ACADM,RABGGTB,MSH4,ASB17,ST6GALNAC3	CRYZ,TYW3,LHX8,SLC44A5,ACADM,RABGGTB,MSH4,ASB17,ST6GALNAC3
chr1	156625000	156675000	yes	Y	Y	W	Y	N	N	LMNA,SEMA4A,SLC25A44,PMF1-BGLAP,PMF1,BGLAP,PAQR6,SMG5,TMEM79,GLMP,VHLL,CCT3,TSACC,RHBG,C1orf61,MEF2D,IQGAP3,TTC24,APOA1BP,GPATCH4,AL365181.2,HAPLN2,BCAN,NES,CRABP2,ISG20L2,RRNAD1,MRPL24,HDGF,PRCC,SH2D2A,NTRK1,INSRR,PEAR1,LRRC71,ARHGEF11,ETV3L,ETV3	YY1AP1,DAP3,GON4L,SYT11,RIT1,KIAA0907,RXFP4,ARHGEF2,SSR2,UBQLN4,LAMTOR2,RAB25,MEX3A,LMNA,SEMA4A,SLC25A44,PMF1,PMF1-BGLAP,BGLAP,PAQR6,SMG5,TMEM79,GLMP,VHLL,TSACC,CCT3,RHBG,C1orf61,MEF2D,IQGAP3,TTC24,APOA1BP,AL365181.2,GPATCH4,HAPLN2,BCAN,NES,CRABP2,ISG20L2,RRNAD1,MRPL24,HDGF,PRCC,SH2D2A,INSRR,NTRK1,PEAR1,LRRC71,ARHGEF11,ETV3L,ETV3,FCRL5,FCRL4
chr1	164750000	164775000	yes	Y	Y	Y	Y	N	W	PBX1,LMX1A	PBX1,LMX1A,RXRG,LRRC52,MGST3,ALDH9A1,TMCO1
chr1	177150000	177175000	yes	Y	Y	Y	Y	Y	W	PAPPA2,ASTN1,BRINP2	RFWD2,PAPPA2,ASTN1,BRINP2,SEC16B,RASAL2
chr1	193150000	193175000	yes	Y	Y	Y	Y	N	N	RGS13,RGS2,UCHL5,TROVE2,GLRX2,CDC73,B3GALT2	RGS18,RGS21,RGS1,RGS13,RGS2,TROVE2,UCHL5,GLRX2,CDC73,B3GALT2
chr1	194750000	194775000	yes	Y	Y	Y	Y	W	Y
chr2	66650000	66675000	yes	Y	Y	Y	Y	Y	N	MEIS1	MEIS1,ETAA1
chr2	79450000	79475000	yes	Y	Y	Y	Y	W	Y	REG3G,REG1B,REG1A,REG3A,CTNNA2	REG3G,REG1B,REG1A,REG3A,CTNNA2,LRRTM1
chr2	80100000	80125000	yes	Y	Y	Y	Y	N	Y	CTNNA2,LRRTM1	REG1A,REG3A,CTNNA2,LRRTM1
chr2	222825000	222850000	yes	Y	Y	Y	Y	N	N	SGPP2,FARSB,MOGAT1,ACSL3,KCNE4	CCDC140,PAX3,SGPP2,FARSB,MOGAT1,ACSL3,KCNE4,SCG2,AP1S3
chr2	229500000	229525000	yes	Y	Y	Y	Y	Y	Y	PID1,DNER,TRIP12,FBXO36	PID1,DNER,TRIP12,FBXO36,SLC16A14,SP110,SP140,SP140L,SP100
chr2	236000000	236075000	yes	Y	Y	Y	Y	N	Y	AGAP1,GBX2,ASB18,IQCA1,ACKR3	AGAP1,GBX2,ASB18,IQCA1,ACKR3
chr3	34725000	34750000	yes	Y	Y	Y	Y	Y	Y	ARPP21	PDCD6IP,ARPP21
chr3	35825000	35850000	no	Y	Y	Y	Y	Y	Y		ARPP21,STAC,DCLK3
chr3	55425000	55500000	yes	Y	Y	Y	Y	N	Y	CACNA2D3,LRTM1,WNT5A,ERC2	LRTM1,WNT5A,ERC2
chr3	59050000	59075000	yes	Y	Y	Y	Y	N	N	FAM107A,FAM3D,C3orf67	DNASE1L3,ABHD6,RPP14,PXK,PDHB,KCTD6,ACOX2,FAM107A,FAM3D,C3orf67
chr3	61400000	61450000	yes	Y	Y	Y	Y	N	W	FHIT,PTPRG	FHIT,PTPRG,C3orf14,FEZF2
chr3	78700000	78725000	yes	Y	Y	Y	Y	N	Y	ROBO1	ROBO1
chr3	114250000	114275000	yes	Y	Y	Y	W	N	N	ATP6V1A,GRAMD1C,ZDHHC23,KIAA1407,QTRTD1,DRD3,ZNF80,TIGIT,ZBTB20	CFAP44,SPICE1,SIDT1,KIAA2018,NAA50,ATP6V1A,GRAMD1C,ZDHHC23,KIAA1407,QTRTD1,DRD3,ZNF80,TIGIT,AC069063.1,AC069063.2,ZBTB20
chr3	131750000	131775000	yes	Y	Y	Y	Y	N	Y	NEK11,NUDT16,MRPL3,CPNE4	AC055733.1,ATP2C1,ASTE1,NEK11,NUDT16,MRPL3,CPNE4,ACPP,DNAJC13,ACKR4,UBA5,ACAD11,NPHP3
chr3	139100000	139150000	yes	Y	Y	Y	Y	Y	W	FAIM,PIK3CB,FOXL2,FOXL2NB,PRR23A,MRPS22,PRR23B,PRR23C,COPB2,RBP2,RBP1,NMNAT3	DZIP1L,A4GNT,DBR1,ARMC8,NME9,MRAS,ESYT3,CEP70,FAIM,PIK3CB,FOXL2,FOXL2NB,MRPS22,PRR23A,PRR23B,PRR23C,COPB2,RBP2,RBP1,NMNAT3,CLSTN2
chr3	161350000	161375000	yes	Y	Y	Y	Y	N	W	PPM1L,B3GALNT1,NMD3,SPTSSB,OTOL1	SMC4,IFT80,TRIM59,KPNA4,ARL14,PPM1L,B3GALNT1,NMD3,SPTSSB,OTOL1
chr3	165000000	165025000	yes	Y	Y	Y	Y	N	N	SI,SLITRK3	SI,SLITRK3,BCHE
chr3	168600000	168625000	yes	Y	Y	Y	Y	N	W	MECOM	WDR49,PDCD10,SERPINI1,GOLIM4,MECOM,AC074033.1
chr3	181425000	181450000	yes	Y	Y	W	Y	N	W	FXR1,DNAJC19,SOX2	TTC14,CCDC39,FXR1,DNAJC19,SOX2
chr4	25750000	25775000	yes	Y	Y	Y	W	N	N	PI4K2B,ZCCHC4,ANAPC4,SLC34A2,SEL1L3,SMIM20,RBPJ	SOD3,CCDC149,LGI2,SEPSECS,PI4K2B,ZCCHC4,ANAPC4,SLC34A2,SEL1L3,SMIM20,RBPJ,CCKAR,TBC1D19
chr4	42275000	42325000	yes	Y	Y	W	Y	N	W	TMEM33,DCAF4L1,SLC30A9,BEND4,SHISA3,ATP8A1	LIMCH1,PHOX2B,TMEM33,DCAF4L1,SLC30A9,BEND4,SHISA3,ATP8A1,GRXCR1
chr4	91250000	91275000	yes	Y	Y	Y	Y	N	N	CCSER1
chr4	95125000	95200000	yes	Y	Y	Y	Y	N	N	PDLIM5,BMPR1B,UNC5C	SMARCAD1,HPGDS,PDLIM5,BMPR1B,UNC5C,PDHA2
chr4	96050000	96100000	yes	Y	Y	Y	Y	N	N	PDHA2	UNC5C,PDHA2
chr4	107225000	107250000	yes	Y	Y	W	Y	Y	W	DKK2,PAPSS1	AIMP1,TBCK,DKK2,PAPSS1,SGMS2,CYP2U1,HADH,LEF1
chr4	131950000	132025000	yes	Y	Y	W	W	W	W
chr4	138750000	138775000	yes	Y	Y	Y	Y	N	Y	CCRN4L,ELF2,MGARP,NDUFC1	SLC7A11,CCRN4L,ELF2,MGARP,NAA15,NDUFC1,RAB33B,SETD7,MGST2
chr4	150750000	150775000	yes	Y	Y	Y	Y	N	N	DCLK2,LRBA,MAB21L2,RPS3A,SH3D19	DCLK2,MAB21L2,LRBA,RPS3A,SH3D19,PRSS48,FAM160A1,GATB
chr4	158100000	158125000	yes	Y	Y	Y	Y	Y	Y	FAM198B,TMEM144,RXFP1	GRIA2,FAM198B,TMEM144,RXFP1,C4orf46,ETFDH,PPID,FNIP2,C4orf45
chr4	164500000	164525000	yes	N	N	Y	Y	N	Y	MARCH1,APELA,TRIM61,FAM218A	MARCH1,APELA,FAM218A,TRIM61,TRIM60,TMEM192,KLHL2,MSMO1,CPE
chr4	190150000	190175000	yes	Y	Y	Y	Y	N	Y	FRG1,FRG2,DUX4	FRG1,FRG2,DUX4
chr5	5000000	5025000	yes	Y	Y	Y	Y	N	N	ADAMTS16,ICE1	ADAMTS16,ICE1
chr5	28500000	28525000	yes	Y	Y	Y	Y	N	Y
chr5	66125000	66175000	yes	Y	Y	W	Y	N	W	TRIM23,TRAPPC13,CTC-534A2.2,SGTB,NLN,ERBB2IP,SREK1,MAST4	ADAMTS6,CENPK,PPWD1,TRIM23,CTC-534A2.2,TRAPPC13,SGTB,NLN,ERBB2IP,SREK1,MAST4
chr5	82000000	82025000	no	Y	Y	Y	Y	W	N	SSBP2,ATG10,RPS23,ATP6AP1L	CKMT2,ZCCHC9,ACOT12,SSBP2,ATG10,RPS23,ATP6AP1L
chr5	88750000	88775000	yes	N	N	Y	W	W	Y	TMEM161B,MEF2C	TMEM161B,MEF2C
chr5	110500000	110525000	yes	Y	Y	Y	W	Y	Y	TMEM232,SLC25A46	MAN2A1,TMEM232,SLC25A46,TSLP,WDR36,CAMK4,STARD4
chr5	123675000	123700000	yes	Y	Y	W	Y	N	Y	PRDM6,CEP120,CSNK1G3	SNX2,SNX24,PPIC,PRDM6,CEP120,CSNK1G3
chr5	123975000	124025000	yes	Y	Y	Y	Y	Y	W	CSNK1G3	PPIC,PRDM6,CEP120,CSNK1G3,ZNF608
chr5	167000000	167025000	yes	Y	Y	W	Y	Y	Y	TENM2	TENM2
chr5	168750000	168775000	yes	Y	Y	Y	Y	N	N	TENM2,WWC1,RARS,FBLL1,PANK3,SLIT3	WWC1,RARS,FBLL1,PANK3,SLIT3,SPDL1,DOCK2
chr5	173500000	173525000	yes	Y	Y	Y	Y	Y	N	ATP6V0E1,CREBRF,BNIP1,NKX2-5,STC2,BOD1,CPEB4,C5orf47	NEURL1B,DUSP1,ERGIC1,RPL26L1,ATP6V0E1,CREBRF,BNIP1,NKX2-5,STC2,BOD1,CPEB4,C5orf47,HMP19
chr6	8925000	8950000	yes	Y	Y	W	Y	Y	W	SLC35B3	BLOC1S5,EEF1E1,SLC35B3,OFCC1
chr6	40500000	40525000	yes	Y	Y	Y	W	Y	Y	LRFN2	KIF6,DAAM2,MOCS1,LRFN2,UNC5CL,TSPO2,APOBEC2,OARD1,NFYA,TREML1,TREM2,TREML2,TREML4,TREM1,NCR2
chr6	93500000	93525000	yes	N	W	Y	Y	Y	Y	EPHA7	EPHA7
chr6	125125000	125150000	yes	Y	Y	Y	Y	N	N	NKAIN2,RNF217,TPD52L1,HDDC2	RNF217,TPD52L1,HDDC2,HEY2,NCOA7,HINT3,TRMT11
chr6	129050000	129075000	yes	Y	Y	Y	Y	Y	Y	LAMA2	PTPRK,LAMA2,ARHGAP18,TMEM244,L3MBTL3
chr6	133525000	133550000	yes	Y	Y	Y	Y	N	N	EYA4,TCF21,TBPL1,SLC2A12	TAAR9,TAAR8,TAAR6,TAAR5,TAAR2,TAAR1,VNN1,VNN3,VNN2,SLC18B1,RPS12,EYA4,TCF21,TBPL1,SLC2A12,SGK1
chr6	133925000	133950000	yes	Y	Y	Y	Y	N	N	EYA4,TCF21,TBPL1,SLC2A12,SGK1	EYA4,TCF21,TBPL1,SLC2A12,SGK1
chr6	160500000	160525000	yes	Y	Y	Y	W	N	N	IGF2R,SLC22A1,SLC22A2,SLC22A3,LPA,PLG,MAP3K4	SOD2,WTAP,ACAT2,TCP1,MRPL18,PNLDC1,MAS1,IGF2R,SLC22A1,SLC22A2,SLC22A3,LPA,PLG,MAP3K4,AGPAT4
chr7	21000000	21025000	yes	Y	Y	Y	W	N	N	ABCB5,SP8,SP4	MACC1,ITGB8,ABCB5,SP8,SP4,DNAH11,CDCA7L
chr7	78925000	78950000	yes	Y	Y	Y	Y	N	N	MAGI2	MAGI2
chr7	85100000	85200000	yes	Y	Y	Y	Y	N	N	SEMA3D	SEMA3A,SEMA3D
chr7	115750000	115775000	yes	Y	Y	Y	W	W	W	TFEC,TES,AC073130.2	MDFIC,TFEC,TES,AC073130.2,CAV2,CAV1,MET
chr7	118750000	118775000	yes	Y	Y	Y	Y	W	W		CTTNBP2,LSM8,ANKRD7
chr7	119900000	119950000	yes	Y	Y	Y	Y	Y	Y	KCND2	KCND2,TSPAN12
chr7	156275000	156300000	yes	Y	Y	W	Y	Y	Y	RBM33,SHH,RNF32,LMBR1	INSIG1,BLACE,EN2,CNPY1,RBM33,SHH,RNF32,LMBR1,NOM1,MNX1,UBE3C
chr8	4900000	4925000	yes	Y	Y	W	Y	N	W	CSMD1	CSMD1
chr8	12750000	12775000	yes	Y	Y	Y	Y	N	Y	DEFB130,FAM86B2,LONRF1,KIAA1456,DLC1	NEIL2,FDFT1,CTSB,DEFB136,DEFB135,DEFB134,DEFB130B,ZNF705D,USP17L7,USP17L2,FAM86B1,DEFB130A,FAM86B2,LONRF1,KIAA1456,DLC1,C8orf48
chr8	13500000	13525000	yes	Y	Y	Y	Y	N	W	KIAA1456,DLC1,C8orf48	LONRF1,KIAA1456,DLC1,C8orf48
chr8	56250000	56275000	yes	Y	Y	Y	W	N	N	TMEM68,TGS1,LYN,RPS20,MOS,PLAG1,CHCHD7,SDR16C5,PENK	TMEM68,TGS1,LYN,RPS20,MOS,PLAG1,CHCHD7,SDR16C5,PENK,IMPAD1
chr8	84725000	84750000	yes	W	N	Y	Y	W	Y	RALYL,LRRCC1,E2F5,C8orf59,CA13	RALYL,LRRCC1,E2F5,C8orf59,CA13,CA1,CA3,CA2
chr8	105500000	105525000	yes	N	N	Y	Y	Y	W	ZFPM2	LRP12,ZFPM2
chr8	113750000	113775000	yes	W	N	Y	Y	Y	Y	CSMD3	CSMD3
chr8	114500000	114525000	yes	W	N	Y	W	Y	Y
chr8	115250000	115275000	yes	W	N	Y	Y	Y	Y	TRPS1	TRPS1
chr8	139150000	139175000	yes	W	N	W	Y	Y	Y	COL22A1,KCNK9	FAM135B,COL22A1,KCNK9
chr9	4300000	4350000	yes	Y	Y	W	Y	N	W	GLIS3,SLC1A1,SPATA6L,PPAPDC2,CDC37L1,AK3,RCL1	AL365202.1,RFX3,GLIS3,SLC1A1,PPAPDC2,SPATA6L,CDC37L1,AK3,RCL1,JAK2,INSL6,INSL4,RLN2,RLN1
chr9	8875000	8900000	yes	Y	Y	Y	Y	N	W	PTPRD
chr9	13125000	13150000	yes	Y	Y	Y	Y	W	Y	TYRP1,LURAP1L,MPDZ	TYRP1,LURAP1L,MPDZ
chr9	20350000	20400000	yes	Y	Y	W	Y	N	W	MLLT3,FOCAD	RPS6,ACER2,SLC24A2,MLLT3,FOCAD,PTPLAD2,IFNB1,IFNW1,IFNA21,IFNA4,IFNA7,IFNA10,IFNA16,IFNA17,IFNA14,IFNA5,KLHL9,IFNA6,IFNA13,IFNA2
chr9	78525000	78575000	yes	Y	Y	Y	Y	N	W	GNAQ,CEP78,PSAT1	GNA14,GNAQ,CEP78,PSAT1,TLE4
chr9	108500000	108525000	yes	Y	Y	Y	Y	N	N	ACTL7B,ACTL7A,IKBKAP,FAM206A,CTNNAL1,TMEM245	ACTL7B,ACTL7A,IKBKAP,FAM206A,CTNNAL1,TMEM245,FRRS1L,EPB41L4B,PTPN3
chr9	118500000	118525000	yes	Y	Y	Y	Y	N	N	BRINP1	TLR4,BRINP1
chr9	119475000	119500000	yes	Y	Y	Y	Y	N	N	CDK5RAP2,MEGF9,FBXW2,PSMD5,PHF19	BRINP1
chr9	120350000	120375000	yes	Y	Y	W	Y	N	N		BRINP1,CDK5RAP2,MEGF9,FBXW2,PSMD5,PHF19,TRAF1,C5,CNTRL,RAB14,GSN,STOM
chr9	122750000	122775000	yes	Y	Y	Y	Y	N	Y	RBM18,MRRF,PTGS1,OR1J1,OR1J2,OR1J4,OR1N1,OR1N2,OR1L8,OR1Q1,OR1B1,OR1L1,OR1L3,OR1L4,OR1L6,OR5C1,PDCL,OR1K1,RC3H2,ZBTB6,ZBTB26,RABGAP1,GPR21,STRBP	TTLL11,NDUFA8,MORN5,LHX6,MRRF,RBM18,PTGS1,OR1J1,OR1J2,OR1J4,OR1N1,OR1N2,OR1L8,OR1Q1,OR1B1,OR1L1,OR1L3,OR1L4,OR1L6,OR5C1,OR1K1,PDCL,RC3H2,ZBTB6,ZBTB26,RABGAP1,GPR21,STRBP,CRB2
chr10	20150000	20175000	yes	Y	Y	Y	Y	Y	Y	MALRD1,PLXDC2	PLXDC2,C10orf113,NEBL
chr10	21000000	21025000	yes	Y	Y	Y	Y	Y	Y	NEBL,C10orf113,CASC10,SKIDA1	C10orf113,NEBL,CASC10,SKIDA1,MLLT10,DNAJC1
chr10	107500000	107525000	yes	Y	Y	Y	Y	Y	Y	SORCS1	SORCS1
chr10	124000000	124025000	yes	Y	Y	Y	W	N	Y	GPR26,CPXM2,CHST15,OAT,NKX1-2,LHPP	IKZF5,ACADSB,HMX3,HMX2,BUB3,GPR26,CPXM2,CHST15,OAT,NKX1-2,LHPP,FAM53B,METTL10,FAM175B,ZRANB1
chr11	29425000	29450000	yes	Y	Y	Y	Y	N	N		KCNA4,FSHB,ARL14EP
chr11	81250000	81275000	yes	Y	Y	Y	Y	N	N
chr11	129250000	129300000	yes	Y	Y	Y	Y	N	Y	FLI1,KCNJ1,KCNJ5,C11orf45,TP53AIP1,ARHGAP32,BARX2	ETS1,FLI1,KCNJ1,KCNJ5,C11orf45,TP53AIP1,ARHGAP32,BARX2,TMEM45B,NFRKB,PRDM10,APLP2,ST14
chr11	131500000	131525000	yes	Y	Y	Y	Y	N	N	NTM	SNX19,NTM
chr11	133750000	133825000	yes	Y	Y	W	Y	N	N	OPCML,SPATA19,IGSF9B,JAM3,NCAPD3,VPS26B,THYN1,ACAD8,GLB1L3	OPCML,SPATA19,IGSF9B,JAM3,NCAPD3,VPS26B,THYN1,ACAD8,GLB1L3,GLB1L2,B3GAT1
chr12	79800000	79850000	yes	Y	Y	W	Y	N	N	SYT1,PAWR,PPP1R12A,OTOGL	SYT1,PAWR,PPP1R12A,OTOGL,PTPRQ,MYF6,MYF5
chr12	98400000	98425000	yes	Y	Y	Y	Y	Y	Y	TMPO,SLC25A3,IKBIP,APAF1,ANKS1B	TMPO,SLC25A3,IKBIP,APAF1
chr13	26150000	26175000	yes	Y	Y	Y	Y	Y	N	ATP8A2,SHISA2,RNF6,CDK8,WASF3	AMER2,MTMR6,NUPL1,ATP8A2,SHISA2,RNF6,CDK8,WASF3,GPR12,USP12
chr13	33275000	33300000	yes	Y	Y	W	Y	N	Y	PDS5B,KL,STARD13	ZAR1L,BRCA2,N4BP2L1,N4BP2L2,PDS5B,KL,STARD13,RFC3
chr13	67250000	67275000	yes	Y	Y	Y	Y	Y	Y	PCDH9	PCDH9
chr13	71175000	71225000	yes	Y	Y	Y	W	N	W	DACH1	DACH1
chr13	74250000	74275000	yes	Y	Y	Y	W	N	N	KLF12	KLF12
chr13	82450000	82475000	yes	Y	Y	Y	Y	N	W
chr13	92475000	92500000	yes	Y	Y	Y	Y	N	Y	GPC5	GPC6
chr13	102175000	102200000	yes	Y	Y	Y	Y	N	N	ITGBL1,FGF14,TPP2,METTL21C	NALCN,ITGBL1,FGF14,TPP2,METTL21C,CCDC168,TEX30,KDELC1,BIVM,BIVM-ERCC5,ERCC5,SLC10A2
chr13	102400000	102425000	yes	Y	Y	Y	Y	N	N	FGF14,TPP2,METTL21C,CCDC168,TEX30,KDELC1,BIVM,BIVM-ERCC5,ERCC5	NALCN,ITGBL1,FGF14,TPP2,METTL21C,CCDC168,TEX30,KDELC1,BIVM,BIVM-ERCC5,ERCC5,SLC10A2
chr13	107275000	107325000	yes	Y	Y	W	Y	N	W	FAM155A	EFNB2,ARGLU1,FAM155A,LIG4,ABHD13,TNFSF13B
chr14	26350000	26375000	no	Y	Y	W	Y	W	N	NOVA1	NOVA1
chr14	30025000	30050000	yes	Y	Y	Y	Y	N	W	PRKD1	PRKD1,G2E3,SCFD1,COCH,AP4S1,STRN3
chr14	34250000	34275000	yes	Y	Y	Y	Y	N	N	NPAS3,EGLN3,SPTSSA,EAPP,SNX6,CFL2,BAZ1A	EGLN3,SPTSSA,EAPP,SNX6,CFL2,BAZ1A,SRP54,FAM177A1,PPP2R3C,KIAA0391
chr14	37050000	37075000	yes	W	N	W	W	Y	W	NKX2-8,PAX9,SLC25A21,MIPOL1	MBIP,SFTA3,NKX2-1,NKX2-8,PAX9,SLC25A21,MIPOL1,FOXA1,TTC6
chr14	86500000	86525000	yes	Y	Y	Y	N	N	Y		FLRT2
chr14	86525000	86550000	yes	Y	Y	Y	Y	N	Y		FLRT2
chr14	98450000	98475000	yes	Y	Y	Y	Y	N	W	C14orf177	C14orf177,BCL11B
chr15	27100000	27150000	yes	Y	Y	Y	Y	W	W	GABRB3,GABRA5,GABRG3	GABRB3,GABRA5,GABRG3,OCA2
chr15	54075000	54100000	yes	Y	Y	Y	W	N	W	WDR72,UNC13C	WDR72,UNC13C
chr15	61250000	61275000	yes	Y	Y	W	Y	N	W	RORA	ANXA2,ICE2,RORA,VPS13C,C2CD4A,C2CD4B
chr15	62625000	62700000	yes	Y	Y	Y	Y	N	Y	C2CD4B,TLN2,TPM1,LACTB,RPS27L,RAB8B	VPS13C,C2CD4A,C2CD4B,TLN2,TPM1,LACTB,RPS27L,RAB8B,APH1B,CA12,USP3,FBXL22
chr15	71350000	71375000	yes	W	N	Y	N	Y	Y	LARP6,LRRC49,THAP10,THSD4,CT62,NR2E3,MYO9A	UACA,LARP6,LRRC49,THAP10,THSD4,CT62,NR2E3,SENP8,MYO9A,GRAMD2,PKM,PARP6,CELF6
chr15	100900000	100925000	yes	Y	Y	Y	Y	N	Y	CERS3,LINS,ASB7,AC087762.1,ALDH1A3,LRRK1,CHSY1,VIMP,SNRPA1,PCSK6	ADAMTS17,CERS3,LINS,ASB7,AC087762.1,ALDH1A3,LRRK1,CHSY1,VIMP,SNRPA1,PCSK6,TM2D3,TARSL2,OR4F6,OR4F15,OR4F4
chr16	8250000	8275000	yes	Y	Y	Y	Y	N	Y	TMEM114,METTL22,ABAT	RBFOX1,TMEM114,METTL22,ABAT,TMEM186,PMM2,CARHSP1,USP7,C16orf72
chr16	12250000	12275000	yes	Y	Y	Y	W	N	W	ZC3H7A,RSL1D1,GSPT1,RP11-166B2.1,TNFRSF17,SNX29,CPPED1	SOCS1,TNP2,PRM3,PRM2,PRM1,RMI2,AC009121.2,CTD-3088G3.8,LITAF,SNN,TXNDC11,ZC3H7A,RSL1D1,GSPT1,RP11-166B2.1,TNFRSF17,SNX29,CPPED1,SHISA9
chr16	14000000	14025000	yes	Y	Y	Y	Y	N	N	ERCC4,MKL2,PARN	ERCC4,MKL2,PARN,BFAR,PLA2G10,NPIPA3,NPIPA2,NOMO1,NPIPA1,PDXDC1
chr16	55250000	55275000	yes	Y	Y	N	Y	Y	W	IRX5,IRX6,MMP2,LPCAT2,CAPNS2,SLC6A2	IRX3,IRX5,IRX6,MMP2,LPCAT2,CAPNS2,SLC6A2,CES1,CES5A,GNAO1
chr16	72875000	72925000	yes	Y	Y	Y	Y	N	N	AC004158.1,ZFHX3	ZNF821,IST1,PKD1L3,DHODH,HP,HPR,DHX38,TXNL4B,PMFBP1,AC004158.1,ZFHX3
chr17	12150000	12175000	yes	Y	Y	Y	Y	Y	W	DNAH9,ZNF18,MAP2K4,MYOCD	SHISA6,DNAH9,ZNF18,MAP2K4,MYOCD,ARHGAP44,ELAC2
chr18	5875000	5900000	yes	Y	Y	Y	Y	Y	Y	EPB41L3,TMEM200C,L3MBTL4	C18orf42,ZBTB14,EPB41L3,TMEM200C,L3MBTL4,ARHGAP28
chr18	7250000	7275000	yes	Y	Y	Y	Y	W	W	ARHGAP28,LAMA1,LRRC30,PTPRM	L3MBTL4,ARHGAP28,LAMA1,LRRC30,PTPRM
chr18	24250000	24275000	yes	W	N	Y	N	Y	Y	LAMA3,TTC39C,CABYR,OSBPL1A,IMPACT,HRH4	TMEM241,RIOK3,C18orf8,NPC1,ANKRD29,LAMA3,TTC39C,CABYR,OSBPL1A,IMPACT,HRH4
chr18	25750000	25775000	yes	Y	Y	Y	Y	Y	Y	ZNF521,SS18,PSMA8,TAF4B	ZNF521,SS18,PSMA8,TAF4B,KCTD1
chr18	28750000	28775000	yes	Y	Y	Y	Y	N	W		CDH2
chr18	30725000	30800000	yes	Y	Y	Y	Y	N	W	DSC3,DSC2,DSC1	DSC3,DSC2,DSC1,DSG1,DSG4,DSG3,DSG2,TTR,B4GALT6,SLC25A52
chr18	35175000	35225000	yes	Y	Y	Y	Y	N	N	DTNA,MAPRE2,ZNF397,ZSCAN30,ZNF24,ZNF396,RP11-322E11.6,INO80C,GALNT1	NOL4,DTNA,MAPRE2,ZNF397,ZSCAN30,ZNF24,ZNF396,RP11-322E11.6,INO80C,GALNT1,C18orf21,RPRD1A,SLC39A6,ELP2,MOCOS
chr18	50700000	50725000	yes	N	N	Y	N	Y	Y	CFAP53,MBD1,CXXC1,SKA1,MAPK4,MRO,ME2,ELAC1,SMAD4,MEX3C	ACAA2,MYO5B,CFAP53,MBD1,CXXC1,SKA1,MAPK4,MRO,ME2,ELAC1,SMAD4,MEX3C
chr18	55750000	55775000	yes	W	N	Y	N	Y	Y	TCF4	RAB27B,CCDC68,TCF4,TXNL1,WDR7
chr18	75425000	75475000	yes	Y	Y	Y	Y	Y	Y	ZNF407,ZADH2,TSHZ1,SMIM21	FAM69C,CNDP2,CNDP1,ZNF407,ZADH2,TSHZ1,SMIM21
chr19	31900000	31925000	no	Y	Y	Y	Y	N	N	ZNF507,DPY19L3	TSHZ3,ZNF507,DPY19L3,PDCD5,ANKRD27,RGS9BP,NUDT19,TDRD12,SLC7A9
chr20	9375000	9425000	yes	Y	Y	Y	Y	N	Y	PLCB1,PLCB4,LAMP5,PAK7	PLCB4,LAMP5,PAK7,ANKEF1,SNAP25
chr20	10650000	10700000	yes	Y	Y	W	Y	N	W	SNAP25,MKKS,SLX4IP,JAG1	PAK7,ANKEF1,SNAP25,MKKS,SLX4IP,JAG1
chr20	12850000	12875000	yes	Y	Y	Y	Y	N	Y	SPTLC3,ISM1	BTBD3,SPTLC3,ISM1,TASP1,ESF1,NDUFAF5
chr20	14325000	14350000	yes	Y	Y	W	Y	N	Y	SEL1L2,MACROD2,FLRT3	TASP1,ESF1,NDUFAF5,SEL1L2,MACROD2,FLRT3
chr20	51875000	51925000	yes	Y	Y	Y	Y	Y	Y	NFATC2,ATP9A,SALL4,ZFP64	ADNP,DPM1,MOCS3,KCNG1,NFATC2,ATP9A,SALL4,ZFP64
chr20	59825000	59850000	yes	Y	Y	Y	Y	W	Y	EDN3,PHACTR3,SYCP2,FAM217B,PPP1R3D,CDH26	GNAS,NELFCD,CTSZ,TUBB1,ATP5E,SLMO2,ZNF831,EDN3,PHACTR3,SYCP2,FAM217B,PPP1R3D,CDH26
chr21	41500000	41525000	yes	Y	Y	Y	Y	N	W	BACE2,FAM3B,MX2,MX1,TMPRSS2,RIPK4,PRDM15,C2CD2,ZBTB21	DSCAM,BACE2,FAM3B,MX2,MX1,TMPRSS2,RIPK4,PRDM15,C2CD2,ZBTB21,UMODL1,ABCG1,TFF3,TFF2,TFF1,TMPRSS3,UBASH3A,RSPH1,SLC37A1
chr21	42500000	42525000	yes	Y	Y	Y	Y	W	N	ZBTB21,UMODL1,ABCG1,TFF3,TFF2,TFF1,TMPRSS3,UBASH3A,RSPH1,SLC37A1,PDE9A,WDR4,NDUFV3,PKNOX1	TMPRSS2,RIPK4,PRDM15,C2CD2,ZBTB21,UMODL1,ABCG1,TFF3,TFF2,TFF1,TMPRSS3,UBASH3A,RSPH1,SLC37A1,PDE9A,WDR4,NDUFV3,PKNOX1,CBS,U2AF1,CRYAA,SIK1
chrX	3550000	3575000	yes	Y	Y	W	W	N	N	ARSF,MXRA5,PRKX	CD99,XG,GYG2,ARSD,ARSE,ARSH,ARSF,MXRA5,PRKX
Abbreviations: N, TAD bounday lost; W, weak boundary; Y, strong boundary
aCTCF/RAD21 binding sites within ±50kb around the boundary
