# Supplementary material for: Proteogenomics and Hi-C reveal transcriptional dysregulation in high hyperdiploid childhood acute lymphoblastic leukemia
Source: Nat Commun. 2019 Apr 3;10:1519. doi: 10.1038/s41467-019-09469-3 (PMC6447538; doi:10.1038/s41467-019-09469-3)
Supplement: Supplementary file 18 — Supplementary Data 15 [file 41467_2019_9469_MOESM18_ESM.xlsx]

## Sheet: ST15
Supplementary Data 15. Genes/proteins close to lost TAD boundaries that displayed significant differences in expression between high hyperdiploid and ETV6/RUNX1-positive acute lymphoblastic leukemias
Protein	log fold change (high hyperdiploid vs. ETV6/RUNX1-positive)	P.Value	adj.P.Value	Gene	log fold change (high hyperdiploid vs. ETV6/RUNX1-positive)	P.Value	adj.P.Value
SEMA4A	0.507961	0.000100975	0.0012272	SEMA4A	1.28738	8.96134e-06	9.43892e-05
FHIT	-0.0428989	0.872035	0.923723	FHIT	-1.40027	2.17184e-06	2.75122e-05
TMEM161B	-0.030704	0.843524	0.906226	TMEM161B	-0.801536	0.000784077	0.0038235
PDLIM5	-0.148507	0.464655	0.613497	PDLIM5	-0.922974	0.00716012	0.0231942
MX1	0.829168	0.000575945	0.00453002	MX1	1.9898	5.38877e-06	6.13234e-05
PDCL	-0.226947	0.00241013	0.0136381	PDCL	-0.408474	0.0311706	0.0746844
CDK8	0.0606279	0.67036	0.783149	CDK8	-0.111672	0.595873	0.705515
PANK3	-0.338283	0.0203435	0.0650794	PANK3	-0.614202	0.00115795	0.0052944
SGTB	0.504382	4.83143e-06	0.000123274	SGTB	0.49859	0.0659382	0.135294
DSC2	-0.473573	0.00273788	0.0150017	DSC2	-5.76974	1.66107e-39	6.39148e-37
PRKX	-0.425044	0.0375493	0.103354	PRKX	-0.493484	0.0162552	0.0443892
RNF6	0.0578812	0.510078	0.652502	RNF6	-0.496634	0.00506128	0.0175499
MX2	0.653353	0.000424252	0.00359025	MX2	1.20348	0.00244644	0.0097802
PSAT1	0.0711529	0.632894	0.754573	PSAT1	-0.235222	0.631337	0.734889
ZFP64	-0.360247	3.06706e-07	1.53256e-05	ZFP64	-0.511757	0.0191372	0.0505765
AK3	0.156489	0.109468	0.225732	AK3	-0.510219	0.00255279	0.0101134
CEP78	-0.15792	0.0341366	0.096198	CEP78	-0.56849	0.0126304	0.0363956
SMG5	-0.084158	0.451299	0.601079	SMG5	0.291021	0.162173	0.270383
NUDT16	0.0219097	0.883858	0.930775	NUDT16	-0.525087	0.0215261	0.0556712
ICE1	-0.213245	0.0349343	0.09786	ICE1	-0.286197	0.126342	0.224092
RCL1	0.137705	0.106815	0.222387	RCL1	0.177119	0.439279	0.567917
ZNF24	-0.195214	0.00456068	0.0216556	ZNF24	-0.391728	0.0667022	0.136497
CHCHD7	0.0744729	0.623346	0.747287	CHCHD7	-0.216478	0.418284	0.547792
CXXC1	-0.28249	0.000980437	0.00683562	CXXC1	0.674453	0.00527907	0.0181213
IKBIP	0.493709	5.97396e-05	0.000818857	IKBIP	0.0432731	0.879045	0.918991
RSL1D1	0.30407	0.000440968	0.0037058	RSL1D1	0.380599	0.0980448	0.183191
PPAPDC2	-0.224347	0.184542	0.326018	PPAPDC2	-0.700108	0.00861772	0.0267482
PPM1L	-0.270769	0.1708	0.308705	PPM1L	-1.31056	0.000322563	0.00185115
RABGAP1	0.121057	0.205144	0.349653	RABGAP1	-0.440906	0.0093179	0.0285259
CA13	0.0951244	0.664518	0.779932	CA13	-1.7278	6.47746e-07	9.58617e-06
FAIM	0.457089	1.27205e-05	0.000248285	FAIM	0.348406	0.185574	0.298846
MRPS22	0.133103	0.141585	0.271891	MRPS22	-0.00382492	0.985021	0.989441
RAB8B	-0.184252	0.0271961	0.0812622	RAB8B	-0.829855	3.98699e-05	0.000331979
SLX4IP	-0.148459	0.153241	0.287382	SLX4IP	-0.639614	0.00407955	0.014735
TRIM23	0.153299	0.589656	0.720984	TRIM23	-0.326298	0.0730077	0.146408
TPP2	-0.0867805	0.167601	0.305166	TPP2	-0.234202	0.195295	0.310199
LMNA	-0.120129	0.6083	0.734661	LMNA	2.87736	8.41145e-05	0.000623541
TMEM33	-0.0355178	0.808927	0.882248	TMEM33	-0.584894	0.0019584	0.00816032
APAF1	0.000667493	0.994204	0.995761	APAF1	-0.0900294	0.631512	0.735023
TTC39C	0.210299	0.0578383	0.141686	TTC39C	0.663733	0.00649367	0.0214476
ETV3	-0.156287	0.0664469	0.157227	ETV3	0.111024	0.665171	0.761281
TROVE2	-0.12746	0.0829137	0.184929	TROVE2	-0.469303	0.0251875	0.0630097
TES	-0.079447	0.696303	0.802772	TES	-0.18522	0.571882	0.686108
HDGF	0.169059	0.107855	0.223603	HDGF	0.276893	0.173912	0.284455
MAPRE2	0.238493	0.0010245	0.00707875	MAPRE2	-0.135794	0.434259	0.562841
PDS5B	-0.328969	3.72217e-05	0.000561041	PDS5B	-0.976758	2.47478e-07	4.15716e-06
ABAT	-0.780211	3.08296e-06	8.67633e-05	ABAT	-0.450701	0.0724129	0.145523
ATP6V1A	-0.0360969	0.484255	0.632166	ATP6V1A	-0.274771	0.244331	0.366481
PIK3CB	-0.204655	0.00702598	0.029479	PIK3CB	-0.29755	0.306439	0.434198
PI4K2B	-0.0693973	0.350838	0.505682	PI4K2B	-0.450414	0.00960633	0.0291696
RC3H2	-0.216386	0.0851036	0.188523	RC3H2	-0.854614	5.89157e-08	1.17956e-06
SLC30A9	0.163806	0.0902685	0.196926	SLC30A9	-0.636899	0.00448486	0.0159509
PPP1R12A	-0.00376101	0.959003	0.976228	PPP1R12A	-0.989486	2.3422e-09	6.7225e-08
CFL2	0.213383	0.0459755	0.119884	CFL2	0.179673	0.503495	0.624513
PAPSS1	-0.314961	0.000134026	0.00153009	PAPSS1	-0.375048	0.066236	0.135746
ZNF397	-0.128414	0.143423	0.274304	ZNF397	-0.284221	0.245817	0.368348
SLC25A44	-0.0884518	0.620096	0.74466	SLC25A44	0.377603	0.0786142	0.155249
STRBP	-0.478312	1.68741e-07	9.52936e-06	STRBP	-1.00145	1.09924e-08	2.67489e-07
ME2	0.265422	0.00116226	0.00783303	ME2	0.492912	0.0105376	0.031389
SNRPA1	0.0385249	0.600059	0.729222	SNRPA1	-0.0151536	0.943491	0.962168
FBXW2	-0.179257	0.0905455	0.19748	FBXW2	-0.34954	0.045667	0.101278
SREK1	-0.098933	0.273749	0.428399	SREK1	-0.587954	0.0319427	0.0761345
CDC73	-0.104108	0.131391	0.257761	CDC73	-0.675838	0.000595685	0.00305611
NMNAT3	0.207654	0.50146	0.645376	-	-	-	-
TRAPPC13	-0.114669	0.178837	0.319269	TRAPPC13	-0.666998	0.00167421	0.00716778
CTNNAL1	-0.591057	0.00027603	0.00260966	CTNNAL1	-0.735	0.00283149	0.0109636
ZC3H7A	-0.217873	0.00623028	0.0268857	ZC3H7A	-0.833484	6.89515e-08	1.3584e-06
SNX29	0.0284259	0.650206	0.767976	SNX29	-0.137131	0.558569	0.674214
SS18	0.0481007	0.602053	0.729926	SS18	-0.48627	0.00905493	0.0278385
SH2D2A	0.059319	0.806565	0.880806	SH2D2A	1.28807	0.00903377	0.0277804
PSMD5	-0.102654	0.339777	0.495226	PSMD5	-0.341676	0.233889	0.354577
IKBKAP	-0.136102	0.0854511	0.189144	IKBKAP	-0.0550524	0.745968	0.822614
BOD1	-0.121915	0.430684	0.583172	BOD1	0.299874	0.161524	0.269637
TGS1	-0.1057	0.172094	0.310171	TGS1	-0.447599	0.0103207	0.0309053
AGAP1	-0.22612	0.184707	0.326085	AGAP1	-1.83216	5.60971e-05	0.00044765
PRDM15	-0.106234	0.111891	0.229553	PRDM15	0.44369	0.0501696	0.109218
BAZ1A	0.00297126	0.979427	0.98853	BAZ1A	-0.244075	0.178982	0.290813
GSPT1	0.152189	0.00248692	0.0139916	GSPT1	-0.090871	0.641879	0.743328
ANAPC4	-0.15084	0.0222798	0.0700826	ANAPC4	-0.292006	0.134921	0.235695
OSBPL1A	0.451218	0.0428748	0.114299	OSBPL1A	1.86127	0.0014637	0.00642516
MBD1	-0.037583	0.602023	0.729926	MBD1	0.426545	0.0160828	0.0440453
DACH1	0.187734	0.285281	0.441459	DACH1	-1.11783	0.00511983	0.0176832
EPHA7	-0.226395	0.279394	0.435063	EPHA7	-0.944103	0.000641316	0.00325362
TMEM68	0.220626	0.0142326	0.0500268	TMEM68	-0.399259	0.0758598	0.150874
PTGS1	0.16752	0.302271	0.45896	PTGS1	0.135816	0.695028	0.783062
ZFHX3	-0.159747	0.454314	0.603685	ZFHX3	-0.168248	0.702875	0.789119
VIMP	-0.106068	0.344627	0.499544	VIMP	0.0806397	0.708948	0.79386
TRIP12	-0.294024	0.0025239	0.0141029	TRIP12	-0.416475	0.00854185	0.0265929
RPS3A	0.266617	0.00017869	0.00190881	RPS3A	0.550783	0.0243255	0.0612704
TCF4	-0.299112	0.00707313	0.0296271	TCF4	-0.586195	0.00254042	0.0100709
THYN1	0.101055	0.166305	0.303417	THYN1	0.0629581	0.820434	0.877977
EAPP	0.372408	0.0150775	0.0521416	EAPP	0.645946	0.00560992	0.0190237
ELAC1	0.214927	0.03399	0.0959133	ELAC1	0.518108	0.0348791	0.0818966
FRG1	0.0359288	0.635293	0.756501	FRG1	0.224486	0.262231	0.386306
DSC1	0.274327	0.225981	0.374017	-	-	-	-
ACADM	-0.348981	5.5846e-05	0.0007768	ACADM	-0.802501	0.000132557	0.000893853
CREBRF	0.0560736	0.658096	0.774161	CREBRF	-0.351106	0.0987595	0.184274
NFATC2	-0.0120352	0.877592	0.92729	NFATC2	0.059751	0.828679	0.884179
CCT3	0.055137	0.319328	0.475664	CCT3	0.357224	0.0747536	0.149132
CPPED1	-0.214435	0.07913	0.17894	CPPED1	-0.318563	0.248707	0.371687
CDC37L1	0.270298	0.000670077	0.00513221	CDC37L1	-0.334522	0.1841	0.296938
LACTB	-0.346891	0.0101546	0.0387825	LACTB	-0.358835	0.134257	0.234761
UBASH3A	-0.0272678	0.897696	0.939624	UBASH3A	0.437425	0.285965	0.411968
PRCC	0.00549094	0.942392	0.966465	PRCC	0.289029	0.115119	0.207764
RBPJ	0.150246	0.0836048	0.185848	RBPJ	0.09496	0.573286	0.686727
NCAPD3	-0.402152	0.00318943	0.0166776	NCAPD3	0.164013	0.435912	0.564512
C8orf59	0.16717	0.142036	0.272215	C8orf59	-0.137817	0.609811	0.717222
ZBTB26	-0.394051	0.0297824	0.0872362	ZBTB26	-0.795472	8.41163e-06	8.9673e-05
PARN	0.179836	0.0322748	0.0925212	PARN	-0.124192	0.49384	0.616699
GNAQ	-0.0533647	0.631568	0.753611	GNAQ	-0.960818	4.30082e-07	6.72885e-06
NDUFC1	-0.0383771	0.698007	0.803699	NDUFC1	0.53226	0.0656627	0.134886
GALNT1	0.00208788	0.979228	0.98853	GALNT1	0.129507	0.498569	0.62011
NLN	0.511348	0.000162802	0.00177719	NLN	0.87288	0.00262805	0.0103351
MAP2K4	0.00985638	0.855593	0.914079	MAP2K4	-0.304083	0.209904	0.327079
CSNK1G3	0.107323	0.545278	0.684225	CSNK1G3	-0.728275	0.00682489	0.0223437
NMD3	-0.0169022	0.825437	0.8945	NMD3	-0.0939037	0.649894	0.748849
ZSCAN30	0.111726	0.262855	0.416156	ZSCAN30	-0.227873	0.295289	0.422532
ACSL3	-0.39332	0.000103328	0.00125042	ACSL3	-0.837957	3.71481e-06	4.42792e-05
PLG	0.20006	0.271162	0.425523	-	-	-	-
EPB41L3	-0.228457	0.365342	0.520049	-	-	-	-
RPS27L	0.346071	0.00248913	0.0139916	RPS27L	-0.0317775	0.918212	0.945833
BNIP1	0.0737554	0.326323	0.482001	BNIP1	0.946574	0.00325962	0.0122739
LPCAT2	-0.651765	3.14456e-05	0.000496045	LPCAT2	-1.11728	1.84693e-05	0.000175472
COPB2	-0.124005	0.027909	0.0828993	COPB2	-0.400102	0.169299	0.278949
FAM206A	-0.00287054	0.978099	0.988198	FAM206A	-0.758181	0.00176147	0.00746611
ACAD8	-0.262434	0.0334227	0.0947866	ACAD8	0.246442	0.171912	0.282309
MRPL24	0.152177	0.0690819	0.1617	MRPL24	1.12597	0.000201074	0.00125932
SMAD4	0.139397	0.105148	0.219819	SMAD4	-0.148358	0.405862	0.535683
RPS23	0.151332	0.0110419	0.0412052	RPS23	0.635696	0.0256537	0.0639939
FOCAD	-0.293021	0.0124256	0.045135	FOCAD	-0.937582	0.00542257	0.0184925
LPA	-0.722974	0.0735503	0.16977	-	-	-	-
SKA1	0.221415	0.0795658	0.179686	SKA1	0.191572	0.515427	0.636044
ERCC4	0.0268085	0.710064	0.812283	ERCC4	-0.523421	0.0293983	0.0713404
SNX6	0.250651	0.000527666	0.00423282	SNX6	0.315683	0.122151	0.218425
PLXDC2	0.346699	0.0374018	0.103001	PLXDC2	-0.970805	0.206662	0.323579
QTRTD1	0.0782747	0.286264	0.442508	QTRTD1	-0.15502	0.347682	0.477914
MEF2D	-0.0158011	0.920147	0.952873	MEF2D	0.851605	0.0301407	0.072812
KLF12	-0.492899	0.000387659	0.00337183	KLF12	-1.4557	5.02511e-05	0.000407561
PKNOX1	-0.0170663	0.877446	0.92729	PKNOX1	-0.0442978	0.830689	0.885718
GPATCH4	0.314052	0.0355507	0.0989946	GPATCH4	0.0275019	0.896268	0.93159
ZADH2	0.15603	0.114732	0.233629	ZADH2	0.060888	0.76439	0.836245
OAT	0.045608	0.772299	0.856974	OAT	0.400133	0.175926	0.287139
PPP1R3D	0.0052763	0.978282	0.988198	PPP1R3D	-0.205648	0.415773	0.54543
LRRK1	0.159923	0.006812	0.0288667	LRRK1	0.767096	0.0133063	0.0379964
MAP3K4	0.0538531	0.558652	0.696342	MAP3K4	0.0328091	0.868446	0.911454
DSC3	-1.39016	6.55722e-11	1.98379e-08	DSC3	-13.2833	1.21112e-167	7.45624e-164
RABGGTB	-0.0578235	0.430034	0.582664	RABGGTB	-0.0170783	0.93135	0.953735
APOA1BP	-0.228998	0.0021176	0.0124054	APOA1BP	0.669487	0.00266337	0.0104373
NDUFV3	0.391648	6.61297e-05	0.000886368	NDUFV3	0.872887	0.00025704	0.00153488
IGF2R	-0.438364	0.00920009	0.0361475	IGF2R	-1.39946	8.59311e-06	9.11344e-05
VPS26B	0.432276	1.52475e-05	0.000282011	VPS26B	1.2796	4.8019e-08	9.90383e-07
MYO9A	0.00604495	0.946288	0.967766	MYO9A	-0.434851	0.0169452	0.0458764
WDR4	0.307491	0.000868012	0.00625781	WDR4	1.12303	0.000182133	0.00116017
MRRF	0.0597507	0.604981	0.731598	MRRF	-0.258586	0.161773	0.269907
LHPP	-0.550277	0.000306835	0.00284688	LHPP	1.50374	1.0864e-05	0.000111103
CHSY1	0.145981	0.226017	0.374017	CHSY1	0.0726663	0.774333	0.843898
ELF2	-0.125305	0.184265	0.325596	ELF2	0.035445	0.858507	0.904427
MKKS	0.0369476	0.729491	0.82734	MKKS	-0.146265	0.571946	0.686108
GRAMD1C	-0.335306	0.0015297	0.00969188	GRAMD1C	-0.661295	0.131023	0.230403
ZNF507	-1.76014	6.57488e-16	1.85653e-12	ZNF507	-2.96823	4.24269e-14	2.91153e-12
MACROD2	-0.45838	0.147954	0.279884	MACROD2	-0.839523	0.000794163	0.00385964
ISG20L2	0.134344	0.137765	0.267112	ISG20L2	0.221713	0.314653	0.443287
ERBB2IP	-0.26181	0.000143204	0.0016046	ERBB2IP	-0.688372	6.98311e-05	0.000533394
RBM33	0.0251335	0.706218	0.810122	RBM33	-0.342418	0.16394	0.272342
DNAJC19	0.142068	0.10898	0.225374	DNAJC19	0.158858	0.547027	0.664451
SMIM20	0.273842	0.014492	0.0507069	SMIM20	0.433828	0.102091	0.189286
HDDC2	-0.0708548	0.267557	0.42111	HDDC2	0.0191846	0.932775	0.954322
SYT1	0.208166	0.421546	0.574842	SYT1	0.529416	0.513018	0.633834
TBPL1	-0.0121993	0.88097	0.929699	TBPL1	0.346843	0.132596	0.232473
TSHZ1	0.213986	0.0689625	0.16151	TSHZ1	0.324885	0.141881	0.244788
RBM18	-0.137843	0.101784	0.215102	RBM18	-0.336318	0.0599877	0.126003
TMPO	-0.279152	0.000131531	0.00150903	TMPO	-1.30924	1.96179e-09	5.80662e-08
ASB7	-0.35681	0.00290847	0.0157172	ASB7	-0.285107	0.10919	0.199445
NFIA	-0.377037	0.0877086	0.192731	NFIA	-0.756214	0.11883	0.213475
ERCC5	-0.297326	0.00222539	0.0128476	ERCC5	-0.33949	0.0378218	0.0871771
MEX3C	0.00835385	0.943457	0.966535	MEX3C	0.0814185	0.75146	0.826949
FXR1	-0.021017	0.754223	0.84455	FXR1	-0.494225	0.0102164	0.0306742
CDK5RAP2	-0.296679	0.00159042	0.00997961	CDK5RAP2	-0.660896	0.00274839	0.0107193
LYN	0.169461	0.0653943	0.1553	LYN	0.60786	0.0204065	0.0533359
FBLL1	-0.165836	0.235818	0.384824	-	-	-	-
TLN2	0.227135	0.0408171	0.1098	TLN2	-0.133252	0.825069	0.881787
MEF2C	-0.221724	0.00301182	0.0161109	MEF2C	-0.925239	2.62556e-05	0.000234945
CEP120	-0.0595596	0.386473	0.541126	CEP120	-0.447936	0.00704388	0.0228963
MKL2	-0.220844	0.00613627	0.0266839	MKL2	-1.33743	5.13363e-07	7.78454e-06
SSBP2	-0.745219	0.00141231	0.00907025	SSBP2	-1.30281	2.43276e-07	4.11464e-06
ARPP21	-0.875993	1.0214e-05	0.000210007	ARPP21	-1.61773	2.5015e-07	4.18492e-06
TPM1	0.449905	0.0194228	0.062846	TPM1	-0.641351	0.178786	0.29069
IQGAP3	-0.141055	0.163661	0.299757	IQGAP3	0.0529647	0.890978	0.92814
LRBA	0.185647	0.0252296	0.0766599	LRBA	0.00619055	0.982134	0.987634
SLC25A3	-0.304806	0.000137624	0.00155744	SLC25A3	-0.061271	0.762828	0.835429
USP1	-0.434657	7.53716e-05	0.000983779	USP1	-0.769805	1.27868e-05	0.000127795
CHST15	0.205112	0.294165	0.45061	CHST15	0.340521	0.264189	0.388598
ZNF407	-0.0164268	0.864039	0.919379	ZNF407	-0.0573636	0.814314	0.873553
ARHGEF11	0.356063	0.00326899	0.0169684	ARHGEF11	1.52923	0.00519254	0.0179002
UCHL5	0.144635	0.0673194	0.158803	UCHL5	-0.372436	0.0940907	0.177714
INO80C	-0.0382573	0.770162	0.855276	INO80C	-1.5536	6.32991e-10	2.06738e-08
ATP8A1	0.0915494	0.451105	0.60096	ATP8A1	-0.0855916	0.7129	0.796257
SP4	-0.257552	0.00445519	0.0212859	SP4	-1.41968	6.51356e-11	2.72794e-09
DPY19L3	-1.2412	1.07005e-08	1.10541e-06	DPY19L3	-2.70987	9.21774e-09	2.29753e-07
IMPACT	0.418706	0.0322996	0.0925509	IMPACT	1.36103	0.00520798	0.0179323
RARS	-0.00648858	0.925726	0.956581	RARS	-0.270708	0.246267	0.368802
TMEM245	-0.0272927	0.893609	0.937099	TMEM245	-0.729566	0.000593474	0.00304731
SLC25A46	-0.0519404	0.521697	0.662464	SLC25A46	-0.641549	0.00631749	0.0209274
RPS20	0.126615	0.0330344	0.0940303	RPS20	0.498812	0.0796121	0.156542
ARHGAP32	-1.06417	1.82759e-12	1.29013e-09	ARHGAP32	-4.53466	1.77617e-14	1.35839e-12
FARSB	0.0337098	0.569904	0.705588	FARSB	-0.141007	0.480297	0.604591
FLI1	-0.348747	0.000715989	0.00541531	FLI1	-0.943039	4.88287e-06	5.6242e-05
ZBTB21	0.260309	0.000126216	0.00146063	ZBTB21	1.10526	0.00189832	0.00794233
MRPL3	-0.0179945	0.842706	0.905564	MRPL3	0.29467	0.283965	0.409826
-	-	-	-	MLLT3	-0.246667	0.517415	0.637795
-	-	-	-	SYCP2	-1.0556	0.103771	0.191795
-	-	-	-	PDE9A	2.15	0.000218994	0.00134354
-	-	-	-	PCDH9	-6.43245	3.24647e-18	3.99737e-16
-	-	-	-	LMBR1	-0.195988	0.468482	0.594332
-	-	-	-	HRH4	-0.799099	0.144315	0.248143
-	-	-	-	UNC5C	-8.04663	1.89491e-37	6.86237e-35
-	-	-	-	LRRCC1	-1.76877	6.69787e-08	1.32803e-06
-	-	-	-	PMF1-BGLAP	0.128325	0.772438	0.84243
-	-	-	-	RNF217	-4.50834	1.55448e-22	2.45388e-20
-	-	-	-	TFF3	-0.333352	0.549225	0.66649
-	-	-	-	PLAG1	-1.50162	7.24031e-05	0.000549969
-	-	-	-	RGS2	0.588569	0.232671	0.353209
-	-	-	-	LAMA3	0.588881	0.391	0.521998
-	-	-	-	TMEM144	1.34084	0.00196101	0.00816845
-	-	-	-	JAM3	-0.616615	0.0486093	0.106478
-	-	-	-	PCSK6	-1.76753	4.56477e-08	9.44639e-07
-	-	-	-	INADL	0.653057	0.172999	0.283526
-	-	-	-	PTPRD	-3.72935	3.80172e-05	0.00032062
-	-	-	-	SH3D19	0.520876	0.282056	0.407767
-	-	-	-	ABCG1	1.15578	0.00893291	0.0275115
-	-	-	-	KIAA1407	-0.31521	0.290755	0.41728
-	-	-	-	TTC24	-0.429198	0.180444	0.292626
-	-	-	-	BEND4	-1.25266	0.0950307	0.179053
-	-	-	-	PBX1	-0.697886	0.229515	0.350059
-	-	-	-	PHF19	0.91487	0.000122702	0.000844039
-	-	-	-	ATG10	0.398037	0.0582474	0.123134
-	-	-	-	ZBTB6	-0.848044	0.00292024	0.0112388
-	-	-	-	BACE2	-1.2487	0.00075858	0.00371683
-	-	-	-	SLC37A1	1.2575	6.08002e-05	0.000476532
-	-	-	-	FAM217B	-0.997936	2.3512e-06	2.93911e-05
-	-	-	-	PAWR	0.265894	0.613806	0.720407
-	-	-	-	TAF4B	2.14121	8.42843e-06	8.96969e-05
-	-	-	-	GLRX2	-0.032903	0.918845	0.946157
-	-	-	-	ZNF18	0.504259	0.01943	0.0512176
-	-	-	-	SPTLC3	-6.12272	3.66749e-58	4.10525e-55
-	-	-	-	UMODL1	1.28539	0.00430981	0.0154219
-	-	-	-	SEMA3D	-5.79154	7.65879e-25	1.3868e-22
-	-	-	-	ATP8A2	-3.7806	4.49786e-07	6.97508e-06
-	-	-	-	MEGF9	-0.458055	0.0118817	0.0345816
-	-	-	-	B3GALNT1	-1.77779	0.00122378	0.00552971
-	-	-	-	PMF1	0.784658	0.00210792	0.00864872
-	-	-	-	CCRN4L	0.882823	0.0135916	0.0385696
-	-	-	-	METTL22	-0.258767	0.250676	0.373901
-	-	-	-	BMPR1B	-8.7039	3.98752e-54	3.06865e-51
-	-	-	-	PLCB1	-0.41725	0.249831	0.372915
-	-	-	-	C3orf67	-5.28839	1.28574e-18	1.63209e-16
-	-	-	-	FLRT3	-7.2379	1.10743e-53	8.02108e-51
-	-	-	-	B3GALT2	-0.447376	0.298961	0.426202
-	-	-	-	DLC1	-0.342448	0.487511	0.611026
-	-	-	-	ATP6V0E1	0.341838	0.27899	0.404665
-	-	-	-	ATP6AP1L	-0.973479	0.0152735	0.0423184
-	-	-	-	SEL1L3	1.72082	0.00271345	0.0106087
-	-	-	-	PTPRM	-5.05946	2.12189e-14	1.58982e-12
-	-	-	-	PAQR6	0.224293	0.569529	0.684024
-	-	-	-	CSMD1	-1.97421	0.0112562	0.0331573
-	-	-	-	TIGIT	0.023192	0.955638	0.970695
-	-	-	-	SGPP2	-0.27023	0.469322	0.594908
-	-	-	-	ACKR3	-0.261732	0.620407	0.725458
-	-	-	-	CPEB4	-0.0599569	0.862292	0.907238
-	-	-	-	SLC35B3	-0.454597	0.0724045	0.145523
-	-	-	-	ZCCHC4	-0.479053	0.0182716	0.0487759
-	-	-	-	MAST4	-0.68614	0.0264159	0.0654267
-	-	-	-	LONRF1	-3.13466	8.75331e-36	2.91296e-33
-	-	-	-	TM2D1	-0.64593	0.000559336	0.00289552
-	-	-	-	PTPRG	-8.12624	1.98212e-45	9.76233e-43
-	-	-	-	TFEC	1.50478	0.0174322	0.0469884
-	-	-	-	TMEM79	0.0677348	0.831159	0.886066
-	-	-	-	ZBTB20	0.0935125	0.763725	0.835814
-	-	-	-	LINS	-0.385625	0.0796454	0.156582
-	-	-	-	TRPS1	-0.103766	0.786718	0.853619
-	-	-	-	MAGI2	-0.424909	0.187503	0.301116
-	-	-	-	RP11-166B2.1	1.00389	0.0231409	0.0590291
-	-	-	-	KIAA1456	-9.60999	1.02009e-82	2.51208e-79
-	-	-	-	RRNAD1	0.666475	0.00695877	0.0226916
-	-	-	-	FBXO36	-0.369025	0.312577	0.440967
-	-	-	-	GLMP	-1.46013	0.000153356	0.00100977
-	-	-	-	MAB21L2	-0.268851	0.562868	0.677941
-	-	-	-	C2CD2	0.22275	0.456083	0.582909
-	-	-	-	ATP9A	-1.28065	0.0166287	0.0451585
-	-	-	-	ZDHHC23	-0.136309	0.715654	0.798464
-	-	-	-	MARCH1	-0.918317	0.00710335	0.0230554
-	-	-	-	NEK11	-1.08445	0.00274033	0.0107014
-	-	-	-	TEX30	-0.176272	0.527988	0.647199
-	-	-	-	ST6GALNAC3	-3.21022	6.35313e-23	1.02929e-20
-	-	-	-	SGK1	1.81683	2.35364e-05	0.000214035
-	-	-	-	SPTSSA	0.666487	0.0225642	0.0578577
-	-	-	-	RNF32	-0.554134	0.173663	0.284161
-	-	-	-	DEPDC1	-1.4229	0.000114565	0.000799679
-	-	-	-	JAG1	-0.493042	0.390121	0.52122
-	-	-	-	RORA	-0.717676	0.0389978	0.0892362
-	-	-	-	E2F5	-1.48144	1.83691e-10	6.83321e-09
-	-	-	-	MECOM	-1.10055	0.338016	0.467956
-	-	-	-	MYOCD	-10.3259	7.04319e-88	2.16807e-84
