# Supplementary material for: Proteogenomics and Hi-C reveal transcriptional dysregulation in high hyperdiploid childhood acute lymphoblastic leukemia
Source: Nat Commun. 2019 Apr 3;10:1519. doi: 10.1038/s41467-019-09469-3 (PMC6447538; doi:10.1038/s41467-019-09469-3)
Supplement: Supplementary file 19 — Supplementary Data 16 [file 41467_2019_9469_MOESM19_ESM.xlsx]

## Sheet: ST16
Supplementary Data 16. Chromosome morphology scores in childhood acute lymphoblastic leukemia
Case	Total number of cells	Average score	Number of cells with score 1 (%)	Number of cells with score 2 (%)	Number of cells with score 3 (%)
HeH_2	23	1.6	10 (43)	13 (57)	0
HeH_3	16	1.9	1 (6)	15 (94)	0
HeH_5	17	1.2	14 (82)	3 (18)	0
HeH_6	11	1.9	1 (9)	10 (91)	0
HeH_7	10	2	0	10 (100)	0
HeH_8	24	2.2	0	19 (79)	5 (21)
HeH_9	16	1.3	12 (75)	4 (25)	0
HeH_10	13	2.2	0	10 (77)	3 (23)
HeH_11	6	2	0	6 (100)	0
HeH_12	25	2.2	0	19 (76)	6 (24)
HeH_13	24	2.1	1 (4)	19 (79)	4 (17)
HeH_14	7	1.7	2 (29)	5 (71)	0
HeH_15	8	1	8 (100)	0	0
HeH_16	7	2	0	7 (100)	0
HeH_17	18	2.3	0	13 (72)	5 (28)
HeH_19	11	2	3 (27)	5 (46)	3 (27)
HeH_21	4	1.5	2 (50)	2 (50)	0
HeH_22	20	1.3	14 (70)	6 (30)	0
HeH_23	11	1.3	8 (73)	3 (27)	0
HeH_24	15	1.4	9 (60)	6 (40)	0
HeH_25	5	2	0	5 (100)	0
HeH_26	11	1.7	3 (27)	8 (73)	0
HeH_27	10	1.4	6 (60)	4 (40)	0
HeH_28	5	1.8	1 (20)	4 (80)	0
HeH_29	13	2.2	0	11 (85)	2 (15)
HeH_30	5	1.6	2 (40)	3 (60)	0
HeH_31	4	1.5	2 (50)	2 (50)	0
HeH_32	4	1.3	3 (75)	1 (25)	0
HeH_33	6	1.5	3 (50)	3 (50)	0
HeH_38	12	1.4	7 (59)	5 (41)	0
HeH_40	9	2.3	0	6 (66)	3 (34)
HeH_42	7	2.7	0	2 (29)	5 (71)
HeH_43	7	2.1	1 (14)	4 (58)	2 (28)
HeH_44	9	2.2	0	7 (78)	2 (22)
HeH_45	23	2.6	0	10 (48)	13 (52)
HeH_47	18	1.4	11 (61)	7 (39)	0
HeH_48	29	2.8	0	7 (24)	22 (76)
ETV6/RUNX1_1	6	2.2	1 (17)	3 (50)	2 (33)
ETV6/RUNX1_3	5	2.8	0	1 (20)	4 (80)
ETV6/RUNX1_4	17	1.4	10 (59)	7 (41)	0
ETV6/RUNX1_5	31	2.1	1 (3)	27 (87)	3 (10)
ETV6/RUNX1_6	4	2.3	0	3 (75)	1 (25)
ETV6/RUNX1_7	17	1.9	2 (12)	15 (88)	0
ETV6/RUNX1_8	27	1.7	9 (33)	18 (67)	0
ETV6/RUNX1_9	24	2.1	0	21 (88)	3 (12)
ETV6/RUNX1_10	6	1.7	2 (33)	4 (67)	0
ETV6/RUNX1_11	25	2.8	0	4 (16)	21 (84)
ETV6/RUNX1_12	17	1.5	8 (47)	9 (53)	0
ETV6/RUNX1_13	7	2	0	7 (100)	0
ETV6/RUNX1_14	8	2.3	1 (12)	4 (50)	3 (38)
ETV6/RUNX1_16	8	2	0	8 (100)	0
ETV6/RUNX1_18	20	2.1	1 (5)	16 (80)	3 (15)
ETV6/RUNX1_19	6	2.8	0	1 (17)	5 (83)
ETV6/RUNX1_20	7	1.6	3 (43)	4 (58)	0
ETV6/RUNX1_21	11	2.4	0	7 (64)	4 (36)
ETV6/RUNX1_22	6	2.8	0	1 (17)	5 (83)
ETV6/RUNX1_23	9	2.1	0	8 (88)	1 (12)
ETV6/RUNX1_24	16	1.8	4 (25)	11 (69)	1 (6)
ETV6/RUNX1_25	7	2.7	0	2 (29)	5 (71)
ETV6/RUNX1_27	8	2.5	0	4 (50)	4 (50)
ETV6/RUNX1_30	25	1.6	10 (40)	14 (56)	1 (4)
ETV6/RUNX1_31	20	1.9	2 (10)	18 (90)	0
ETV6/RUNX1_33	12	2	1 (8)	10 (83)	1 (9)
ETV6/RUNX1_34	8	2.5	0	4 (50)	4 (50)
ETV6/RUNX1_35	21	2.1	0	19 (91)	2 (9)
ETV6/RUNX1_36	4	2.3	0	3 (75)	1 (25)
ETV6/RUNX1_38	16	1.9	4 (25)	10 (63)	2 (12)
ETV6/RUNX1_39	5	1.6	2 (40)	3 (60)	0
ETV6/RUNX1_40	11	1.7	3 (28)	8 (72)	0
ETV6/RUNX1_41	26	1.9	3 (11)	23 (89)	0
